# Supplementary material for: Gene expression of male pathway genes sox9 and amh during early sex differentiation in a reptile departs from the classical amniote model
Source: BMC Genomics. 2023 May 5;24:243. doi: 10.1186/s12864-023-09334-0 (PMC10163765; doi:10.1186/s12864-023-09334-0)
Supplement: Supplementary file 2 — Additional file 2: Table S1. Raw counts per gene for all gonadal transcriptomes obtained with RNA-seq. [file 12864_2023_9334_MOESM2_ESM.xlsx]

## Sheet: protein_coding
sample description:
ZZ or ZW	genotype
s	stage
c	clutch
Gene ID	ZW_s6/7_c1_a	ZW_s6/7_c1_b	ZW_s6/7_c1_c	ZW_s6/7_c3_a	ZW_s6/7_c3_b	ZW_s6/7_c3_c	ZW_s6/7_c6_a	ZZ_s6/7_c2_a	ZZ_s6/7_c2_b	ZZ_s6/7_c6_b	ZW_s12_c1_b	ZW_s12_c1_c	ZW_s12_c1_d	ZW_s12_c2_a	ZW_s12_c2_c	ZW_s12_c3_a	ZW_s12_c3_c	ZW_s12_c3_d	ZW_s12_c6_b	ZZ_s12_c1_a	ZZ_s12_c2_b	ZZ_s12_c3_b	ZZ_s12_c6_a	ZZ_s12_c6_c	ZW_s16_08	ZW_s16_10	ZW_s16_c1_c	ZW_s16_c3_a	ZZ_s16_c1_a	ZZ_s16_c1_b	ZZ_s16_c2_a	ZZ_s16_c2_b	ZZ_s16_c3_b	ZZ_s16_c3_c	ZZ_s16_c6_a	ZZ_s16_c6_b	ZW_adult_wild_ovary_PW	ZW_adult_wild_ovary_TE	ZZ_adult_wild_testis_PG	ZZ_adult_wild_testis_TE
ENSPVIG00000000003	357	383	498	371	192	309	441	388	543	480	606	408	475	451	394	402	519	529	506	348	332	600	507	410	795	905	362	477	470	385	293	465	393	279	466	694	953	643	109	60
ENSPVIG00000000005	80	96	79	124	32	82	140	63	147	206	130	82	73	41	75	81	149	85	61	43	114	109	103	110	197	129	136	52	89	66	126	53	56	22	98	138	262	183	146	121
ENSPVIG00000000006	743	817	749	553	608	454	589	712	669	655	662	493	575	724	482	601	796	632	837	494	377	808	573	536	1043	1147	436	624	540	638	300	826	529	476	626	683	1377	507	98	53
ENSPVIG00000000008	206	244	220	293	175	245	251	328	224	342	326	215	358	181	340	247	268	260	217	211	632	220	266	203	253	364	271	204	338	355	418	413	141	136	480	332	788	217	184	89
ENSPVIG00000000009	277	250	199	222	269	237	305	284	274	369	377	222	317	225	139	199	397	238	356	215	152	326	318	302	625	857	234	255	236	231	139	354	244	181	306	453	890	155	141	44
ENSPVIG00000000010	25	40	32	76	8	41	25	33	68	68	62	41	41	46	86	34	31	64	13	22	184	27	44	38	259	119	250	39	69	31	96	43	17	13	61	34	850	1027	35	22
ENSPVIG00000000012	0	0	0	2	0	0	0	1	0	1	1	1	0	0	1	1	0	0	0	0	3	0	0	0	0	0	0	0	1	0	0	0	0	0	3	0	0	0	1	1
ENSPVIG00000000013	501	396	531	465	360	357	625	552	459	597	631	438	462	499	377	413	514	443	540	342	287	549	493	351	477	852	480	379	490	338	254	458	298	242	452	550	1050	333	882	377
ENSPVIG00000000014	19	18	22	23	3	26	27	19	42	26	83	58	44	30	51	33	72	33	47	16	27	22	24	60	107	185	121	34	49	20	25	27	10	2	48	140	181	1472	25	40
ENSPVIG00000000015	1064	882	1745	1118	725	1039	1365	1183	1476	1622	2015	1363	1431	1127	1088	781	1704	1626	1464	1286	1183	1430	1302	830	1461	1913	1609	1219	1517	827	946	799	527	211	1210	1863	1144	580	1096	771
ENSPVIG00000000016	24	3	20	28	27	18	45	51	33	61	53	7	36	48	17	10	17	32	27	15	50	87	64	79	104	104	64	13	58	120	88	105	137	85	99	79	93	10	4	18
ENSPVIG00000000018	81	36	105	265	86	264	155	199	327	553	48	58	53	30	111	121	99	133	36	127	436	267	317	359	363	108	78	25	108	199	578	99	343	111	447	260	54	32	9	11
ENSPVIG00000000019	18	17	31	13	7	15	18	14	30	60	16	15	16	11	14	23	25	13	5	8	19	12	1	7	35	20	36	14	28	26	12	18	5	2	8	25	179	251	6	3
ENSPVIG00000000020	99	60	104	192	124	145	253	171	199	282	278	210	272	104	153	136	312	200	186	96	265	175	197	141	292	236	301	151	336	110	257	116	124	82	226	352	881	300	261	188
ENSPVIG00000000023	0	0	0	4	0	3	9	1	0	3	2	7	7	1	2	0	0	4	2	0	8	1	0	0	4	6	8	6	4	0	6	0	2	0	2	4	4	3	1	0
ENSPVIG00000000024	1132	1283	1087	918	842	937	897	1008	1142	1571	1148	1439	1284	1177	1154	1391	1479	1137	1006	1220	1008	1234	968	1209	1910	2283	1207	1246	1474	1790	965	1713	1307	1216	1368	1744	923	1270	267	276
ENSPVIG00000000025	1274	1183	1543	956	782	867	1387	1201	1424	1398	1475	839	1075	1013	799	709	1463	947	1317	1163	764	1316	1284	770	1222	1613	1015	933	1237	779	637	1226	561	233	970	1255	2943	1273	494	300
ENSPVIG00000000028	1338	1061	1964	1453	1009	1460	2112	1873	2133	2315	2529	2295	1802	2077	1652	1349	2234	1909	2168	1977	1739	1789	2037	1372	1078	1474	2031	1859	2465	1546	1801	1348	816	641	2122	2336	3302	1290	742	397
ENSPVIG00000000029	19	9	71	98	29	87	79	25	84	112	86	84	74	20	45	21	135	58	15	42	108	37	69	25	41	44	142	32	79	14	118	14	2	4	66	126	77	64	418	279
ENSPVIG00000000030	1	15	6	7	4	1	0	6	2	2	7	4	2	4	9	0	6	6	2	9	7	3	2	3	9	0	5	2	3	6	3	9	0	0	0	1	0	0	0	0
ENSPVIG00000000031	0	1	1	0	0	1	1	1	1	0	1	1	3	0	1	1	0	2	1	1	2	0	2	2	0	2	1	2	1	1	3	0	0	2	1	2	12	14	3	0
ENSPVIG00000000032	170	94	126	193	219	199	119	309	251	389	164	181	397	161	180	203	301	240	151	91	294	259	344	207	677	894	268	215	226	221	285	379	251	210	222	272	1677	469	329	189
ENSPVIG00000000033	977	1179	1387	1542	577	1253	1435	1058	1881	2009	1538	1136	1319	953	1155	1340	1948	1716	1097	1189	1533	1847	1634	1103	3294	2608	1187	1214	1605	1188	1699	1199	1309	869	1463	1738	889	1284	282	418
ENSPVIG00000000034	1	0	6	3	5	2	10	7	2	1	34	43	59	7	8	12	30	12	0	3	6	6	3	17	25	36	402	7	17	14	6	14	9	9	8	11	3	1	2981	2172
ENSPVIG00000000035	514	758	695	1007	365	1005	603	1154	1100	1294	618	1392	1058	936	1409	979	466	1141	786	520	1799	547	389	155	2541	1015	759	496	691	756	1279	377	144	68	445	375	170	343	356	237
ENSPVIG00000000036	397	496	839	1894	160	2843	2514	718	2007	2211	756	566	719	209	447	551	1852	938	248	270	603	313	235	59	313	107	590	424	330	149	618	98	48	34	100	247	2291	1495	457	116
ENSPVIG00000000037	341	342	314	319	221	290	301	376	332	300	610	332	481	383	450	467	602	457	343	367	405	315	132	121	409	672	1171	409	381	251	310	42	226	99	167	158	11	89	446	267
ENSPVIG00000000038	492	321	563	514	290	418	441	572	399	711	501	465	485	322	461	459	865	531	528	259	291	487	426	277	343	627	455	465	449	167	533	326	248	178	318	673	164	234	231	152
ENSPVIG00000000040	43	68	50	80	16	69	114	55	42	62	99	36	83	50	45	34	67	37	46	37	142	33	21	17	97	202	126	33	36	28	34	12	24	15	37	34	433	11	70	3
ENSPVIG00000000041	4	8	0	4	4	6	6	5	7	4	3	2	3	16	5	0	0	1	1	2	15	0	0	1	0	0	25	1	1	0	1	14	0	0	0	6	10	15	15	4
ENSPVIG00000000042	3	9	4	2	0	1	15	8	0	3	21	5	13	26	5	7	3	10	5	10	6	6	4	3	25	64	21	8	7	13	4	3	0	1	0	3	0	0	53	5
ENSPVIG00000000043	46	132	72	135	26	176	90	95	155	159	181	163	178	72	99	71	191	122	66	120	204	70	94	42	106	166	279	134	318	96	265	247	55	106	154	229	642	335	129	156
ENSPVIG00000000045	1087	730	1264	797	578	721	1138	965	867	1425	1497	1078	1312	659	556	905	1939	1268	1610	798	548	1143	849	1494	1115	3841	1613	1250	1534	981	612	1443	621	500	1749	3319	1321	976	1662	553
ENSPVIG00000000046	0	0	0	8	0	0	6	0	0	1	3	0	3	1	2	17	0	24	44	0	0	19	0	2	23	154	3	26	1	1	1	1	6	0	2	11	0	43	4	8
ENSPVIG00000000047	49	21	78	155	74	75	78	65	90	90	105	99	67	16	82	80	92	84	48	46	217	73	97	58	238	170	144	54	159	66	229	54	87	17	85	165	20	16	123	125
ENSPVIG00000000048	107	97	137	250	157	163	145	169	196	353	118	205	191	151	250	253	357	276	156	109	421	194	186	149	288	379	312	167	140	136	381	72	100	27	230	217	175	106	112	90
ENSPVIG00000000050	74	88	163	184	50	216	191	95	189	176	375	265	311	123	162	104	308	229	107	84	171	103	130	85	121	171	311	160	203	43	168	35	10	6	133	257	152	263	365	269
ENSPVIG00000000051	3466	3392	3297	3927	3130	2882	2187	4250	4332	4927	3213	4126	5131	2484	3694	5013	4637	3854	2926	2148	3804	3287	2583	3115	6507	8453	4049	3164	3701	4684	3885	4633	4221	4407	3911	4344	1422	1898	1458	1732
ENSPVIG00000000052	139	105	285	326	162	353	356	212	468	370	284	239	190	199	252	161	359	303	196	463	956	916	527	325	478	213	205	270	489	318	661	484	390	267	426	606	91	45	26	20
ENSPVIG00000000054	15	4	53	60	36	38	78	27	21	31	53	30	36	16	20	26	46	51	68	14	36	29	15	19	19	62	63	37	22	17	27	9	4	0	55	85	32	23	584	346
ENSPVIG00000000055	13	18	69	56	282	30	46	37	23	21	57	55	35	63	41	31	16	26	61	37	33	61	29	26	70	142	60	60	60	41	46	15	9	24	51	61	102	79	1	1
ENSPVIG00000000056	39	19	102	96	70	57	72	58	66	44	78	120	102	50	183	111	73	52	67	46	129	29	28	25	426	260	193	70	78	45	114	24	25	11	52	108	74	105	56	51
ENSPVIG00000000057	16	0	2	14	9	8	3	9	14	3	12	19	5	4	2	11	8	9	2	9	15	8	3	1	10	4	5	1	8	5	17	2	4	4	1	3	1	8	1	14
ENSPVIG00000000058	7	23	6	4	6	8	1	16	13	11	79	120	58	36	19	5	24	16	39	15	5	9	1	36	47	215	245	29	50	29	11	40	6	3	46	93	15688	16313	38	34
ENSPVIG00000000059	18	85	19	14	40	19	5	17	17	19	14	29	25	23	8	53	12	22	7	16	22	12	11	3	98	116	17	46	13	20	29	91	58	133	14	17	6	0	0	0
ENSPVIG00000000060	233	280	488	995	246	921	488	367	993	771	533	660	435	188	570	578	906	649	229	176	1036	278	529	170	721	411	815	404	411	195	1442	239	208	183	413	533	956	1236	398	261
ENSPVIG00000000061	213	200	300	407	189	257	243	261	357	340	274	207	199	178	223	200	301	225	234	186	194	343	229	146	372	525	317	210	223	219	241	247	125	74	321	445	81	216	108	23
ENSPVIG00000000062	1	7	0	1	0	0	3	0	0	0	6	11	11	3	0	2	0	4	7	2	0	2	0	4	1	27	15	1	12	7	3	7	0	8	22	20	0	0	368	111
ENSPVIG00000000063	0	0	0	0	0	0	0	0	0	0	0	0	0	0	0	0	0	0	0	0	0	0	0	0	0	0	1	0	0	0	1	0	0	0	0	0	0	0	0	0
ENSPVIG00000000064	45	69	118	184	25	112	122	111	182	239	154	278	195	78	211	180	134	206	67	103	285	114	95	102	320	271	291	95	244	89	425	64	80	21	76	225	101	84	190	291
ENSPVIG00000000065	1	0	4	4	9	8	0	17	5	1	6	3	7	0	4	4	7	5	2	3	1	2	4	1	7	0	6	0	6	5	3	0	0	0	0	0	0	0	3	0
ENSPVIG00000000067	359	302	343	369	205	361	345	436	489	530	415	362	478	347	382	386	635	481	402	250	364	412	362	358	929	1084	398	403	408	498	474	523	253	352	391	475	571	271	92	29
ENSPVIG00000000068	0	0	0	0	0	0	0	0	0	4	0	0	0	0	0	1	0	0	0	0	0	0	0	0	0	0	0	0	3	0	0	0	0	0	0	0	0	0	0	0
ENSPVIG00000000069	9	9	27	19	10	21	30	16	34	29	25	34	42	13	29	21	24	21	19	22	15	17	25	25	21	21	26	26	17	12	27	22	12	9	58	35	29	4	3	2
ENSPVIG00000000070	1201	1216	535	1175	954	501	572	1002	882	1067	387	1078	944	617	1383	2476	1173	1019	549	695	1399	1180	648	1262	3568	3085	800	638	756	1595	1070	812	2229	633	916	734	39	30	166	223
ENSPVIG00000000071	24	19	96	67	37	38	55	40	68	36	79	66	61	68	37	23	31	39	38	37	31	31	28	22	28	16	59	16	51	17	49	31	9	4	46	52	105	74	25	15
ENSPVIG00000000072	316	283	335	317	143	272	402	318	420	443	373	369	401	245	375	289	606	402	335	268	385	357	418	297	404	565	353	340	466	230	419	292	136	82	411	412	511	528	299	231
ENSPVIG00000000073	137	80	213	214	77	249	224	123	348	469	226	228	259	68	191	246	266	196	83	148	111	165	183	140	118	183	197	161	228	98	124	123	22	5	130	380	99	107	1	3
ENSPVIG00000000075	122	44	50	76	59	36	58	87	59	103	99	126	130	38	96	199	167	77	110	59	93	62	24	108	252	238	116	77	68	99	173	17	70	17	96	90	5	39	8	2
ENSPVIG00000000076	355	593	372	485	311	412	315	402	533	613	319	293	345	433	280	349	397	453	635	392	212	511	335	221	449	993	276	286	607	423	154	378	226	137	374	454	1003	287	222	99
ENSPVIG00000000077	347	270	728	1220	191	903	809	458	561	663	790	571	546	201	566	377	1246	836	334	290	825	526	695	283	466	442	658	248	446	158	763	140	131	72	362	507	916	564	75	33
ENSPVIG00000000079	464	1251	462	470	199	393	229	271	433	472	296	854	518	316	522	533	637	480	282	345	558	304	258	207	932	785	282	498	332	258	630	131	145	75	309	369	430	161	13	8
ENSPVIG00000000081	304	240	226	303	134	156	216	192	279	435	305	312	252	183	206	390	245	215	216	259	191	248	244	289	498	822	355	265	327	278	178	263	183	101	275	406	6796	3560	300	149
ENSPVIG00000000084	338	192	211	321	117	301	191	74	291	317	183	347	361	114	410	479	546	319	118	78	108	121	63	49	411	247	339	270	176	85	169	48	32	7	110	98	272	188	14	3
ENSPVIG00000000085	3	15	13	8	14	20	11	11	10	10	23	17	11	21	22	16	16	19	10	8	25	6	4	14	47	11	41	7	12	17	17	3	2	1	11	3	137	26	4	2
ENSPVIG00000000087	0	8	1	3	5	0	0	6	0	7	39	30	28	3	5	2	0	2	2	0	1	2	4	10	3	18	76	6	80	21	3	23	4	6	14	52	0	0	384	92
ENSPVIG00000000089	43	30	44	73	58	73	17	48	74	61	46	79	41	21	56	62	66	57	23	34	209	61	55	31	149	149	67	35	48	51	279	37	84	60	26	37	72	172	59	51
ENSPVIG00000000090	2	5	5	16	5	12	7	21	9	11	25	7	7	9	15	11	10	12	12	6	6	11	21	6	0	29	13	24	38	2	20	1	2	3	6	13	0	2	920	256
ENSPVIG00000000091	142	86	192	246	104	167	236	107	248	251	243	174	216	116	161	134	172	239	116	98	274	166	176	79	88	55	213	185	248	20	281	15	26	11	126	218	462	94	57	43
ENSPVIG00000000093	5	4	3	3	4	0	24	4	2	0	43	4	11	3	5	5	0	37	13	13	3	22	6	0	6	4	22	17	8	14	17	1	0	1	1	1	0	5	61	19
ENSPVIG00000000094	12	18	8	23	4	22	28	10	23	35	30	34	23	22	32	23	32	41	25	20	32	20	6	11	29	58	50	31	38	16	28	8	5	7	16	18	16	9	4600	1509
ENSPVIG00000000095	2733	2456	2997	2392	1888	2398	2336	3063	3567	3570	3296	3352	3080	2465	2397	2992	3760	2959	2889	3366	2468	2905	2589	2984	3039	6033	2792	3144	3907	2927	2429	2839	2301	1900	3567	3936	2194	1158	1519	1074
ENSPVIG00000000096	357	326	235	1011	544	660	497	602	509	965	204	313	300	326	461	1720	1712	946	412	100	464	353	289	310	1694	1825	351	752	122	976	168	225	409	190	196	143	194	147	12	12
ENSPVIG00000000097	20	33	23	20	4	18	26	23	35	29	24	23	19	14	24	9	21	30	13	41	40	54	12	13	32	51	53	17	32	26	66	21	20	6	35	53	3	54	46	42
ENSPVIG00000000098	128	98	310	204	36	248	144	184	394	264	93	204	194	97	186	166	411	251	79	49	302	39	37	13	229	200	190	128	127	71	282	30	23	21	38	53	10	41	63	34
ENSPVIG00000000099	112	76	164	411	64	392	220	169	342	254	342	274	245	165	331	248	605	457	120	97	758	144	107	24	313	301	420	294	238	67	564	73	74	42	126	162	158	299	33	28
ENSPVIG00000000100	3	0	6	19	4	9	12	6	7	16	4	7	5	3	41	37	59	22	3	0	12	3	6	3	15	12	19	18	2	23	7	0	1	0	2	4	16	1	0	0
ENSPVIG00000000101	3041	3152	3991	4613	3297	2978	3816	3210	3777	3135	4175	4199	3421	2712	2740	2945	4124	3370	3538	2854	2001	3463	2195	2569	5034	6591	4353	3054	4325	3537	2169	3406	2053	1387	4025	5204	1728	1091	920	490
ENSPVIG00000000102	22	2	44	45	16	26	20	57	31	25	37	127	64	35	69	40	135	42	14	43	268	31	45	41	54	113	184	33	83	33	297	41	19	11	79	40	16	66	15	22
ENSPVIG00000000103	192	176	237	187	116	167	230	175	352	315	327	226	309	216	269	141	340	236	222	201	239	222	213	215	259	377	304	172	324	138	248	145	48	30	295	346	264	406	480	412
ENSPVIG00000000104	288	265	243	162	225	90	264	190	263	277	286	247	271	195	224	388	240	233	219	153	195	250	235	344	657	795	281	253	262	345	182	314	323	252	227	206	300	28	101	51
ENSPVIG00000000105	3334	4163	5133	2472	1497	2815	3828	2530	2378	1507	3833	2050	2231	3485	2227	2249	3728	3105	3387	1846	1313	1777	1054	869	8152	6593	1896	2799	1250	1640	1075	977	529	292	1183	798	3325	1025	107	42
ENSPVIG00000000107	920	893	1182	1782	1001	1440	1219	1055	1787	1991	1638	1541	1509	632	1094	933	2068	1261	809	853	1454	1128	1178	789	2248	2514	1637	819	1582	659	1374	749	590	455	1438	1791	1999	1798	3186	2321
ENSPVIG00000000110	708	768	480	922	569	925	587	941	1445	1669	566	1273	1431	531	968	1427	1373	940	670	574	636	670	668	1075	1291	2601	833	1000	797	865	1260	875	624	548	905	1554	3228	2341	31	14
ENSPVIG00000000111	175	145	315	690	649	566	165	741	548	841	182	221	747	136	296	652	292	416	312	56	67	155	187	411	1047	823	476	563	101	583	90	164	113	68	368	303	24	40	29	3
ENSPVIG00000000112	26	40	50	85	15	74	86	50	58	128	83	75	65	52	77	86	117	53	60	45	127	101	48	53	151	82	102	56	90	46	141	29	46	11	67	85	21	46	25	18
ENSPVIG00000000113	1690	1518	2096	1460	1464	1575	1876	1846	1730	1810	1973	1639	1625	1751	1340	1741	2128	1809	2266	1830	760	1867	1897	1462	1697	2536	1232	2334	1937	1363	672	1405	755	572	1844	1517	1572	664	655	230
ENSPVIG00000000114	3446	2528	3375	2983	1443	2425	3294	2621	3936	4289	3010	2071	2492	2461	1953	1611	4315	3855	5188	2732	1651	4485	3411	2267	4896	5634	2161	3670	3035	1181	1808	1331	1240	252	3886	3521	1060	518	671	327
ENSPVIG00000000115	17	9	13	15	9	11	4	18	20	18	11	33	25	21	18	31	23	31	14	34	44	12	20	17	38	13	89	20	22	7	54	6	3	4	21	6	176	94	2	9
ENSPVIG00000000116	3	19	4	0	4	1	3	21	1	6	12	8	18	19	7	1	16	5	7	5	23	7	2	6	33	52	55	3	5	16	29	16	5	5	9	3	2	44	31	60
ENSPVIG00000000117	595	423	1565	1980	2452	1746	625	1551	1227	1599	720	1354	1638	334	1124	1470	1667	992	720	500	1987	901	718	648	1193	1639	2086	1043	810	875	2228	777	596	359	1304	1289	2000	1937	644	637
ENSPVIG00000000119	25	13	35	67	30	34	39	26	48	54	36	36	39	11	18	18	54	27	20	9	48	11	12	14	29	4	40	9	30	16	37	14	3	2	22	26	140	7	20	4
ENSPVIG00000000120	91	8	110	141	70	174	101	91	225	352	202	303	224	54	127	132	556	257	70	53	290	86	80	106	85	101	228	188	268	34	368	103	68	36	89	143	84	34	27	20
ENSPVIG00000000121	0	0	1	3	0	0	3	0	0	0	2	3	0	0	4	0	3	1	5	1	0	6	0	0	0	1	3	0	2	0	0	0	0	0	0	7	0	0	2	1
ENSPVIG00000000122	0	0	1	0	3	0	4	11	0	0	7	5	12	8	1	1	2	0	0	8	14	0	0	2	11	12	20	0	2	0	9	5	0	0	4	0	0	35	4	4
ENSPVIG00000000123	416	688	626	371	396	327	400	521	690	610	364	676	474	305	543	548	579	533	456	633	563	468	396	411	904	1073	634	503	392	644	505	607	495	509	507	550	789	281	187	170
ENSPVIG00000000124	6	8	16	8	0	21	4	3	22	13	32	10	19	14	11	14	8	10	14	14	25	3	4	30	44	54	35	10	22	18	12	13	19	4	16	19	10	12	14	14
ENSPVIG00000000125	299	223	438	323	195	290	367	251	432	370	379	536	493	191	246	405	325	456	263	209	425	414	326	225	326	399	589	279	399	225	430	202	106	73	387	393	394	111	115	66
ENSPVIG00000000126	3993	2290	6035	2384	668	3075	4322	6651	5378	9042	3396	2817	4216	2446	2860	3222	7870	6208	5084	6744	8217	19312	9320	12815	11499	16202	1979	5599	12869	8447	15615	12870	15070	8315	11511	10431	995	1470	4728	1968
ENSPVIG00000000127	36	33	7	9	1	35	21	20	13	4	37	20	51	26	33	49	171	29	12	17	6	7	20	3	29	187	13	205	3	16	7	25	5	4	5	7	0	0	1	0
ENSPVIG00000000128	334	236	425	341	220	335	425	355	525	596	553	355	366	273	406	385	641	497	451	264	395	408	405	332	755	1095	509	433	547	303	434	318	280	172	480	747	957	339	462	360
ENSPVIG00000000129	1	0	1	0	2	7	0	1	1	4	3	3	1	7	4	5	3	4	21	4	42	3	0	0	4	10	0	1	0	1	1	0	0	0	0	1	0	0	2	2
ENSPVIG00000000130	533	409	1331	1818	1851	1164	1024	1154	253	366	202	238	222	126	213	189	280	182	631	280	210	189	159	99	482	373	398	280	97	339	105	293	117	134	297	346	17	9	45	49
ENSPVIG00000000132	3291	2104	3178	2794	1594	2013	2527	3018	3032	3358	3466	3426	3328	3251	2463	3186	3850	2879	4842	3618	1815	3301	3650	2862	2215	4554	2826	4868	2744	4452	1784	2174	1463	1432	3683	4400	1815	1062	1618	758
ENSPVIG00000000134	281	257	352	545	496	532	373	487	569	609	338	365	339	317	425	679	730	361	540	217	502	351	582	460	610	674	360	738	356	437	528	412	232	457	445	313	115	32	45	28
ENSPVIG00000000137	0	21	5	1	0	0	6	4	12	20	5	13	3	7	15	18	12	16	2	19	18	9	10	1	85	35	35	4	15	14	4	5	8	3	10	27	0	6	4	3
ENSPVIG00000000139	15	13	2	11	19	19	20	12	11	28	38	22	5	196	267	6	0	110	252	160	12	26	16	11	21	28	16	10	10	112	12	13	16	20	16	28	19	3	25	12
ENSPVIG00000000140	27	11	53	4	37	4	19	38	17	7	13	6	1	25	14	5	0	2	5	5	3	3	4	1	13	19	2	5	6	3	1	0	1	0	9	1	0	0	1	1
ENSPVIG00000000141	1014	1153	1668	2300	673	2118	2232	1340	3340	2507	1630	1053	1490	724	1620	1237	2268	1420	1074	836	1203	1319	1396	887	1883	1855	1185	937	1163	607	1252	1016	426	191	1457	2714	60	70	69	23
ENSPVIG00000000142	6	7	2	3	0	1	8	3	2	2	30	14	25	23	29	31	22	9	24	0	12	8	3	13	60	26	135	9	61	2	21	0	5	0	8	8	10	12	22	3
ENSPVIG00000000143	1865	1623	2062	1445	986	1208	1547	1811	2023	1887	1876	1651	2050	1419	1300	1076	2445	1682	1576	1220	830	2098	1298	1394	2979	2652	1405	1424	1878	1427	895	2236	1213	1830	1657	1879	1388	701	753	431
ENSPVIG00000000144	144	248	244	396	123	206	174	264	399	449	208	267	292	122	338	533	423	266	135	120	517	285	241	295	870	792	562	193	288	291	589	247	360	101	279	335	872	253	319	198
ENSPVIG00000000147	9	46	11	26	4	26	17	22	45	57	27	87	39	22	95	62	53	18	35	20	299	23	15	7	162	57	36	19	32	19	117	77	13	26	20	29	2	4	40	36
ENSPVIG00000000148	50	25	10	25	50	9	11	14	24	75	27	34	15	37	58	70	36	20	64	32	37	28	2	18	190	79	18	4	23	31	24	3	6	2	12	7	2	0	0	0
ENSPVIG00000000151	49	22	65	63	24	56	136	67	55	96	37	22	25	26	16	41	105	24	29	40	64	128	77	142	72	58	45	45	33	52	67	53	49	9	121	158	3	0	9	4
ENSPVIG00000000153	714	468	317	455	548	523	203	259	500	478	545	420	615	294	575	451	340	413	257	178	144	135	137	76	404	884	377	357	114	144	82	66	54	21	139	178	4319	1420	217	94
ENSPVIG00000000154	7	0	4	8	0	1	8	14	108	13	7	16	17	28	167	10	2	3	3	2	50	2	1	1	6	21	16	6	0	14	45	85	0	3	0	7	2	0	5	16
ENSPVIG00000000156	32	11	45	55	28	58	30	18	82	84	128	107	116	28	124	52	162	161	69	19	117	53	52	18	114	63	183	236	85	21	208	6	6	5	67	74	24	132	27	35
ENSPVIG00000000157	75	81	125	170	82	120	146	98	144	145	228	163	149	64	97	151	209	169	78	119	157	173	120	127	336	375	279	104	243	110	124	105	99	68	216	270	154	202	457	261
ENSPVIG00000000159	285	247	423	890	738	534	313	843	833	1073	418	699	650	177	494	955	1137	652	561	424	1540	433	477	370	497	1091	921	318	1068	683	1779	370	826	757	471	954	1454	1022	429	324
ENSPVIG00000000160	507965	322172	1153234	1120478	1810725	868834	1002771	804804	133016	258638	98740	57071	108542	65270	34359	52001	118466	61664	308516	401924	25370	122582	74984	38444	80575	156690	515575	197483	65653	370712	19049	216730	37684	182306	258818	204628	155	430	971	6
ENSPVIG00000000161	19	74	53	176	115	168	31	167	217	107	70	185	275	94	77	301	163	108	56	41	96	43	26	55	272	201	201	117	33	41	143	9	64	13	95	86	18	30	15	9
ENSPVIG00000000162	165	165	285	203	127	166	226	165	189	255	251	279	223	183	169	201	341	253	214	131	216	193	205	161	901	627	383	184	206	219	196	337	154	182	195	326	652	237	328	97
ENSPVIG00000000163	11	16	9	7	7	9	1	14	32	27	66	46	23	17	26	20	14	17	10	11	24	4	0	12	17	108	64	7	50	14	15	48	4	8	18	44	14	1	19	18
ENSPVIG00000000165	0	0	0	0	0	0	0	0	0	10	0	0	1	1	0	0	4	0	5	0	0	0	0	0	0	6	3	1	0	2	1	0	0	0	0	4	1	1	1	1
ENSPVIG00000000166	437	480	449	593	369	542	477	629	882	1192	507	995	731	320	820	914	964	653	284	328	1312	707	651	918	1178	1565	931	545	883	620	1205	553	679	433	784	887	335	164	764	776
ENSPVIG00000000167	3	0	0	0	0	0	0	2	1	0	9	1	6	1	3	2	5	3	0	2	0	0	3	2	1	2	7	3	9	11	1	0	0	2	0	8	4	1	23	13
ENSPVIG00000000168	191	72	215	285	173	221	186	292	697	618	208	405	330	80	276	234	465	205	103	137	571	244	223	245	225	522	491	179	395	166	638	210	125	47	318	537	1015	941	642	387
ENSPVIG00000000169	526	599	556	1249	920	657	511	601	1028	897	539	1389	443	317	1230	1341	1472	734	293	331	1645	701	515	473	1328	1436	1196	473	804	472	1400	599	630	208	744	763	651	1175	493	653
ENSPVIG00000000170	70	97	138	243	27	306	134	171	267	277	198	169	65	65	170	131	280	133	94	56	349	113	263	71	114	110	393	109	173	39	442	55	43	19	73	105	350	741	120	407
ENSPVIG00000000171	1163	1029	1565	1438	705	1316	1655	1352	1889	2058	2335	996	1567	1127	1015	1039	2071	1507	1312	979	1001	1579	1437	977	1548	1906	1834	1296	5338	606	940	703	647	309	1143	1165	2528	713	1369	762
ENSPVIG00000000173	1064	543	670	728	413	845	449	962	435	812	459	1565	1893	262	1313	853	1906	1390	324	560	1395	698	1889	1388	2244	2224	1058	966	4897	669	5525	2561	964	454	945	1292	53	163	539	330
ENSPVIG00000000174	313	215	321	209	95	209	266	290	507	264	363	200	163	291	184	157	219	238	378	193	172	307	148	220	354	203	191	225	424	201	249	226	59	50	238	273	14	4	57	28
ENSPVIG00000000175	186	121	173	296	80	220	183	302	292	466	185	342	135	131	197	254	341	214	84	161	529	283	376	195	409	430	341	179	260	167	442	107	163	99	264	189	1136	748	54	141
ENSPVIG00000000176	520	533	509	676	583	703	539	703	1217	1135	1081	1500	1211	451	426	790	1221	951	486	395	763	749	203	1043	614	1849	1350	559	1989	683	901	687	246	300	1256	1833	517	52	1622	1605
ENSPVIG00000000177	9	0	8	10	7	3	15	10	10	12	13	60	25	4	18	7	18	15	15	23	50	12	3	10	30	31	78	13	45	8	88	18	2	0	51	34	603	78	22	14
ENSPVIG00000000178	2557	3130	2731	3373	1885	2870	2722	3053	2507	2628	4086	2560	2652	4443	2732	3094	3332	3206	3879	2085	2483	2360	1715	824	6099	4180	2626	4417	1863	2020	1880	1535	1226	594	1361	1115	5125	1543	154	111
ENSPVIG00000000179	136	89	264	223	125	220	431	207	255	407	228	271	214	152	213	166	348	235	263	109	284	147	333	171	358	447	161	221	243	91	265	172	90	55	147	282	436	295	54	27
ENSPVIG00000000180	2	11	2	5	3	4	8	11	15	7	14	10	20	11	10	16	0	7	11	7	11	81	6	5	75	12	47	3	11	8	7	18	70	3	28	16	331	2	12	9
ENSPVIG00000000181	2211	1522	2427	2300	1220	2118	2582	1940	2881	3438	2779	1982	2942	1807	1804	1540	3241	2530	2558	2043	1675	2579	2880	1566	1467	2870	1927	2561	2684	1262	1501	1263	793	440	2497	3375	1568	784	1099	534
ENSPVIG00000000182	2393	2377	4251	3407	1803	2945	4535	2930	4155	4163	5227	3611	2912	3511	2950	2548	4541	4185	3956	2574	2330	3799	3330	2340	4673	4565	3132	3521	3630	1959	2272	1823	1072	588	3018	3642	4135	2487	965	468
ENSPVIG00000000185	93	117	217	443	194	311	225	332	404	531	275	363	531	107	300	267	433	326	170	163	619	250	244	204	417	539	540	213	338	176	750	192	118	73	228	451	2905	2206	368	247
ENSPVIG00000000186	1	21	27	10	27	3	7	8	7	1	24	18	46	33	56	12	0	13	2	0	8	6	5	1	14	20	29	5	13	4	5	14	5	0	17	11	0	2	42	30
ENSPVIG00000000187	94	81	51	208	62	140	75	54	212	173	45	88	58	4	139	138	47	83	22	25	16	13	43	3	69	54	103	50	16	9	12	5	0	2	9	2	1	3	3	10
ENSPVIG00000000188	0	0	15	5	47	23	13	9	5	8	112	196	102	220	226	85	40	144	174	182	1535	89	30	44	945	99	73	49	277	72	338	92	7	8	23	54	15	101	211	303
ENSPVIG00000000190	6	9	6	14	29	6	0	3	0	5	41	28	21	15	15	15	3	8	11	4	1	8	2	3	2	27	11	9	29	15	0	27	3	1	35	50	0	0	20	8
ENSPVIG00000000191	105	140	166	224	115	242	192	278	286	323	244	321	386	294	277	152	265	229	208	150	411	127	197	154	318	236	304	295	275	97	591	234	221	187	239	187	353	133	174	109
ENSPVIG00000000192	307	244	573	1166	196	928	784	444	1400	1499	602	953	483	203	940	820	1111	773	267	365	1268	550	701	442	590	501	883	499	618	309	1269	151	190	61	601	764	68	91	144	176
ENSPVIG00000000193	34	33	53	57	28	55	61	82	88	125	68	77	41	35	57	63	135	80	40	72	241	139	145	163	107	189	151	55	215	70	226	86	94	19	162	226	48	8	38	29
ENSPVIG00000000194	725	623	809	828	542	713	756	734	1038	1148	1011	629	868	714	730	678	1061	1153	1070	786	728	1111	890	708	1608	1245	908	1006	877	705	794	787	559	408	855	1249	710	230	916	272
ENSPVIG00000000195	528	485	582	786	438	556	640	476	729	968	586	403	515	390	417	459	873	647	519	429	413	678	619	653	758	1305	594	427	566	477	458	627	546	318	795	805	538	450	830	498
ENSPVIG00000000196	984	670	1054	833	658	813	975	927	928	1366	734	776	965	574	727	954	1173	895	1164	1022	563	985	989	836	1124	1963	674	1173	1008	885	606	648	720	457	1031	980	650	565	314	191
ENSPVIG00000000197	21	33	20	15	9	23	21	17	36	48	48	36	31	35	39	39	22	72	27	40	43	44	9	27	75	70	111	18	20	29	36	32	10	9	12	14	120	27	26	62
ENSPVIG00000000198	92	27	174	128	46	145	187	179	354	294	244	125	153	94	97	62	276	223	252	345	305	443	465	198	137	79	116	175	284	86	287	68	23	8	285	343	3136	548	42	8
ENSPVIG00000000199	571	397	742	603	507	720	901	700	943	1142	835	778	730	651	542	777	1263	715	1047	616	465	829	1032	813	1221	2011	597	1026	832	792	414	505	476	350	743	987	722	288	771	680
ENSPVIG00000000201	712	608	871	732	400	788	1152	855	1107	1020	967	592	691	760	732	481	1249	858	865	637	593	1402	790	1157	760	1299	615	1026	1088	642	740	724	260	126	1091	973	962	532	483	180
ENSPVIG00000000202	4	0	5	13	15	10	2	7	8	49	29	15	8	13	14	16	14	18	4	0	60	3	1	8	8	5	17	14	5	5	22	8	2	1	5	4	14	15	2	2
ENSPVIG00000000204	406	336	407	452	381	432	330	867	772	1010	314	696	1042	437	545	499	621	529	370	452	751	441	477	537	1023	1201	594	337	637	469	954	590	311	243	355	414	3940	1869	312	276
ENSPVIG00000000206	111	40	66	172	80	157	44	1468	1195	1386	194	308	560	145	167	392	697	190	173	164	1485	2454	1531	1191	1033	1497	942	450	226	1990	2206	2008	930	446	997	808	191	77	110	36
ENSPVIG00000000207	267	306	465	435	136	386	583	269	684	659	855	709	835	199	374	260	613	442	288	244	404	271	245	252	711	798	949	334	727	260	419	365	78	66	285	773	826	291	1167	917
ENSPVIG00000000208	0	0	0	0	0	0	0	0	0	0	0	1	0	0	0	0	0	0	0	0	0	1	0	0	0	8	0	0	0	0	2	0	0	0	0	0	0	0	2	0
ENSPVIG00000000209	0	0	0	0	0	0	0	0	0	0	0	0	0	0	0	0	0	0	0	0	0	0	0	0	2	0	0	0	0	0	0	0	0	0	0	0	0	0	0	3
ENSPVIG00000000210	2416	1644	3680	4411	2911	4057	3294	3882	4484	5418	3968	2861	4689	2880	3303	3528	6791	4571	5352	2157	3727	4645	4006	2524	4656	5258	3409	5776	3033	2578	3969	2224	2035	1119	3337	3780	3623	1324	1903	1041
ENSPVIG00000000212	1468	1049	1306	906	1233	918	827	1615	1287	1214	961	1041	1298	989	815	907	1209	885	1185	791	568	847	813	802	1158	2579	956	977	933	981	671	1316	466	513	710	711	589	255	561	294
ENSPVIG00000000213	428	498	434	433	531	494	672	823	625	781	479	698	530	798	484	506	625	562	869	671	474	445	617	850	995	1783	791	755	657	669	596	584	586	233	893	792	317	258	355	112
ENSPVIG00000000214	8	5	30	29	29	22	4	35	4	0	36	67	95	38	65	164	32	21	14	44	53	146	7	45	77	316	49	25	73	88	59	23	58	8	11	18	20	91	35	58
ENSPVIG00000000215	33	3	18	22	15	26	17	10	6	31	24	2	5	15	15	39	30	43	42	23	5	36	9	20	39	46	8	30	59	19	5	7	34	9	11	10	8	5	19	15
ENSPVIG00000000217	126	43	88	58	56	55	117	66	46	86	36	54	7	38	46	27	27	42	85	15	37	38	34	37	72	170	34	36	45	36	21	9	30	26	78	44	0	3	51	27
ENSPVIG00000000218	0	0	1	0	0	0	2	2	1	0	12	5	3	0	0	3	0	0	4	0	1	0	0	2	0	3	16	4	6	3	0	1	0	0	0	10	0	0	24	27
ENSPVIG00000000219	3376	2709	4211	5266	2411	3891	3668	2488	3200	2713	3729	3062	2797	2126	1993	1710	4033	3322	2989	3672	2418	5658	2910	3595	3448	3403	3211	2216	21074	2406	4245	7600	1214	752	4642	5906	2647	1583	2549	916
ENSPVIG00000000221	0	0	0	0	0	0	0	0	0	0	0	0	0	0	0	0	0	0	0	0	0	0	0	0	0	0	0	0	0	0	0	0	0	0	0	0	0	0	0	0
ENSPVIG00000000223	4550	4878	2797	3673	4767	2557	1863	4072	3628	5450	2192	4736	3980	3071	4694	8495	6335	4108	3210	3110	5249	4280	2650	4726	11904	10685	3859	3519	3409	7257	4527	5988	8673	6732	4261	3770	415	442	1050	885
ENSPVIG00000000224	45	49	162	230	203	129	99	57	33	35	39	43	37	12	16	5	40	20	53	15	14	25	15	7	2	18	121	29	40	30	8	20	3	7	60	61	2	9	26	70
ENSPVIG00000000225	553	376	390	692	558	553	320	847	739	903	287	565	1243	383	511	697	666	479	446	299	970	576	430	436	1196	2283	465	651	467	421	747	522	553	413	393	474	13	27	156	88
ENSPVIG00000000226	0	6	6	1	1	2	8	5	11	1	9	5	5	15	8	7	0	12	2	3	4	6	2	3	18	21	16	4	4	11	2	2	4	0	4	2	54	54	4	1
ENSPVIG00000000227	0	9	0	0	0	0	0	1	0	0	0	2	1	2	0	6	0	7	0	0	1	3	1	3	12	8	1	0	0	3	0	8	10	18	0	0	0	1	0	0
ENSPVIG00000000228	2	13	4	7	1	7	6	3	12	8	59	16	47	3	8	7	1	14	6	21	8	22	1	18	36	52	172	15	39	13	12	49	3	3	45	42	0	0	1	0
ENSPVIG00000000230	0	0	0	0	0	0	0	1	0	0	2	3	1	3	9	4	13	8	0	2	27	0	4	0	0	6	2	8	0	2	3	1	0	0	0	0	0	0	0	0
ENSPVIG00000000231	18	17	3	15	11	4	7	16	14	9	9	3	6	16	2	7	0	8	6	6	5	2	6	2	176	39	6	10	12	12	7	2	0	0	5	1	0	0	1	1
ENSPVIG00000000232	1393	1323	1795	1913	1046	1515	2500	1492	2019	2127	2744	1560	2095	1603	1433	1125	2494	2088	1861	1421	1180	1845	1702	1266	2391	3641	1850	1586	2002	970	1458	1147	538	350	1554	2307	2011	726	773	521
ENSPVIG00000000233	0	0	0	0	0	0	0	0	0	0	11	10	7	0	0	3	0	0	0	0	0	0	0	0	5	28	4	0	2	6	0	1	2	0	3	22	0	2	4	40
ENSPVIG00000000234	9	8	46	127	46	107	62	41	69	139	57	83	34	9	64	79	118	93	38	19	172	28	54	25	61	39	144	56	78	16	147	23	18	17	38	104	264	582	251	172
ENSPVIG00000000237	163	55	182	131	81	194	152	158	298	390	344	157	213	134	145	107	260	165	125	174	251	319	447	155	120	124	233	146	1495	85	258	97	82	50	229	233	398	227	499	448
ENSPVIG00000000238	60	13	34	15	7	29	2	27	18	26	106	35	38	12	14	44	31	32	61	2	2	1	20	1	118	58	110	11	136	6	29	2	0	1	1	6	4	17	193	94
ENSPVIG00000000239	981	1295	1343	1449	715	1406	1504	1593	1912	2917	1888	1811	1436	985	1409	1473	2427	1546	972	964	1582	1205	1529	1215	1880	2575	1540	1600	1906	841	1406	842	701	442	1514	1737	884	1351	273	168
ENSPVIG00000000240	98	39	245	215	177	251	183	103	338	287	229	111	141	58	105	71	329	169	128	42	107	117	114	91	59	89	359	153	128	45	239	84	16	15	197	277	358	143	116	59
ENSPVIG00000000241	46	59	77	78	11	102	90	47	123	115	162	144	82	44	72	75	120	94	37	45	236	60	97	56	159	104	219	78	188	39	209	70	12	31	68	144	122	163	317	140
ENSPVIG00000000242	15	14	7	7	13	17	3	17	28	30	5	21	13	8	17	42	32	23	21	11	52	11	14	16	42	45	15	10	13	28	68	30	26	28	16	15	0	3	16	22
ENSPVIG00000000244	343	213	415	236	141	212	331	237	583	319	297	217	239	215	210	174	323	310	296	258	378	300	272	198	265	417	316	275	207	175	229	229	111	43	271	326	26	14	1683	611
ENSPVIG00000000245	114	200	171	227	65	105	137	380	322	204	299	224	199	150	388	153	181	334	105	287	827	251	161	94	337	235	287	185	499	1741	445	174	108	25	210	310	724	588	34	41
ENSPVIG00000000246	831	631	1035	1233	785	1423	911	1299	1593	2192	998	1547	1420	678	1348	1337	1884	1160	764	776	1986	1110	1228	1093	1752	2015	1354	1229	1504	851	1688	846	718	390	1287	1489	1180	1307	197	227
ENSPVIG00000000247	0	0	0	0	0	0	0	0	0	0	0	0	0	0	0	0	0	0	0	0	0	0	0	0	0	0	0	0	0	0	0	0	0	0	0	0	0	0	0	0
ENSPVIG00000000249	6	12	21	15	10	12	18	26	18	18	18	17	17	11	21	25	4	14	8	1	9	15	15	13	41	44	6	12	7	17	2	14	23	13	9	17	46	15	5	15
ENSPVIG00000000250	45	7	25	35	49	31	25	62	42	66	40	42	78	23	46	32	58	36	54	19	20	21	31	32	47	47	37	47	46	9	47	10	8	7	71	52	72	19	8	6
ENSPVIG00000000251	144	94	120	56	67	72	95	192	342	174	268	195	207	443	208	206	163	200	369	174	369	134	106	122	503	562	346	169	229	199	198	263	78	50	163	149	721	337	49	28
ENSPVIG00000000252	388	242	574	374	187	424	529	410	677	700	900	648	683	834	580	289	603	452	733	493	782	618	799	548	340	508	727	919	763	267	835	360	262	148	723	763	778	375	177	105
ENSPVIG00000000253	0	0	0	0	0	0	0	0	0	0	4	0	4	0	15	2	3	0	1	3	0	1	2	0	3	1	6	2	1	0	1	6	0	0	3	1	1333	545	3	2
ENSPVIG00000000255	572	509	678	936	604	1062	829	789	894	1154	512	671	469	507	567	519	797	806	558	611	556	390	244	265	411	289	317	483	701	349	507	135	182	60	413	354	198	125	8	6
ENSPVIG00000000256	38	28	69	25	82	17	14	50	92	216	122	132	80	51	126	55	89	78	92	88	397	81	230	123	142	165	67	74	96	93	299	61	46	24	98	150	12	64	16	17
ENSPVIG00000000257	3707	2627	3011	4020	4113	3483	2653	4391	4285	6000	2695	4356	4157	2562	3833	5415	5298	3879	3139	2556	4496	3654	3291	3834	6796	7975	3668	3845	3445	4343	3868	3673	4112	4357	3658	3656	2048	1161	1466	1260
ENSPVIG00000000258	720	634	693	488	537	453	795	800	783	793	941	570	527	595	511	738	721	659	845	345	588	653	592	953	902	2045	522	808	951	633	549	542	336	292	852	967	128	71	154	67
ENSPVIG00000000260	4	14	22	5	10	10	2	1	2	26	5	34	21	0	6	9	8	5	10	11	13	21	6	14	108	65	3	5	15	8	6	2	20	1	52	58	9	3	2	0
ENSPVIG00000000261	110	63	192	297	129	271	197	191	309	425	235	223	264	138	180	140	388	248	226	142	326	182	273	201	279	360	235	154	293	106	426	140	95	76	320	398	414	192	237	152
ENSPVIG00000000262	45	34	13	6	11	10	6	5	17	11	21	25	9	38	26	23	0	19	19	13	10	12	2	1	50	40	24	32	7	40	4	25	4	12	8	12	1	0	1720	866
ENSPVIG00000000263	295	440	365	449	477	404	389	355	499	731	326	430	317	279	366	458	478	317	375	332	397	588	526	771	454	504	256	488	264	365	392	348	803	579	467	485	119	48	48	41
ENSPVIG00000000264	165	118	383	295	86	246	433	218	404	363	430	351	334	168	207	117	329	313	265	180	264	321	259	170	166	333	319	262	362	97	235	118	52	15	360	403	2002	1004	322	119
ENSPVIG00000000265	419	743	683	815	386	936	784	399	871	834	592	921	560	301	845	594	764	837	265	388	1049	482	311	385	1538	1134	716	355	851	341	958	213	295	109	603	606	214	371	89	123
ENSPVIG00000000267	190	147	139	207	134	185	81	129	224	351	121	220	185	115	227	231	221	179	119	124	284	250	198	302	253	236	118	249	160	101	291	65	264	96	194	248	28	35	18	21
ENSPVIG00000000268	656	592	928	682	778	458	780	879	652	876	640	515	589	623	570	774	930	662	828	530	405	898	687	769	2488	2015	422	526	449	953	345	1249	903	1452	707	870	480	259	336	155
ENSPVIG00000000270	287	256	544	512	258	426	678	438	458	624	644	442	592	401	351	356	726	671	518	382	377	550	509	397	934	961	564	387	608	406	424	330	228	215	458	785	2311	1113	1738	971
ENSPVIG00000000271	374	161	204	211	167	180	202	550	407	406	215	291	375	222	185	221	328	219	169	275	369	295	192	274	497	968	485	120	265	312	282	478	311	133	213	205	352	222	715	259
ENSPVIG00000000274	2	0	0	1	0	0	0	0	1	0	1	3	1	0	6	4	8	2	3	0	5	0	0	3	13	0	2	0	1	9	1	13	0	0	4	4	0	0	115	52
ENSPVIG00000000275	0	0	0	0	0	0	0	0	0	0	0	0	0	0	0	0	0	0	0	0	0	0	0	0	2	0	0	0	0	0	0	0	0	0	0	0	0	0	3	1
ENSPVIG00000000276	644	446	963	722	443	732	830	795	1017	1220	1268	933	1112	949	894	843	1404	1036	765	837	863	991	929	550	1071	1046	942	815	860	608	904	478	417	203	760	820	106	153	1730	749
ENSPVIG00000000278	34	18	60	19	27	59	35	29	44	24	99	176	225	71	56	62	193	113	57	39	18	22	14	65	64	243	187	59	152	24	28	23	4	10	78	124	6	36	153	15
ENSPVIG00000000279	126	94	198	295	84	250	276	183	407	481	213	250	222	106	207	200	284	284	149	164	333	280	368	205	248	259	236	189	277	119	368	109	138	55	318	364	370	248	109	63
ENSPVIG00000000280	0	0	0	2	1	2	6	5	0	1	0	1	1	0	2	0	0	0	3	6	2	0	0	0	0	0	1	0	0	1	0	0	0	0	14	1	0	0	0	0
ENSPVIG00000000281	293	310	244	346	288	307	205	1088	926	1139	266	362	617	245	339	401	456	323	165	527	1162	499	701	760	1015	1170	533	250	792	589	1603	1495	611	483	536	360	315	103	25	3
ENSPVIG00000000282	32	18	32	19	5	24	24	10	48	25	111	30	75	22	17	21	49	18	19	36	28	14	10	15	44	33	144	23	56	15	31	28	5	6	19	28	24	70	388	65
ENSPVIG00000000283	387	493	463	381	320	306	489	329	520	340	463	340	378	501	340	370	471	453	490	435	304	389	353	217	1163	873	369	377	280	423	297	571	280	380	347	344	27	82	69	19
ENSPVIG00000000285	1087	957	1442	1358	956	1176	1560	1053	1643	1703	1716	1412	1605	1172	1505	1408	2584	1784	1808	1065	918	1198	1161	944	1651	2372	1813	1617	1216	729	973	623	384	308	1312	1519	379	316	389	245
ENSPVIG00000000286	0	0	1	0	2	1	0	1	2	2	0	0	0	0	1	3	4	0	2	0	0	1	0	0	0	1	0	2	24	0	0	3	0	0	0	0	0	2	1	0
ENSPVIG00000000287	1101	896	962	957	882	980	1063	1157	1164	1700	1397	1441	1460	904	1016	1048	1835	1378	1144	778	1040	1054	940	1011	1433	1838	2255	1017	1501	1095	1052	698	719	475	998	1619	1007	403	3128	2374
ENSPVIG00000000288	9	25	13	26	25	25	13	9	30	54	26	38	36	16	25	18	20	17	8	9	24	18	4	14	16	25	32	11	13	3	10	4	1	0	9	42	16	35	19	9
ENSPVIG00000000290	1	0	0	2	0	3	6	0	6	3	10	2	3	3	5	2	6	4	4	7	4	1	2	0	0	13	2	7	1	1	0	5	1	0	1	1	1	2	0	0
ENSPVIG00000000293	23	5	90	191	54	187	134	183	238	632	87	151	244	32	119	99	209	131	45	60	650	96	185	127	179	111	264	61	367	34	874	100	51	41	129	153	2665	2025	338	368
ENSPVIG00000000294	1557	800	1317	691	1066	677	1030	1533	1102	1403	1310	824	1029	1028	806	722	1194	936	1724	1008	577	1035	1136	1002	1482	2953	808	894	918	764	515	1262	629	600	1069	1213	599	113	375	93
ENSPVIG00000000295	0	0	0	0	0	0	0	0	0	0	0	0	0	1	0	0	0	0	0	0	1	0	0	0	0	0	0	0	0	0	0	0	0	0	0	0	0	0	1	2
ENSPVIG00000000296	17	2	20	48	10	20	29	23	44	57	34	48	35	13	37	34	36	27	3	12	59	18	15	5	62	41	39	12	24	5	67	13	20	1	19	20	64	18	7	2
ENSPVIG00000000298	65	60	145	173	30	153	174	95	233	283	231	177	219	101	171	145	278	147	85	109	189	166	193	149	163	217	235	135	236	44	217	69	49	27	185	295	284	140	194	126
ENSPVIG00000000299	46	11	34	139	610	145	226	240	108	451	65	35	15	216	56	97	34	457	294	10	5247	234	29	23	529	2	48	16	26	214	63	3	13	59	42	53	2	0	43	6
ENSPVIG00000000300	197	80	127	132	89	121	148	181	197	303	216	126	230	63	93	90	107	134	156	49	70	171	160	131	197	399	140	157	205	63	59	84	62	10	178	296	1010	298	224	164
ENSPVIG00000000301	636	704	580	731	291	514	892	431	749	1096	757	572	657	413	907	523	955	641	427	416	1307	585	750	626	1331	1166	837	415	785	324	1111	742	439	166	684	1023	2339	1190	2399	915
ENSPVIG00000000303	3174	2406	2726	1607	1935	1698	2344	2709	2376	2390	2729	2413	2106	2074	1596	2066	2727	1897	3265	2314	965	2565	2002	2312	3652	7133	1526	3203	2727	1925	802	3016	1576	1489	2653	2632	502	210	643	224
ENSPVIG00000000306	308	238	516	1079	433	913	494	776	1176	1684	576	1613	2147	557	1513	1271	1544	1259	559	414	3719	633	809	678	1722	1026	1859	851	1150	324	5784	658	375	244	527	907	700	620	291	437
ENSPVIG00000000307	33	23	30	18	40	23	30	54	47	55	92	68	69	89	95	66	63	60	111	29	58	44	34	30	129	115	105	68	79	56	37	22	24	15	48	73	36	69	209	84
ENSPVIG00000000308	884	620	817	606	582	513	706	625	639	695	815	575	654	555	455	500	882	711	889	534	348	809	745	565	714	1616	517	628	616	503	271	450	311	193	644	826	711	139	190	81
ENSPVIG00000000309	33	14	21	19	29	11	21	42	22	36	166	206	197	83	61	148	157	100	129	61	45	54	5	134	147	700	141	164	189	105	85	65	33	26	96	331	31	14	30	45
ENSPVIG00000000310	0	0	0	0	0	0	0	0	0	0	0	0	0	0	0	0	0	0	0	0	0	0	0	0	0	14	0	0	0	0	0	0	0	0	0	0	0	0	0	0
ENSPVIG00000000312	1	0	0	2	6	8	6	6	44	39	28	42	4	187	14	26	6	146	3	70	335	100	6	2	38	0	37	15	11	80	278	44	25	10	16	16	2	5	66	39
ENSPVIG00000000314	4	0	0	0	0	1	0	0	3	0	0	0	2	0	0	0	0	0	0	0	0	1	2	0	7	0	0	2	0	0	1	0	0	0	0	0	0	22	32	8
ENSPVIG00000000315	0	0	0	0	0	0	0	0	0	0	0	0	0	0	0	0	0	0	0	0	0	0	0	0	0	0	0	0	1	1	0	0	0	0	0	0	0	0	0	0
ENSPVIG00000000317	2548	2533	4104	3541	1780	3133	4584	2866	4460	4231	6250	4409	4155	3736	3535	3143	4950	4946	5349	3632	2876	5238	3693	2955	10742	12487	4994	5242	5899	3536	2792	2715	1987	1245	4580	5749	2767	1355	2870	1411
ENSPVIG00000000318	5	14	16	23	9	23	38	15	13	48	34	16	19	9	4	32	68	19	8	7	17	18	24	16	6	16	43	21	28	13	11	15	5	4	12	32	1	0	88	120
ENSPVIG00000000319	2	1	13	1	0	2	3	22	3	7	13	6	5	2	2	1	2	5	4	0	5	1	0	8	0	35	16	2	3	10	3	1	5	0	19	19	6	1	1	2
ENSPVIG00000000321	0	0	0	0	0	0	0	0	0	0	0	0	0	0	0	0	0	0	0	0	0	0	0	0	0	0	0	0	0	0	0	0	0	0	0	0	0	0	0	0
ENSPVIG00000000322	0	0	1	0	0	5	2	0	0	2	3	2	1	0	1	0	0	2	0	0	0	0	0	0	0	0	0	0	0	0	0	1	2	2	0	0	10	7	0	2
ENSPVIG00000000323	15	0	9	3	5	11	27	7	15	7	29	55	23	25	31	18	29	8	27	13	1	12	2	9	12	69	23	21	28	10	5	7	1	0	10	21	2	1	10	11
ENSPVIG00000000324	1248	1261	1835	2445	1016	1718	1674	1896	2733	2984	1796	2082	1607	1057	1839	1941	2764	2089	1244	1227	2256	1754	1800	1269	2934	3414	1986	1700	2388	1456	2627	1358	1270	767	2228	2311	1151	1705	681	1088
ENSPVIG00000000325	17	1	19	7	14	24	2	14	8	8	8	0	26	5	2	6	12	2	18	2	8	6	14	6	10	27	15	6	3	2	12	1	2	2	6	0	7	15	1	1
ENSPVIG00000000327	10	24	8	10	2	2	37	18	44	16	59	38	72	46	38	36	65	32	28	26	22	17	8	32	87	227	42	92	39	158	21	124	13	15	41	125	0	0	3993	1537
ENSPVIG00000000329	13	8	9	2	8	0	0	18	14	0	13	25	34	69	36	9	7	22	11	9	6	0	0	0	74	36	25	20	9	5	7	2	1	0	3	5	3	1	12	9
ENSPVIG00000000330	32	17	43	97	64	144	115	70	119	157	47	77	115	22	44	46	109	86	44	63	97	50	73	34	25	40	112	76	91	7	98	33	14	0	95	104	45	2	5	11
ENSPVIG00000000331	0	0	0	0	0	0	0	0	0	0	0	0	0	0	0	0	0	0	0	0	0	0	0	0	0	0	0	0	0	0	0	0	0	0	0	0	1	0	0	0
ENSPVIG00000000333	0	0	0	0	0	0	0	0	0	0	0	0	0	0	0	0	0	0	0	0	0	0	0	0	0	0	0	0	0	0	0	0	0	0	0	0	0	0	0	0
ENSPVIG00000000337	0	0	0	0	0	0	0	0	0	0	0	0	0	0	0	0	0	0	0	0	0	0	0	0	0	0	0	0	0	0	0	0	0	0	0	0	0	0	0	0
ENSPVIG00000000338	10	11	3	13	5	22	11	21	14	21	18	23	44	4	18	19	11	17	7	8	18	9	33	32	6	23	30	41	53	18	52	10	3	4	23	33	3	0	49	12
ENSPVIG00000000340	0	0	1	1	0	5	0	36	20	76	3	5	2	0	2	2	0	7	1	18	218	55	39	23	0	0	5	0	24	4	287	0	8	0	3	18	6	12	0	3
ENSPVIG00000000341	0	0	0	1	0	1	0	1	0	1	0	0	0	0	0	0	2	1	0	0	0	0	0	2	0	1	0	0	0	0	0	0	0	0	1	0	0	0	1	0
ENSPVIG00000000342	24	42	87	78	26	62	87	49	137	90	126	72	130	34	55	23	96	64	46	37	75	62	83	39	19	24	116	56	91	6	83	18	4	4	79	134	87	22	9	10
ENSPVIG00000000344	0	0	0	0	0	0	0	0	0	0	0	0	0	0	0	0	0	3	0	0	0	0	0	0	0	0	0	0	0	0	0	0	0	0	0	0	0	0	0	0
ENSPVIG00000000345	9	10	12	8	6	11	35	14	9	9	16	4	12	2	6	2	10	15	68	2	5	15	48	25	14	23	6	22	7	5	5	1	2	3	7	16	30	0	123	0
ENSPVIG00000000346	9	9	10	16	5	22	19	12	25	36	25	11	25	11	22	2	12	30	12	6	27	18	30	12	5	0	22	29	40	0	28	3	0	0	9	16	6	0	2	0
ENSPVIG00000000347	1	0	0	0	0	0	0	0	0	0	0	0	0	0	0	0	0	0	0	0	0	0	0	0	0	0	0	1	0	0	0	0	0	0	0	0	0	0	1	0
ENSPVIG00000000348	352	116	288	33	43	43	75	22	2	26	373	27	140	44	16	111	30	117	108	116	3	80	22	64	283	239	10	99	37	198	2	221	256	267	107	58	3	14	3	2
ENSPVIG00000000350	0	0	0	0	0	0	0	0	0	0	0	0	0	0	0	0	0	0	0	0	0	0	0	0	0	0	0	0	0	0	1	0	1	0	2	0	0	0	1	0
ENSPVIG00000000351	4	8	6	10	9	13	3	1	11	10	30	15	10	52	88	72	21	86	45	174	39	37	11	9	3	34	6	11	8	39	1	9	50	70	22	11	30	22	0	0
ENSPVIG00000000353	0	0	0	0	0	0	0	0	0	0	0	0	0	0	0	0	0	0	0	0	0	0	0	0	0	0	0	0	0	1	0	0	0	0	0	0	0	1	2	2
ENSPVIG00000000354	0	0	22	9	0	15	13	8	22	18	17	36	18	8	11	8	22	5	0	1	30	17	21	38	12	35	13	6	17	17	26	16	11	3	20	24	7	5	24	7
ENSPVIG00000000355	5	8	5	10	3	6	2	23	9	13	11	5	13	6	20	8	8	1	9	3	10	4	3	12	5	34	19	13	15	20	6	35	22	1	6	21	1	1	1577	946
ENSPVIG00000000358	1747	1789	2362	2824	2067	2496	2488	2197	2618	3579	2383	2308	2496	1545	2393	2700	3354	2426	2101	1875	2505	2272	2701	1901	3058	3152	2309	2621	2498	2273	2603	1985	1573	1249	2969	3021	544	1024	432	358
ENSPVIG00000000361	1	0	1	2	0	4	0	0	0	0	0	0	0	1	2	1	9	3	2	0	0	0	0	0	4	25	0	1	0	1	1	0	0	2	0	0	0	0	1	1
ENSPVIG00000000362	9	1	16	16	1	16	19	18	13	46	34	23	35	15	32	9	18	20	9	4	20	6	12	20	1	19	52	7	21	8	37	9	2	0	18	24	140	33	6	13
ENSPVIG00000000363	23	93	63	42	8	41	57	48	71	78	42	57	52	12	34	40	65	41	27	27	49	22	43	35	69	46	42	6	60	18	38	11	19	4	31	34	20	6	15	13
ENSPVIG00000000364	0	0	0	0	0	0	0	0	0	0	0	0	0	0	0	0	0	0	0	0	0	0	0	0	0	0	0	0	0	0	0	0	0	0	0	0	0	0	0	0
ENSPVIG00000000365	10	41	16	18	0	8	8	27	50	36	39	42	37	8	13	84	42	25	15	17	62	62	25	39	39	132	70	36	52	32	17	133	69	22	70	86	1	0	85	101
ENSPVIG00000000366	220	211	360	441	201	490	480	300	436	523	480	599	418	225	311	200	469	373	209	335	480	216	327	195	432	382	763	399	462	203	595	170	42	46	308	407	1165	823	554	397
ENSPVIG00000000367	0	0	0	0	0	0	0	0	0	0	0	0	0	0	0	0	0	0	0	0	0	0	0	0	0	0	0	0	0	0	0	0	0	0	0	0	0	0	0	0
ENSPVIG00000000368	237	215	200	175	126	135	417	339	235	472	362	585	605	123	160	89	130	176	254	117	81	109	149	204	294	1625	681	125	281	152	103	141	30	30	135	365	2	12	2608	2540
ENSPVIG00000000372	4078	4342	5774	5707	3169	5381	6390	4764	6955	7540	7160	5511	6408	3937	3948	3700	8399	5944	4669	4330	4380	5129	4993	3423	4765	6513	5654	5881	7124	3107	4266	3254	1417	821	5210	6157	7941	2673	4202	2680
ENSPVIG00000000373	0	11	3	0	0	1	5	20	5	12	8	21	10	26	39	22	30	5	31	15	4	17	6	11	5	55	6	8	17	15	10	5	7	1	14	23	1	2	4	23
ENSPVIG00000000374	85	63	62	105	61	135	88	88	60	187	99	116	65	55	75	106	147	83	37	68	87	131	108	109	179	230	88	73	112	96	97	95	165	126	107	185	81	150	19	29
ENSPVIG00000000375	38	41	171	276	102	269	202	78	255	266	275	170	122	70	156	37	261	293	88	41	386	101	165	40	173	109	329	145	165	36	437	19	24	25	144	236	139	104	257	108
ENSPVIG00000000376	0	0	0	0	1	0	0	2	0	0	7	2	9	10	3	11	5	4	0	6	2	11	0	4	9	60	19	5	9	5	0	9	0	2	4	21	3	5	4	6
ENSPVIG00000000377	35	64	50	31	30	39	44	67	74	66	54	25	50	24	33	22	54	62	51	49	24	43	43	33	21	33	30	29	33	21	18	22	9	4	22	34	13723	6327	1	1
ENSPVIG00000000378	813	738	1382	3000	4376	2160	1547	1522	1035	1043	648	509	611	723	466	533	1650	938	2180	740	569	1520	931	579	988	859	996	954	649	1304	586	1000	418	648	1482	1438	951	807	174	151
ENSPVIG00000000379	2497	2623	2068	2576	2390	2057	1926	2834	2700	3728	2364	2656	2456	2009	2349	3478	3592	2661	2337	2054	2510	2898	2119	2510	6121	6534	2271	2565	2514	3308	2351	3277	2823	2319	2967	2963	911	513	513	332
ENSPVIG00000000380	61	50	174	132	142	135	117	82	22	21	26	48	28	29	26	25	26	27	88	56	13	41	8	25	134	50	118	24	25	120	12	55	18	41	79	77	0	1	15	19
ENSPVIG00000000381	254	203	239	332	266	248	404	286	223	293	447	410	452	211	210	480	503	267	259	323	301	598	278	567	320	1031	558	205	469	250	240	263	284	83	471	342	709	276	572	430
ENSPVIG00000000382	113	94	75	85	60	59	50	108	117	133	76	170	138	115	97	140	114	115	68	88	93	96	68	54	269	314	74	70	74	52	152	121	72	91	50	47	14	51	7	1
ENSPVIG00000000383	0	4	2	96	92	53	2	5	3	0	5	1	14	5	4	1	31	0	0	1	2	18	0	0	0	4	6	1	5	23	0	4	0	1	1	11	4	6	1	3
ENSPVIG00000000385	524	556	478	447	293	420	483	397	307	875	360	552	345	281	566	420	521	452	349	305	351	628	376	309	708	751	575	518	354	467	525	442	288	134	470	448	922	276	460	129
ENSPVIG00000000386	20	11	27	22	15	3	17	19	15	24	25	51	44	19	9	20	44	14	22	36	6	6	7	26	13	55	64	49	61	59	11	23	7	5	29	68	96	125	8	2
ENSPVIG00000000387	234	180	294	247	156	196	257	244	236	219	450	221	357	224	199	236	339	270	283	204	158	265	246	204	384	694	266	245	267	213	137	189	143	78	356	474	485	126	413	101
ENSPVIG00000000388	0	0	0	3	0	1	0	1	1	1	0	0	0	0	3	2	0	0	0	0	0	2	0	0	0	0	4	0	0	0	2	2	0	0	0	4	1	0	1	7
ENSPVIG00000000389	17	2	64	100	20	122	200	67	138	588	100	109	119	16	57	62	48	53	8	37	124	69	618	83	99	47	154	58	35	22	210	10	19	13	249	528	0	53	18	3
ENSPVIG00000000390	70	40	66	37	133	30	26	100	10	18	8	14	18	27	27	31	18	29	48	5	12	28	1	28	14	79	39	9	7	35	13	16	15	13	23	30	0	0	33	52
ENSPVIG00000000392	40	37	90	149	38	131	174	152	294	648	196	205	136	33	115	80	195	174	100	85	181	199	457	151	191	168	221	89	284	32	197	42	31	9	198	464	221	373	197	165
ENSPVIG00000000393	0	0	0	1	15	4	2	0	2	7	108	73	9	143	184	46	0	136	132	47	612	86	15	2	971	131	18	9	97	127	120	3	0	5	61	2	0	0	0	1
ENSPVIG00000000394	125	76	47	80	53	76	9	27	133	19	46	56	90	18	78	65	34	81	6	27	86	100	38	66	205	335	75	76	71	210	80	79	197	51	99	132	0	3	30	16
ENSPVIG00000000395	484	473	970	1255	483	1005	1135	694	1611	1382	1173	1281	1199	468	819	569	1194	946	646	552	1246	546	791	417	786	871	1384	746	1256	350	1102	496	192	229	767	1148	628	815	213	162
ENSPVIG00000000396	334	444	533	590	270	638	499	436	661	914	456	580	357	364	485	511	713	610	326	310	1034	442	555	315	1327	801	442	391	569	405	1052	812	519	726	598	743	1048	711	53	74
ENSPVIG00000000397	160	183	191	350	141	229	327	229	357	427	483	457	485	166	411	469	627	429	236	205	391	280	230	241	685	966	685	227	484	261	439	174	198	72	380	717	1797	840	508	352
ENSPVIG00000000398	0	0	0	0	0	0	0	0	0	0	0	0	0	0	0	0	0	0	0	0	0	0	0	0	0	0	0	0	0	0	0	0	0	0	0	0	0	0	0	0
ENSPVIG00000000399	0	0	0	1	0	0	0	0	0	0	0	0	0	0	0	0	0	0	0	0	0	0	0	0	0	0	0	0	0	0	0	0	0	0	0	0	0	0	0	0
ENSPVIG00000000401	4	13	11	23	1	22	13	7	15	18	28	40	16	27	59	19	10	27	25	5	258	8	4	0	89	44	18	5	7	8	37	4	2	2	16	10	3	4	3	0
ENSPVIG00000000402	49	43	25	30	25	35	48	71	129	64	94	117	73	81	57	92	72	74	98	23	47	41	18	103	133	463	255	57	77	75	32	76	14	12	112	189	660	219	1082	1135
ENSPVIG00000000404	46	57	67	180	84	130	77	91	135	199	80	123	74	50	126	136	179	131	92	50	214	106	126	113	343	255	140	70	93	111	247	96	102	45	156	188	566	150	58	73
ENSPVIG00000000405	32	23	35	52	11	46	16	68	97	59	39	75	95	29	66	26	51	40	36	41	102	17	14	25	40	39	55	32	42	16	119	11	8	6	34	25	41	16	7	13
ENSPVIG00000000406	0	0	0	0	0	0	0	0	0	0	0	0	0	0	0	0	0	0	0	0	0	0	0	0	0	0	0	0	0	0	0	0	0	0	0	0	0	0	0	1
ENSPVIG00000000408	6	0	1	0	0	0	2	2	3	2	28	22	11	15	6	4	3	8	0	0	2	6	3	3	25	8	32	4	17	5	2	3	1	0	15	20	2	6	16	5
ENSPVIG00000000410	119	116	89	45	75	38	11	30	120	11	96	67	129	31	63	83	24	31	14	34	82	106	57	91	188	291	87	56	124	265	65	230	317	196	105	137	1	2	80	18
ENSPVIG00000000413	7	33	6	12	47	21	1	48	9	6	8	16	18	1	13	15	6	22	3	11	1	30	5	23	48	77	11	20	15	77	10	13	72	39	26	21	1108	810	2	7
ENSPVIG00000000414	79	43	40	131	109	116	62	94	138	225	162	70	51	80	70	175	113	126	69	54	196	155	143	149	171	283	80	124	90	63	189	68	233	98	117	102	335	82	41	14
ENSPVIG00000000416	3373	3060	4087	2831	1627	2671	3872	3290	3723	3943	4648	3497	3215	3308	2446	2541	4722	3808	4382	2788	1484	3588	3292	2428	3051	4659	2623	3788	3871	2273	1625	1936	1158	579	3258	3379	1006	462	1174	650
ENSPVIG00000000419	168	164	231	204	97	254	310	193	284	353	462	245	282	132	199	191	293	217	125	160	212	222	248	160	219	334	367	178	335	75	189	81	114	46	229	244	223	255	380	264
ENSPVIG00000000420	92	138	89	351	273	288	105	100	596	172	257	248	105	211	185	543	210	338	120	89	198	115	109	133	283	131	206	61	158	114	84	138	54	40	175	143	3	44	23	35
ENSPVIG00000000423	18	21	39	49	21	30	39	34	98	40	107	137	70	30	119	82	22	61	17	21	45	5	13	28	190	55	203	24	67	3	28	34	0	2	15	9	149	159	21	20
ENSPVIG00000000426	404	166	1379	202	6062	287	393	226	87	34	116	231	173	92	92	142	223	147	322	260	67	171	74	140	80	770	225	60	223	153	14	125	20	41	229	258	92	26	159	23
ENSPVIG00000000427	0	0	0	0	0	0	0	1	0	0	2	0	1	5	3	0	4	0	6	0	1	1	0	0	2	6	2	0	1	2	0	0	0	2	1	0	0	0	0	0
ENSPVIG00000000428	2558	2059	2123	2387	2274	1879	1851	2601	2819	3355	2620	3007	3222	2161	2468	3380	3474	2360	2968	2060	2645	2281	2211	2329	3408	4740	2708	3413	2336	2551	2210	1924	2135	1854	2656	2432	2412	1157	826	596
ENSPVIG00000000429	381	460	713	696	224	577	713	536	962	1034	869	570	733	362	524	400	813	682	478	367	684	603	697	494	1049	1375	809	491	879	302	733	430	292	130	576	890	648	796	814	612
ENSPVIG00000000430	4675	4360	6627	5169	2615	4497	7498	5251	6400	6147	8469	5861	5611	6819	5312	5054	8621	6884	7862	5822	3653	6471	6426	4648	8655	10704	5704	8608	7582	3949	3913	4777	2677	1532	5735	6527	4996	1909	2232	807
ENSPVIG00000000434	89	139	97	29	22	124	121	209	181	100	405	218	231	196	144	92	302	149	143	70	70	77	51	110	132	485	288	135	215	148	61	100	10	24	235	252	564	200	3254	1954
ENSPVIG00000000435	16	21	7	5	0	6	18	6	0	4	9	11	11	4	1	2	0	4	3	7	2	0	0	0	5	0	10	7	2	5	1	0	0	2	14	6	81	116	32	7
ENSPVIG00000000436	922	1193	2410	1920	542	1750	2324	941	1609	1530	1877	997	1507	1075	1237	1401	2054	1498	1203	816	1336	1283	1126	744	2062	1775	1572	1194	1001	1327	1475	784	673	314	1027	1076	1613	2110	1192	356
ENSPVIG00000000437	0	0	1	0	1	0	0	0	1	3	1	5	0	0	0	1	2	0	1	1	0	0	1	1	0	0	2	0	2	0	1	0	0	0	1	1	1	0	0	0
ENSPVIG00000000438	90	90	183	246	60	144	242	172	315	378	310	191	219	152	220	156	341	261	198	174	378	252	293	136	378	304	257	255	390	178	413	171	114	101	243	343	634	520	114	65
ENSPVIG00000000439	154	117	360	312	205	375	349	275	465	441	376	306	386	253	300	196	451	345	334	294	457	295	434	293	211	231	361	376	327	144	421	125	59	16	398	551	652	310	238	224
ENSPVIG00000000440	66	50	187	257	36	236	221	183	102	256	438	312	517	246	573	192	411	438	185	99	358	122	218	76	1925	996	489	826	385	141	429	939	77	130	123	118	91	137	116	234
ENSPVIG00000000441	792	444	1112	978	387	808	1160	813	1369	1475	1414	757	1253	585	735	442	1482	1023	1146	1017	673	1170	1416	499	554	784	1026	1054	1055	305	699	396	183	45	1092	1118	723	475	324	208
ENSPVIG00000000442	771	672	889	732	506	648	1038	967	1059	1173	910	565	843	564	531	483	1046	786	655	666	681	1020	943	622	1022	1159	684	632	906	648	667	853	635	484	762	1056	1087	562	964	495
ENSPVIG00000000443	0	0	3	4	1	9	18	7	15	27	53	54	36	3	16	20	34	22	24	3	22	12	11	20	0	44	72	14	71	2	14	7	2	5	37	103	134	103	382	266
ENSPVIG00000000444	117	176	72	190	350	86	117	201	257	177	490	563	457	330	404	448	259	340	526	200	645	332	180	445	1155	1584	936	364	604	442	315	565	176	299	392	673	110	27	269	244
ENSPVIG00000000446	34	18	38	60	51	69	70	32	57	115	26	34	48	18	30	46	107	56	66	16	65	57	92	81	31	33	58	72	44	13	58	15	22	14	63	74	160	84	13	19
ENSPVIG00000000448	4	4	0	6	5	0	0	7	4	3	5	8	5	18	5	5	1	4	3	0	2	0	0	9	15	7	3	3	3	5	1	3	3	0	1	8	60	167	79	1
ENSPVIG00000000449	1	0	1	4	3	3	4	6	12	5	12	7	22	15	9	4	2	8	4	0	10	4	7	19	23	42	184	5	24	7	13	6	0	0	12	17	14726	4746	26	43
ENSPVIG00000000450	132	62	155	96	142	78	89	82	126	86	162	148	131	97	93	74	133	105	216	95	64	121	123	77	135	214	108	133	100	110	63	102	44	32	130	141	72	70	145	83
ENSPVIG00000000452	1	0	2	1	1	3	0	0	4	1	27	18	23	10	6	1	1	13	8	12	0	3	1	8	13	48	39	6	15	15	6	5	5	6	20	3	0	1	7	58
ENSPVIG00000000454	610	327	807	796	414	773	994	764	938	1245	1308	1011	1377	617	633	517	1304	880	771	427	530	570	600	539	801	1467	1561	778	1327	478	493	471	180	248	1135	2182	4296	1502	3008	1585
ENSPVIG00000000456	118	219	132	155	105	147	231	183	291	364	134	158	179	153	176	241	252	178	204	154	161	197	175	223	140	260	85	180	119	88	135	148	101	83	202	221	503	330	34	29
ENSPVIG00000000457	1	0	3	0	0	1	0	0	6	0	4	0	1	0	1	2	0	0	0	3	0	1	0	1	6	2	2	1	3	1	2	0	0	2	0	2	0	2	976	476
ENSPVIG00000000458	327	193	349	422	229	403	510	358	714	674	630	511	491	334	399	340	542	445	306	288	741	361	491	460	838	793	515	368	661	172	631	317	208	83	494	447	4199	1805	53	44
ENSPVIG00000000459	366	413	589	775	546	630	621	695	893	939	749	728	686	403	756	973	1017	861	471	517	1118	733	563	492	1164	929	1102	647	931	598	1243	449	437	216	755	972	920	994	1740	1296
ENSPVIG00000000460	603	270	696	612	385	435	644	451	583	668	723	464	530	534	411	369	767	672	712	583	352	719	665	407	258	575	564	527	547	312	312	265	76	31	533	691	476	309	290	160
ENSPVIG00000000461	19	2	23	30	71	16	12	33	24	30	38	39	33	26	76	20	19	15	72	10	110	18	5	27	83	94	29	14	41	32	43	8	2	1	33	29	3	3	27	15
ENSPVIG00000000463	27	8	20	24	24	38	43	26	23	35	45	22	32	27	9	21	27	23	33	9	25	27	37	12	7	11	35	24	50	4	30	9	10	1	40	44	73	88	11	10
ENSPVIG00000000464	193	129	314	221	161	146	476	286	271	317	301	147	274	228	251	164	185	267	381	160	253	240	142	275	171	385	145	356	173	80	158	172	104	31	129	219	155	119	26	12
ENSPVIG00000000467	89	57	161	175	50	96	180	153	314	278	388	302	237	239	295	193	294	354	191	183	500	297	329	205	670	487	306	162	331	118	510	136	109	33	240	406	1187	690	47	58
ENSPVIG00000000471	367	487	562	647	274	554	672	421	704	826	894	801	923	419	540	601	768	730	578	473	735	585	519	354	1340	975	748	648	846	495	673	629	439	354	510	865	432	381	529	316
ENSPVIG00000000472	282	264	575	774	228	699	939	1204	1055	1153	925	654	781	417	646	337	1365	939	518	432	993	540	6177	334	1545	516	761	822	798	155	1081	182	163	38	5441	826	508	181	177	76
ENSPVIG00000000474	131	106	139	194	82	165	152	96	44	120	178	220	180	102	108	132	51	196	105	88	84	96	40	23	185	191	197	29	114	81	95	16	2	4	52	58	117	85	19	6
ENSPVIG00000000475	0	0	1	0	0	0	2	1	0	0	0	0	0	0	2	0	0	0	0	0	0	0	0	2	1	19	1	3	0	13	0	1	0	0	2	1	0	0	0	0
ENSPVIG00000000476	287	274	317	325	129	264	338	245	324	376	433	435	394	244	308	495	500	631	408	291	313	497	466	325	1263	697	423	409	299	342	475	357	223	236	479	582	1040	964	123	128
ENSPVIG00000000477	24	0	40	15	143	16	19	4	8	12	38	21	11	21	11	34	27	19	10	8	12	13	1	3	9	58	37	7	17	4	8	10	0	1	12	36	0	0	8	6
ENSPVIG00000000480	217	290	245	337	194	246	305	270	341	385	313	184	189	193	278	189	361	261	333	217	164	272	244	182	366	317	227	219	250	212	166	142	85	50	274	391	449	232	29	14
ENSPVIG00000000481	6	6	26	12	9	4	12	30	19	18	34	39	35	10	17	19	51	7	17	24	3	12	2	15	0	48	64	18	43	35	17	16	4	1	25	53	262	199	150	112
ENSPVIG00000000482	138	88	326	423	134	427	350	233	728	658	474	441	343	199	390	231	593	401	209	138	1044	275	616	231	278	214	593	487	735	110	1181	223	119	32	389	562	785	315	487	535
ENSPVIG00000000483	0	0	3	0	0	4	0	0	0	2	12	4	5	6	0	2	0	2	1	2	2	4	1	1	5	28	7	2	8	3	2	2	0	0	3	8	0	0	319	142
ENSPVIG00000000486	1434	1269	1457	1157	952	953	1363	1305	1699	1895	1680	1231	1583	1647	1032	999	1960	1553	1646	1263	881	1419	1447	1051	3181	2905	1013	1461	1156	1232	920	1873	1047	1355	1323	1514	1682	845	399	238
ENSPVIG00000000487	77	37	79	109	64	128	185	120	134	299	175	188	199	69	124	139	260	177	121	91	103	144	122	173	73	300	197	184	258	95	82	132	21	3	208	629	310	157	85	46
ENSPVIG00000000488	263	286	189	293	164	271	144	207	292	588	125	343	298	154	321	265	310	258	138	206	308	325	212	485	516	399	265	149	220	256	334	67	257	174	283	259	1	6	5	21
ENSPVIG00000000491	3	0	0	1	1	0	3	3	1	6	19	14	4	8	3	3	1	4	5	2	0	2	0	7	21	20	17	1	12	0	0	4	1	2	4	11	0	0	2669	1714
ENSPVIG00000000492	790	775	937	652	670	767	835	890	877	836	895	810	711	981	739	750	1119	850	1332	675	563	809	833	718	747	1170	585	821	708	613	480	822	386	388	858	828	916	245	289	183
ENSPVIG00000000495	210	265	177	213	140	165	283	139	201	206	201	196	168	276	126	177	310	207	325	165	138	203	196	146	446	362	130	214	161	215	77	123	101	87	149	122	180	55	38	15
ENSPVIG00000000496	103	130	104	50	106	25	59	109	85	53	241	206	141	74	70	49	170	83	184	75	81	70	18	121	81	275	337	62	185	169	38	74	25	45	191	237	11	11	58	42
ENSPVIG00000000497	159	173	75	214	87	138	100	111	298	360	68	105	249	38	136	84	95	78	27	61	71	100	62	56	108	163	107	44	66	27	66	19	200	25	29	31	67	8	7	1
ENSPVIG00000000498	166	159	184	347	130	117	242	220	283	564	178	230	287	85	204	260	289	296	185	165	202	155	250	233	299	244	159	234	172	112	247	81	50	61	104	138	8	11	56	37
ENSPVIG00000000499	15353	10095	14256	10981	12632	8437	11682	11300	9653	10583	12237	8750	11506	13480	6836	7776	13277	10435	17005	10673	5849	10949	9562	7787	7471	12323	9321	12092	6885	10442	4977	9785	5379	5003	9021	11389	2068	1082	4474	2046
ENSPVIG00000000501	1	8	1	0	0	2	0	0	1	0	11	12	11	8	7	5	6	1	9	2	1	0	0	8	3	12	14	2	5	7	2	7	0	1	2	12	0	0	2419	1072
ENSPVIG00000000502	97	120	99	136	70	67	172	104	126	97	122	87	81	73	67	75	165	115	92	104	70	126	120	102	278	320	78	129	99	105	86	73	64	42	127	141	359	201	231	53
ENSPVIG00000000503	202	101	147	151	88	149	70	130	116	199	167	98	107	90	110	147	147	129	72	84	80	164	129	132	170	229	131	116	67	150	97	106	138	64	103	135	66	55	21	18
ENSPVIG00000000505	3	0	4	12	1	2	7	5	4	2	4	5	2	1	13	13	9	10	4	3	17	1	3	3	8	3	9	4	0	1	3	1	0	0	0	0	7	11	17	59
ENSPVIG00000000506	274	424	369	353	183	325	370	248	447	432	415	294	337	368	270	411	405	404	326	380	300	468	289	285	945	489	340	380	204	431	265	611	465	733	344	367	92	107	233	346
ENSPVIG00000000507	157	74	102	203	70	107	121	101	222	230	114	94	112	48	110	137	173	80	61	41	156	112	136	150	72	78	140	85	77	80	150	94	111	40	124	145	137	41	8	27
ENSPVIG00000000508	38	10	153	41	728	22	46	11	7	7	21	22	8	14	14	15	7	36	33	29	6	26	5	12	40	94	69	0	11	12	8	13	0	1	46	21	0	1	6	0
ENSPVIG00000000509	227	160	305	202	107	183	190	245	349	226	212	175	311	137	219	292	270	153	84	176	223	211	171	129	50	42	189	118	311	145	318	179	98	34	104	167	2	7	3	6
ENSPVIG00000000510	3	0	2	2	1	0	1	11	3	6	2	0	4	1	2	11	2	20	5	3	0	1	0	4	18	12	9	6	2	17	2	2	3	6	22	17	1	4	1290	1265
ENSPVIG00000000513	59	76	126	135	18	85	113	56	194	172	98	74	79	46	65	79	99	67	32	99	176	88	105	68	146	121	84	61	130	70	196	96	57	34	155	194	26	9	6	25
ENSPVIG00000000514	302	118	149	253	162	132	45	61	35	177	222	300	570	64	251	1887	1355	1902	124	21	1	3	30	1	5513	2813	346	1024	0	0	3	4	6	0	5	3	0	0	2	0
ENSPVIG00000000515	618	915	521	598	748	530	432	767	746	915	384	751	858	636	745	1348	900	808	651	670	730	584	574	874	2623	2648	579	772	572	827	679	1073	1183	877	615	615	381	260	48	18
ENSPVIG00000000516	0	0	0	0	0	0	1	0	0	0	1	0	0	0	0	0	0	0	0	4	2	0	0	0	0	1	0	2	0	0	1	0	0	0	0	0	0	1	12366	4423
ENSPVIG00000000517	35	10	41	16	136	33	50	36	78	77	124	109	75	72	50	50	45	124	69	40	107	57	18	18	249	63	212	25	80	61	65	18	5	8	26	53	1714	910	508	137
ENSPVIG00000000519	45	70	56	71	30	65	63	64	115	156	83	89	48	30	93	70	99	77	19	50	236	104	92	76	74	55	53	66	65	62	147	168	76	69	69	70	4	10	4	7
ENSPVIG00000000522	373	402	599	744	232	548	466	462	751	671	519	348	382	260	408	432	525	486	220	243	508	612	463	365	467	270	379	397	494	286	525	395	271	134	294	545	65	71	43	7
ENSPVIG00000000523	0	0	0	0	0	0	0	0	0	0	0	0	0	0	0	0	0	0	0	0	0	0	0	0	0	0	0	0	0	0	1	0	0	0	0	0	0	0	0	0
ENSPVIG00000000525	11	8	10	10	11	1	8	13	4	22	7	19	20	3	6	4	11	5	0	1	3	1	0	0	14	8	13	6	3	4	5	5	4	2	9	4	2	3	21	16
ENSPVIG00000000526	247	203	369	403	152	447	331	253	473	521	390	362	422	197	264	341	447	431	377	216	212	365	394	327	455	873	388	408	394	199	209	189	101	48	336	468	257	167	223	127
ENSPVIG00000000527	140	81	71	131	32	127	48	173	226	232	66	159	177	52	180	125	151	121	42	41	214	52	65	85	156	79	181	78	115	54	405	40	17	10	120	90	90	114	6	3
ENSPVIG00000000528	31	14	20	44	18	38	23	39	101	49	39	110	35	26	78	23	41	69	12	17	71	24	28	28	62	57	87	35	49	15	73	44	3	0	60	68	227	430	710	320
ENSPVIG00000000529	0	0	0	0	0	0	0	0	0	0	0	0	0	0	0	0	0	0	0	0	0	0	0	0	0	0	0	0	0	0	0	0	0	0	0	0	0	0	0	0
ENSPVIG00000000530	84	54	91	179	18	102	28	117	84	55	32	85	43	26	133	102	153	63	40	40	120	37	25	9	175	74	54	30	45	43	57	12	7	4	32	3	99	39	321	281
ENSPVIG00000000531	281	302	334	491	268	329	294	352	408	495	481	362	399	181	351	426	421	373	198	222	438	420	285	273	1204	992	489	251	334	387	391	367	386	254	270	440	881	1638	521	487
ENSPVIG00000000532	3	9	4	14	0	5	4	5	20	7	4	7	11	1	6	6	0	8	0	0	2	3	0	0	5	4	25	0	3	2	2	0	0	0	0	4	1	1	21	15
ENSPVIG00000000533	274	246	568	569	524	476	451	709	1519	2239	329	560	939	697	503	309	401	610	318	1138	3866	1341	1875	1058	1323	516	562	445	1580	659	5506	2274	580	1003	1540	2478	3664	2155	456	490
ENSPVIG00000000536	196	205	174	143	98	66	145	119	107	103	122	96	118	146	99	89	118	118	177	117	82	124	90	73	235	225	71	133	108	89	88	113	67	52	93	118	287	120	29	18
ENSPVIG00000000539	70	105	75	124	102	54	215	67	92	214	125	96	140	122	132	106	142	83	264	127	102	54	122	111	300	401	156	54	98	105	107	129	45	48	141	165	18	17	98	17
ENSPVIG00000000540	6	6	4	4	7	5	0	1	0	5	7	3	5	2	0	13	0	6	2	7	3	0	5	2	102	18	0	7	2	26	5	41	14	39	3	1	1	2	8	7
ENSPVIG00000000541	137	100	151	157	174	183	82	213	211	254	126	245	195	82	236	319	262	200	129	115	266	158	141	205	275	342	216	171	178	123	266	78	191	68	152	183	119	98	11	8
ENSPVIG00000000543	0	0	0	0	0	0	0	0	0	0	0	0	0	0	0	0	0	0	0	0	0	0	0	0	0	1	0	0	0	0	0	0	0	0	0	0	0	0	0	0
ENSPVIG00000000545	361	270	363	351	205	338	198	1305	3325	1864	765	1020	539	383	831	1096	797	782	405	1997	4227	2602	2104	3009	1486	1252	1180	811	6905	1418	9555	2523	1760	962	2411	4325	15	136	519	515
ENSPVIG00000000546	872	892	959	1224	723	939	1467	835	886	1839	984	1091	1024	726	918	1715	1744	1516	1332	1041	1116	1307	1346	1032	2298	2329	983	1881	1186	980	758	757	1069	663	1317	1300	1772	1056	156	110
ENSPVIG00000000547	280	434	343	475	219	420	302	212	430	376	301	324	351	297	278	427	545	460	266	240	383	425	250	244	466	277	293	333	229	298	344	188	286	178	255	268	25	8	9	73
ENSPVIG00000000549	0	0	0	0	0	0	0	0	0	0	0	0	0	0	1	0	0	0	0	0	0	0	0	0	0	0	0	0	0	0	0	0	0	0	0	0	0	0	0	0
ENSPVIG00000000550	91	92	151	142	43	103	152	136	145	186	182	134	149	143	128	97	104	171	109	140	140	100	187	80	311	146	151	80	176	103	153	173	81	119	90	168	321	292	468	235
ENSPVIG00000000551	94	81	142	135	55	103	162	117	227	216	234	109	220	91	166	130	264	169	118	124	116	183	100	127	321	365	125	156	223	147	129	138	83	68	151	243	1038	515	404	325
ENSPVIG00000000554	1557	1280	1878	2059	2110	1770	2041	1995	1851	2190	1529	1569	1606	1181	1535	1988	2241	1620	2201	1735	1551	1452	1564	1343	2313	2067	1900	1875	1477	1769	1375	1676	1114	770	2184	1742	957	602	907	416
ENSPVIG00000000555	1573	1391	2383	1815	1056	1523	2426	1589	2054	2591	2631	1550	2082	1864	1584	1419	2809	2517	2194	1420	1223	2168	1720	1028	3212	4010	1491	2043	1528	1117	1134	1210	975	690	1573	2124	2294	1455	416	264
ENSPVIG00000000557	11	11	20	29	21	37	19	15	23	19	18	32	22	7	20	10	37	26	8	8	44	27	23	30	31	15	28	18	19	8	46	7	5	3	21	26	24	23	118	47
ENSPVIG00000000558	580	394	726	632	395	536	648	772	861	991	1552	1418	1138	1086	1108	1301	1822	1595	1257	807	1519	1228	772	838	894	1099	1070	1340	1245	756	443	1031	607	409	1240	1690	4806	2243	146	92
ENSPVIG00000000559	0	0	0	1	0	0	5	1	0	0	2	9	10	1	2	3	4	1	1	0	0	1	0	4	0	32	8	3	4	0	1	2	0	1	1	6	0	0	0	0
ENSPVIG00000000560	123	122	210	514	145	277	357	141	423	573	288	284	204	52	238	267	497	291	131	124	424	278	351	140	382	181	318	114	347	132	424	82	80	31	266	478	472	612	84	101
ENSPVIG00000000561	8	0	12	30	19	13	28	46	15	20	67	63	32	296	345	23	58	169	234	129	82	8	15	27	29	174	80	18	26	122	19	18	3	9	55	97	8	8	486	164
ENSPVIG00000000562	367	395	332	489	273	322	579	380	464	533	612	427	352	690	391	372	402	461	353	545	574	546	442	325	1585	1036	444	470	572	347	802	600	365	287	379	332	912	882	723	1007
ENSPVIG00000000564	195	106	196	213	229	114	199	201	308	167	230	168	150	303	186	207	287	258	274	167	106	182	137	151	226	351	140	256	127	168	125	160	93	98	153	167	220	70	19	14
ENSPVIG00000000567	680	475	738	861	524	814	828	845	1058	1269	901	895	1016	587	706	833	1015	792	821	733	983	856	877	807	973	1345	925	1152	920	850	961	520	447	246	986	1028	774	489	415	284
ENSPVIG00000000568	10	4	0	10	0	7	0	2	1	2	0	8	0	6	9	9	12	9	1	0	5	4	2	8	21	7	2	5	2	3	11	7	13	7	0	1	1	0	0	5
ENSPVIG00000000572	424	196	388	599	604	475	306	493	492	365	678	262	381	451	598	122	412	321	792	387	378	282	243	282	156	325	279	232	470	199	395	335	314	157	382	478	578	113	214	179
ENSPVIG00000000573	27	29	39	117	31	105	72	43	42	135	45	54	120	22	90	57	85	109	42	16	64	43	54	39	174	211	85	50	18	25	102	26	20	4	56	74	15	89	37	24
ENSPVIG00000000574	67	47	211	405	159	331	135	166	313	365	199	203	109	43	161	118	384	146	63	66	612	138	294	63	201	159	365	111	261	62	679	112	55	49	186	249	282	509	135	232
ENSPVIG00000000575	0	0	6	28	4	33	1	127	290	512	28	36	19	26	30	23	17	28	28	168	688	319	393	199	99	72	80	13	314	68	2011	327	365	306	110	225	3	11	771	665
ENSPVIG00000000576	0	0	0	0	0	0	0	0	0	0	0	0	2	0	0	0	0	0	0	0	0	0	0	0	0	0	0	0	0	0	0	0	0	0	0	0	0	0	0	0
ENSPVIG00000000578	17	27	2	101	92	50	31	41	25	37	35	116	56	17	62	168	71	82	19	20	53	55	26	46	204	108	105	44	45	75	157	46	58	71	74	61	32	8	37	78
ENSPVIG00000000580	0	0	0	0	0	0	0	0	0	0	0	0	0	0	0	0	0	0	0	1	0	0	0	0	0	0	0	0	0	2	0	3	0	0	1	0	0	20	0	4
ENSPVIG00000000581	184	233	173	247	211	140	210	215	199	291	285	347	414	259	297	392	403	279	195	136	335	222	202	236	931	965	377	309	291	219	294	247	250	131	215	293	1346	644	352	234
ENSPVIG00000000582	56	24	39	80	33	69	38	66	90	111	68	90	58	22	41	85	96	44	42	37	89	37	35	31	150	117	121	39	45	52	55	44	41	17	51	69	153	82	161	79
ENSPVIG00000000586	0	0	0	0	0	0	0	0	0	0	0	0	0	0	0	0	0	0	0	0	0	0	0	0	0	0	0	0	0	0	0	0	0	0	0	0	0	0	0	0
ENSPVIG00000000587	0	0	0	0	0	0	0	0	0	0	0	0	0	0	0	0	0	0	0	0	0	0	0	0	0	4	0	0	0	0	1	0	0	0	0	1	0	0	26	2
ENSPVIG00000000588	249	39	602	200	2590	163	235	113	105	135	138	213	136	104	111	90	200	158	286	242	125	150	94	90	144	359	97	84	115	45	104	74	34	28	144	187	141	71	43	10
ENSPVIG00000000589	4	9	1	0	0	2	0	2	2	0	36	12	7	2	3	13	0	13	21	4	1	18	0	11	0	33	5	4	11	12	5	27	0	0	3	13	0	0	9	3
ENSPVIG00000000591	0	15	1	0	0	0	3	1	0	1	13	2	7	15	14	7	5	1	3	3	4	4	0	0	56	9	10	2	2	4	6	1	2	3	6	1	0	0	2	5
ENSPVIG00000000592	1910	2480	1995	3249	2353	2663	1793	2385	3277	3571	2195	4185	2621	2030	3912	5114	3862	3413	2295	2700	4716	2398	1942	2389	7165	7445	3504	2724	2729	2726	3789	1569	2371	1579	2844	2417	496	1250	1202	1200
ENSPVIG00000000593	0	1	4	1	0	0	6	6	3	0	28	5	9	43	41	14	2	9	29	23	9	6	0	23	14	12	3	2	8	20	31	4	8	5	6	10	1	0	27	17
ENSPVIG00000000594	4	2	11	2	4	0	4	16	13	0	9	9	11	13	10	14	9	2	3	13	4	1	0	6	6	56	6	9	10	22	1	10	0	3	0	1	0	0	1	1
ENSPVIG00000000595	365	321	473	1015	838	828	368	530	521	353	719	225	352	599	571	313	463	440	983	426	413	439	312	492	375	582	185	527	369	620	359	818	1321	664	499	570	167	50	501	285
ENSPVIG00000000596	22	19	13	52	11	45	48	21	36	61	34	45	27	4	33	83	74	39	4	6	112	26	45	19	93	62	65	20	57	15	58	17	26	1	13	59	51	29	1610	1794
ENSPVIG00000000597	0	0	0	0	0	0	0	0	0	0	0	0	0	0	0	0	0	0	0	0	0	0	0	0	0	0	0	0	0	0	0	0	0	0	0	0	0	0	0	0
ENSPVIG00000000598	289	318	417	671	190	565	457	363	759	789	504	520	473	227	434	431	857	448	297	334	550	419	547	364	416	598	642	378	608	254	558	203	202	113	551	840	1227	1014	381	355
ENSPVIG00000000599	0	0	0	0	0	0	2	0	0	0	5	2	0	0	1	3	0	0	0	0	0	0	0	0	0	4	1	1	0	0	0	0	0	0	10	0	0	0	9	4
ENSPVIG00000000600	177	188	216	225	118	161	184	149	207	242	220	185	220	104	154	146	258	189	195	164	195	224	235	134	285	401	239	169	171	150	193	167	85	50	228	276	238	262	239	140
ENSPVIG00000000601	468731	231343	823080	903232	1217472	614159	707019	501771	98042	180583	72138	40356	94888	43952	23363	35159	92561	53488	264126	301820	23775	105838	62941	26054	37170	52660	355358	123631	43997	227316	14641	155622	24953	101758	172006	153605	182	774	1397	43
ENSPVIG00000000603	0	0	1	0	0	0	0	0	0	0	0	0	0	0	0	0	1	0	0	0	0	0	1	0	0	0	2	0	0	0	0	0	0	0	0	0	0	0	9	4
ENSPVIG00000000606	0	0	0	1	0	0	0	2	2	1	3	2	0	0	2	0	0	0	0	0	1	0	0	0	0	0	0	0	0	1	0	0	0	0	0	0	0	0	0	0
ENSPVIG00000000607	430	319	671	686	405	671	840	643	753	1114	1080	898	918	533	616	606	921	812	680	465	689	570	602	609	772	1344	985	636	1053	440	596	267	237	122	728	1243	1036	659	509	342
ENSPVIG00000000608	176	156	386	378	154	301	337	234	364	341	316	232	250	168	243	176	377	315	269	233	215	357	274	173	226	461	327	200	399	112	237	131	56	45	378	475	107	175	223	179
ENSPVIG00000000610	58	10	38	157	80	92	60	147	91	178	67	82	244	11	46	166	94	91	61	36	11	31	62	120	107	369	141	117	49	62	25	36	16	6	140	123	12	39	48	30
ENSPVIG00000000611	54	32	82	75	18	98	116	89	79	144	110	128	141	69	84	89	104	93	124	75	141	89	116	125	92	108	112	104	161	69	144	50	13	18	94	171	229	62	20	21
ENSPVIG00000000612	0	0	0	0	0	0	0	0	0	1	0	0	1	0	2	1	0	0	0	0	0	0	0	0	0	0	0	0	0	0	0	0	0	0	5	1	0	0	0	1
ENSPVIG00000000614	511	616	699	662	272	536	663	552	1005	846	1381	1015	964	614	745	610	1125	1058	582	731	873	725	541	512	945	1269	899	515	981	705	837	433	341	128	782	901	1137	556	671	332
ENSPVIG00000000615	4	0	0	1	0	0	0	1	0	1	5	1	2	1	0	2	0	3	0	4	2	0	0	0	5	0	2	2	4	6	1	0	0	1	0	1	39	5	0	1
ENSPVIG00000000616	182	210	259	314	163	249	302	276	405	439	283	236	241	121	169	175	331	250	114	238	426	327	360	189	383	361	301	188	281	179	445	239	166	77	312	408	1306	968	403	310
ENSPVIG00000000617	24	21	8	5	14	12	13	15	20	47	7	9	23	4	12	13	13	3	5	5	16	10	9	12	6	56	18	6	10	10	3	21	11	1	9	1	0	0	2	2
ENSPVIG00000000618	28	9	69	168	209	7	23	11	11	20	21	20	22	23	46	17	82	29	19	6	3	20	20	1	99	62	24	19	13	4	5	1	5	20	27	13	3	4	6	7
ENSPVIG00000000619	0	0	0	0	0	0	0	0	0	0	0	0	0	0	0	0	0	0	0	0	0	0	0	0	0	0	0	0	0	0	0	0	0	0	0	0	0	0	0	0
ENSPVIG00000000620	81	131	127	59	7	55	203	305	529	334	309	178	173	75	117	69	109	147	131	439	474	348	353	192	217	322	393	114	715	336	761	315	206	57	667	643	828	332	214	100
ENSPVIG00000000622	302	338	292	400	218	297	355	315	464	703	283	361	309	130	361	487	489	350	148	225	593	349	315	294	652	604	431	206	359	258	454	259	368	139	336	441	226	311	211	281
ENSPVIG00000000623	0	0	0	0	0	0	0	0	0	0	0	0	0	0	0	0	0	0	0	0	0	0	0	0	1	0	0	0	0	0	0	0	0	0	0	0	0	0	0	0
ENSPVIG00000000624	0	0	1	0	0	0	0	0	0	0	0	0	0	0	0	0	0	0	0	0	0	0	0	0	0	0	0	0	0	0	0	0	0	0	0	0	0	0	0	10
ENSPVIG00000000625	0	0	0	0	0	0	0	0	0	0	0	0	0	0	0	0	0	0	0	0	0	0	0	0	0	0	1	0	0	0	0	0	0	0	0	0	0	0	0	0
ENSPVIG00000000628	67	53	126	205	241	155	80	89	116	149	71	87	101	95	96	89	165	154	142	73	63	102	187	109	87	176	70	89	110	64	80	84	37	44	150	90	398	50	15	12
ENSPVIG00000000629	2	6	1	1	2	3	1	1	1	2	2	10	3	1	6	2	0	2	2	1	5	3	1	3	7	16	1	3	2	1	2	2	0	0	1	1	16	11	3	5
ENSPVIG00000000630	108	186	174	250	76	206	163	168	307	350	157	221	153	158	287	273	168	270	83	137	624	247	252	125	664	299	193	220	247	175	595	381	194	224	172	218	230	363	73	53
ENSPVIG00000000632	56	83	172	142	80	169	117	71	102	107	110	73	80	44	63	45	91	113	118	70	26	43	39	14	34	63	128	114	67	23	31	26	7	6	88	60	12	22	6	1
ENSPVIG00000000633	14	26	31	64	7	48	89	40	71	119	85	61	35	20	38	27	91	67	38	64	85	93	55	89	22	45	68	33	125	18	75	20	10	8	55	179	17	1	2	2
ENSPVIG00000000634	0	0	0	2	0	5	5	0	6	1	2	2	1	9	16	3	0	5	2	1	5	0	1	3	32	30	2	4	5	0	5	0	5	0	2	0	0	2	2	8
ENSPVIG00000000637	463	909	581	523	427	788	695	517	1755	766	639	809	704	468	774	537	569	762	709	547	1007	291	500	335	941	569	616	369	365	240	536	151	42	39	433	320	56	219	126	20
ENSPVIG00000000638	203	112	641	1102	690	708	357	1129	1641	3886	462	1091	1535	229	851	395	964	845	167	885	5904	927	1593	440	816	337	1760	464	2053	545	8842	428	203	19	967	1362	1886	11308	661	552
ENSPVIG00000000639	0	0	0	0	0	0	0	0	0	0	0	0	4	0	0	0	0	0	0	0	0	0	0	0	9	0	1	0	0	0	0	0	0	0	0	0	0	0	1	1
ENSPVIG00000000641	477	533	1214	829	660	883	1116	673	2062	1286	1187	1288	1052	1335	1090	1252	2385	2067	1773	1148	1742	1806	1604	956	1293	768	1008	1671	1154	736	982	819	335	43	960	1798	125	267	154	69
ENSPVIG00000000642	1	0	0	2	3	0	0	1	1	0	1	0	0	0	3	3	0	0	0	2	0	2	1	0	9	1	0	2	0	1	0	2	4	13	1	0	0	2	1	2
ENSPVIG00000000643	25	4	52	54	27	53	60	36	72	74	70	62	55	29	45	35	101	40	41	62	65	63	64	51	15	21	65	59	83	17	51	20	35	10	73	68	87	35	30	19
ENSPVIG00000000644	1325	1243	1834	2547	1058	2503	1828	1969	3627	4267	2061	2390	1900	1112	2034	2318	3237	1882	1184	1229	3153	1933	2553	1747	2643	3985	2536	2102	2753	1228	3292	1593	1449	961	2268	2761	1667	2457	5384	9930
ENSPVIG00000000647	97	70	317	417	72	383	326	121	373	357	229	312	258	85	254	236	358	336	126	87	323	153	138	99	241	311	362	174	202	59	393	53	50	12	175	219	54	52	68	72
ENSPVIG00000000648	33	10	37	58	35	73	28	26	99	72	88	69	44	64	43	33	55	75	80	192	114	186	130	63	44	40	77	33	253	89	86	77	32	29	181	80	7	36	75	26
ENSPVIG00000000650	891	600	1066	627	641	636	1145	963	990	1184	1387	850	858	1068	712	946	1488	859	1260	675	425	1079	1125	853	1052	2156	794	1334	919	836	389	698	478	276	1016	1062	766	294	162	81
ENSPVIG00000000651	17	17	36	43	17	42	25	37	62	76	44	61	81	22	45	57	55	45	12	29	94	31	23	30	72	44	64	37	60	17	83	40	35	8	20	35	203	92	109	84
ENSPVIG00000000652	124	38	124	233	116	227	117	233	253	468	154	224	324	93	318	255	325	220	187	61	400	126	136	129	326	308	376	189	181	205	539	95	45	49	164	253	1666	936	88	275
ENSPVIG00000000653	1019	633	1001	730	594	568	1008	864	788	1134	1212	674	920	704	455	632	1442	1008	1237	689	434	1265	910	673	1733	2095	918	744	786	799	358	902	703	381	841	1428	1211	554	2274	503
ENSPVIG00000000654	0	0	5	0	15	5	1	0	6	7	36	73	10	188	102	42	0	67	406	48	127	24	4	0	109	63	16	11	13	22	25	1	0	1	17	1	0	0	0	0
ENSPVIG00000000655	196	135	315	372	193	360	293	323	430	507	426	364	365	253	306	241	532	301	223	261	400	344	418	270	146	461	404	307	385	119	306	148	86	30	312	378	194	77	53	43
ENSPVIG00000000656	10	2	6	12	10	6	15	22	8	16	73	61	75	5	20	34	105	32	27	8	9	11	6	36	52	327	88	23	46	21	8	15	3	9	15	84	3	36	2538	1658
ENSPVIG00000000657	0	4	0	0	0	0	0	3	2	2	19	4	21	0	2	1	0	3	0	0	2	0	0	0	3	14	123	0	8	2	3	1	3	2	0	2	0	0	121	100
ENSPVIG00000000658	35	80	40	24	14	21	31	34	60	20	53	41	31	5	14	11	94	58	56	30	1	28	2	61	13	94	32	46	78	29	7	39	7	10	43	108	285	145	1	0
ENSPVIG00000000659	11	13	39	54	30	68	61	58	50	49	52	45	41	52	48	29	52	48	39	36	84	40	95	60	30	76	72	27	60	24	51	16	17	14	115	69	20	39	26	23
ENSPVIG00000000661	1310	1067	1442	1022	1128	892	1437	1125	1082	1449	1413	1094	1318	1255	840	986	1650	1276	2245	896	492	1050	978	929	684	1704	973	1302	917	869	409	922	285	189	1044	1642	558	89	260	108
ENSPVIG00000000663	0	0	0	1	0	0	0	0	0	0	0	0	0	0	0	0	0	0	0	0	1	0	0	0	2	0	1	0	0	0	0	0	0	0	0	1	0	0	24	30
ENSPVIG00000000664	509	238	388	737	547	713	546	302	456	737	720	474	742	504	330	758	878	809	1131	383	188	860	596	553	726	1719	682	760	582	503	182	471	233	103	778	1046	991	1313	29	10
ENSPVIG00000000665	249	338	353	412	289	300	464	297	342	378	425	248	404	230	258	255	494	382	389	275	273	343	274	214	658	794	532	300	300	276	341	231	160	79	354	387	2518	1310	892	735
ENSPVIG00000000667	0	0	1	0	0	3	4	2	1	0	1	1	1	1	4	6	3	21	3	0	0	0	2	0	5	0	6	0	2	0	0	0	0	0	0	2	16	0	0	0
ENSPVIG00000000668	181	271	255	203	149	167	411	231	305	282	339	158	234	243	141	258	233	243	241	206	128	283	274	144	430	267	188	233	191	191	162	200	72	60	263	259	1133	402	152	77
ENSPVIG00000000669	439	291	506	719	270	398	584	438	612	662	602	446	430	373	418	394	729	581	560	328	272	484	419	243	658	536	485	480	411	274	285	205	163	104	431	606	1631	1022	92	57
ENSPVIG00000000671	80	48	74	87	13	34	71	34	116	102	97	86	153	48	38	33	148	56	43	91	62	53	63	49	163	119	99	44	84	46	40	39	14	19	70	97	149	137	245	78
ENSPVIG00000000672	0	0	2	0	3	0	0	2	9	1	5	1	2	26	22	6	0	29	2	0	38	0	1	0	0	3	4	4	1	3	9	0	0	0	0	1	0	3	5	1
ENSPVIG00000000674	2403	1910	2689	1942	1898	1924	2642	2482	2051	2841	2687	1508	2179	1150	1083	1348	3371	1945	2146	1675	781	2336	1926	1815	2890	4112	1651	1728	2482	1158	745	2399	930	709	1966	3106	2358	402	780	366
ENSPVIG00000000675	0	0	0	0	0	0	0	0	0	0	0	0	0	0	0	0	0	0	0	0	0	0	0	0	0	0	0	0	0	0	0	0	0	0	0	0	0	0	0	0
ENSPVIG00000000676	699	557	631	382	414	336	358	606	572	452	555	586	497	466	335	363	540	483	616	481	188	582	518	510	510	1308	398	607	560	415	164	545	257	146	441	632	336	149	575	144
ENSPVIG00000000678	7	29	15	30	16	9	34	24	30	5	36	103	145	18	80	37	192	26	23	2	7	20	3	8	83	38	38	42	26	17	19	11	1	7	41	79	14	8	78	16
ENSPVIG00000000679	1478	1116	2264	1901	951	1895	2714	1871	3011	2887	3553	2569	3127	1493	1818	1082	3177	2224	2249	1603	1732	2248	2520	1621	1050	3288	3132	2283	3371	742	1781	998	285	86	2458	3706	3053	1073	1367	1127
ENSPVIG00000000680	0	0	0	0	0	0	2	0	0	0	0	0	0	0	0	0	0	0	0	0	0	0	0	0	0	0	2	0	0	0	0	0	0	0	0	0	0	3	0	0
ENSPVIG00000000682	0	0	0	0	0	0	0	0	0	0	0	0	0	0	0	0	0	0	0	0	0	0	0	0	1	0	0	0	0	0	0	0	0	0	0	0	2	0	0	0
ENSPVIG00000000683	655	565	546	424	406	285	389	402	407	374	569	381	489	363	179	536	610	608	582	313	164	481	303	313	308	408	290	444	315	538	174	278	217	263	386	383	589	207	104	35
ENSPVIG00000000684	66	66	73	245	72	134	134	115	206	248	160	242	255	32	190	344	305	181	63	57	226	98	95	88	102	322	360	96	173	82	215	38	188	28	135	256	377	348	234	212
ENSPVIG00000000686	0	0	0	0	2	2	0	1	1	6	9	1	0	7	7	1	0	4	1	1	6	0	1	1	1	7	9	8	3	6	2	5	2	4	0	5	3	3	32	19
ENSPVIG00000000687	29	12	33	18	6	21	31	27	47	36	27	16	15	35	26	9	43	57	35	46	34	37	47	27	0	2	11	28	30	5	44	7	3	5	38	24	27	1	0	0
ENSPVIG00000000688	443	350	626	450	150	523	693	492	813	844	917	624	739	413	456	298	914	674	662	488	410	413	521	486	209	521	869	580	774	248	433	246	55	49	688	829	196	88	463	378
ENSPVIG00000000689	0	4	0	1	0	1	3	0	2	1	0	0	0	0	0	1	0	1	1	4	1	0	3	0	0	1	0	0	22	3	0	1	0	1	0	1	0	1	0	0
ENSPVIG00000000690	257	242	566	371	52	233	308	478	1530	1004	287	265	207	265	182	139	165	158	98	794	1325	1102	931	772	593	313	213	202	1272	724	1738	1217	923	530	741	1134	272	670	56	151
ENSPVIG00000000691	1917	1340	2637	2957	1707	2675	3375	2242	3519	4392	4095	3094	4226	2051	2558	2093	4526	3309	3053	2202	3107	2718	2941	2000	2129	3223	3451	3336	3200	1639	3100	1281	884	419	3185	4198	1498	652	2477	1612
ENSPVIG00000000693	0	0	0	0	1	0	0	0	2	0	0	0	0	0	0	0	0	0	0	2	0	0	0	0	0	0	1	0	0	2	1	1	0	1	0	0	0	3	6	12
ENSPVIG00000000694	86	81	105	78	156	215	323	149	107	395	145	112	114	110	72	285	697	91	415	69	104	289	36	84	411	205	135	214	234	129	66	184	153	184	292	370	4	7	2822	1210
ENSPVIG00000000696	271	335	410	700	361	544	246	790	998	1214	233	531	463	235	562	652	384	477	283	410	2132	898	664	910	1072	735	477	215	534	477	2165	1168	1230	666	1012	1178	37	94	200	195
ENSPVIG00000000697	870	636	1959	1823	952	1570	1938	916	2256	1773	868	626	885	543	657	686	888	892	571	492	887	777	948	383	888	689	725	870	500	399	640	315	280	106	721	630	260	362	112	51
ENSPVIG00000000699	363	242	332	413	88	519	572	501	1124	728	559	579	362	213	519	275	687	461	195	244	636	314	249	232	252	492	549	259	389	220	497	171	143	44	311	314	5	15	17	16
ENSPVIG00000000701	0	0	0	0	0	0	0	0	0	0	0	0	0	0	0	0	0	0	0	0	0	0	0	0	0	0	0	0	0	0	0	1	0	0	0	0	0	0	0	0
ENSPVIG00000000702	93	78	106	150	71	72	114	95	145	183	172	193	183	76	165	127	197	156	105	131	327	150	135	113	337	212	154	87	182	220	276	171	170	58	136	250	82	76	101	124
ENSPVIG00000000703	0	0	1	0	0	5	0	0	3	0	0	3	0	0	1	0	2	0	0	0	2	0	4	1	6	0	0	1	1	2	0	1	0	0	0	0	2	0	1	4
ENSPVIG00000000704	1330	785	1881	1305	1688	1550	1668	1667	1575	2014	2382	1666	1833	1676	1263	805	2352	1871	2283	1781	1341	1388	1822	931	520	1053	1711	2292	1351	640	1085	466	173	96	1640	1400	11	0	9	20
ENSPVIG00000000705	21	29	38	44	5	41	42	9	38	23	33	44	23	39	31	31	30	29	42	26	40	25	20	28	62	53	91	21	29	37	25	25	26	50	27	16	16	40	78	51
ENSPVIG00000000706	5	39	84	101	33	95	66	27	93	134	83	62	57	12	25	31	76	58	10	26	117	20	78	21	56	44	81	17	58	20	159	18	4	13	33	104	306	128	41	51
ENSPVIG00000000707	4	0	9	5	4	9	9	4	0	12	5	8	16	1	1	0	5	5	7	14	3	10	10	5	5	22	5	5	10	1	4	0	0	0	17	13	9	1	2	0
ENSPVIG00000000708	75	68	102	76	22	64	55	102	124	121	44	104	38	25	87	21	35	40	12	24	130	47	27	33	54	36	165	17	57	128	132	47	13	26	71	54	3	4	85	252
ENSPVIG00000000710	300	166	533	768	181	395	520	396	2012	942	1130	918	937	1431	1204	1184	1948	1460	1869	1074	3248	1369	1971	1689	721	569	746	1124	1605	1471	2187	1621	395	559	984	1042	5213	2457	984	191
ENSPVIG00000000711	695	675	704	860	676	593	825	694	958	893	850	599	774	492	693	817	1343	857	648	523	804	926	894	674	2354	1875	670	507	707	919	831	1238	915	801	626	720	3453	1234	615	346
ENSPVIG00000000712	122	68	123	165	5	212	65	39	173	40	405	325	392	117	336	354	347	208	145	51	2	17	32	4	442	198	436	133	15	14	9	15	12	0	13	3	0	1	2	0
ENSPVIG00000000713	18	7	31	11	9	6	26	9	52	35	12	34	62	8	33	10	21	12	20	20	25	27	12	14	3	17	27	26	43	9	34	16	3	1	27	37	14	0	1	1
ENSPVIG00000000714	5	13	0	5	3	17	7	15	21	21	1	2	0	6	5	22	45	0	14	10	3	14	10	6	0	0	3	0	3	3	7	1	0	2	1	0	39	40	0	0
ENSPVIG00000000715	10	15	14	12	0	7	24	17	24	11	47	19	28	11	26	29	31	5	59	25	6	7	5	52	36	51	61	17	30	23	3	46	6	19	18	221	23	20	1259	458
ENSPVIG00000000716	0	0	1	1	0	4	3	3	1	5	3	2	2	0	1	2	5	4	0	1	0	0	2	3	0	1	0	0	6	2	1	0	0	0	0	3	5	0	0	0
ENSPVIG00000000717	701	937	1067	1009	370	698	1180	718	1163	1126	1264	836	826	1171	1030	675	1662	1221	1671	927	798	1115	949	731	2200	2026	918	1736	688	387	639	560	504	222	804	720	38	79	95	90
ENSPVIG00000000719	0	0	0	0	0	0	0	0	0	0	0	0	0	0	0	0	0	0	0	0	0	0	0	0	0	0	0	0	0	0	0	0	0	0	0	0	0	0	0	0
ENSPVIG00000000720	5	5	6	8	0	8	3	14	16	16	7	5	15	13	15	6	18	15	3	2	13	7	11	5	2	21	3	5	4	3	24	6	1	0	11	4	358	191	0	1
ENSPVIG00000000721	9	21	25	48	28	41	12	31	28	43	32	75	55	12	19	36	16	20	17	22	96	30	22	12	144	32	82	6	39	32	94	46	20	14	29	33	546	300	2	5
ENSPVIG00000000722	0	0	0	0	0	0	0	0	0	0	12	0	0	0	4	1	0	0	4	0	0	0	0	0	0	0	0	0	0	0	0	0	0	0	0	0	0	0	0	0
ENSPVIG00000000723	126	75	202	315	215	270	258	222	266	429	178	302	336	85	206	171	362	217	183	127	323	168	245	200	354	273	394	240	281	111	384	66	88	27	253	315	657	305	268	122
ENSPVIG00000000724	0	0	0	0	0	1	5	1	0	1	2	2	3	0	6	3	6	0	0	6	8	1	0	1	7	6	0	1	2	11	3	5	1	0	2	4	5	0	0	0
ENSPVIG00000000726	542	395	633	492	396	440	577	451	526	543	824	485	677	398	341	374	902	527	688	397	295	593	415	411	675	1273	612	377	679	358	268	559	237	163	551	1078	1286	612	1932	727
ENSPVIG00000000727	4	0	4	5	3	5	14	4	6	1	32	29	33	10	7	16	14	83	53	8	32	9	16	5	32	6	34	41	37	1	35	1	5	0	14	15	17	8	2	7
ENSPVIG00000000728	697	676	771	800	705	573	1235	830	901	1246	1275	761	865	599	589	704	1176	921	931	720	604	969	817	880	1671	1639	1449	620	1056	656	558	1024	633	434	853	1232	4893	1296	1293	633
ENSPVIG00000000730	278	199	245	269	103	246	381	289	573	571	392	303	391	193	267	212	399	233	303	171	391	284	306	250	244	642	314	228	351	157	220	198	165	40	345	501	2176	826	139	128
ENSPVIG00000000731	79	38	95	152	103	77	68	85	98	83	69	102	57	59	63	67	151	77	69	56	169	86	58	90	712	212	99	72	102	137	163	372	115	255	88	89	105	204	677	495
ENSPVIG00000000732	1647	1664	1752	1213	1293	1035	1560	1571	1493	1847	1394	1143	1250	1328	920	1094	1766	1283	1878	1224	629	1690	1476	1063	1611	2640	932	1564	1324	1087	559	1208	680	495	1525	1403	802	575	787	361
ENSPVIG00000000733	157	194	233	175	56	192	188	168	227	335	663	303	419	149	189	243	436	263	250	185	290	260	200	274	260	836	1205	251	437	246	246	225	52	46	462	724	1690	291	424	250
ENSPVIG00000000734	0	0	7	3	0	6	4	2	23	3	10	11	22	16	9	2	8	0	8	3	47	0	4	3	9	8	7	1	22	25	58	10	5	0	9	12	0	3	1	2
ENSPVIG00000000735	296	156	488	418	145	401	438	318	706	687	500	462	522	301	367	257	668	401	447	382	353	476	513	240	161	251	439	387	610	169	376	166	41	24	482	554	542	202	1074	451
ENSPVIG00000000736	8	3	9	43	1	9	10	4	8	17	9	15	18	0	26	40	36	14	3	0	23	15	10	12	11	38	35	11	16	12	26	21	6	12	1	16	64	65	32	22
ENSPVIG00000000737	208	211	276	241	169	184	192	306	337	392	335	258	336	215	238	410	276	386	281	138	176	307	112	199	513	440	290	325	186	211	240	261	280	112	304	307	641	454	845	682
ENSPVIG00000000738	22	3	34	37	30	50	41	57	122	81	86	107	48	58	63	25	66	61	63	90	221	48	117	49	17	16	82	92	190	3	61	52	13	10	225	147	16	4	12	5
ENSPVIG00000000739	12	41	10	16	9	6	20	11	6	17	8	26	11	22	8	17	19	17	30	13	17	9	5	20	39	47	16	17	6	16	6	49	29	21	16	31	57	43	13	5
ENSPVIG00000000740	25	37	44	32	10	17	59	311	765	1042	44	28	31	39	36	11	35	30	25	373	631	674	1063	546	53	114	71	35	286	170	421	290	405	133	428	594	11	172	168	156
ENSPVIG00000000741	0	0	0	0	0	0	1	1	0	1	0	1	0	0	0	3	2	4	0	6	2	1	0	1	1	1	0	1	2	5	0	11	1	1	0	2	0	0	3	1
ENSPVIG00000000742	0	0	0	0	0	0	0	0	0	0	0	0	0	0	0	0	0	0	0	0	0	0	0	0	0	0	0	0	0	0	0	0	0	0	0	0	0	0	0	0
ENSPVIG00000000743	30	27	31	182	30	652	49	312	325	711	38	118	273	18	186	365	519	144	30	45	192	284	309	146	175	148	189	43	82	14	344	34	45	21	107	266	2	89	53	2
ENSPVIG00000000744	4	4	6	6	9	8	3	51	6	1	28	36	46	89	83	23	48	50	15	5	23	12	2	1	9	30	24	25	26	7	8	19	14	5	3	1	36	8	73	51
ENSPVIG00000000745	0	0	5	22	5	9	6	2	4	9	2	2	3	0	3	89	39	5	3	0	10	12	18	11	41	102	6	21	6	5	11	4	22	14	10	14	996	445	25	6
ENSPVIG00000000748	0	0	0	0	1	0	0	1	0	3	0	0	0	1	1	3	0	0	0	0	1	0	0	1	0	12	0	0	0	1	2	5	0	1	0	1	0	0	0	1
ENSPVIG00000000749	505	564	722	659	366	531	676	834	724	740	955	601	731	542	608	432	911	612	688	629	604	467	479	360	425	704	723	582	704	484	547	427	286	150	578	810	1051	357	1456	589
ENSPVIG00000000751	213	272	140	247	197	103	251	225	246	291	209	248	293	253	240	176	198	281	142	176	218	227	175	131	702	632	184	272	178	261	163	226	260	191	307	276	66	52	153	82
ENSPVIG00000000752	532	503	288	607	612	228	231	580	409	638	230	495	454	415	652	1330	614	539	350	398	596	603	313	734	3186	2237	470	369	402	1381	454	1575	1646	1370	491	510	129	201	594	506
ENSPVIG00000000753	630	408	563	374	269	376	676	571	288	614	788	480	547	356	428	520	842	413	450	507	434	481	535	591	310	1126	643	645	728	508	299	352	278	185	651	824	784	296	758	316
ENSPVIG00000000754	0	14	9	7	0	3	0	4	11	4	8	0	4	5	5	0	0	1	1	4	30	2	0	0	0	0	2	3	4	0	34	8	4	4	3	6	0	3	0	1
ENSPVIG00000000756	594	537	674	649	369	548	781	490	806	834	856	722	758	560	548	598	732	679	469	428	637	534	521	500	926	1089	788	521	690	479	576	681	345	271	526	872	1491	1039	675	405
ENSPVIG00000000758	396	381	518	380	221	331	566	391	566	549	838	640	626	385	366	530	792	631	722	496	361	688	491	600	710	1885	715	713	779	552	393	669	229	217	962	1240	623	186	1292	430
ENSPVIG00000000759	340	930	476	1218	1385	2007	544	2499	1634	4110	319	653	1220	305	1361	1996	1564	661	555	283	786	1784	2506	2335	1397	796	568	934	548	378	1649	949	2311	1226	615	972	474	925	365	190
ENSPVIG00000000760	10	3	17	11	6	14	2	7	26	48	11	11	10	5	12	7	10	9	9	3	13	4	18	1	5	7	26	7	21	3	33	3	2	0	10	12	1	29	5	3
ENSPVIG00000000763	0	0	0	0	0	0	0	0	0	0	0	0	0	0	0	0	0	0	0	0	0	0	0	0	0	0	0	0	0	0	0	0	0	0	0	0	0	0	0	0
ENSPVIG00000000764	12	17	16	2	4	13	7	5	7	12	42	51	50	7	6	7	30	25	12	16	3	6	0	32	1	152	153	2	32	12	5	3	0	1	9	52	1263	561	4	34
ENSPVIG00000000765	408	467	355	282	253	243	361	480	428	363	355	363	366	349	280	428	584	386	452	351	221	411	188	294	896	1024	259	407	345	391	215	476	266	292	354	446	83	77	140	95
ENSPVIG00000000766	155	55	113	129	54	216	48	164	366	314	100	195	444	41	156	143	161	103	38	29	86	94	148	199	142	295	247	90	202	95	137	113	47	18	135	201	12	36	38	56
ENSPVIG00000000767	484	437	1467	2774	2247	1532	1436	723	180	173	160	99	192	89	59	58	389	130	718	527	82	369	196	65	235	163	1242	489	218	619	67	397	117	98	1046	799	7	30	21	16
ENSPVIG00000000768	5	0	2	1	2	3	6	0	2	2	2	3	4	2	2	2	6	4	8	5	3	4	5	1	5	6	2	4	4	2	4	2	1	2	6	1	1	1	0	1
ENSPVIG00000000770	1603	1114	1560	948	706	871	1131	1303	1303	1186	1538	830	1346	1620	970	1163	1574	1273	2126	886	643	1303	1164	980	1831	3062	984	1190	725	947	541	1366	836	686	1011	1149	582	257	1368	278
ENSPVIG00000000772	6	0	1	11	4	4	1	3	2	1	11	9	20	4	0	8	0	5	12	6	2	4	7	2	12	12	44	8	3	8	3	6	5	2	5	10	6	1	8273	4182
ENSPVIG00000000773	3	8	5	0	0	0	8	20	4	4	28	16	22	15	14	4	0	15	13	23	20	2	0	3	26	13	22	5	4	18	9	37	1	0	8	21	2	15	18	14
ENSPVIG00000000774	482	354	772	1213	468	1154	1232	766	1400	1723	1453	1137	1272	571	1126	875	1457	1327	949	588	1242	753	1069	553	1291	1462	1471	999	1007	366	1091	313	280	158	1104	1284	1982	744	2332	1590
ENSPVIG00000000776	0	3	1	0	0	0	0	1	0	0	3	5	1	3	1	0	0	0	0	0	1	0	0	0	0	0	2	0	0	0	1	0	1	0	0	0	1	0	0	5
ENSPVIG00000000777	10	24	1	52	13	48	28	32	32	62	66	83	43	39	42	58	46	61	25	4	146	38	39	57	134	109	104	47	54	13	117	17	27	2	23	54	334	179	191	236
ENSPVIG00000000778	468	411	651	615	297	489	765	575	841	809	712	425	693	480	507	551	1057	484	508	427	503	501	744	465	956	1032	727	676	533	357	422	382	241	124	560	917	2183	774	220	199
ENSPVIG00000000779	0	0	0	0	0	0	0	0	0	0	0	0	0	0	0	0	0	0	0	0	0	0	0	0	0	0	0	0	0	0	0	0	0	0	0	0	0	0	0	0
ENSPVIG00000000781	279	332	378	607	250	423	399	333	496	739	531	461	347	288	408	578	652	561	451	365	509	573	443	361	976	1080	584	460	543	442	526	256	481	173	512	646	715	822	260	194
ENSPVIG00000000784	0	0	0	0	0	0	0	0	0	0	0	0	0	0	0	0	0	0	0	0	0	0	0	0	0	0	0	0	0	0	0	0	0	0	0	0	0	0	0	0
ENSPVIG00000000788	0	0	0	0	0	0	0	0	0	0	0	0	0	0	0	0	0	0	0	0	0	0	0	0	0	0	0	0	0	0	0	0	0	0	0	0	0	0	0	0
ENSPVIG00000000792	98	27	132	160	141	95	243	193	173	214	166	158	212	91	171	113	223	227	165	156	160	208	197	91	181	175	162	102	158	78	140	96	55	14	156	186	52	16	252	114
ENSPVIG00000000793	209	167	213	275	287	196	199	330	254	336	156	229	399	147	197	310	368	194	145	180	231	185	190	178	438	555	351	188	219	294	251	296	193	163	231	244	541	121	190	88
ENSPVIG00000000795	756	670	1100	1333	543	1191	1295	804	1701	1936	1322	1381	1222	678	1307	1246	1857	1182	883	872	1624	1100	1159	1013	1106	1199	1425	1154	1363	735	1615	550	606	232	1042	1460	797	1221	350	291
ENSPVIG00000000796	68	19	47	20	10	8	28	23	67	75	122	39	93	54	48	26	41	18	46	14	34	13	10	19	28	29	69	12	33	9	12	12	3	0	7	42	24	34	11	8
ENSPVIG00000000799	43	8	9	30	23	29	16	94	74	98	42	51	47	22	32	24	30	25	29	21	62	49	63	72	137	168	286	26	40	60	53	52	54	19	60	67	342	315	1171	446
ENSPVIG00000000800	0	0	0	2	2	0	1	1	0	2	2	0	0	0	5	1	0	3	0	0	2	2	2	0	4	5	1	4	0	4	1	0	2	4	3	1	82	60	6	0
ENSPVIG00000000801	0	0	0	0	0	0	0	0	0	1	0	0	0	0	0	0	0	0	0	0	0	0	0	0	0	0	0	0	0	0	0	0	0	0	0	1	2	0	0	0
ENSPVIG00000000803	28	14	82	68	26	108	50	83	77	129	106	84	81	14	61	21	79	75	56	62	92	35	61	29	15	17	101	82	89	5	106	22	7	1	120	120	43	50	24	24
ENSPVIG00000000804	52	151	62	139	122	76	40	134	226	151	94	100	183	127	208	160	237	88	34	52	185	54	105	87	127	162	127	97	45	131	59	52	55	29	32	37	131	15	41	21
ENSPVIG00000000805	351	372	430	490	252	401	558	450	594	783	690	550	602	343	421	558	679	608	446	371	760	569	490	341	1350	1063	849	402	732	506	646	408	366	187	511	733	3174	1716	505	456
ENSPVIG00000000806	2	0	4	6	5	1	2	6	5	5	3	2	1	4	3	17	11	9	3	2	14	2	3	4	3	6	6	4	3	6	7	0	4	0	3	9	289	374	19	1
ENSPVIG00000000809	1671	1197	1438	1186	545	1075	1232	1739	1911	2509	2549	1760	1665	1561	1514	1158	2277	1840	2146	1559	951	2527	2644	1595	4338	3970	1261	1956	2221	965	913	1246	1452	790	2124	2661	1061	1421	109	54
ENSPVIG00000000811	120	96	291	450	163	298	309	194	357	463	338	228	241	116	268	241	323	303	150	125	576	266	263	162	652	466	379	152	281	166	523	141	167	60	277	380	1893	1232	311	256
ENSPVIG00000000812	0	0	0	0	0	0	0	0	0	0	0	0	0	0	0	0	0	0	0	0	0	0	0	0	3	0	0	0	0	0	0	0	0	0	0	0	0	0	0	0
ENSPVIG00000000813	725	648	819	1093	645	772	845	544	884	1263	1115	902	1065	831	941	1116	1298	1188	836	800	871	943	555	560	2301	1712	1323	1011	881	877	765	796	775	796	786	1123	2244	1093	1283	781
ENSPVIG00000000815	27	17	74	47	25	47	69	29	70	74	54	57	31	26	28	25	76	43	33	40	46	61	62	19	9	17	54	97	81	6	47	11	3	2	58	73	126	94	435	149
ENSPVIG00000000817	0	0	1	0	3	0	0	0	0	0	0	0	1	0	2	0	0	0	0	0	0	0	2	0	0	0	0	0	0	0	1	3	1	0	2	1	0	0	0	0
ENSPVIG00000000818	2879	2245	2144	3564	2695	2192	1729	2499	3477	4324	1545	3577	2713	2044	4208	4583	4127	2839	2148	2186	5102	3057	2072	2427	6982	5956	3022	2115	2022	3214	3685	1942	2506	1585	2541	2544	346	364	339	555
ENSPVIG00000000820	2	5	25	5	0	4	2	11	10	15	1	19	0	3	2	0	10	6	0	11	52	33	21	17	2	0	5	2	49	26	77	33	41	29	23	26	9	0	1	3
ENSPVIG00000000822	0	0	0	0	0	0	0	1	0	0	2	4	0	1	1	0	0	0	0	0	0	0	0	1	1	0	2	0	1	0	0	0	0	0	0	0	0	0	0	0
ENSPVIG00000000823	8	23	21	56	4	68	32	15	52	49	38	66	14	3	26	13	50	27	2	25	171	16	35	21	17	31	71	20	63	19	172	34	5	12	47	63	527	680	6	5
ENSPVIG00000000825	1017	892	1218	902	1115	742	1227	745	1095	1374	1023	625	915	1016	493	811	1476	1344	1474	784	357	1267	1131	749	1157	2234	661	1335	835	687	303	684	621	218	1125	1215	243	77	333	151
ENSPVIG00000000826	3165	3577	2204	2793	2634	1750	1801	2833	2663	3269	2312	3140	2453	2247	2834	5018	3464	2609	2199	2412	3033	3140	2140	3469	12159	8411	2326	2362	2273	4386	2524	5789	5021	5282	2668	2897	926	1355	1446	1066
ENSPVIG00000000827	0	0	0	1	0	1	4	1	0	6	6	22	37	6	7	6	0	7	13	3	5	0	1	29	0	27	83	1	22	18	6	26	2	0	16	86	21	3	8063	3652
ENSPVIG00000000829	407	457	424	502	422	384	566	331	738	931	271	272	330	230	308	242	229	268	176	254	181	340	336	149	666	495	240	213	285	207	149	180	151	78	172	168	736	260	391	152
ENSPVIG00000000830	920	483	708	1544	824	2225	623	3358	4106	5774	583	1953	3577	377	2505	1061	1356	958	554	589	2212	1104	3267	2066	1016	950	3221	985	1343	567	3203	565	304	208	891	1764	401	1060	230	125
ENSPVIG00000000831	7	0	4	2	8	5	6	13	7	1	36	24	41	13	15	11	29	24	12	9	15	7	0	8	37	86	78	10	21	25	9	27	8	3	25	20	49	10	4012	2077
ENSPVIG00000000832	47	68	28	35	32	43	42	67	93	62	145	122	220	76	81	92	51	83	91	39	71	65	32	124	65	546	149	69	100	61	42	90	21	38	116	195	3	0	138	91
ENSPVIG00000000833	1029	1160	1349	696	518	587	1014	880	1019	1040	1618	943	941	1197	785	770	1250	1175	1472	1227	643	1375	1161	1088	1371	2006	1180	1087	1336	877	628	1337	741	267	1365	1849	717	479	686	347
ENSPVIG00000000836	0	0	0	0	0	0	0	0	0	0	0	0	0	0	0	0	0	0	0	0	0	0	0	0	0	0	0	0	0	1	0	0	0	0	0	0	0	0	0	0
ENSPVIG00000000837	16	7	26	7	30	19	24	32	21	46	142	113	101	112	88	85	52	77	86	48	37	32	20	8	143	122	129	45	54	91	43	39	27	11	34	44	42	11	84	56
ENSPVIG00000000838	11	17	13	9	17	10	9	14	6	6	36	19	19	4	16	7	8	12	2	5	5	5	2	10	12	29	21	8	28	5	5	8	4	0	11	24	244	417	133	49
ENSPVIG00000000839	30	13	112	128	39	93	100	84	212	242	94	85	52	42	85	33	121	100	39	54	304	50	206	50	96	50	120	35	152	29	409	65	36	17	117	194	51	62	355	115
ENSPVIG00000000841	6	18	34	8	1	15	23	17	23	29	37	32	37	6	17	1	14	28	16	49	50	19	39	14	10	10	26	27	61	3	37	8	3	1	22	59	20	1	5	0
ENSPVIG00000000842	0	0	0	0	0	0	0	0	0	0	1	0	1	0	0	0	0	0	0	0	0	0	0	0	5	0	0	0	0	0	0	0	0	0	0	0	0	0	0	0
ENSPVIG00000000844	25	24	192	117	44	102	77	107	99	137	102	148	133	63	110	57	100	104	49	41	167	53	20	30	94	87	120	44	40	30	213	16	7	5	19	39	35	47	17	4
ENSPVIG00000000846	25	4	13	18	8	19	33	15	42	21	18	22	24	17	11	14	17	23	25	15	15	21	24	14	43	27	55	13	25	9	12	12	1	0	18	47	10	15	172	127
ENSPVIG00000000847	186	69	127	45	196	57	31	162	510	256	87	102	170	62	56	54	83	105	50	74	360	73	129	153	63	70	549	42	192	168	89	521	202	370	152	127	6	3	17	23
ENSPVIG00000000848	33	51	6	15	8	10	6	3	19	5	7	53	46	12	38	21	17	9	8	40	8	23	4	25	45	100	9	12	31	11	4	8	9	1	15	19	0	1	20	4
ENSPVIG00000000850	79	35	151	190	40	198	239	97	349	344	191	176	166	85	179	111	292	168	131	95	280	128	324	121	162	88	208	167	144	53	385	40	30	14	167	187	6	6	45	47
ENSPVIG00000000851	28	9	29	27	51	59	27	57	81	28	85	146	161	95	116	66	58	56	56	18	73	23	22	34	208	270	192	50	41	48	32	32	0	5	30	49	296	16	35	10
ENSPVIG00000000852	353	287	89	823	535	904	408	677	190	537	254	648	660	629	917	707	1209	291	216	628	204	553	965	256	816	796	266	505	379	461	441	100	410	173	390	184	1	131	853	472
ENSPVIG00000000853	88	74	185	81	61	44	100	167	111	127	72	129	141	172	133	60	30	118	180	64	72	97	26	25	234	279	113	45	70	155	113	82	25	33	56	26	16	24	21	19
ENSPVIG00000000854	0	0	0	0	0	0	0	1	0	0	0	0	0	0	0	0	0	0	0	0	7	0	0	0	0	0	0	0	0	0	0	0	0	0	0	0	0	1	1	0
ENSPVIG00000000855	1	0	15	15	8	4	13	10	17	7	26	17	26	6	11	6	25	7	8	16	6	10	9	5	15	3	8	14	17	0	24	8	0	2	6	10	22	11	7	4
ENSPVIG00000000856	402	242	723	620	416	432	444	473	411	517	1242	970	1031	921	923	755	820	956	685	488	640	462	347	199	1247	1242	1195	665	453	478	480	291	165	49	437	399	119	347	193	27
ENSPVIG00000000862	420	431	370	438	231	287	356	462	476	730	620	569	681	311	505	579	729	540	446	392	641	528	289	591	1100	1179	660	410	750	549	547	598	613	297	575	1087	1003	296	247	158
ENSPVIG00000000863	276	208	370	474	336	447	359	329	587	630	398	486	443	263	393	546	519	483	375	310	333	569	557	420	796	1129	427	467	465	257	374	233	378	208	548	503	64	25	126	55
ENSPVIG00000000865	6	0	4	8	0	3	0	0	0	2	2	1	4	1	6	12	0	2	13	0	17	1	1	1	0	15	0	1	0	18	33	12	5	9	0	2	0	2	0	1
ENSPVIG00000000866	330	191	247	313	256	300	248	298	565	485	246	382	584	205	247	291	315	260	246	308	285	405	366	363	872	1600	457	243	353	191	417	315	211	92	264	309	166	98	216	164
ENSPVIG00000000867	0	0	0	0	0	1	0	2	3	0	0	1	0	0	0	0	0	0	0	4	0	0	1	0	0	0	0	0	0	0	1	1	0	0	0	2	0	0	0	0
ENSPVIG00000000868	0	0	0	0	0	0	0	0	0	0	0	0	0	0	0	0	0	0	0	0	0	0	0	0	0	0	0	0	0	0	0	0	0	0	0	0	0	0	1	0
ENSPVIG00000000869	90	103	84	45	80	27	54	139	102	76	136	155	130	102	103	122	127	77	103	105	95	72	20	76	178	241	241	94	183	127	64	117	50	52	131	241	102	76	88	61
ENSPVIG00000000871	3	0	0	2	0	1	0	0	0	1	5	3	2	0	0	0	0	0	0	0	1	0	0	0	0	0	0	3	1	0	14	1	0	0	0	0	0	1	1	0
ENSPVIG00000000874	27	25	46	47	21	42	20	20	33	36	35	20	41	14	28	49	36	41	30	39	30	33	21	23	80	53	46	44	32	13	37	44	55	71	20	48	10	6	1	1
ENSPVIG00000000875	0	0	0	0	0	0	0	0	0	0	0	0	0	0	0	0	0	1	0	0	1	0	0	0	0	0	0	0	0	0	0	0	0	0	0	0	0	0	0	0
ENSPVIG00000000876	7	0	5	52	6	22	12	32	9	15	27	40	21	38	31	27	17	24	19	38	52	12	8	11	259	252	55	27	14	19	31	18	8	6	49	43	5	16	40	27
ENSPVIG00000000877	123	74	89	120	73	72	156	141	128	106	153	105	120	108	121	177	249	146	127	92	133	199	85	162	265	409	110	106	146	98	145	192	98	67	167	246	316	178	2119	1091
ENSPVIG00000000878	0	0	0	0	1	0	0	0	0	0	0	0	0	0	0	0	0	0	0	0	0	0	0	0	0	0	0	0	0	0	0	0	0	0	0	1	0	0	8	1
ENSPVIG00000000879	31	52	70	96	36	90	64	96	90	56	80	68	87	54	71	40	80	70	69	50	177	60	57	39	36	118	89	65	79	37	150	26	29	19	49	88	66	33	113	41
ENSPVIG00000000880	293	392	707	1012	335	706	984	563	1114	1291	1257	904	871	578	609	527	1169	899	536	439	807	786	872	539	1097	1197	1064	604	1057	252	1118	346	191	80	810	1462	690	529	927	609
ENSPVIG00000000881	0	0	3	1	0	2	1	0	0	2	1	1	2	2	1	1	0	1	2	0	1	0	2	3	0	0	1	0	1	0	0	0	0	0	0	2	2	0	1	0
ENSPVIG00000000884	79	87	217	293	63	323	325	114	370	373	368	178	150	84	149	81	288	257	84	85	330	141	236	81	173	93	305	88	199	52	314	74	30	44	195	262	707	317	633	491
ENSPVIG00000000885	0	0	0	0	0	0	0	0	0	0	0	0	0	0	0	0	0	0	0	0	0	0	0	0	0	0	0	0	0	0	0	0	0	0	0	0	0	0	0	0
ENSPVIG00000000886	114	109	85	160	72	94	91	117	134	206	122	189	139	99	204	285	375	188	89	84	273	106	112	113	632	400	207	98	135	160	238	76	210	134	109	164	63	52	169	100
ENSPVIG00000000888	409	409	626	781	427	630	748	678	782	1311	741	567	756	327	457	561	1303	914	691	479	493	1040	755	648	1102	1289	617	582	717	452	512	370	308	198	861	1205	909	666	252	209
ENSPVIG00000000889	0	0	0	0	0	0	0	0	0	0	0	0	0	0	0	0	0	0	0	0	0	0	0	0	0	1	0	0	0	0	0	0	0	0	0	0	0	0	0	0
ENSPVIG00000000890	152	146	194	107	659	146	96	191	113	72	436	376	262	619	251	331	450	265	261	278	162	111	70	42	272	606	377	351	84	262	177	79	98	72	83	43	4	437	37	7
ENSPVIG00000000891	519	555	929	940	344	910	888	784	1075	1384	1360	1422	1106	844	1154	1026	1453	1328	1013	842	1361	1014	1124	768	1215	1589	1199	1208	1286	771	1159	460	666	312	1194	1434	949	810	511	426
ENSPVIG00000000893	19	45	10	17	22	32	6	3	7	4	13	30	18	7	16	16	16	8	18	12	5	8	2	1	32	0	75	18	15	3	2	8	0	5	5	1	12	15	4	12
ENSPVIG00000000894	68	106	54	27	41	25	54	89	144	23	61	88	145	173	150	68	63	51	170	69	467	20	64	173	61	419	56	54	87	264	223	126	56	85	185	31	4	27	6007	2881
ENSPVIG00000000899	8	6	5	4	2	6	7	5	10	2	2	3	5	3	5	11	6	9	10	4	0	2	1	4	9	0	4	8	1	3	4	0	4	0	5	2	222	93	61	28
ENSPVIG00000000900	2	1	5	8	4	4	144	145	2	125	1	1	3	127	89	8	3	1	7	7	80	0	114	83	2	124	0	7	4	100	47	88	1	4	1	2	1	6	3	1
ENSPVIG00000000901	149	92	199	83	73	55	135	63	135	160	228	110	102	111	77	48	208	117	96	83	142	101	137	119	96	211	148	73	206	68	115	103	33	40	101	205	89	132	33	20
ENSPVIG00000000903	0	0	0	0	0	0	0	0	0	0	0	0	0	0	0	0	0	0	1	0	0	0	0	0	0	0	0	0	2	0	0	0	0	0	0	0	0	0	0	0
ENSPVIG00000000904	68	60	82	66	24	45	92	64	72	102	65	65	90	43	53	111	65	60	60	40	70	58	46	50	261	231	55	63	62	46	33	85	83	58	67	67	437	205	54	95
ENSPVIG00000000905	285	124	210	184	172	231	163	199	228	208	422	415	400	232	262	245	375	302	296	162	158	164	85	66	268	391	420	375	187	103	149	129	48	24	123	124	12	11	18	5
ENSPVIG00000000907	485	243	679	699	398	914	835	748	1066	1428	1348	921	974	695	868	696	1333	936	911	576	1032	840	1021	605	919	1039	918	1232	1061	495	894	363	254	156	872	910	825	236	51	38
ENSPVIG00000000909	3	1	2	23	3	16	4	9	1	23	14	32	21	22	11	10	14	14	7	18	16	6	5	12	50	49	84	6	16	6	13	11	1	0	14	17	26	12	35	56
ENSPVIG00000000910	0	0	0	0	0	0	0	0	0	0	0	0	0	0	0	0	0	0	0	0	0	0	1	0	0	0	0	0	0	0	0	0	0	0	0	0	0	0	0	1
ENSPVIG00000000913	53	62	75	46	56	45	37	82	67	58	155	154	159	62	50	47	54	31	95	40	35	91	15	102	60	271	173	67	209	128	33	105	15	16	155	344	146	43	24	44
ENSPVIG00000000916	26	217	71	139	100	180	122	99	119	34	71	84	43	68	71	137	70	86	50	30	96	30	16	15	281	156	100	70	72	83	146	126	43	56	14	25	1792	893	7	10
ENSPVIG00000000919	7	9	8	20	8	14	5	18	4	23	20	23	26	12	29	11	24	15	11	12	32	10	2	3	31	54	62	14	16	17	24	2	13	5	14	18	13	16	31	6
ENSPVIG00000000920	17	19	31	41	8	29	68	23	87	65	67	49	27	22	32	29	58	38	19	13	57	34	33	26	35	49	33	31	32	9	41	14	9	3	30	66	27	10	1	2
ENSPVIG00000000921	0	0	0	0	0	0	0	0	0	0	0	0	0	0	0	0	0	0	0	0	0	0	0	0	0	0	0	0	0	0	0	0	0	0	0	0	0	0	0	0
ENSPVIG00000000922	274	243	409	328	167	374	454	270	391	571	447	429	479	341	349	249	600	536	420	272	351	489	402	448	914	1116	517	535	530	339	293	196	138	106	541	735	503	371	156	82
ENSPVIG00000000924	526	315	771	862	452	765	792	639	1102	1139	829	820	674	517	675	652	1137	960	655	571	750	978	749	554	371	596	713	892	871	395	762	317	318	144	740	924	609	414	198	175
ENSPVIG00000000927	0	0	0	0	0	0	0	0	0	1	0	0	0	0	0	0	0	0	0	0	0	0	0	0	0	0	0	0	0	0	0	0	0	0	0	0	1	0	2	2
ENSPVIG00000000928	349	275	437	417	186	367	623	468	539	599	669	479	549	217	281	290	715	550	544	404	285	477	364	336	491	597	513	304	721	263	337	407	165	77	484	725	168	132	1262	581
ENSPVIG00000000929	763	833	1230	950	485	911	1291	827	1245	1277	1554	1052	1285	667	775	698	1364	1239	1073	692	912	1111	995	876	1335	1913	1231	1001	1255	557	855	702	380	277	1065	1669	2486	992	1469	641
ENSPVIG00000000930	232	149	218	209	161	229	304	102	212	220	504	174	264	188	101	118	366	205	257	189	95	233	113	147	268	526	273	346	325	256	65	259	38	14	192	104	943	149	374	161
ENSPVIG00000000931	2	0	1	0	0	4	0	4	0	3	0	1	1	0	1	5	0	0	0	0	0	0	0	0	0	2	2	0	1	2	0	0	0	0	0	1	0	0	1	0
ENSPVIG00000000932	0	0	0	0	0	0	0	0	0	0	0	0	0	0	0	0	0	0	0	0	0	0	0	0	0	0	0	0	0	0	0	0	0	0	0	0	0	0	0	0
ENSPVIG00000000934	0	0	0	12	0	2	0	5	2	4	10	0	3	1	1	0	0	2	0	0	4	0	0	0	1	5	19	0	0	0	1	0	0	0	0	1	10	12	3	5
ENSPVIG00000000936	143	211	274	283	52	268	200	190	846	369	377	591	711	200	428	154	497	366	181	98	303	92	116	80	263	180	453	233	338	69	456	49	12	10	127	157	407	407	312	211
ENSPVIG00000000939	138	114	110	56	55	51	114	96	139	127	249	216	263	139	106	91	163	115	127	104	55	91	54	76	115	435	284	96	248	91	45	135	71	85	174	205	309	76	417	354
ENSPVIG00000000940	288	161	379	318	179	396	620	226	448	386	480	233	330	211	195	129	652	494	311	268	275	522	312	275	556	779	377	479	435	218	182	235	59	53	425	269	358	271	961	497
ENSPVIG00000000942	0	0	0	0	0	0	0	0	0	0	0	0	0	0	0	0	0	0	0	0	0	0	0	0	0	0	0	0	0	0	0	0	0	0	0	0	0	0	0	0
ENSPVIG00000000943	199	215	286	421	252	307	458	344	379	458	485	281	436	176	308	469	422	455	369	214	476	414	362	316	655	533	379	300	546	302	487	360	366	182	399	569	1379	440	136	76
ENSPVIG00000000945	68	109	127	199	132	118	117	113	200	183	123	141	111	74	134	126	101	133	47	99	228	146	81	84	286	268	286	66	175	140	193	91	126	52	135	164	5705	3212	543	325
ENSPVIG00000000947	106	25	141	114	56	101	118	130	161	153	141	137	179	102	135	79	114	108	85	75	127	96	122	59	126	97	103	107	113	91	127	79	34	23	130	109	115	30	81	54
ENSPVIG00000000949	0	1	4	2	0	0	3	0	4	2	0	2	2	0	0	3	0	2	0	2	1	2	1	1	11	4	2	1	0	1	1	1	0	1	0	3	0	0	0	0
ENSPVIG00000000950	557	473	529	273	91	493	817	806	671	771	2674	1980	2344	406	470	460	987	757	806	612	197	619	92	1100	2476	6131	2302	800	2088	688	258	1178	132	161	1371	3727	1006	105	989	617
ENSPVIG00000000952	1818	1457	2195	2340	1154	1864	1853	1711	2432	2780	2078	1556	2284	1389	1470	1280	3376	2194	2104	1523	1347	2653	2208	1470	2957	3652	1825	2049	1834	1443	1580	1368	1159	786	1946	2626	1941	1331	1333	704
ENSPVIG00000000953	548	52	497	65	63	78	66	109	159	96	489	130	826	108	93	137	116	72	90	91	111	82	78	79	160	179	83	114	77	177	90	170	87	85	96	74	48	13	73	32
ENSPVIG00000000954	16	0	10	13	34	8	21	4	2	19	13	15	15	10	1	15	27	11	20	28	9	10	2	0	33	5	8	9	5	37	1	8	9	2	33	8	91	25	9	4
ENSPVIG00000000955	2021	1973	2972	4022	1379	3937	4269	2225	4432	4487	4296	2910	2976	3017	2757	2170	6533	5423	3528	2892	2507	3251	3629	1590	2529	2081	2882	3896	2930	1299	3059	1398	908	650	3476	3901	214	333	280	196
ENSPVIG00000000956	4	11	35	51	16	26	14	28	28	35	49	51	27	63	85	107	94	77	15	17	58	26	17	25	66	56	28	66	47	28	45	4	27	4	27	20	0	13	48	39
ENSPVIG00000000957	48	43	109	117	49	99	169	73	193	167	272	243	224	51	94	37	293	130	74	71	175	119	143	82	50	128	409	129	357	38	205	49	26	5	175	329	369	245	516	306
ENSPVIG00000000959	1337	1405	1498	1350	1329	906	1536	1692	1489	1933	2064	2008	2418	2374	1549	1786	2064	1930	1833	1443	1490	1466	1156	1254	6578	4161	1864	1726	1472	2156	1562	2756	1499	2575	1364	1638	2244	1481	3870	1797
ENSPVIG00000000960	0	0	0	0	0	1	0	0	0	0	0	0	0	0	0	0	0	0	0	0	0	0	0	0	0	0	0	0	0	0	0	0	0	0	0	0	0	0	0	0
ENSPVIG00000000961	0	0	0	0	0	0	0	0	0	0	0	0	0	0	0	0	0	0	0	0	0	0	0	0	0	0	0	0	0	0	0	0	0	0	0	0	0	0	0	0
ENSPVIG00000000962	10738	7733	14133	11845	7461	10214	11633	9802	16205	15016	11702	9016	10021	9649	10888	8031	13081	13873	11995	9591	8943	13686	11324	7906	11464	11875	9052	10865	10705	6614	9394	7325	4233	3121	9955	11028	1926	1293	588	721
ENSPVIG00000000963	214	33	111	71	215	52	81	68	18	24	99	45	54	49	28	30	90	29	190	90	32	30	53	10	217	44	105	47	32	349	23	53	14	10	132	180	645	870	12	12
ENSPVIG00000000964	68	90	112	202	93	169	182	260	250	445	120	261	263	100	149	231	180	172	110	92	126	93	107	121	1075	817	235	105	86	118	205	54	77	49	51	102	7	11	20	10
ENSPVIG00000000965	0	6	0	1	0	0	0	0	9	0	7	0	5	4	3	1	8	1	8	2	4	0	0	1	0	15	2	8	0	5	1	6	0	0	0	2	0	0	0	0
ENSPVIG00000000967	22	6	11	3	2	6	12	14	17	25	16	7	14	9	11	2	14	4	17	4	12	18	19	12	0	3	3	10	11	5	12	6	2	0	13	26	10	1	2	0
ENSPVIG00000000968	56	61	119	160	44	178	71	57	126	277	105	71	55	37	96	88	69	57	64	25	145	59	171	92	96	100	56	75	126	26	96	30	33	4	170	129	111	47	17	10
ENSPVIG00000000969	663	519	864	771	388	532	828	503	666	847	875	679	587	676	648	829	806	797	750	734	485	1013	762	697	691	641	555	973	600	624	494	414	186	147	660	725	249	92	249	134
ENSPVIG00000000970	803	525	893	454	653	501	522	765	719	703	655	529	677	724	493	764	939	583	1045	607	317	735	805	666	855	1512	358	967	521	716	308	675	674	413	664	566	296	157	106	70
ENSPVIG00000000971	4	0	5	9	0	2	17	9	10	10	26	31	25	8	25	17	25	30	5	2	36	5	8	3	58	43	63	6	19	7	36	11	2	0	3	7	1	1	10	7
ENSPVIG00000000973	0	0	0	0	0	0	0	0	0	0	0	0	0	0	0	0	0	0	0	0	0	0	0	0	0	0	0	0	0	0	0	0	0	0	0	0	0	0	0	0
ENSPVIG00000000975	0	27	3	2	0	0	2	14	2	3	30	10	3	67	91	11	3	26	79	65	8	22	3	10	14	42	12	0	11	47	4	23	5	6	1	18	5	0	11	2
ENSPVIG00000000978	534	657	534	591	524	556	556	667	740	926	562	786	640	578	714	960	930	828	832	694	790	627	484	529	1296	1403	525	936	535	830	447	475	563	483	539	458	199	260	81	130
ENSPVIG00000000979	19	31	68	116	22	126	45	79	104	201	69	152	150	20	96	48	74	65	20	31	241	40	54	31	103	112	195	24	85	35	346	47	11	8	64	97	636	771	326	204
ENSPVIG00000000980	1107	835	1331	984	693	961	1695	1240	1013	1413	1737	1096	1209	1383	1086	1086	1474	1396	1812	1017	864	1020	1147	919	1231	1620	1100	1470	928	847	663	762	540	305	971	956	953	224	749	344
ENSPVIG00000000981	9	13	34	33	10	36	35	29	35	73	34	40	39	23	22	16	46	39	31	38	20	40	22	26	60	101	45	26	29	11	19	15	1	2	58	43	101	69	751	633
ENSPVIG00000000982	119	95	170	217	87	251	191	166	327	405	209	236	219	113	267	154	308	247	91	186	313	161	329	146	344	308	133	195	285	65	293	76	74	24	228	262	27	13	70	68
ENSPVIG00000000983	1749	1838	1875	3923	1684	2887	1801	1996	2980	3437	1546	2532	2053	640	2433	3729	4382	2177	911	782	2065	2577	1611	1617	3596	4012	1835	1650	1779	1993	2242	1471	2737	1283	2231	3090	51	98	188	94
ENSPVIG00000000986	0	0	0	0	0	0	0	0	0	0	0	0	0	0	0	0	0	0	0	0	0	0	0	0	0	0	0	0	0	0	0	0	0	0	0	0	0	0	0	0
ENSPVIG00000000987	83	26	125	191	62	109	71	65	164	101	126	205	98	25	151	124	263	133	55	99	299	117	93	64	155	196	416	114	278	82	190	47	91	20	126	153	325	110	56	204
ENSPVIG00000000988	0	0	0	2	0	0	0	0	0	1	1	0	0	0	1	0	0	0	0	0	0	0	0	0	0	6	0	0	0	0	1	0	0	0	0	0	2	1	0	1
ENSPVIG00000000989	0	0	0	0	0	0	0	0	0	0	0	0	0	0	0	0	0	0	0	0	0	0	0	0	0	0	0	0	0	0	0	0	0	0	0	0	0	0	0	0
ENSPVIG00000000990	0	0	0	0	0	0	0	0	0	0	0	3	0	0	0	0	0	0	0	0	0	0	0	0	0	0	1	0	0	0	0	0	0	0	0	0	0	0	0	0
ENSPVIG00000000991	0	0	0	0	0	0	0	0	0	0	0	0	0	0	0	0	0	0	0	0	0	0	0	0	0	0	0	0	0	0	0	0	0	0	0	0	0	0	0	0
ENSPVIG00000000992	0	0	3	0	0	2	2	0	2	2	1	3	1	0	1	0	0	2	0	0	16	1	1	7	1	0	0	0	0	0	9	0	2	0	0	0	0	2	0	0
ENSPVIG00000000993	0	0	0	1	3	0	0	0	0	0	2	1	0	0	0	0	0	3	0	0	0	0	0	0	5	0	2	0	0	1	3	0	2	0	0	4	0	0	0	1
ENSPVIG00000000994	696	345	1177	744	552	565	1241	853	1179	872	1238	877	676	979	959	390	1104	739	1452	1132	1101	834	1598	715	183	483	747	1684	828	218	1009	303	65	43	1510	1048	146	84	407	95
ENSPVIG00000000997	0	0	0	0	0	1	0	0	0	0	0	0	0	0	0	0	1	0	0	0	0	0	0	0	0	0	1	0	0	0	0	0	0	0	0	0	0	0	0	0
ENSPVIG00000000999	89	160	352	271	235	203	247	199	310	284	172	426	138	167	349	464	482	450	297	381	358	439	167	289	857	1160	499	345	428	480	212	444	359	330	352	383	215	91	138	164
ENSPVIG00000001000	463	583	422	324	457	430	350	534	560	879	508	507	550	346	404	600	601	562	599	404	381	726	375	327	581	1204	484	468	444	413	382	451	465	465	598	836	1116	486	997	298
ENSPVIG00000001001	12	21	5	3	0	1	9	9	6	2	14	8	3	33	13	4	0	0	0	4	2	2	1	2	0	14	2	6	0	1	4	21	10	1	0	1	1	39	1	0
ENSPVIG00000001002	885	753	1131	2054	904	1235	1097	1213	1775	2132	1146	1485	1343	620	1488	1648	2033	1620	727	758	2538	1334	1204	959	2385	2309	1425	1003	1416	841	2486	734	1033	457	1084	1669	4113	3165	815	937
ENSPVIG00000001003	158	74	147	207	92	144	236	161	303	385	196	97	171	133	96	134	308	206	167	94	135	818	175	176	161	355	175	190	135	135	127	163	59	64	155	225	362	238	250	253
ENSPVIG00000001004	15	64	40	33	21	66	24	17	79	35	48	24	51	35	24	24	52	27	25	25	55	156	63	28	86	126	31	54	41	45	46	42	30	50	62	86	65	42	6	6
ENSPVIG00000001006	8	11	3	33	7	43	12	23	25	70	14	21	11	1	10	15	22	16	3	8	44	17	20	26	21	30	40	13	19	10	71	12	10	24	13	17	10	5	133	16
ENSPVIG00000001008	968	768	1002	668	559	642	1095	908	838	1036	1203	796	978	770	532	611	1372	890	1108	631	395	837	718	546	1112	1770	861	1066	1037	681	347	547	217	218	750	1074	1028	461	1787	641
ENSPVIG00000001009	74	71	110	107	75	129	110	78	164	220	87	100	95	106	84	77	102	157	76	58	86	633	151	113	115	161	71	113	94	59	90	78	43	32	170	170	92	28	17	20
ENSPVIG00000001010	4700	3931	4616	6841	3013	6335	6325	5101	7343	6521	4734	4277	5035	2564	4302	5095	8637	4502	3803	2564	2254	4376	4761	3278	3988	5998	3540	4043	4542	4151	2822	2632	1777	752	5314	6542	1223	552	304	345
ENSPVIG00000001011	0	0	1	1	2	2	2	1	4	11	10	5	0	12	6	4	0	4	0	0	4	1	4	6	3	0	34	0	5	0	11	15	0	2	1	2	0	0	15	108
ENSPVIG00000001012	395	413	233	489	397	487	197	428	483	453	245	366	536	214	386	614	556	315	152	117	163	154	84	45	903	814	435	364	107	292	202	86	91	50	79	43	10	53	29	5
ENSPVIG00000001013	0	0	0	0	0	0	0	1	0	0	0	0	0	0	0	0	0	0	0	0	0	0	0	0	0	0	0	0	0	0	0	0	0	3	0	0	0	0	6	11
ENSPVIG00000001014	2387	2784	2263	2109	1685	1497	2206	2177	1955	2559	2200	1907	2308	2172	1424	2505	2286	2076	1965	1981	1342	2363	1661	2273	8393	6011	1523	2073	1889	2952	1498	4382	2928	3713	2049	2386	875	1085	1255	843
ENSPVIG00000001015	0	0	0	2	1	2	0	1	0	3	1	1	0	0	1	0	0	0	0	0	4	3	2	2	0	0	0	0	2	1	2	2	0	0	0	0	1	0	1725	516
ENSPVIG00000001016	3	0	10	0	0	0	2	1	12	8	4	2	4	4	1	0	0	5	4	1	14	0	0	1	0	0	1	2	8	0	7	1	0	0	2	6	4	0	0	1
ENSPVIG00000001017	91	84	256	292	62	189	238	131	359	394	332	237	220	89	197	141	339	230	173	90	269	166	261	146	151	468	296	145	318	107	261	82	85	29	282	314	368	190	215	237
ENSPVIG00000001018	10	22	42	21	12	15	8	10	26	25	24	39	17	19	16	23	31	24	19	1	13	14	7	39	11	23	24	36	9	17	5	3	3	2	11	13	0	1	0	1
ENSPVIG00000001019	81	87	50	73	100	52	38	98	30	52	68	60	74	128	115	109	53	117	157	73	114	44	27	16	252	93	39	42	31	68	68	53	49	19	46	23	7	5	195	117
ENSPVIG00000001020	14772	9863	15539	10598	12852	8430	11361	13875	12133	11083	14676	10113	11243	18760	10571	9565	16241	15148	22433	11488	6007	14168	11858	8904	15273	16491	9600	13103	6545	11084	5716	12828	6416	5394	10392	11958	1420	1105	7848	2301
ENSPVIG00000001022	16	18	70	41	23	42	41	10	26	59	25	23	9	48	41	40	23	46	46	48	70	38	34	44	61	17	21	50	20	19	31	1	9	1	38	12	2	4	66	8
ENSPVIG00000001023	101	187	203	193	97	209	225	184	322	339	197	190	227	133	141	95	235	231	142	143	239	131	201	82	96	257	207	148	246	63	239	150	45	35	247	292	1804	1387	137	110
ENSPVIG00000001024	334	312	510	508	288	417	497	441	676	634	420	440	486	364	323	430	505	545	344	329	296	529	557	378	705	416	317	448	427	403	340	357	229	216	415	446	79	75	54	52
ENSPVIG00000001025	27	30	23	6	14	3	21	14	10	19	12	20	13	40	7	15	15	27	34	13	18	3	6	21	58	61	3	9	7	18	11	5	2	4	9	3	4	2	0	0
ENSPVIG00000001026	2	0	7	1	0	0	2	1	2	0	3	8	6	1	4	0	9	1	0	0	0	0	0	0	0	1	6	2	8	0	1	0	0	0	0	1	0	0	0	0
ENSPVIG00000001027	182	116	172	168	93	111	176	144	127	143	163	104	117	182	134	114	143	134	219	95	69	108	110	105	126	215	138	114	95	104	93	52	46	50	122	125	133	23	45	31
ENSPVIG00000001028	0	0	0	0	0	0	0	0	0	0	0	0	0	0	0	0	0	0	0	0	0	0	0	0	0	0	0	0	0	0	0	0	0	0	0	0	0	0	0	0
ENSPVIG00000001029	867	637	1122	1066	502	956	1202	987	1507	1773	1431	1014	1410	709	798	658	1801	1325	1196	968	952	1792	1497	1100	1446	2447	1273	1018	1612	492	1048	734	463	266	1570	2157	1128	720	377	315
ENSPVIG00000001031	55	30	75	37	145	38	40	66	32	50	120	117	52	329	122	107	68	190	270	138	138	149	38	80	241	217	45	110	81	78	53	51	37	23	90	28	3	12	12	19
ENSPVIG00000001032	0	0	0	0	0	0	0	0	0	0	0	0	0	0	0	0	0	0	1	0	0	0	0	0	0	0	0	0	0	0	0	0	0	0	0	0	0	0	0	0
ENSPVIG00000001033	573	256	749	753	341	656	915	575	772	782	681	660	785	402	488	348	921	664	691	416	581	523	745	482	329	698	769	582	855	244	485	247	141	64	557	687	388	136	669	300
ENSPVIG00000001034	327	568	599	730	364	676	718	545	712	896	804	585	708	389	483	411	1113	840	598	575	584	677	597	374	648	821	782	597	687	389	620	592	294	382	638	933	1158	805	465	220
ENSPVIG00000001035	62	71	202	205	70	138	157	50	90	82	58	21	54	19	20	25	82	70	75	72	36	55	44	9	96	29	186	62	32	43	22	61	14	17	63	74	10	115	183	57
ENSPVIG00000001037	630	772	980	1153	420	1037	1139	797	1184	1611	826	893	601	564	924	1057	1006	1060	595	618	1575	1094	1074	888	2244	1847	824	638	828	971	1426	587	935	658	976	1264	2009	2218	211	207
ENSPVIG00000001038	1432	956	1503	1636	553	1567	1989	2048	2582	2953	1931	1214	1978	850	1107	852	2940	2084	1719	1054	1373	2009	1524	1199	949	3850	1687	1719	1732	705	1203	1085	436	165	2051	3263	1690	1038	615	401
ENSPVIG00000001039	4	0	11	4	14	5	3	7	8	3	0	9	5	20	14	11	4	10	14	9	2	5	11	3	19	0	3	2	1	10	4	3	2	4	11	2	1	3	2	0
ENSPVIG00000001041	184	49	127	189	110	130	125	109	337	173	134	87	137	119	93	145	239	214	169	71	135	179	73	111	183	334	201	204	113	122	91	128	87	51	129	161	349	268	159	88
ENSPVIG00000001042	45	26	61	70	64	74	66	40	93	133	76	76	76	32	45	37	96	52	51	19	65	48	98	67	43	134	91	79	101	35	77	15	16	6	93	81	114	36	29	18
ENSPVIG00000001043	46	59	68	82	31	77	36	73	67	121	92	84	106	34	56	50	102	88	34	52	92	65	64	43	43	67	74	79	89	28	94	34	25	22	43	50	174	62	29	60
ENSPVIG00000001044	2	0	5	0	2	5	11	8	21	0	7	5	0	2	0	6	6	16	6	5	0	3	4	2	1	0	0	0	0	8	0	0	0	1	4	1	16	32	1	2
ENSPVIG00000001048	14	20	8	5	0	5	2	13	60	45	3	7	7	1	7	6	17	4	3	6	102	5	14	25	4	24	46	0	33	10	24	20	13	8	14	27	0	1	3	3
ENSPVIG00000001050	163	123	229	335	75	299	298	465	470	474	415	385	384	125	657	165	418	340	179	162	958	234	301	172	331	518	482	249	445	168	453	372	145	92	277	473	499	478	145	105
ENSPVIG00000001051	0	6	0	0	0	2	0	0	2	0	2	2	1	0	13	1	0	4	10	5	0	2	0	2	6	0	3	0	1	0	4	0	0	5	0	0	0	1	61	56
ENSPVIG00000001052	465	174	333	324	222	300	373	376	402	687	288	272	379	205	294	415	452	400	428	189	326	339	428	489	659	1019	274	363	172	262	260	228	219	144	335	424	86	62	98	50
ENSPVIG00000001053	29	22	51	66	17	37	24	150	72	163	50	121	145	54	166	83	176	73	44	41	72	13	26	12	80	63	76	45	46	24	120	3	4	1	31	4	3	10	0	1
ENSPVIG00000001054	557	446	826	1303	530	983	837	831	1183	1379	1396	871	1075	423	794	739	1335	1019	628	576	1281	1033	1070	650	1714	1717	1316	606	1342	652	1419	621	738	293	964	1532	763	755	894	500
ENSPVIG00000001055	110	58	109	146	64	82	146	132	121	171	178	126	137	47	109	69	147	124	102	82	74	154	97	116	143	229	169	65	130	118	65	94	53	17	132	227	416	177	272	133
ENSPVIG00000001056	599	424	562	430	369	428	590	641	574	744	565	366	486	372	294	348	696	518	639	476	270	790	790	478	885	1407	375	506	563	325	232	410	252	285	528	452	702	509	481	103
ENSPVIG00000001057	1	2	8	5	9	2	5	16	8	9	0	8	0	19	11	9	0	2	7	12	3	1	0	2	8	8	0	3	0	10	2	1	0	2	11	1	0	3	2	0
ENSPVIG00000001061	0	0	0	1	3	2	5	0	1	2	0	0	3	0	0	1	2	2	0	0	0	1	1	2	0	0	0	7	3	0	1	0	1	0	0	2	1	4	0	0
ENSPVIG00000001062	144	197	144	206	159	125	137	183	219	220	129	220	110	110	202	217	230	137	160	113	305	206	149	205	302	412	171	187	149	213	222	140	243	112	188	113	0	0	0	0
ENSPVIG00000001063	2	0	0	1	0	4	0	0	2	1	1	1	1	1	1	15	0	8	1	0	4	3	0	2	0	0	1	6	0	1	3	0	0	0	0	5	0	0	0	0
ENSPVIG00000001064	186	344	277	315	146	213	191	403	246	331	280	382	352	171	227	359	477	379	134	302	286	322	203	158	320	252	206	211	330	272	316	237	207	230	129	132	37	38	46	183
ENSPVIG00000001065	1	0	2	0	3	2	0	1	3	0	0	0	0	0	1	0	0	0	0	6	0	0	0	0	0	0	2	0	2	2	0	0	0	0	0	1	0	0	0	0
ENSPVIG00000001066	270	236	306	353	96	352	311	294	760	590	363	340	335	266	204	375	465	421	167	183	570	335	333	243	670	538	418	220	318	165	484	375	194	165	373	579	452	242	104	70
ENSPVIG00000001067	11	0	2	0	4	0	1	4	3	1	8	6	6	1	3	2	5	0	1	2	2	2	0	0	1	4	9	0	0	4	4	6	0	0	0	5	0	1	4224	1221
ENSPVIG00000001069	2	0	2	0	6	0	0	7	1	0	0	1	4	0	0	0	0	0	0	0	0	0	0	0	0	0	0	2	0	0	2	0	0	0	2	1	0	0	0	0
ENSPVIG00000001070	0	0	0	2	2	0	0	3	0	0	1	6	3	4	0	1	0	0	0	0	0	0	1	1	11	0	4	0	0	0	0	1	0	0	0	1	0	1	4	1
ENSPVIG00000001071	0	0	1	1	1	1	0	0	1	4	4	2	9	0	2	2	2	7	6	1	1	2	0	4	7	27	5	1	3	7	1	1	0	0	8	4	120	20	10	5
ENSPVIG00000001072	0	0	1	0	0	0	0	0	0	0	0	2	1	2	1	0	4	0	5	0	0	0	0	1	2	0	2	0	0	0	0	0	0	0	0	1	0	0	0	0
ENSPVIG00000001073	0	0	1	0	0	2	8	1	4	1	87	19	4	68	103	14	2	64	80	42	39	11	3	8	28	12	22	7	5	78	13	2	1	8	9	5	0	2	0	0
ENSPVIG00000001074	22	49	37	36	29	86	61	22	34	75	44	39	38	9	41	24	103	54	34	55	41	37	48	14	61	33	35	24	43	31	49	19	11	9	63	41	11	26	3	2
ENSPVIG00000001075	169	138	459	511	293	348	503	226	434	405	359	231	217	141	251	106	428	345	244	220	283	245	335	124	136	108	332	236	252	94	280	85	46	22	267	297	485	270	46	22
ENSPVIG00000001077	3	9	9	4	0	2	5	8	0	2	14	6	8	5	1	10	1	18	5	0	1	7	2	6	17	58	11	2	4	3	1	0	3	1	11	19	118	18	4	4
ENSPVIG00000001078	3	3	3	2	21	0	0	17	2	3	17	18	12	25	16	14	1	17	33	10	45	24	7	0	65	10	2	2	6	18	23	14	10	2	16	2	0	3	0	1
ENSPVIG00000001079	98	77	75	55	41	71	69	62	82	107	81	54	77	44	84	70	71	74	83	55	42	85	66	43	140	124	58	66	64	87	60	53	42	61	68	70	87	59	10	6
ENSPVIG00000001080	0	0	0	0	0	0	0	0	0	0	0	0	0	0	0	0	0	0	0	0	0	0	0	0	0	0	0	0	0	0	0	0	0	0	0	0	0	0	0	0
ENSPVIG00000001081	0	0	0	0	0	0	0	0	0	0	0	0	0	0	0	0	0	0	0	0	0	0	0	0	0	0	0	0	0	0	0	0	0	0	0	0	0	0	0	0
ENSPVIG00000001082	159	98	177	165	49	109	123	106	210	263	235	155	191	93	99	117	305	169	95	112	118	180	124	87	113	131	214	147	174	76	145	37	83	40	91	175	266	245	46	34
ENSPVIG00000001084	34	47	43	104	30	70	74	38	178	124	106	79	58	21	58	63	82	91	58	50	146	58	81	71	74	77	125	55	84	38	125	36	22	8	65	124	102	84	384	340
ENSPVIG00000001085	52	32	42	23	46	18	30	41	51	77	92	83	63	42	53	72	30	115	77	39	74	35	32	28	264	208	88	33	58	97	65	37	41	25	73	90	25	42	13	10
ENSPVIG00000001087	13	13	20	7	3	13	19	23	11	18	36	41	42	7	15	47	14	30	29	12	8	22	6	78	42	349	131	18	34	32	10	55	6	9	27	89	1949	268	96	51
ENSPVIG00000001088	241	112	306	585	171	433	215	429	523	867	345	496	1000	247	650	736	784	516	157	211	739	466	493	344	506	616	657	466	710	155	1776	140	310	79	347	373	30	1442	86	67
ENSPVIG00000001090	144	54	231	251	62	239	368	171	477	285	339	271	221	198	206	131	326	219	101	125	404	195	202	168	218	120	307	214	254	37	340	63	22	22	179	331	2144	949	246	219
ENSPVIG00000001091	125	186	227	186	81	147	200	169	150	220	181	135	96	88	147	84	250	156	162	57	99	141	211	102	127	177	150	131	144	85	165	182	17	14	163	253	104	136	77	52
ENSPVIG00000001092	26	4	36	45	27	26	28	20	69	24	66	74	79	38	79	9	88	54	17	15	174	14	15	10	69	11	45	15	29	32	121	2	0	0	37	3	1	32	11	4
ENSPVIG00000001093	1418	1242	1848	1614	995	1463	2349	1505	1798	2217	2040	1363	1581	1399	1247	1288	2480	1830	1824	1231	1118	1730	1863	1065	2062	2123	1238	1729	1890	1035	1033	969	665	366	1422	1880	1738	608	2704	951
ENSPVIG00000001094	123	126	185	201	81	191	208	128	229	321	183	183	167	84	142	110	230	160	125	123	181	154	219	95	327	363	226	144	197	60	252	102	55	46	127	287	495	232	804	499
ENSPVIG00000001096	162	145	255	294	171	320	376	195	355	383	455	243	313	250	348	301	429	456	349	230	440	335	423	179	314	353	304	413	382	419	384	135	97	95	335	418	731	568	48	53
ENSPVIG00000001099	0	0	1	2	0	2	0	0	2	0	1	1	1	0	0	0	5	2	0	5	1	0	1	1	11	2	3	2	0	2	0	7	3	0	1	1	1	0	0	0
ENSPVIG00000001100	0	0	1	2	0	1	1	4	3	1	0	2	3	0	6	2	0	2	1	2	2	1	1	1	13	7	3	2	2	7	6	3	3	5	0	1	1	1	1	4
ENSPVIG00000001101	268	164	236	282	109	174	140	133	251	269	184	157	133	197	167	366	303	302	117	159	183	258	147	127	339	229	197	234	97	262	160	326	151	221	129	117	8	15	17	17
ENSPVIG00000001102	0	0	0	0	0	0	0	0	0	0	0	0	0	0	0	0	0	0	0	0	0	0	0	0	0	0	0	0	0	0	0	0	0	0	0	0	0	0	0	0
ENSPVIG00000001103	233	128	1291	380	110	803	734	608	2166	3440	666	394	481	233	150	191	375	306	193	646	1696	2117	1902	802	239	619	877	150	1412	497	2187	1041	840	917	1602	2501	1629	1125	4524	2633
ENSPVIG00000001105	0	0	0	2	0	0	0	0	0	0	0	0	0	0	0	0	0	0	0	0	0	0	0	0	0	0	0	0	0	0	0	0	0	0	0	0	6	0	0	0
ENSPVIG00000001106	2	32	21	72	13	42	13	37	111	101	39	21	40	16	32	40	34	26	18	24	54	31	68	14	15	14	30	27	26	20	63	11	4	5	21	65	5	17	1	0
ENSPVIG00000001107	18	10	10	13	10	8	15	87	48	40	101	132	211	8	22	26	49	36	23	6	14	7	18	50	14	158	235	22	83	16	17	38	3	2	35	77	6	12	1014	1313
ENSPVIG00000001109	1	0	0	0	0	0	0	0	0	0	0	0	0	0	1	0	0	0	0	1	0	0	0	0	0	0	1	0	0	0	0	0	0	0	0	0	0	0	0	0
ENSPVIG00000001110	758	650	648	606	412	407	907	627	434	706	1175	564	738	782	624	580	671	773	1055	761	319	668	602	385	827	735	442	727	458	419	366	545	261	134	617	492	391	184	122	31
ENSPVIG00000001111	569	470	749	616	303	550	612	610	896	783	851	730	846	629	642	508	1008	703	467	447	667	612	597	572	749	943	872	544	619	572	628	468	313	174	562	704	1844	525	856	380
ENSPVIG00000001112	326	378	549	608	335	398	631	419	750	733	638	596	465	341	572	689	729	609	353	390	644	503	498	548	1506	1564	608	385	707	521	637	539	467	306	564	666	334	610	1527	940
ENSPVIG00000001113	222	150	291	325	141	260	365	176	324	372	304	182	274	154	224	176	369	273	204	206	264	287	322	174	351	423	268	214	252	130	235	114	106	37	291	338	549	313	237	179
ENSPVIG00000001114	268	261	396	418	236	389	507	322	531	400	433	254	290	253	246	353	451	365	319	336	320	492	332	283	907	1031	313	311	273	296	272	282	269	108	376	361	198	346	379	127
ENSPVIG00000001115	788	726	986	763	394	523	1120	785	975	1067	1242	863	1032	639	707	605	1185	931	1036	713	695	1064	814	645	1903	2168	944	779	1011	653	612	812	430	306	783	1338	1488	494	619	367
ENSPVIG00000001116	7	0	15	21	5	44	2	26	36	105	26	57	21	12	32	10	10	20	6	0	34	9	3	8	20	32	75	30	24	1	31	13	9	2	5	13	130	47	139	66
ENSPVIG00000001117	277	234	329	602	426	310	200	295	416	438	342	456	382	245	294	815	583	377	200	210	535	293	236	290	996	1230	725	356	480	469	448	278	305	241	253	469	119	72	461	825
ENSPVIG00000001118	1364	2187	2094	1343	1430	1581	1924	2486	3061	2353	2379	1749	1415	2018	1850	1638	4420	3840	3863	7175	3166	5393	2058	2082	1471	1780	1053	3027	3660	2263	3123	2511	767	463	2423	3530	40	151	240	158
ENSPVIG00000001121	200	265	435	678	141	315	261	187	479	425	216	220	183	112	168	294	307	361	96	249	366	158	160	87	1001	546	183	228	405	231	1037	380	259	376	165	192	9	55	10	20
ENSPVIG00000001123	479	255	239	160	125	169	177	292	381	309	202	188	188	187	208	239	293	220	124	204	226	556	194	257	282	255	243	165	296	152	519	278	442	377	208	249	205	138	20	29
ENSPVIG00000001125	0	0	0	0	0	0	0	0	0	0	0	0	0	0	0	0	0	0	0	0	0	0	0	0	0	0	0	0	0	0	0	0	0	0	0	0	0	0	0	0
ENSPVIG00000001126	0	0	0	0	0	0	0	0	0	0	1	1	0	1	0	0	0	1	0	0	15	0	0	0	0	0	0	0	0	0	2	0	0	0	0	0	0	0	0	0
ENSPVIG00000001128	315	240	328	304	219	184	360	287	302	345	484	334	358	306	322	232	422	390	350	258	297	370	245	231	638	748	549	381	427	319	221	449	289	91	304	485	1150	556	556	320
ENSPVIG00000001129	847	633	1067	797	527	676	956	674	607	1105	861	736	692	606	437	495	1160	850	894	679	491	1038	963	639	740	1080	756	630	781	351	421	356	459	263	776	841	1020	235	551	154
ENSPVIG00000001130	31	20	56	99	27	73	147	118	66	189	139	77	144	72	30	92	130	64	103	63	28	73	211	188	186	248	288	91	114	109	28	88	33	28	158	187	117	38	538	236
ENSPVIG00000001132	24299	39319	19149	36227	43813	25119	11641	52308	32446	28391	22436	33693	28296	37500	32097	50845	42599	29531	37102	14459	39277	29298	38596	36145	83055	64956	27931	34321	24608	47229	26311	16475	17856	3921	41418	21669	3819	9819	13502	6257
ENSPVIG00000001133	33	25	41	29	10	16	22	23	89	69	29	41	34	11	30	16	38	14	15	14	76	50	31	17	18	24	64	5	45	8	139	11	13	5	45	44	50	59	3	4
ENSPVIG00000001135	0	0	0	0	0	0	0	0	0	0	0	0	0	0	0	0	0	0	0	0	0	0	0	0	0	0	0	0	0	0	0	0	0	0	0	0	0	0	0	0
ENSPVIG00000001138	115	53	167	190	116	248	228	194	296	327	368	303	307	66	177	144	404	199	169	120	448	184	253	171	131	308	494	221	415	104	285	80	43	17	277	374	914	472	445	184
ENSPVIG00000001139	303	435	269	227	178	223	269	311	283	304	611	378	432	485	387	452	496	439	694	313	268	401	184	170	907	795	299	525	265	325	204	241	159	68	240	330	134	22	72	44
ENSPVIG00000001140	936	760	788	550	610	462	715	704	597	540	867	552	651	814	563	543	995	739	1006	603	369	661	513	426	781	1130	463	635	530	526	266	677	402	203	501	586	304	110	234	90
ENSPVIG00000001142	0	0	0	0	0	0	0	0	0	1	1	0	0	0	0	0	0	0	0	0	0	0	0	0	0	0	0	0	0	0	0	0	0	0	0	0	0	0	3	3
ENSPVIG00000001143	686	1163	550	712	958	632	1101	1020	867	690	1159	1158	438	2760	1561	1023	614	1174	2695	1723	1830	1527	381	393	4462	1555	320	338	746	1405	575	426	408	164	457	171	1	8	8	3
ENSPVIG00000001144	0	0	0	0	0	0	1	0	0	0	5	1	0	0	1	0	0	0	2	0	1	0	0	0	1	0	7	0	6	0	0	0	0	0	0	3	0	0	1	1
ENSPVIG00000001145	60	46	43	31	37	61	74	63	46	53	70	44	64	36	42	78	72	47	91	15	42	65	21	38	106	234	91	44	61	55	37	71	35	11	68	89	5	13	44	26
ENSPVIG00000001147	48	47	79	199	76	105	73	144	186	278	72	203	214	31	122	133	258	118	49	72	234	83	207	144	240	213	263	114	103	90	338	43	36	17	82	113	2500	1514	37	46
ENSPVIG00000001149	1	4	0	5	1	0	1	1	0	1	0	4	1	1	2	0	0	0	0	4	3	1	1	1	1	0	1	1	0	4	2	2	2	1	5	2	0	0	1	0
ENSPVIG00000001151	377	295	493	260	153	263	315	363	345	367	398	282	315	252	176	272	461	347	386	341	142	495	357	423	436	731	244	297	410	323	203	480	232	150	436	593	480	216	261	293
ENSPVIG00000001152	0	0	6	3	3	4	5	1	0	5	11	4	7	1	2	0	14	8	2	0	10	1	2	3	11	5	19	1	4	0	3	4	0	0	6	8	0	7	11	13
ENSPVIG00000001153	40	33	63	53	11	49	124	97	230	485	103	51	82	16	56	8	25	34	30	78	182	81	68	35	31	25	119	37	108	47	195	72	48	5	75	111	41	14	855	367
ENSPVIG00000001154	4	0	18	3	7	5	10	16	6	6	41	24	34	20	10	12	8	22	4	6	40	6	4	7	26	101	54	3	7	7	7	12	0	0	8	15	161	109	273	59
ENSPVIG00000001157	11534	7905	11219	8603	6295	6843	8997	10992	14304	13671	9968	7488	9997	7874	6150	7763	12310	9614	11813	8578	4920	17868	11818	11724	18053	23403	6958	9345	10063	9799	6128	13435	9808	9733	10236	14297	4058	4114	2787	896
ENSPVIG00000001158	4	0	3	17	3	43	10	17	18	34	5	10	4	5	17	8	0	1	5	8	22	7	12	1	9	20	32	0	7	3	42	1	2	3	15	21	63	13	2	3
ENSPVIG00000001160	408	453	940	2142	3680	1632	1135	1030	285	208	279	170	207	112	120	114	512	205	1054	655	174	567	237	104	233	222	939	343	350	630	131	608	123	179	1729	995	5	16	58	42
ENSPVIG00000001161	58724	92807	42361	71229	99685	39288	24275	124144	69730	61156	57545	69474	76484	91653	67812	129309	91869	73694	79130	37216	88779	54514	61142	90296	263190	187579	57082	75470	47136	97581	62190	114326	64599	48864	66137	38479	6477	32003	52301	31692
ENSPVIG00000001162	149	82	134	241	61	172	114	182	239	391	147	279	176	80	231	258	260	154	72	86	442	118	157	146	556	490	330	141	177	125	393	120	150	51	134	240	1246	146	408	111
ENSPVIG00000001163	792	638	906	718	527	500	845	1516	1843	1723	973	854	843	1086	834	615	805	1351	1260	1065	696	1385	1349	791	2228	2284	484	723	579	862	1334	842	790	386	898	581	634	939	1374	1114
ENSPVIG00000001164	104439	214317	101404	107879	159645	68441	48846	223992	136472	117565	119284	137709	143007	199845	122751	219917	146018	130298	175864	84232	152806	119167	109418	209834	517327	445558	120589	147891	87434	208190	107447	238918	154964	72507	143580	73482	18547	71036	151949	60088
ENSPVIG00000001165	9	0	16	6	3	3	1	7	6	8	18	26	43	8	13	23	54	24	36	0	4	19	2	17	16	210	27	15	16	9	2	23	0	2	50	102	1	0	84	48
ENSPVIG00000001166	136	146	183	377	181	290	194	237	319	468	288	322	338	84	257	263	349	249	91	111	412	201	202	167	454	415	765	113	380	170	613	285	149	107	261	387	154	218	143	193
ENSPVIG00000001167	0	0	0	0	0	0	0	0	0	0	0	1	0	0	0	0	0	0	0	0	0	0	0	0	0	0	0	0	0	0	0	0	0	0	0	0	0	0	0	0
ENSPVIG00000001168	29645	57429	29024	41561	55672	24837	12908	73910	51106	36789	38687	51521	41163	59844	40923	76827	51993	45784	38592	23748	59839	40735	32147	44059	144445	116623	42268	40988	35180	65805	40190	46468	27915	9443	32796	22090	5199	25635	29607	21618
ENSPVIG00000001170	374	400	531	617	233	418	651	545	495	639	590	451	564	379	352	325	1027	517	424	366	471	562	582	583	2305	1439	541	472	541	539	398	649	346	361	467	677	889	497	244	159
ENSPVIG00000001171	467	558	666	690	532	475	734	667	687	826	829	648	775	539	547	614	998	698	661	659	586	772	690	485	1187	1248	604	692	617	563	616	613	566	358	668	764	723	459	337	137
ENSPVIG00000001173	0	0	0	0	0	0	0	0	0	0	0	0	0	0	0	0	0	0	0	0	0	0	0	0	0	0	0	0	1	0	0	0	0	0	0	0	0	0	0	0
ENSPVIG00000001174	0	7	2	0	0	1	10	1	2	4	23	14	8	16	18	10	21	7	7	4	119	4	1	4	169	22	45	9	25	20	12	7	0	2	4	15	397	249	287	217
ENSPVIG00000001175	47	27	91	122	25	105	155	53	141	188	95	97	140	61	105	99	205	123	114	39	114	149	164	120	74	166	142	60	164	16	110	39	10	14	122	217	227	112	89	60
ENSPVIG00000001176	224	346	232	341	324	354	165	453	449	704	208	264	455	235	315	451	158	235	182	375	563	552	446	421	862	1058	546	109	456	368	1427	554	361	128	337	402	11	25	147	139
ENSPVIG00000001177	353	181	358	163	221	193	512	464	324	253	726	555	576	1138	582	578	680	809	1016	421	351	578	231	223	1161	1021	461	925	291	581	427	367	124	144	264	358	3727	1388	144	29
ENSPVIG00000001178	146	124	103	178	117	101	88	68	172	195	50	72	55	53	141	116	158	72	38	17	58	23	33	22	78	150	78	44	20	55	19	24	9	7	20	25	3	4	79	21
ENSPVIG00000001179	1005	728	974	934	864	1038	1025	1217	1159	1424	1117	822	1162	616	762	901	1429	1125	929	646	618	1130	917	662	747	1707	825	845	931	960	623	775	799	568	995	1211	2021	665	333	305
ENSPVIG00000001181	172	387	384	499	178	472	451	318	669	594	359	302	378	146	295	315	354	401	170	348	573	335	509	276	553	419	411	302	347	243	564	201	189	98	629	785	1092	2658	58	46
ENSPVIG00000001182	84	100	310	1235	271	1616	686	172	904	1221	437	499	303	62	428	267	893	591	206	90	498	232	575	106	143	306	483	318	374	95	1056	58	45	13	401	879	3286	2210	46	53
ENSPVIG00000001183	258	163	273	186	128	200	302	240	241	301	322	171	244	171	155	149	279	207	270	168	121	189	219	144	169	355	214	181	250	112	149	153	67	25	198	272	598	184	118	53
ENSPVIG00000001185	242	130	444	571	257	629	919	213	503	530	586	419	320	341	383	260	471	462	211	91	314	219	157	94	397	123	592	473	456	84	282	48	26	27	132	139	213	16	41	34
ENSPVIG00000001188	41	12	132	183	43	141	177	61	163	245	183	115	134	79	205	66	140	181	52	33	317	76	116	34	139	72	159	121	167	38	206	58	27	4	89	175	120	157	141	32
ENSPVIG00000001189	1378	1677	1817	1486	1152	1102	1803	1545	1784	2401	1528	1024	1159	1518	956	1238	1656	1442	1256	1323	917	1708	1438	1078	8146	3371	821	1365	1186	1961	1078	3189	1904	3122	1160	1360	390	980	430	192
ENSPVIG00000001190	0	0	1	1	1	1	3	4	3	2	0	2	1	1	2	3	12	6	3	7	1	2	0	1	0	0	5	3	5	4	2	1	0	1	4	0	0	0	0	0
ENSPVIG00000001191	42	11	24	19	26	15	13	23	11	7	28	18	15	26	10	19	27	22	20	45	6	8	12	7	13	7	16	8	20	16	6	6	4	3	12	5	0	0	2	0
ENSPVIG00000001194	36	44	84	133	151	134	126	87	97	153	57	63	51	14	51	28	71	35	56	28	148	60	85	54	71	28	108	30	141	64	131	40	25	12	110	133	143	512	41	41
ENSPVIG00000001195	5	0	4	12	0	1	4	7	1	2	14	5	16	2	0	1	14	6	0	2	2	4	2	6	58	32	3	4	7	6	3	4	0	2	4	3	1	7	1	4
ENSPVIG00000001197	140	142	146	280	48	125	133	104	181	359	203	482	480	144	326	665	248	333	89	92	353	107	133	88	437	393	644	276	135	108	276	59	72	12	64	114	969	613	751	695
ENSPVIG00000001198	40	59	95	130	50	114	34	186	395	305	48	43	51	85	85	50	21	48	50	52	153	33	12	5	234	113	158	12	34	42	98	15	5	5	22	9	2	1	18	6
ENSPVIG00000001200	108	73	166	334	213	236	155	335	353	288	384	208	334	245	289	267	431	259	197	149	497	368	301	236	209	406	234	263	247	128	639	270	58	118	198	145	1049	646	40	7
ENSPVIG00000001201	0	0	1	0	0	0	0	0	2	1	3	2	1	3	0	3	1	4	0	0	0	4	0	0	0	9	1	1	0	0	1	0	0	0	0	1	0	0	19	24
ENSPVIG00000001202	4	28	10	3	4	3	1	8	3	5	13	25	15	19	8	3	0	13	3	4	27	24	42	24	52	55	33	2	13	1	15	13	17	17	32	19	5	5	50	34
ENSPVIG00000001203	3	4	13	30	35	36	18	5	22	27	11	22	11	11	15	10	23	12	2	11	76	5	12	3	15	15	25	13	17	9	90	4	4	0	20	26	42	78	19	31
ENSPVIG00000001204	0	0	0	0	0	0	0	2	0	0	0	2	0	0	0	0	0	0	1	0	0	2	0	1	0	2	3	4	0	1	1	1	2	0	1	0	0	0	0	0
ENSPVIG00000001205	285	345	406	411	179	272	454	318	360	401	655	408	494	283	302	403	574	448	474	271	269	422	289	285	753	824	507	340	461	346	251	361	140	77	371	594	1268	434	795	312
ENSPVIG00000001206	73	44	215	274	84	201	172	111	479	518	145	162	118	66	204	166	359	166	72	79	539	197	220	96	259	210	188	115	245	82	429	149	95	43	171	206	463	293	22	29
ENSPVIG00000001207	0	0	0	0	0	0	0	0	1	0	0	1	0	2	2	0	0	0	0	0	2	0	1	0	0	5	1	0	0	0	0	0	0	0	0	1	0	0	0	0
ENSPVIG00000001208	121	121	113	217	144	172	129	210	295	344	116	267	191	102	296	257	251	229	83	74	486	179	154	150	266	270	266	147	272	139	341	180	100	107	192	262	358	315	235	374
ENSPVIG00000001209	107	85	282	416	92	432	462	219	558	598	442	325	322	107	322	178	480	383	181	171	600	249	422	154	166	296	413	220	341	59	721	60	67	19	260	415	711	599	167	175
ENSPVIG00000001210	81	12	95	82	105	67	103	47	20	23	55	22	31	33	17	15	55	20	61	33	20	41	18	9	68	22	91	53	36	77	19	58	12	30	86	44	15	11	8	2
ENSPVIG00000001211	164	146	221	202	181	124	196	170	215	231	259	246	234	164	173	272	342	274	235	148	176	255	201	277	688	815	259	165	290	311	182	266	196	252	330	427	111	98	1280	673
ENSPVIG00000001212	2	0	12	0	9	3	0	3	28	4	20	39	36	10	10	2	7	3	9	15	16	3	3	1	14	98	49	6	34	20	59	26	12	28	38	49	35	10	8	8
ENSPVIG00000001213	6079	5558	7066	4849	2617	3888	6591	4665	5608	5576	5793	3745	4038	4716	3524	3264	6807	4620	6581	4142	2184	6358	5419	3186	9327	9446	3107	4375	4062	3219	2348	3351	3145	1186	4103	4633	1118	829	2437	1127
ENSPVIG00000001214	109	50	82	70	20	86	63	84	118	146	241	353	409	165	257	149	442	167	108	57	193	91	49	28	356	267	319	119	104	130	278	44	16	43	52	36	11	43	47	23
ENSPVIG00000001216	73	60	51	22	43	26	43	55	39	52	32	44	30	48	35	35	28	21	51	67	24	14	33	54	37	46	19	30	22	47	17	68	20	40	39	12	8	0	125	246
ENSPVIG00000001217	756	473	389	956	739	778	496	1620	1232	2789	520	869	1676	441	903	913	1367	880	539	786	2162	1933	2245	1591	4825	3736	892	708	1084	1365	2418	2307	3027	1957	933	952	3206	925	600	320
ENSPVIG00000001218	0	0	0	0	0	0	0	0	0	0	0	0	0	0	0	0	0	0	0	0	0	0	0	0	0	0	0	0	0	0	0	0	0	0	0	0	0	0	0	0
ENSPVIG00000001219	770	627	1531	2514	2347	1667	1398	1817	942	932	553	884	858	539	627	863	1058	711	1016	1148	841	615	563	492	1436	1077	1188	887	718	970	883	666	418	364	1162	960	353	157	1336	881
ENSPVIG00000001220	33	41	14	16	14	34	19	13	7	10	41	43	37	31	22	35	152	14	23	8	14	14	7	5	50	57	68	44	15	29	7	8	11	3	47	8	0	1	6	4
ENSPVIG00000001222	1288	980	1725	1420	1085	1708	1953	1807	1733	1884	1697	1076	1427	1378	1232	836	2354	1854	2041	1326	1048	1656	1437	1047	840	1507	1065	1751	2268	896	829	737	241	112	1875	2153	19	131	1755	593
ENSPVIG00000001225	980	837	1181	674	607	645	1082	1063	1245	880	1199	1020	1103	1123	838	697	990	874	1126	1070	549	801	870	715	1234	2323	878	858	1162	624	620	919	194	92	1046	1250	926	303	400	164
ENSPVIG00000001226	171	113	187	396	138	277	220	263	516	463	360	538	354	188	598	442	541	435	210	162	765	287	397	257	641	412	719	383	427	198	818	131	209	73	354	477	2404	1138	165	165
ENSPVIG00000001229	140	85	246	216	54	144	274	111	211	334	323	220	320	88	145	142	224	219	118	145	228	158	227	171	243	499	620	112	327	75	226	51	54	21	192	310	1065	549	1840	560
ENSPVIG00000001230	154	311	142	378	196	367	259	271	473	609	214	602	1080	465	735	1658	945	1186	393	95	86	144	131	85	3697	2387	1324	1354	68	107	65	55	23	21	97	18	3	2	2	0
ENSPVIG00000001233	132	84	139	165	66	120	148	85	210	246	185	132	99	95	183	140	114	115	94	100	225	125	146	77	182	177	117	138	161	37	165	47	49	16	161	163	444	111	53	17
ENSPVIG00000001234	0	0	21	18	5	13	3	14	18	19	47	87	25	7	11	10	22	13	11	9	52	14	4	11	32	54	79	26	35	14	44	7	4	4	14	61	2	14	40	64
ENSPVIG00000001235	0	4	4	2	1	4	2	4	0	3	0	3	5	0	1	12	7	2	1	3	5	3	1	6	15	4	0	3	4	4	6	9	0	7	5	7	1	0	4	3
ENSPVIG00000001236	102	51	72	101	34	86	35	183	159	195	66	174	206	78	160	80	164	136	58	44	483	48	71	52	164	338	226	57	161	111	560	121	65	63	69	126	28	113	60	54
ENSPVIG00000001237	15	17	17	51	15	31	36	45	47	50	46	71	82	13	51	80	43	50	13	12	61	29	33	62	96	51	89	35	31	17	81	37	30	11	23	40	338	416	6	5
ENSPVIG00000001239	1513	1176	1879	1748	1231	1378	1921	1581	1478	1748	2056	1547	1952	1416	1456	1598	2168	2037	1694	1349	1641	2024	1281	1124	3479	2396	1427	1607	1561	1622	1378	1685	1629	1223	1306	1795	409	360	1210	631
ENSPVIG00000001240	86	112	149	141	28	127	192	208	192	315	242	187	95	111	154	79	193	145	131	129	129	121	274	165	121	216	233	121	203	48	170	38	30	14	220	264	242	158	58	58
ENSPVIG00000001241	690	554	721	445	545	528	727	519	684	534	661	527	523	733	473	466	396	460	534	466	292	592	358	531	420	975	411	790	541	594	267	457	195	159	585	366	381	74	148	79
ENSPVIG00000001243	0	0	1	6	0	5	3	17	10	582	0	0	1	0	3	3	0	3	5	5	6	1	0	7	0	105	6	0	5	4	2	6	0	0	1	455	2	1	10	19
ENSPVIG00000001244	8	17	11	11	13	13	13	10	15	13	48	19	31	10	22	5	34	17	16	2	28	18	16	15	26	64	83	13	47	13	19	8	7	1	24	53	6	11	1238	532
ENSPVIG00000001245	3	6	4	24	0	23	14	19	5	13	19	37	29	4	18	21	26	13	2	1	8	4	1	5	34	21	40	8	0	5	2	10	0	1	12	4	0	0	703	413
ENSPVIG00000001248	0	0	0	4	0	1	1	0	3	0	0	0	4	3	7	4	0	3	0	0	3	1	1	0	11	0	1	1	1	0	1	4	0	0	2	1	3	2	0	3
ENSPVIG00000001249	154	85	347	478	268	522	322	401	485	787	411	421	391	123	341	322	663	359	258	190	536	292	482	239	296	324	427	384	472	117	461	87	176	55	408	475	804	424	46	35
ENSPVIG00000001250	1096	933	1382	937	378	820	1181	712	1293	1118	1549	1198	1168	987	1042	924	2252	1648	1402	1260	816	1324	1074	1114	1431	1817	802	1263	1188	615	1034	796	453	230	1151	1663	1412	648	146	74
ENSPVIG00000001251	27	19	13	10	24	24	39	22	28	42	46	59	61	51	45	52	62	20	14	28	21	19	46	35	111	51	59	36	49	45	21	29	16	6	16	28	62	12	246	68
ENSPVIG00000001252	44	28	136	173	79	146	189	61	109	139	128	89	94	27	74	89	166	81	45	83	129	61	70	31	106	74	85	67	100	17	98	10	22	5	58	85	7	21	6	3
ENSPVIG00000001253	5	6	1	4	5	7	1	10	0	6	1	3	6	2	4	8	5	5	8	11	7	9	0	7	26	22	9	0	1	17	3	8	0	2	4	13	1	1	3494	935
ENSPVIG00000001254	162	118	268	391	167	352	394	227	536	613	373	353	383	207	384	273	464	402	181	179	849	275	402	170	279	238	372	231	408	217	680	134	106	50	316	402	1138	354	121	56
ENSPVIG00000001256	0	0	0	0	0	0	0	0	0	0	0	0	0	0	0	0	0	0	0	0	0	0	0	0	0	0	0	0	0	0	0	0	0	0	0	0	0	0	0	0
ENSPVIG00000001257	34	27	20	21	18	8	22	45	30	14	87	72	132	31	19	34	31	4	9	3	13	9	2	5	41	217	123	18	34	16	8	24	11	6	10	25	3	5	25	12
ENSPVIG00000001258	29	14	22	12	15	12	23	32	62	39	33	95	68	34	30	34	17	27	32	14	53	36	15	62	84	167	102	31	93	35	27	82	11	7	76	92	0	0	7	1
ENSPVIG00000001259	0	0	0	0	0	0	0	0	0	0	0	0	0	0	0	0	0	0	0	0	0	0	0	0	0	0	0	0	0	0	0	0	0	0	0	0	0	0	0	0
ENSPVIG00000001260	1176	942	2002	1532	537	1315	1946	1195	1905	1826	1928	1132	1419	1231	1114	793	1916	1759	1671	1435	1015	1516	1731	784	1328	1478	1242	1322	1292	644	1074	651	224	103	1329	1499	1424	684	2394	724
ENSPVIG00000001262	759	522	414	1370	800	1014	396	1461	1068	1381	720	2035	2885	535	1347	2265	1708	1773	421	600	1902	997	901	696	6479	4168	2465	969	626	801	1968	931	722	398	450	431	1158	992	159	87
ENSPVIG00000001263	11	4	6	7	4	1	6	6	7	2	8	12	5	1	2	10	4	3	1	3	1	3	1	5	9	18	25	16	4	7	2	8	1	2	6	4	7	7	38	33
ENSPVIG00000001265	76	46	108	129	60	68	77	45	39	39	37	89	86	52	21	41	43	43	43	32	91	66	13	65	55	65	195	44	147	119	47	151	19	16	90	75	52	6	60	29
ENSPVIG00000001266	131	37	450	595	155	621	626	216	783	778	685	591	532	183	380	126	642	432	256	158	560	254	497	166	106	126	825	356	600	34	668	70	8	8	383	797	639	197	252	230
ENSPVIG00000001267	115	166	224	48	46	60	42	57	249	72	171	120	219	80	97	59	37	43	45	66	54	13	12	16	52	104	144	14	65	131	178	106	18	5	16	36	53	21	13	8
ENSPVIG00000001268	128	102	140	31	27	37	68	88	131	66	186	188	154	120	83	95	94	86	68	156	97	108	35	107	104	240	408	77	279	107	56	103	17	7	177	103	4846	1772	8	5
ENSPVIG00000001270	15	23	19	15	29	34	12	24	38	18	110	96	111	51	63	26	79	68	62	36	72	19	17	11	136	174	405	45	92	23	86	21	20	26	72	34	1	5	41	36
ENSPVIG00000001272	2228	1626	2167	1777	2442	1432	2123	2105	1877	2173	2110	1050	1676	1477	1181	1217	2587	1672	2440	1423	1046	2037	2107	1333	2419	3411	1202	1934	1695	1055	652	1705	818	433	1496	1520	1098	308	1709	608
ENSPVIG00000001273	0	2	9	1	1	1	2	6	12	2	15	16	9	12	22	4	1	7	7	8	9	0	4	0	11	16	93	6	9	2	3	10	0	0	2	2	823	341	8	5
ENSPVIG00000001274	7	20	8	8	5	2	6	4	5	16	21	15	17	4	11	10	26	11	28	5	4	12	3	12	10	34	20	0	9	8	10	8	14	2	17	34	3	4	38	27
ENSPVIG00000001275	2181	2173	2885	3384	1987	2362	2807	2758	3743	4929	2847	2241	2943	1534	2188	3237	3384	2838	1598	1626	3022	3418	2701	2594	6509	7564	2819	1961	2747	2281	2897	2679	2997	1736	2559	3417	3409	5528	5418	3955
ENSPVIG00000001277	81	43	103	62	54	45	112	58	105	72	103	106	87	71	87	69	99	76	69	52	78	99	83	69	247	288	148	61	105	106	67	152	60	53	72	105	244	98	141	57
ENSPVIG00000001278	7	0	7	3	8	1	0	15	7	4	13	22	32	2	10	4	8	6	2	2	16	1	0	2	23	13	40	7	1	7	5	12	7	0	2	1	0	0	61	11
ENSPVIG00000001279	599	430	570	797	568	767	457	930	1244	1636	642	1338	1551	582	891	948	1176	738	733	552	890	455	729	662	1221	1285	1072	762	762	584	1063	553	381	249	579	714	951	228	271	123
ENSPVIG00000001280	814	816	1648	1145	302	986	1952	704	1162	1054	847	479	652	301	335	430	879	576	481	532	305	461	514	230	381	360	231	365	589	170	439	149	146	68	321	306	168	54	122	99
ENSPVIG00000001281	0	0	0	0	0	0	0	0	0	0	0	0	0	0	1	0	0	0	0	0	0	0	0	0	4	1	3	0	0	0	0	0	0	0	0	0	0	0	0	0
ENSPVIG00000001285	0	0	0	0	0	0	0	0	0	0	0	1	0	0	0	0	0	0	1	0	1	0	0	0	0	1	0	0	0	0	0	0	0	5	0	0	1	6	27	25
ENSPVIG00000001286	181	167	133	425	157	393	241	367	371	503	133	136	160	44	126	208	309	214	47	25	120	77	43	18	272	171	284	88	43	44	127	40	58	20	24	45	37	101	36	6
ENSPVIG00000001288	28	11	79	89	18	78	92	49	110	145	97	89	54	36	74	43	134	84	48	74	187	93	111	50	111	132	83	59	127	33	149	37	33	23	66	143	293	181	833	400
ENSPVIG00000001290	991	763	422	618	474	491	710	747	761	793	860	317	422	559	461	483	883	701	858	551	317	772	647	679	685	998	348	771	788	606	321	795	289	204	719	1022	430	135	532	194
ENSPVIG00000001291	179	156	323	359	117	404	568	271	391	636	557	374	412	283	298	260	642	387	311	487	369	287	447	277	403	659	422	322	438	132	386	268	208	88	459	549	1266	379	211	92
ENSPVIG00000001292	50	68	132	239	109	271	110	88	253	203	94	179	79	82	90	130	154	145	82	123	637	137	261	45	318	136	209	120	152	67	609	181	142	278	152	220	57	127	45	90
ENSPVIG00000001293	28	49	49	29	24	17	64	37	86	39	73	21	71	95	59	64	123	53	69	52	58	81	18	20	86	97	146	57	95	86	46	82	49	20	37	49	26	8	954	387
ENSPVIG00000001294	9	21	108	52	58	62	52	101	1295	73	123	185	151	96	153	73	68	155	56	234	140	54	61	25	189	88	336	69	211	49	122	64	20	6	48	37	184	202	125	41
ENSPVIG00000001296	13	20	21	21	5	22	35	17	78	77	42	41	41	16	29	28	63	25	11	5	49	25	103	75	20	87	117	30	82	28	40	60	9	4	32	51	62	46	1035	1288
ENSPVIG00000001297	124	62	156	431	42	286	278	73	193	171	212	145	175	171	169	145	556	414	266	146	172	134	208	73	109	98	153	339	174	76	268	78	27	13	127	145	105	24	6	4
ENSPVIG00000001300	652	724	913	780	594	644	831	656	709	809	1023	839	827	748	670	719	1012	960	777	546	663	670	604	541	2562	1920	890	611	778	824	728	1085	728	799	671	802	1560	1467	767	445
ENSPVIG00000001301	17	17	38	66	33	104	101	36	121	85	116	83	90	26	60	104	132	48	32	30	128	43	51	26	10	48	132	61	100	14	128	12	28	9	51	81	4	21	80	41
ENSPVIG00000001302	84	115	281	344	55	322	331	149	433	319	460	342	217	182	313	148	490	400	215	165	433	189	267	80	292	108	343	236	442	66	447	74	75	39	209	203	95	266	180	124
ENSPVIG00000001303	192	40	196	86	78	74	25	257	432	251	227	1204	3267	281	1485	594	1127	643	293	389	4393	547	740	292	2570	1484	1714	430	1868	1134	10036	386	880	217	1060	648	207	831	15	18
ENSPVIG00000001304	682	679	518	1106	719	770	239	1638	1488	1513	587	1828	2330	743	1346	1861	1563	909	354	890	2364	576	525	655	5854	2750	1307	886	1115	911	3886	1514	1098	1503	701	396	56	922	92	91
ENSPVIG00000001305	0	0	0	2	0	0	0	0	0	0	1	0	0	0	0	2	0	0	0	0	2	0	0	0	6	4	0	0	0	1	0	0	3	5	0	1	0	0	0	0
ENSPVIG00000001306	3721	4428	3919	3175	2580	2887	3259	3309	3954	4113	3799	3451	4028	2857	3058	3792	5367	3863	4336	3489	2595	4103	3079	3274	6545	7042	3211	3850	3731	3838	2270	4784	3563	3372	3826	4692	2025	2047	1208	1030
ENSPVIG00000001307	89	98	281	294	52	323	360	186	562	539	294	250	286	107	187	94	344	303	117	167	274	138	272	72	251	151	311	195	282	54	295	104	59	57	164	366	159	287	181	106
ENSPVIG00000001308	108	50	265	362	180	191	197	193	424	377	260	303	162	142	220	159	197	293	162	157	620	288	296	161	205	259	288	231	301	120	652	89	77	20	342	487	22	138	672	488
ENSPVIG00000001313	2238	1980	2714	1788	1276	1590	2877	2087	1924	3117	3339	2362	2833	1577	1336	1332	3427	2302	3194	1697	920	2827	2134	2403	1948	5896	1972	2113	2992	1351	894	2157	626	169	3157	5192	1372	476	1349	561
ENSPVIG00000001315	557	452	537	865	285	707	731	642	1022	894	1032	756	1191	612	921	609	1303	1031	848	935	1191	1139	980	391	1263	1421	899	1100	1124	679	1090	441	516	203	904	739	472	356	194	143
ENSPVIG00000001317	704	721	647	750	332	544	438	704	915	673	459	423	429	657	775	1127	871	441	281	492	447	623	521	592	1772	1273	414	568	620	766	552	639	704	288	565	549	1064	736	970	380
ENSPVIG00000001319	99	51	156	144	54	136	113	131	224	256	252	178	232	77	155	137	242	135	109	119	186	130	138	181	122	388	248	91	235	82	88	111	135	29	183	284	441	889	320	231
ENSPVIG00000001321	81	124	114	34	93	18	97	40	62	99	70	86	86	77	26	95	107	55	69	132	59	151	86	103	281	241	63	23	90	154	54	224	90	132	62	100	0	0	2	2
ENSPVIG00000001322	2	0	17	4	6	5	15	7	9	3	33	12	6	6	9	10	49	10	4	0	1	4	2	0	2	0	30	10	2	1	0	0	0	0	0	5	61	5	2451	660
ENSPVIG00000001324	2127	1542	1409	1764	1745	1674	1561	2485	2060	3127	1838	2937	3086	1694	2033	2348	3282	1903	2101	2112	2167	1797	1854	2113	2294	3841	2347	2079	2995	2406	1767	1423	1572	1506	2192	2622	2606	671	753	253
ENSPVIG00000001325	127	88	215	320	132	370	330	144	366	491	606	738	564	164	474	534	616	616	282	215	675	327	343	196	354	653	1051	461	511	142	666	108	99	52	412	510	518	479	833	806
ENSPVIG00000001327	111	77	81	103	188	64	94	61	71	46	158	118	92	164	73	151	128	119	74	48	232	51	15	54	938	174	76	148	125	243	53	181	71	214	58	35	500	226	7	12
ENSPVIG00000001330	39	66	68	98	54	47	50	23	62	59	53	50	44	39	71	148	42	138	19	16	43	134	35	23	33	15	43	76	16	45	48	28	81	4	39	34	5	5	4	4
ENSPVIG00000001331	797	456	775	800	418	724	800	717	1012	1030	997	785	1036	540	565	684	1471	789	755	478	559	838	792	634	961	2084	804	709	1199	621	523	713	533	297	1020	1455	967	639	291	165
ENSPVIG00000001332	762	827	1016	1034	495	874	1295	989	1268	1353	1552	957	1343	786	757	967	1691	1161	963	830	838	1107	1007	840	1922	1904	1168	866	1096	819	915	887	771	389	882	1510	2569	1458	640	486
ENSPVIG00000001333	235	160	396	500	256	460	570	253	695	637	473	480	493	169	484	994	878	582	247	243	386	314	279	159	438	678	454	468	420	187	404	123	170	81	295	326	219	102	88	35
ENSPVIG00000001334	201	354	385	786	242	496	538	448	567	959	594	502	446	183	559	734	920	738	301	275	1027	711	828	763	2131	1044	614	380	896	335	1414	272	963	705	854	1051	2239	1190	1589	1045
ENSPVIG00000001335	556	481	373	269	407	287	396	266	214	372	448	205	393	271	195	296	387	272	454	241	207	309	280	250	587	713	331	248	248	281	87	501	385	301	203	255	455	190	401	138
ENSPVIG00000001336	24	24	62	42	65	36	10	47	148	60	80	92	75	39	70	35	139	92	40	69	216	73	46	37	135	94	141	91	99	69	206	64	24	35	71	58	5	86	594	84
ENSPVIG00000001337	90	101	118	169	38	101	80	92	219	166	165	379	203	66	357	320	192	163	60	63	402	110	103	92	605	296	424	85	218	90	215	110	57	43	94	148	279	356	150	69
ENSPVIG00000001338	138	100	228	382	134	359	235	216	369	454	234	252	217	111	321	258	380	287	156	134	564	246	250	174	258	309	516	187	255	96	468	78	114	39	232	322	1241	1137	593	570
ENSPVIG00000001339	36	12	137	19	360	28	36	8	3	3	22	45	24	30	25	32	36	50	41	55	9	23	23	4	20	38	40	28	17	2	4	3	3	0	16	5	1	0	12	2
ENSPVIG00000001340	112	136	239	304	105	150	178	159	315	393	239	174	181	72	234	243	272	274	118	137	308	150	228	76	815	448	300	129	260	178	360	108	149	76	142	227	190	333	243	225
ENSPVIG00000001341	3	0	3	6	2	3	0	0	2	4	5	0	6	1	2	9	1	1	1	0	5	0	2	2	18	10	7	0	1	6	6	1	1	13	0	3	0	2	4	5
ENSPVIG00000001342	952	1339	1332	2156	268	2389	2465	1834	4106	4868	1308	2096	2008	475	2966	2319	3583	1639	437	1010	2588	1854	2767	1136	2699	847	1111	478	1920	289	3512	1169	719	137	1632	3019	1051	720	220	244
ENSPVIG00000001343	519	430	663	1212	579	715	614	650	1016	1067	681	920	614	366	1051	1183	1125	834	273	353	1534	644	623	504	2206	1291	1201	422	794	711	1284	595	852	342	585	899	3289	4198	695	553
ENSPVIG00000001344	641	429	558	382	312	250	562	307	439	397	473	497	382	560	370	323	426	476	635	309	178	339	293	314	832	1237	352	527	336	402	131	322	252	190	379	331	79	47	600	117
ENSPVIG00000001345	0	0	0	0	0	0	0	0	0	0	0	3	0	0	2	0	0	0	0	0	0	0	0	0	4	3	0	0	0	0	0	0	0	0	6	0	1	1	89	23
ENSPVIG00000001347	407	462	1572	2273	1082	1521	1284	1250	1961	1810	1121	770	920	662	669	403	869	699	813	642	4312	727	887	212	343	354	1238	894	907	372	1546	357	132	68	1449	1118	110	416	85	45
ENSPVIG00000001348	258	335	371	614	261	498	686	418	419	793	514	265	384	332	284	322	405	394	358	262	336	468	511	354	895	574	281	460	418	400	449	285	367	136	433	588	119	104	138	105
ENSPVIG00000001349	29	1	17	28	12	7	24	34	21	39	31	12	18	12	15	23	34	40	16	7	14	11	14	31	26	54	29	15	10	57	12	29	16	16	22	18	1	4	6	10
ENSPVIG00000001351	5018	4863	5721	4328	6196	4427	4287	5523	3852	3910	5976	4855	4360	5576	3775	5912	8122	7529	7646	4773	2107	5100	3045	3683	3257	5768	3607	7123	3944	4009	1810	3419	2592	1746	4096	3903	586	244	1677	563
ENSPVIG00000001354	22	14	65	36	7	55	24	40	29	33	63	47	36	15	29	22	56	54	36	31	66	31	22	22	95	58	90	42	69	48	67	32	34	21	26	60	21	39	16	8
ENSPVIG00000001355	5	0	4	2	0	0	4	1	1	2	4	1	2	0	1	1	4	0	3	0	2	1	1	2	6	3	2	1	0	3	1	1	0	0	3	6	11	0	0	1
ENSPVIG00000001356	75	45	45	72	76	88	32	49	54	90	132	120	154	47	88	264	300	194	96	22	47	52	47	58	122	200	185	118	99	41	62	27	41	26	74	138	2302	1313	213	63
ENSPVIG00000001357	180	152	218	173	93	124	158	196	217	207	171	135	162	129	124	133	208	148	164	140	107	209	150	166	227	363	206	152	167	183	95	243	130	96	189	201	79	190	848	807
ENSPVIG00000001359	63	46	80	110	39	73	91	59	99	131	99	98	100	62	73	60	99	88	51	51	152	57	74	61	496	171	91	66	106	93	122	160	64	166	82	103	282	259	136	105
ENSPVIG00000001360	226	133	147	88	151	111	162	156	148	183	117	89	172	131	106	224	183	157	168	119	52	102	99	171	261	366	103	189	165	178	47	223	126	135	135	149	185	68	439	155
ENSPVIG00000001362	923	781	1112	721	420	556	1031	826	1009	1214	1038	526	770	757	573	547	965	785	935	610	428	927	977	558	1044	1193	556	650	779	498	417	634	350	229	657	824	1209	357	128	69
ENSPVIG00000001363	69	99	110	327	59	179	119	161	412	311	188	264	173	101	363	280	329	254	45	110	1200	243	89	127	542	614	238	66	267	78	649	112	94	14	251	239	36	136	300	210
ENSPVIG00000001364	1	0	14	4	0	3	5	5	24	7	26	19	20	15	16	5	19	17	17	4	19	6	12	6	63	16	20	1	15	4	20	6	6	7	5	2	0	0	25	9
ENSPVIG00000001366	46	73	69	55	28	29	28	117	79	134	66	167	180	55	148	80	150	122	52	79	318	104	140	97	136	153	196	68	149	45	638	54	59	45	77	118	118	123	67	30
ENSPVIG00000001367	14	30	30	28	21	11	4	17	8	25	47	46	40	30	6	7	18	7	9	15	5	3	10	13	50	55	33	11	5	28	0	11	3	8	11	10	2	2	1883	1020
ENSPVIG00000001369	304	320	409	583	123	645	475	391	656	907	743	850	483	253	650	444	851	567	408	269	770	302	516	402	520	653	596	469	715	163	668	176	257	78	465	527	615	445	789	602
ENSPVIG00000001370	159	231	135	332	243	169	207	231	275	246	170	217	200	102	140	228	123	229	91	73	45	52	81	28	402	345	207	126	69	67	48	61	35	4	88	49	26	22	14	5
ENSPVIG00000001371	13	19	15	20	12	26	20	39	44	45	48	64	32	28	37	40	39	31	4	8	97	48	30	25	61	86	54	6	61	30	77	55	26	52	40	33	194	191	20	13
ENSPVIG00000001372	146	158	144	38	357	43	86	113	149	120	271	253	115	180	84	87	84	117	168	266	155	93	117	160	486	306	266	82	220	378	50	332	84	109	119	105	1	4	23	9
ENSPVIG00000001373	1254	1261	1216	1784	1107	1529	1060	1917	2207	2781	1369	2290	1723	752	2258	2724	2621	1957	956	976	2499	1764	1485	1829	3535	5040	1939	1437	1950	1545	2308	1256	2053	944	1868	2195	582	677	365	509
ENSPVIG00000001374	199	192	261	278	166	284	273	244	379	371	366	215	288	193	243	203	367	327	218	191	255	248	222	175	405	386	359	187	266	209	282	216	116	67	247	313	944	274	244	130
ENSPVIG00000001375	26	6	81	74	26	72	96	68	91	93	123	96	88	24	54	31	113	84	48	21	106	48	73	40	34	107	143	54	113	19	111	13	14	4	78	116	314	91	134	118
ENSPVIG00000001376	91	50	134	152	11	176	113	85	152	178	248	183	144	75	196	160	452	209	112	101	115	81	96	49	121	185	227	154	137	45	124	23	7	14	138	116	1477	866	52	105
ENSPVIG00000001377	465	439	810	979	403	904	1122	627	1142	1132	1194	860	959	741	802	724	1234	1137	678	660	1054	750	988	682	997	1367	1201	859	1157	505	1197	655	353	198	786	1458	2022	1411	1998	1499
ENSPVIG00000001378	0	0	0	0	0	0	0	0	0	0	1	0	0	2	0	0	0	0	0	0	0	0	0	0	0	0	0	1	0	0	0	0	0	0	0	0	0	0	0	0
ENSPVIG00000001380	97	70	202	185	55	199	164	295	574	767	230	413	426	120	292	139	198	207	129	173	690	213	344	111	228	230	432	193	381	81	932	65	41	6	218	400	159	202	306	137
ENSPVIG00000001381	9	13	37	9	5	13	28	12	32	46	41	52	27	12	13	25	25	14	12	12	21	12	9	7	17	14	35	14	23	8	16	10	2	0	19	24	0	0	3449	3172
ENSPVIG00000001383	72	65	100	137	76	159	80	93	178	245	113	152	72	40	90	62	175	104	70	50	168	93	120	94	65	99	178	86	142	48	181	44	18	15	152	182	124	125	444	364
ENSPVIG00000001384	0	1	19	4	0	7	77	74	16	3	623	139	38	3067	4614	19	18	2135	2960	1981	24	57	57	81	135	535	77	18	74	1278	3	44	48	205	63	104	3	0	11	3
ENSPVIG00000001385	219	134	391	512	130	464	496	320	516	644	423	280	402	153	285	192	687	536	309	271	279	409	530	219	213	296	317	351	401	126	333	103	116	67	334	469	252	64	125	72
ENSPVIG00000001386	383	336	475	839	481	660	592	846	1059	1700	636	1204	1547	586	1013	870	924	801	611	515	1089	549	864	938	1992	2614	1155	767	906	453	1428	511	493	260	529	916	1322	489	477	300
ENSPVIG00000001387	195	278	146	238	220	194	148	374	227	383	248	258	213	207	250	401	339	218	185	202	237	112	180	63	505	511	366	206	217	198	173	170	85	78	198	171	38	9	14	5
ENSPVIG00000001388	130	86	177	321	90	183	157	199	858	609	326	242	396	408	219	256	615	223	117	731	3286	464	589	421	617	289	213	151	1202	399	1252	1260	597	511	464	805	741	373	320	175
ENSPVIG00000001389	392	179	394	318	133	298	383	491	490	576	478	269	429	205	182	268	537	380	385	229	190	526	462	418	377	919	296	313	541	192	136	331	131	46	454	678	655	375	181	126
ENSPVIG00000001390	10	8	11	2	0	2	2	7	6	3	49	17	78	1	5	2	13	5	11	3	4	4	1	14	0	35	401	11	25	38	4	5	0	4	4	16	9	2	198	34
ENSPVIG00000001393	0	0	0	0	3	0	0	1	0	1	2	6	1	2	2	2	0	3	2	0	1	0	0	0	27	17	14	0	3	2	3	3	3	3	4	2	24559	9040	0	15
ENSPVIG00000001395	272	287	367	246	211	222	219	245	345	392	508	456	516	330	250	312	333	244	341	297	202	302	247	205	399	753	249	273	284	304	210	275	216	138	279	594	318	138	119	67
ENSPVIG00000001397	229	219	128	194	124	98	173	183	196	212	183	197	265	214	208	344	233	226	231	255	225	183	156	192	499	339	217	197	231	489	199	172	188	108	280	124	13	20	5	6
ENSPVIG00000001398	368	251	407	1010	684	1058	490	776	755	1886	716	916	1111	396	642	911	800	731	923	546	1056	626	1045	1042	817	1432	963	788	768	519	1061	412	278	130	1132	1317	5183	2371	615	226
ENSPVIG00000001399	6	5	4	23	32	26	15	33	7	16	91	16	45	39	77	43	12	28	7	10	31	23	62	7	50	28	103	60	7	35	24	15	15	0	86	0	14	8	0	0
ENSPVIG00000001400	825	1216	1342	1200	839	925	1143	1034	1190	1450	1965	1460	1277	1452	943	1083	1485	991	1504	1000	679	1304	1279	587	2621	3119	1284	1147	988	739	661	929	927	399	910	1252	268	162	499	274
ENSPVIG00000001401	0	0	0	0	0	1	0	1	1	0	11	2	6	5	1	2	1	3	6	6	0	3	4	2	8	22	88	8	11	8	0	12	1	0	4	3	28250	16148	1	8
ENSPVIG00000001402	394	291	350	434	318	254	315	537	492	444	532	407	457	345	482	453	664	428	359	223	551	597	309	398	1383	1440	598	300	577	721	420	845	645	526	544	852	1150	590	229	159
ENSPVIG00000001403	269	208	339	1327	411	992	269	835	1324	1503	251	849	939	165	689	829	1670	520	110	298	2820	401	408	234	746	514	770	262	707	175	4494	232	226	111	323	338	37	168	63	64
ENSPVIG00000001404	8	0	5	2	2	13	21	5	18	8	17	22	39	18	16	18	39	20	12	7	63	14	10	0	31	9	44	2	9	19	42	6	6	1	9	7	5	40	1	4
ENSPVIG00000001406	0	0	0	0	0	0	0	0	0	0	0	2	0	0	1	0	0	0	0	0	0	0	0	0	0	0	0	0	0	0	0	0	0	0	0	0	0	1	1	0
ENSPVIG00000001407	3	10	12	11	7	5	12	8	14	3	23	9	9	11	15	14	25	7	10	6	8	6	4	5	25	34	122	16	6	13	27	8	3	15	16	17	730	140	36	4
ENSPVIG00000001408	33	39	36	36	18	29	32	55	63	62	62	62	105	39	31	35	21	43	48	34	60	11	12	5	230	152	229	19	42	25	64	67	1	11	13	16	10	11	6	2
ENSPVIG00000001409	10	0	31	9	14	22	22	26	27	23	18	17	12	39	21	6	30	30	11	14	27	6	10	6	7	6	35	8	19	2	9	3	0	0	2	6	11	0	9	2
ENSPVIG00000001412	0	0	2	2	6	6	0	2	0	4	3	1	0	2	1	2	0	5	2	0	0	3	7	1	5	0	4	1	3	1	4	5	8	4	0	1	3	3	1	10
ENSPVIG00000001415	885	785	887	856	483	782	1021	816	1223	1460	1050	753	1048	421	709	717	1222	855	783	682	924	890	1135	557	1254	1907	1169	739	1114	566	832	596	568	181	797	943	3165	1246	2835	1518
ENSPVIG00000001416	0	0	1	0	68	3	1	0	0	1	3	3	1	0	0	0	0	2	0	0	1	0	1	0	0	2	2	0	0	3	1	1	0	0	0	3	0	0	42	24
ENSPVIG00000001418	13	10	12	10	2	10	5	16	6	13	76	43	55	30	22	33	49	15	73	21	13	23	2	44	55	70	76	17	79	31	23	67	2	21	41	173	0	3	16	31
ENSPVIG00000001419	49	18	46	55	23	36	47	46	58	44	140	89	95	44	36	23	98	53	54	70	56	63	23	52	25	159	170	52	146	47	71	58	12	8	103	181	86	77	4551	1651
ENSPVIG00000001420	154	174	479	626	166	505	484	331	675	584	408	249	193	132	233	119	552	413	119	259	557	163	267	103	264	122	304	91	626	128	721	119	46	51	225	356	193	144	597	356
ENSPVIG00000001421	75	51	270	230	81	221	229	118	296	406	297	281	151	100	176	118	223	223	86	121	328	200	275	136	208	244	236	103	235	58	357	73	36	29	213	255	216	234	73	91
ENSPVIG00000001422	272	288	351	282	200	220	619	219	439	360	509	268	345	305	208	255	426	286	402	270	258	309	477	330	773	573	230	240	327	288	159	254	140	64	467	585	474	291	468	299
ENSPVIG00000001423	2852	2235	4348	3525	2647	3336	3868	3528	4343	4553	4901	4228	4269	3772	3563	3166	5063	4040	5415	3775	2622	3507	4220	2990	2181	3169	3340	4739	4143	2449	2619	2124	983	785	3839	4207	756	480	1067	751
ENSPVIG00000001425	5	0	5	1	3	2	7	3	3	3	15	12	9	1	5	2	2	11	2	2	11	10	1	6	12	38	11	4	13	3	4	1	0	0	7	13	0	1	17	7
ENSPVIG00000001426	174	134	319	556	135	342	314	260	541	769	297	440	253	121	484	553	686	394	95	180	1081	404	364	332	702	656	464	194	629	221	1121	205	285	82	396	570	164	182	475	585
ENSPVIG00000001427	1922	2163	2288	2387	1848	1994	3397	2292	2177	2505	4208	3401	3393	4275	3008	2542	2414	3899	3783	2689	2588	3794	2057	1618	5716	3662	2885	2955	2259	3036	2291	1914	1222	681	2424	2073	163	914	142	93
ENSPVIG00000001428	18	1	6	19	8	15	13	11	3	13	16	22	25	10	11	12	30	17	4	5	29	7	10	10	14	54	34	8	7	7	30	20	8	16	7	10	5	13	9	6
ENSPVIG00000001429	40	17	39	23	29	10	44	19	33	37	57	48	55	32	18	16	28	21	33	14	15	7	16	30	59	75	33	34	35	46	39	5	9	5	45	46	2	10	8	4
ENSPVIG00000001430	152	147	112	71	81	71	132	113	129	156	327	477	396	209	211	278	182	263	272	125	258	194	46	248	604	874	507	222	372	266	170	246	48	69	259	470	3392	1688	654	458
ENSPVIG00000001431	767	773	738	440	248	362	691	892	838	787	1219	795	1045	609	521	446	940	677	813	509	378	676	481	641	931	1824	888	626	976	667	341	830	375	258	778	1229	749	213	727	396
ENSPVIG00000001432	167	94	296	296	85	276	451	289	453	754	384	272	450	85	176	121	436	281	166	154	245	265	404	203	120	357	323	179	442	67	184	86	41	5	290	467	2989	2208	250	164
ENSPVIG00000001434	293	202	159	171	193	156	120	276	271	241	187	353	451	185	383	253	263	189	87	219	458	259	139	244	337	858	364	120	349	250	432	329	293	138	344	277	67	34	290	239
ENSPVIG00000001435	283	208	351	392	265	203	365	327	522	599	442	326	402	165	227	535	563	455	283	318	299	475	362	339	691	658	379	262	450	482	363	342	373	272	490	632	48	121	1005	576
ENSPVIG00000001437	88	75	255	316	52	265	242	179	341	365	547	378	350	121	236	116	490	368	220	154	491	216	202	174	228	271	462	204	462	91	485	100	50	36	408	470	671	683	246	175
ENSPVIG00000001440	1	5	7	5	4	3	11	0	10	37	12	37	11	5	23	19	27	10	0	9	20	5	12	7	13	28	35	1	7	15	10	6	0	0	1	6	1	5	42	21
ENSPVIG00000001441	35	21	50	23	61	22	21	10	28	16	19	30	38	71	68	50	27	32	23	9	69	19	10	0	187	68	65	18	16	50	35	42	7	15	29	43	1	5	62	20
ENSPVIG00000001442	14	23	12	15	11	15	9	28	27	38	26	16	6	11	20	29	21	18	15	18	41	11	6	8	67	72	41	6	23	5	10	16	1	10	6	7	6	50	35	30
ENSPVIG00000001443	20	0	6	3	7	1	6	8	21	45	18	30	12	6	12	18	35	17	0	6	25	7	20	3	29	31	53	1	6	8	6	7	0	1	6	14	2	0	73	81
ENSPVIG00000001444	1892	1546	1703	956	2543	971	1144	1694	989	1050	1559	1405	1155	2227	1049	1432	2207	1493	2949	1913	814	1329	1084	1054	1048	1483	783	1980	854	1710	564	2119	1269	1767	1395	1187	39	4	3	6
ENSPVIG00000001447	119	162	201	483	242	352	207	486	542	773	180	258	402	95	241	303	439	293	175	179	490	307	383	216	450	584	274	208	242	148	518	258	96	39	222	273	392	376	921	448
ENSPVIG00000001448	919	582	1482	1240	921	1054	1608	847	1624	1712	1710	1040	1580	828	810	612	1675	1446	1178	1106	1779	1547	1501	1099	696	801	1675	1313	1398	562	1196	582	360	145	1065	1510	142	130	105	57
ENSPVIG00000001449	15	28	12	28	0	16	19	27	84	149	51	20	17	17	13	13	24	28	12	31	178	42	147	39	24	17	66	5	43	40	199	56	27	3	93	63	675	330	59	13
ENSPVIG00000001450	11	56	26	43	1	22	2	48	51	58	49	18	46	16	36	30	4	12	0	10	21	6	7	4	80	160	29	47	22	165	57	32	30	26	7	14	15	17	7	73
ENSPVIG00000001451	285	385	1022	1662	1517	911	934	900	930	941	508	527	387	230	559	622	872	655	696	608	1902	1157	878	706	932	775	946	432	980	808	1852	805	754	273	1383	1457	1284	2240	226	382
ENSPVIG00000001452	384	283	274	544	290	375	332	395	403	746	388	440	520	148	867	778	776	518	318	199	812	607	571	516	1749	1438	523	337	803	482	865	423	919	386	499	759	745	228	568	434
ENSPVIG00000001453	1306	1026	1544	1210	738	1010	1391	1157	1866	2182	1458	1052	1164	954	968	1030	1846	1461	1516	1006	1111	1785	1424	1180	2984	2968	1021	1213	1439	966	1184	1685	1154	572	1167	1714	826	470	627	400
ENSPVIG00000001454	3071	2668	3810	3009	1490	2225	3803	2900	3296	3121	4244	2443	3521	2464	2122	1741	4041	3214	3619	2417	1606	3376	2677	2009	4332	4380	2836	2615	3462	1437	1465	2457	939	428	2500	3414	5328	2069	2905	1155
ENSPVIG00000001455	868	627	940	744	536	656	896	726	1037	1192	1054	854	1045	600	574	597	1249	817	809	570	572	838	735	648	983	1337	880	569	904	793	568	764	393	350	796	1227	624	405	572	282
ENSPVIG00000001456	1218	1058	1591	1576	679	1057	1987	1230	1877	1961	1649	896	1451	1029	984	931	1847	1617	1650	1202	917	1698	1689	1056	1899	2514	1179	1323	1159	787	961	827	487	267	1176	1789	780	431	375	217
ENSPVIG00000001457	42	71	52	34	18	34	67	49	53	48	74	75	79	54	60	37	82	57	66	27	74	42	22	42	102	134	221	30	110	59	41	76	22	20	59	87	72	68	3176	1822
ENSPVIG00000001458	173	221	216	212	124	122	222	184	261	173	219	139	174	211	120	126	227	172	286	171	115	277	200	141	679	527	142	150	169	155	88	263	122	120	246	233	285	319	685	126
ENSPVIG00000001459	408	311	760	660	634	560	803	461	810	665	809	473	561	661	581	421	904	802	923	465	606	678	630	353	352	429	597	558	676	442	570	479	142	112	658	733	662	262	629	135
ENSPVIG00000001460	49	78	88	137	132	106	95	77	166	154	202	401	185	96	118	105	195	186	135	69	274	134	113	171	323	384	402	129	275	131	432	236	78	104	214	456	410	345	95	74
ENSPVIG00000001461	964	1609	969	1590	697	978	555	1102	1220	1811	714	1299	880	685	1313	1879	2169	1183	467	692	2181	1158	957	1086	5634	3758	963	789	1083	1576	2167	1749	1678	1660	1199	1194	418	488	171	395
ENSPVIG00000001462	7	0	1	0	0	2	0	3	0	0	0	0	0	0	0	5	0	2	2	0	1	0	0	1	4	4	0	0	0	5	0	0	0	3	0	0	0	0	0	1
ENSPVIG00000001464	20	0	36	43	20	32	14	12	44	45	10	17	10	7	22	12	36	17	3	7	10	6	3	2	34	14	13	12	9	12	7	5	0	10	0	9	0	1	7	8
ENSPVIG00000001466	112	99	282	307	55	362	218	120	286	289	250	309	241	97	235	174	327	264	120	113	462	126	194	76	496	184	285	208	164	135	433	69	62	50	175	166	13	42	29	10
ENSPVIG00000001468	584	320	526	539	547	501	390	634	643	789	486	442	612	353	364	377	794	491	498	316	438	459	396	305	1139	1653	452	429	416	313	524	583	353	222	357	419	1048	620	209	110
ENSPVIG00000001471	194	286	463	709	300	538	630	385	778	923	635	485	460	204	567	442	890	550	421	409	1016	528	648	336	1062	1058	570	412	630	337	990	273	452	225	526	733	2107	1606	990	584
ENSPVIG00000001472	49	57	182	270	88	196	240	125	260	393	375	212	190	94	190	119	307	231	176	124	286	172	286	87	176	199	298	201	305	66	373	60	27	16	252	374	788	821	1101	639
ENSPVIG00000001476	47	107	124	165	84	144	216	169	200	206	198	192	246	105	213	198	155	211	129	57	240	85	139	110	282	278	248	118	198	123	274	94	40	17	117	200	1326	416	1668	719
ENSPVIG00000001479	7084	7048	5174	5194	5172	3342	4076	5502	4898	6566	4262	5473	5555	5172	4323	7056	6006	5254	4153	4117	4700	6162	3585	5947	19301	13340	3977	4837	4262	8311	4212	11655	9566	13844	4866	4476	1128	859	1018	1155
ENSPVIG00000001480	48	36	12	24	61	22	10	42	28	21	34	24	27	16	29	16	13	20	51	16	45	23	7	9	49	21	26	28	17	26	12	5	9	8	2	16	199	45	19	7
ENSPVIG00000001481	0	0	0	0	0	0	0	0	0	0	0	0	0	0	0	0	0	0	0	0	0	0	0	0	0	0	0	0	0	0	0	0	0	0	0	0	0	0	0	0
ENSPVIG00000001482	664	753	961	847	643	710	779	654	1378	984	1073	650	1067	1003	1060	549	1202	1024	1037	940	562	975	793	679	1047	1035	552	966	868	683	546	778	397	378	815	1059	75	56	60	53
ENSPVIG00000001483	1518	1423	3395	3719	942	3597	3603	2426	4600	5138	4124	3196	3081	1963	3106	1891	4587	4247	2740	2387	4214	4114	5155	2414	2891	3246	3459	3862	3347	999	4443	892	983	226	4329	3982	1800	1433	2100	1207
ENSPVIG00000001484	75	51	189	232	53	204	277	119	287	348	189	171	133	115	187	80	206	225	80	145	365	156	241	78	136	95	235	115	194	45	411	27	24	14	140	256	175	249	82	72
ENSPVIG00000001485	60	69	118	168	147	147	108	203	221	262	112	119	267	56	127	166	223	197	107	89	215	112	125	125	274	360	144	143	151	107	221	155	75	56	119	144	619	274	192	113
ENSPVIG00000001486	258	249	300	349	130	186	345	283	365	330	518	338	291	448	410	213	323	437	369	369	300	392	367	165	366	358	387	481	327	249	302	189	112	65	370	334	130	46	31	14
ENSPVIG00000001487	5	16	5	8	2	3	0	46	5	6	3	20	7	7	3	15	5	6	2	0	5	23	16	1	43	16	13	9	4	22	9	6	31	20	3	4	5	3	1145	372
ENSPVIG00000001488	19	26	88	39	42	37	34	23	25	18	9	8	8	13	7	1	0	5	9	0	8	7	9	8	39	40	4	16	5	19	3	12	4	1	6	7	3	2	2	8
ENSPVIG00000001489	323	248	572	573	269	458	536	326	646	615	646	501	528	342	375	282	664	462	213	331	662	483	465	342	2889	1505	504	378	646	475	674	574	315	283	443	609	482	971	561	616
ENSPVIG00000001490	216	496	202	1095	203	836	441	311	747	737	451	350	320	173	437	358	353	373	114	214	705	262	174	78	446	238	725	302	240	282	752	200	273	224	215	108	26	65	74	22
ENSPVIG00000001491	0	0	0	0	0	0	0	0	1	0	0	0	0	0	0	0	0	0	2	0	0	0	0	0	0	0	0	0	0	0	0	0	0	0	0	0	0	0	0	0
ENSPVIG00000001492	884	979	1238	1797	1036	1576	898	1226	1837	2112	1230	1874	1073	417	1775	1873	2248	1510	585	818	2576	1252	1336	1162	1758	2303	1737	1079	1761	906	2675	772	1120	507	1650	1733	433	816	249	508
ENSPVIG00000001493	77	68	114	477	117	152	112	646	418	695	71	103	459	44	178	506	291	210	66	29	32	50	229	223	520	1244	226	216	41	142	194	52	43	16	84	113	9	57	88	21
ENSPVIG00000001494	23	31	46	133	35	82	32	147	119	70	54	71	216	18	82	215	174	83	23	9	21	23	18	54	127	377	96	47	33	39	40	34	21	12	27	16	7	25	16	21
ENSPVIG00000001495	27	0	8	20	9	75	17	25	25	19	33	11	41	10	10	70	92	23	6	4	10	12	3	11	18	11	45	17	6	7	5	1	2	0	6	2	4	6	3	1
ENSPVIG00000001496	0	0	0	0	0	0	0	0	0	0	0	0	0	0	0	0	0	0	0	0	0	0	0	0	0	0	0	0	0	0	0	0	0	0	0	0	0	0	0	0
ENSPVIG00000001497	85	55	142	199	52	168	94	96	245	236	121	158	148	79	179	156	218	163	85	20	169	105	122	53	304	273	130	106	121	49	158	53	56	47	121	142	250	73	3	11
ENSPVIG00000001498	355	267	576	660	289	624	780	542	913	1027	780	449	622	408	527	358	1095	725	524	471	617	746	704	395	654	579	552	581	534	312	560	303	142	74	540	860	2024	440	689	294
ENSPVIG00000001499	9	7	28	58	13	23	67	25	99	75	32	17	37	6	43	53	34	49	36	7	37	16	66	45	64	30	38	13	30	37	50	19	12	3	18	34	7	9	3	5
ENSPVIG00000001500	33	4	13	118	16	67	33	59	141	175	18	29	52	5	128	56	59	33	24	16	106	45	54	30	65	19	63	81	66	13	80	8	8	2	37	67	0	9	16	47
ENSPVIG00000001501	19	32	22	17	58	23	1	15	14	17	14	20	15	13	13	19	59	18	10	13	29	15	4	2	24	26	14	20	7	7	13	3	1	2	4	9	1	1	35	34
ENSPVIG00000001502	822	682	998	877	605	638	1028	1694	1121	1211	1171	687	989	681	648	711	1006	775	762	626	876	1047	882	707	1484	1628	1060	627	994	758	760	1048	645	426	852	1096	2958	609	376	218
ENSPVIG00000001503	52	68	54	53	30	30	58	57	36	71	87	98	63	50	68	79	52	46	52	45	52	75	34	82	110	232	148	39	91	58	99	101	46	43	87	93	102	26	2628	1016
ENSPVIG00000001504	0	0	0	0	0	0	0	0	0	0	0	0	0	0	0	0	0	0	0	0	0	0	0	0	0	0	0	0	0	0	0	0	0	0	0	0	0	0	0	0
ENSPVIG00000001505	0	0	0	0	0	0	0	0	0	0	0	0	0	0	0	0	0	0	0	0	0	0	0	0	0	0	0	0	0	0	0	0	0	0	0	0	0	0	0	0
ENSPVIG00000001506	0	0	0	0	0	0	0	0	0	0	0	0	0	0	0	0	0	0	0	0	0	0	0	0	0	0	0	0	0	0	0	0	0	0	0	0	0	0	0	0
ENSPVIG00000001507	0	0	33	19	17	37	19	21	14	8	77	84	16	119	81	29	5	40	138	85	300	49	14	6	115	62	40	13	67	20	35	12	2	2	19	7	0	0	2	1
ENSPVIG00000001508	21	31	92	105	31	43	18	85	142	150	47	111	88	49	74	63	105	172	27	37	374	78	51	26	130	66	68	49	100	49	471	39	14	23	57	113	187	345	116	89
ENSPVIG00000001512	0	0	0	0	0	0	0	0	0	0	0	0	0	0	0	0	0	0	0	3	0	0	0	1	4	0	0	0	0	0	0	5	0	1	0	0	0	0	0	2
ENSPVIG00000001513	6	17	14	33	22	25	16	37	16	16	10	37	7	28	48	44	50	80	27	5	54	23	17	15	25	40	12	25	2	22	64	2	1	6	8	7	0	6	10	5
ENSPVIG00000001514	0	9	2	0	0	0	1	1	2	8	12	28	17	6	1	1	26	3	4	3	2	4	0	1	12	48	20	1	13	4	5	0	2	0	8	9	0	0	3	0
ENSPVIG00000001515	3	0	3	1	0	3	11	4	1	2	8	9	2	6	8	1	0	7	8	3	1	1	0	0	20	18	8	3	2	5	4	1	0	3	0	1	1	0	4	2
ENSPVIG00000001516	0	0	0	0	0	0	0	0	0	0	0	3	1	0	0	1	0	1	0	0	0	0	0	0	0	0	2	3	1	0	0	0	0	0	3	1	0	0	2	0
ENSPVIG00000001517	43	55	70	161	77	101	127	68	163	433	90	141	57	33	148	275	361	98	87	47	317	198	234	168	198	198	119	66	102	39	246	37	420	120	239	336	597	298	38	48
ENSPVIG00000001518	14	8	10	10	4	13	20	33	23	27	73	57	82	42	22	24	116	25	30	16	14	18	4	66	12	114	87	38	150	12	25	23	7	7	76	160	0	0	732	415
ENSPVIG00000001520	58	45	94	156	36	138	158	144	255	206	240	173	203	195	202	115	165	204	83	107	287	111	118	26	173	114	282	91	200	99	388	97	21	9	64	180	14	81	25	34
ENSPVIG00000001522	61	38	62	12	35	52	43	99	66	46	181	151	140	133	67	89	95	77	151	50	26	78	13	233	169	595	126	95	270	175	38	110	36	62	258	583	2	0	443	390
ENSPVIG00000001523	25	25	36	341	45	240	96	107	173	211	75	100	50	12	116	181	150	97	37	34	385	113	160	59	63	70	76	39	78	53	395	58	52	22	111	151	11	34	5	14
ENSPVIG00000001524	0	6	9	3	10	8	7	76	8	16	8	18	9	9	10	9	11	13	19	20	1	30	10	10	18	25	6	6	33	3	1	11	0	10	24	18	1	0	681	430
ENSPVIG00000001525	1547	1724	2558	3787	3467	2460	2244	2882	3236	3724	2038	2500	2179	1381	2148	2749	3537	2291	2073	2226	3939	4327	3020	2643	4351	4661	3310	2361	3758	4543	5661	4565	4922	2533	4723	5004	1403	1686	746	1252
ENSPVIG00000001527	102	36	115	38	19	59	94	69	123	134	179	97	173	36	67	33	122	130	107	47	75	93	66	123	13	129	97	94	158	12	53	28	9	9	164	204	87	54	99	23
ENSPVIG00000001528	1016	1116	1126	1410	843	1314	1245	1054	1596	1882	1475	1242	1409	745	1048	1295	1882	1321	1101	1083	1159	1390	1236	1291	2063	3515	1369	1389	1685	1002	1177	981	812	407	1641	2312	2288	1600	672	422
ENSPVIG00000001529	356	127	328	188	116	166	306	276	303	357	493	220	381	159	209	191	386	285	249	164	166	310	186	357	422	914	248	276	421	179	88	350	131	48	343	549	625	237	224	116
ENSPVIG00000001530	3	0	31	10	128	7	8	6	0	0	8	7	9	8	6	5	7	0	11	3	4	4	0	2	0	22	7	2	4	3	3	5	0	0	8	7	0	0	3	15
ENSPVIG00000001531	290	407	318	249	287	263	364	369	306	460	550	261	345	450	325	362	346	342	345	248	423	227	150	233	648	659	390	407	334	421	324	255	217	154	175	238	115	83	179	19
ENSPVIG00000001532	246	221	248	291	157	230	228	692	1187	809	196	178	214	86	139	264	119	153	106	813	837	422	567	647	395	269	123	125	1691	412	1068	1458	211	113	373	618	10	71	128	157
ENSPVIG00000001533	35	142	81	96	22	77	36	64	106	88	110	104	99	87	90	124	93	110	58	125	155	65	64	34	191	127	92	92	123	96	222	161	91	160	70	87	26	57	19	17
ENSPVIG00000001534	92	67	158	384	55	388	226	163	436	661	232	274	186	61	262	169	342	280	65	81	652	135	229	82	267	93	312	143	214	44	702	49	42	24	103	224	508	187	532	317
ENSPVIG00000001535	148	60	74	129	107	127	24	126	103	266	103	178	276	141	107	253	176	118	239	60	42	64	139	170	329	457	85	142	70	20	112	40	178	61	156	112	7	19	100	60
ENSPVIG00000001536	9	0	35	41	38	30	29	17	29	37	36	22	18	14	20	16	54	18	29	10	55	6	28	16	21	18	40	16	44	6	52	11	4	5	19	21	183	168	13	10
ENSPVIG00000001537	146	111	186	249	93	229	207	147	379	275	272	170	168	109	120	126	221	240	130	202	240	241	168	149	195	139	192	155	276	144	272	149	91	47	198	263	157	19	53	22
ENSPVIG00000001539	943	1144	1044	914	759	612	1150	1265	2717	1256	1683	1719	1448	1203	927	1654	986	1813	1278	3285	1233	1638	2756	1701	2707	2801	1398	1015	3199	1510	3072	2447	1347	612	2658	2431	1146	997	177	71
ENSPVIG00000001540	7	0	0	4	6	1	0	3	0	2	2	11	8	5	3	3	11	12	1	0	8	45	33	0	3	7	3	24	0	4	7	0	15	0	39	0	1	3	5	2
ENSPVIG00000001541	45	3	15	9	30	20	22	21	38	18	53	53	29	44	29	26	60	49	53	32	15	10	8	15	9	80	28	50	58	13	41	27	7	3	35	78	48	147	14847	6469
ENSPVIG00000001543	3	0	4	118	74	173	71	10	25	209	4	1	0	5	0	12	2	21	11	0	0	9	2	3	16	12	3	23	4	1	0	5	3	2	0	2	0	0	12	20
ENSPVIG00000001549	210	209	460	464	165	381	454	375	605	636	471	343	407	278	358	284	445	503	249	303	445	410	644	237	463	232	378	291	378	184	428	106	74	38	458	717	60	38	205	135
ENSPVIG00000001552	202	247	409	512	201	409	367	409	623	727	580	724	679	351	619	657	600	513	432	273	474	434	600	476	627	627	501	632	776	255	613	215	232	88	596	714	163	407	171	138
ENSPVIG00000001556	0	0	0	0	0	0	0	0	0	0	1	0	0	1	0	0	3	0	0	0	0	0	0	0	0	1	0	0	0	1	0	0	0	0	0	0	0	0	0	0
ENSPVIG00000001559	455	294	681	481	192	461	514	578	750	1138	496	334	595	160	241	347	369	396	309	230	285	1187	1699	835	841	1239	366	370	541	211	244	225	481	113	1127	1151	1509	811	332	177
ENSPVIG00000001562	0	0	5	2	3	2	2	11	10	2	5	5	15	3	6	9	2	3	15	2	1	2	4	10	34	21	9	7	7	4	2	8	0	1	18	18	309	280	1	0
ENSPVIG00000001563	0	0	0	0	0	0	0	0	0	0	0	0	0	0	0	0	0	1	0	0	0	0	0	0	0	0	1	0	1	0	0	0	0	0	0	0	0	0	0	0
ENSPVIG00000001564	0	7	12	13	6	13	4	16	6	28	24	11	16	18	40	29	2	8	5	16	24	8	4	4	40	32	30	11	14	13	23	8	2	0	10	9	2	2	2	1
ENSPVIG00000001566	218	160	340	453	138	349	579	260	641	607	712	616	707	233	385	290	687	614	283	267	625	348	420	301	406	477	782	389	1614	145	728	348	145	58	506	836	3139	1941	1192	712
ENSPVIG00000001567	864	904	1106	987	677	835	1425	940	1449	1394	1238	940	794	1008	829	874	1429	1012	1027	710	711	1078	1032	721	1613	1368	741	931	1108	708	891	827	652	396	812	1080	167	118	259	137
ENSPVIG00000001568	46	28	76	234	67	282	183	171	322	291	288	392	270	81	188	178	318	268	81	71	901	240	205	94	140	257	616	214	367	57	997	105	44	19	227	420	2223	1392	693	996
ENSPVIG00000001569	261	184	492	608	285	586	540	300	750	680	743	490	582	250	593	249	926	539	192	242	987	260	356	127	278	222	690	302	537	86	964	91	35	25	264	451	68	196	43	70
ENSPVIG00000001571	14	17	22	25	51	28	17	4	24	46	84	78	58	21	30	44	53	61	15	44	113	151	56	37	40	71	217	76	15	24	129	20	70	20	58	106	111	213	104	41
ENSPVIG00000001572	650	819	490	280	339	402	729	442	523	616	1005	672	830	469	547	384	602	657	858	356	397	706	536	332	679	984	656	635	787	501	315	995	203	197	489	964	621	215	241	108
ENSPVIG00000001573	286	240	311	206	128	111	366	307	302	320	317	276	249	264	188	208	285	118	293	262	167	228	320	275	543	536	231	323	402	209	116	266	70	61	291	454	439	361	50	29
ENSPVIG00000001574	2	4	4	10	10	1	17	7	4	14	11	8	8	14	7	7	18	0	7	15	10	8	9	6	28	1	15	0	3	9	5	9	11	1	7	37	0	0	5	0
ENSPVIG00000001575	35	0	12	5	1	4	16	5	16	5	41	55	52	26	22	24	28	28	25	22	44	17	2	3	211	84	212	13	36	64	70	22	16	8	22	8	4	5	88	78
ENSPVIG00000001577	9	0	14	50	29	14	18	17	10	33	18	30	10	5	13	5	3	7	12	20	36	24	20	10	12	42	47	0	23	17	57	12	8	4	19	21	100	97	117	113
ENSPVIG00000001578	1048	779	1514	6025	1714	5489	3499	1508	4316	6044	1643	3303	2011	574	3905	3834	4819	2867	950	499	2208	1110	2119	765	2971	2977	2433	1612	1627	947	4156	778	417	493	2293	5095	71	85	61	61
ENSPVIG00000001579	2459	1598	1741	1063	1537	1140	1747	2273	2101	2229	3858	2055	3235	2863	2000	1777	2551	2134	2936	1619	1419	1564	1602	804	2434	3466	1832	2000	1295	2143	944	1229	1266	1233	1357	1082	117	241	44	15
ENSPVIG00000001580	7	10	17	28	15	33	29	38	60	81	47	61	63	22	44	16	38	29	22	14	81	20	31	22	32	52	106	5	47	19	108	9	7	1	22	36	237	124	45	37
ENSPVIG00000001581	15	3	14	8	1	8	0	18	30	19	46	36	23	7	24	18	27	17	11	3	71	13	10	2	8	38	44	10	28	3	37	21	0	2	16	34	36	52	22	16
ENSPVIG00000001582	410	667	958	1186	1130	891	778	736	722	701	528	700	624	292	707	818	832	831	561	772	956	891	508	415	1626	1049	1213	471	811	986	927	865	462	277	1006	920	226	1010	311	393
ENSPVIG00000001583	288	306	288	551	260	383	507	366	489	869	421	410	455	209	329	601	899	437	244	218	612	491	559	663	797	960	651	298	497	342	562	196	526	198	503	589	781	224	346	255
ENSPVIG00000001584	1508	783	1780	1470	1545	1184	1257	1481	1358	1157	1530	1559	1713	1963	1051	1185	1565	1398	2107	1636	677	1459	1233	960	948	1726	1316	2055	1312	1546	722	1190	471	648	1386	1229	356	85	303	184
ENSPVIG00000001585	42	22	64	123	33	57	127	53	118	139	137	172	97	31	80	73	83	84	39	47	125	56	77	53	207	113	163	57	136	45	141	29	13	7	111	147	217	158	371	106
ENSPVIG00000001586	3660	1911	8825	7951	12402	6173	4611	7640	1091	1416	1099	758	1217	659	561	413	1466	856	3616	4072	468	1350	648	393	1429	1155	5095	1630	1000	4178	209	3892	564	1262	4527	3140	64	26	36	29
ENSPVIG00000001587	48	30	102	109	127	45	59	94	53	35	26	54	41	31	34	24	58	28	64	27	26	18	11	5	36	55	84	41	18	42	17	43	10	15	42	48	0	0	5	6
ENSPVIG00000001592	2440	1773	3779	3626	566	4312	4373	2234	4601	6973	3306	3117	4189	1513	3074	1530	4599	2649	2003	1504	1238	2258	3606	1617	1690	2690	3263	2207	4838	596	1952	909	225	102	3471	6422	4173	873	885	543
ENSPVIG00000001594	619	530	756	781	291	693	1051	830	1273	1192	1452	1135	1101	770	681	568	1218	1041	981	810	1018	1178	994	1033	875	1497	1456	784	1379	632	900	976	228	158	1246	2063	5543	2148	1228	689
ENSPVIG00000001595	722	658	1100	1368	482	1447	1495	997	1465	1515	1569	1575	1465	874	1094	1113	2277	1540	1294	879	1143	1087	1126	744	1209	1705	1531	1204	1267	837	1280	578	616	328	1338	1553	1092	1429	532	477
ENSPVIG00000001596	9	89	20	61	44	37	25	30	31	49	33	86	70	15	16	124	69	72	16	11	18	13	10	12	69	102	101	70	51	79	19	28	39	18	16	39	8	2	92	34
ENSPVIG00000001597	1283	917	1356	1166	847	1181	1430	3115	3413	4593	2220	1683	1973	1716	1560	1285	1970	1528	1660	1635	3052	2324	3179	1228	2069	2600	1782	1765	2473	1275	1554	2213	1076	747	2997	2663	2858	546	758	478
ENSPVIG00000001598	176	97	110	33	53	89	105	148	222	183	100	77	64	75	61	45	82	33	92	30	18	20	29	19	41	205	61	125	48	48	18	34	9	6	41	59	6	0	4	2
ENSPVIG00000001600	0	0	1	1	4	0	3	0	0	1	6	2	3	2	1	2	0	0	0	3	0	1	0	0	0	13	5	6	7	1	0	5	0	2	0	8	1	1	0	2
ENSPVIG00000001601	97	85	109	90	63	90	205	125	193	146	201	107	128	68	80	60	156	156	104	83	208	178	91	110	204	297	157	115	241	115	137	201	37	39	144	217	438	103	1925	830
ENSPVIG00000001602	36	70	44	50	5	45	23	31	37	30	46	113	52	40	109	137	74	90	34	21	141	21	34	11	351	115	90	29	30	24	119	38	32	74	3	19	6	10	22	43
ENSPVIG00000001603	358	259	409	943	230	613	716	449	738	922	384	431	462	234	647	749	701	505	329	298	413	407	757	350	1799	969	510	263	343	363	559	311	483	237	573	1275	180	196	1487	773
ENSPVIG00000001605	30	20	36	24	10	24	139	26	62	293	42	45	92	28	74	25	40	40	18	27	56	29	66	64	111	92	309	26	46	34	80	24	11	2	50	70	385	371	943	636
ENSPVIG00000001606	27	15	115	182	116	89	111	59	115	161	129	114	105	28	117	59	161	137	45	62	289	86	78	60	126	38	219	59	147	55	303	50	18	16	178	174	554	552	371	250
ENSPVIG00000001607	1874	1628	2571	2533	1647	2263	2688	2173	3189	3591	3396	2385	3220	2126	1969	1572	3731	3325	2820	2614	2662	2959	2722	2001	3936	4358	2722	2519	3023	1535	2542	1469	873	566	2587	3257	1620	1503	1898	1104
ENSPVIG00000001608	54	42	146	86	504	55	60	67	28	41	45	50	57	69	88	75	93	85	60	33	99	52	28	81	117	94	91	54	48	84	57	36	23	13	19	90	112	53	15	4
ENSPVIG00000001613	0	0	0	0	0	0	0	0	0	0	0	0	0	0	0	0	0	0	0	0	0	0	0	0	0	0	0	0	0	0	0	0	0	0	0	0	0	0	0	1
ENSPVIG00000001614	3	4	7	0	0	0	3	0	2	0	22	4	5	29	8	2	0	1	0	3	1	0	2	1	16	19	36	6	5	2	3	3	2	0	15	3	1	23	19	0
ENSPVIG00000001615	2	0	0	0	0	0	0	0	0	0	5	2	1	0	0	0	0	0	0	0	0	0	0	0	0	0	12	0	0	0	0	0	0	0	0	0	0	0	0	0
ENSPVIG00000001617	0	0	0	0	0	0	0	1	2	0	14	2	9	3	0	0	0	1	0	2	1	0	0	0	0	18	79	4	3	2	0	1	3	0	0	4	0	0	2	0
ENSPVIG00000001618	0	1	0	0	0	0	0	0	0	2	5	7	5	2	1	6	0	1	2	0	0	1	0	3	0	2	9	0	1	3	2	0	0	0	2	13	0	1	2	0
ENSPVIG00000001621	6	0	10	2	0	2	0	2	2	0	4	0	0	0	0	2	0	0	1	0	1	0	0	0	4	8	14	0	0	6	0	0	0	0	0	0	0	0	3	8
ENSPVIG00000001625	222	218	350	607	240	372	418	274	514	635	463	525	475	205	380	387	493	458	285	156	351	295	319	200	537	893	699	290	383	258	387	158	118	70	369	748	1883	1250	704	1242
ENSPVIG00000001629	275	216	481	528	260	455	475	320	561	641	583	495	715	380	565	422	994	763	418	259	657	398	435	311	882	741	568	577	484	298	715	237	162	93	525	635	461	571	657	1252
ENSPVIG00000001630	1556	311	2393	100	908	847	204	408	267	305	197	235	280	132	147	75	205	102	119	229	124	58	32	50	112	185	82	77	161	262	72	135	33	30	112	145	0	19	9	10
ENSPVIG00000001631	141	165	196	64	35	88	94	276	131	187	1120	1390	1186	621	919	267	527	568	379	70	341	49	71	55	227	323	1295	216	283	52	796	84	21	5	172	154	11	26	131	86
ENSPVIG00000001633	575	428	376	163	158	219	252	556	565	417	2113	2300	2612	313	361	900	700	504	736	370	202	417	52	1403	695	7643	2922	899	2314	1007	265	1364	409	525	1716	3152	509	178	1912	1692
ENSPVIG00000001635	3485	3087	4435	4438	3297	3397	5655	4468	5684	6646	3904	2120	3016	3656	2695	2537	6994	5836	5758	4879	2974	8110	5631	4330	7976	7762	2409	4130	3674	2781	3310	4662	2754	1330	4283	5598	1983	1810	905	635
ENSPVIG00000001636	621	572	690	635	381	702	754	1336	1437	2146	409	357	290	459	320	358	665	560	378	1457	832	2752	2790	1824	849	908	258	418	1261	796	979	974	1247	516	1808	1636	29	174	57	43
ENSPVIG00000001637	7	13	11	29	0	15	15	27	40	131	33	14	21	15	13	18	10	14	13	23	98	35	91	101	30	40	54	6	49	40	33	45	147	80	149	152	2	1	28	4
ENSPVIG00000001638	638	674	728	481	346	536	589	813	753	787	732	743	681	516	742	654	809	693	588	738	592	541	644	543	726	1195	516	709	825	700	526	511	436	182	638	423	136	86	234	119
ENSPVIG00000001640	103	84	111	103	90	63	22	109	124	135	83	114	125	29	74	107	141	110	30	45	120	83	163	189	205	365	103	98	128	80	125	118	151	95	126	206	307	97	13	23
ENSPVIG00000001641	70	107	227	272	49	287	208	107	352	462	272	645	209	111	437	209	447	300	77	229	793	226	355	155	177	141	297	226	425	105	866	50	46	15	239	220	70	33	51	92
ENSPVIG00000001642	154	98	137	145	70	129	210	125	161	352	119	116	104	100	145	156	216	153	213	70	164	225	274	299	232	328	131	147	143	113	253	72	161	155	169	172	38	13	158	63
ENSPVIG00000001643	26441	18305	27187	16107	18861	11615	15551	20553	19629	12851	27500	22036	17600	31763	16414	16056	21666	21506	43970	22503	8224	22180	16085	13741	21132	33152	14910	23196	17674	21331	7097	19180	11406	11273	20206	21339	1787	1333	1612	1809
ENSPVIG00000001644	875	672	801	994	989	999	790	1464	1370	1785	837	1393	1692	955	1082	1290	1566	1241	1264	896	1170	998	1028	903	1892	2542	1279	1094	1097	1073	1380	950	463	255	1154	1010	1546	831	407	263
ENSPVIG00000001645	3	3	5	6	8	8	3	2	0	6	6	3	2	1	1	0	3	1	0	0	7	7	3	2	8	3	3	4	1	1	8	0	4	0	4	5	29	72	16	44
ENSPVIG00000001646	998	790	789	1004	498	849	673	1021	1251	1686	1014	1374	1351	523	967	1322	1538	1051	873	635	1269	1006	1161	1102	1533	2569	1572	1035	1228	975	1152	821	934	774	1088	1368	1289	1045	218	280
ENSPVIG00000001647	65	19	49	18	13	13	30	46	27	32	101	112	199	110	57	37	99	95	73	42	120	41	27	15	129	106	105	45	43	40	122	12	6	3	39	25	18	66	35	27
ENSPVIG00000001649	28	30	125	194	229	156	78	98	113	151	54	96	87	16	56	53	164	68	64	48	148	108	102	46	121	165	151	45	80	39	119	68	22	29	128	124	864	1112	499	325
ENSPVIG00000001650	564	525	535	473	351	440	474	657	658	1443	516	755	961	251	412	444	465	496	324	751	706	577	824	834	580	2116	475	364	663	603	653	416	681	324	861	566	5	5	78	29
ENSPVIG00000001652	3014	1629	2542	1903	1352	2264	2118	2989	3597	3427	3103	2639	3133	1519	1817	2211	4361	2921	3097	2585	1842	3588	2109	2653	2071	5840	2376	3048	3402	2217	1602	2275	1782	1234	3474	4006	4350	1814	438	354
ENSPVIG00000001654	10	2	28	21	8	14	33	25	32	17	51	40	2	108	100	26	54	32	67	36	42	37	34	11	155	73	12	44	61	62	70	14	11	6	37	38	2	6	6	2
ENSPVIG00000001655	264	169	316	293	144	281	366	267	560	557	489	449	580	179	350	260	737	476	356	240	462	365	385	330	397	705	454	303	596	256	587	255	186	124	486	776	1954	694	90	64
ENSPVIG00000001656	38	48	113	178	38	131	170	62	132	220	115	92	101	50	87	94	158	116	66	44	134	88	133	60	40	92	152	81	150	47	164	12	27	5	98	158	27	33	134	97
ENSPVIG00000001657	693	455	789	1024	667	784	526	704	1406	1470	1073	1383	1207	546	1087	975	1442	1055	501	792	1580	988	1001	966	1088	1030	1407	901	1374	738	1606	408	619	279	1162	1387	1314	2058	196	274
ENSPVIG00000001658	564	677	757	1061	326	897	807	1202	1302	1658	1424	1147	958	718	1161	736	934	1050	609	756	1896	662	878	676	1525	867	1008	488	929	721	1857	550	183	173	439	543	322	238	84	38
ENSPVIG00000001664	534	454	582	482	390	393	776	587	516	587	602	435	536	535	344	371	578	450	629	470	253	784	616	513	664	1103	339	423	525	493	285	587	307	203	610	733	560	232	263	117
ENSPVIG00000001666	341	259	705	759	215	578	1019	469	847	948	785	399	532	317	404	268	655	631	464	296	563	447	720	261	423	275	577	449	428	137	564	173	100	30	445	592	800	442	307	98
ENSPVIG00000001667	265	219	112	138	183	86	102	261	206	219	219	323	470	153	259	261	317	172	153	132	173	80	65	164	406	1064	410	207	211	128	158	296	71	31	131	179	187	78	950	133
ENSPVIG00000001669	1035	1121	1635	2229	1086	1808	1648	1464	2416	2643	1605	1794	1395	1059	1585	1574	2207	1890	1107	1298	2287	1624	1962	1258	2934	2717	1738	1578	1964	1156	2741	1122	945	527	1936	2681	1516	3889	647	975
ENSPVIG00000001670	14	26	7	11	7	12	5	21	9	16	19	9	5	5	17	18	6	8	5	2	8	5	4	9	46	22	32	7	15	11	8	12	1	2	10	4	81	19	0	1
ENSPVIG00000001672	0	0	0	0	0	0	0	0	0	4	4	0	0	0	2	0	0	0	0	0	0	0	0	0	0	0	0	0	0	0	0	0	0	0	1	0	0	1	0	0
ENSPVIG00000001674	899	360	510	562	481	458	325	797	1084	841	428	303	569	425	616	1503	1229	516	355	274	940	1243	656	1078	3315	3508	664	414	286	1420	766	1030	2640	2217	1494	1288	34	56	84	121
ENSPVIG00000001676	3	0	0	1	0	6	2	5	10	0	2	3	0	6	4	4	2	2	0	0	2	3	1	0	10	6	60	4	0	0	0	0	3	0	1	0	0	1	2	2
ENSPVIG00000001677	274	483	419	188	131	221	174	315	406	393	180	371	476	112	200	336	283	176	187	271	166	471	354	346	415	380	185	184	486	453	242	341	470	250	240	426	42	24	82	73
ENSPVIG00000001678	139	140	132	196	88	172	150	94	130	305	118	145	95	70	98	138	205	144	44	194	282	103	173	118	539	322	118	84	178	155	269	324	86	117	103	138	14	48	44	63
ENSPVIG00000001679	33	18	54	58	20	55	19	36	105	84	151	146	191	69	95	78	136	115	62	30	76	30	32	79	66	168	155	98	110	15	79	39	11	4	50	168	716	358	344	129
ENSPVIG00000001680	105	107	147	155	117	190	161	125	197	221	167	152	120	123	142	82	168	190	197	138	128	168	204	103	146	249	123	181	194	46	150	80	30	18	195	251	143	50	13	10
ENSPVIG00000001681	90	93	124	283	83	187	169	115	152	172	140	191	136	97	150	239	369	257	70	112	171	95	90	97	247	146	133	146	115	167	218	67	66	43	109	151	11	35	15	42
ENSPVIG00000001682	51	36	189	276	63	175	330	115	274	444	273	225	249	62	158	62	361	136	132	79	383	95	191	73	152	152	328	111	285	32	422	60	35	34	178	334	903	268	445	392
ENSPVIG00000001683	0	0	0	0	0	0	0	0	0	0	0	0	0	0	0	0	0	0	0	0	0	0	0	0	0	0	0	0	0	0	0	0	1	0	0	0	0	1	2	1
ENSPVIG00000001684	0	0	0	0	0	0	0	4	1	0	10	3	9	7	0	7	0	1	0	4	0	1	0	0	2	7	5	13	14	3	3	9	4	0	5	6	0	3	13	8
ENSPVIG00000001685	428	318	492	364	217	294	378	298	372	433	568	326	441	245	224	253	495	410	471	280	195	425	352	271	425	613	385	390	349	224	194	206	183	101	274	349	248	157	200	155
ENSPVIG00000001686	20	8	7	13	52	38	1	29	22	103	61	28	25	17	45	24	27	60	15	5	33	55	150	57	12	94	61	58	36	21	59	14	17	3	120	85	0	3	178	130
ENSPVIG00000001688	0	0	0	0	0	0	0	0	0	0	0	0	0	0	0	0	3	0	0	0	0	0	0	0	0	0	5	0	0	0	0	0	0	0	0	0	0	0	1	0
ENSPVIG00000001689	512	326	415	486	341	436	480	419	518	564	511	463	453	292	495	490	653	497	412	302	431	558	410	389	1223	1315	357	448	463	528	385	272	387	226	463	539	1300	627	156	93
ENSPVIG00000001690	0	0	0	0	0	0	0	0	0	0	0	0	0	0	0	0	0	0	0	0	0	0	0	0	0	0	1	0	0	0	0	0	0	0	4	0	0	0	1	0
ENSPVIG00000001691	1428	1537	1914	1552	1095	1414	1745	2084	1799	2389	2060	1722	1704	1884	1417	1890	2795	2153	2478	1420	1095	1893	1677	2027	2643	3768	1703	2118	1777	1555	1212	1409	900	629	1873	1917	1667	505	695	150
ENSPVIG00000001692	0	0	0	0	0	0	0	0	0	0	0	0	0	0	0	0	0	0	0	0	0	0	0	0	0	0	0	0	1	0	0	0	0	1	0	0	0	2	0	0
ENSPVIG00000001693	0	0	0	0	0	0	0	0	0	0	0	0	2	0	0	0	0	0	0	0	0	0	0	0	0	0	0	0	0	0	0	0	0	0	0	0	0	0	1	1
ENSPVIG00000001694	3454	2444	3890	2843	1852	2459	3452	3057	3710	4069	5151	2942	4331	2520	1999	1872	4715	3446	3777	2661	1909	3195	2924	2304	3318	6695	3720	3131	4041	1780	1826	2295	983	714	3207	4685	2683	746	4948	2121
ENSPVIG00000001695	0	0	0	0	0	0	0	0	0	0	0	0	0	0	0	0	0	0	0	0	0	0	0	0	0	0	0	0	0	0	0	0	0	0	0	0	0	0	0	0
ENSPVIG00000001696	81	38	115	56	56	56	117	55	111	121	118	91	94	76	83	58	93	79	75	85	70	68	109	92	45	128	108	47	81	33	30	55	12	0	60	157	126	37	46	24
ENSPVIG00000001698	0	0	0	0	0	0	0	0	0	0	1	0	0	0	0	0	0	0	0	0	0	0	0	0	0	0	0	0	0	0	0	0	0	0	0	0	0	1	0	0
ENSPVIG00000001700	136	105	196	197	57	106	172	89	147	194	231	279	185	116	135	102	208	200	127	105	176	209	140	169	431	385	291	101	231	156	195	92	108	77	243	268	757	606	169	127
ENSPVIG00000001701	0	0	8	0	0	1	0	1	4	9	9	2	3	2	15	1	22	7	9	10	22	3	15	2	13	21	1	8	4	17	2	5	1	0	4	3	0	1	13	5
ENSPVIG00000001702	1075	947	528	851	599	628	364	958	934	1190	381	868	782	412	941	1664	1342	715	237	399	1050	797	523	1093	2264	2325	656	511	616	2039	785	652	1551	717	709	703	111	144	116	160
ENSPVIG00000001703	0	0	0	0	2	0	0	5	0	2	5	11	12	0	3	1	2	0	0	0	1	2	0	5	2	21	16	0	7	2	0	1	1	0	8	38	1	2	9	1
ENSPVIG00000001704	10	0	5	1	0	5	13	12	9	31	20	17	29	34	10	21	2	9	46	2	9	6	5	6	50	106	28	16	7	11	7	8	0	0	25	27	2900	3766	17	11
ENSPVIG00000001705	3023	2359	3060	2251	2317	1920	2731	2914	2502	3114	3133	2289	2694	2437	1842	1875	3659	2302	3201	2550	1450	2301	2361	1921	2683	3980	2157	2900	2588	1862	1262	2222	1411	904	2150	2377	798	403	2253	1050
ENSPVIG00000001706	8	12	1	2	2	3	4	21	6	4	41	28	39	11	16	14	5	12	3	9	6	5	1	21	30	150	71	4	19	20	4	21	5	0	3	44	1	2	396	315
ENSPVIG00000001707	0	0	0	0	0	1	0	1	1	0	2	0	0	0	0	3	0	0	1	0	1	0	0	0	8	12	0	0	0	2	0	0	0	0	0	1	0	0	16	28
ENSPVIG00000001708	12	4	29	26	6	22	33	9	19	40	17	85	37	9	59	33	32	37	7	10	11	2	6	0	14	1	74	18	5	1	6	0	0	0	6	3	114	93	4	0
ENSPVIG00000001709	0	0	0	0	0	0	0	0	0	0	0	1	0	0	0	0	0	0	0	0	0	0	0	0	0	0	0	0	2	1	0	0	0	0	0	1	0	0	12	1
ENSPVIG00000001710	1215	944	1116	727	992	680	1028	1075	859	925	1015	620	854	850	586	590	1134	858	1282	832	457	941	874	709	875	1736	676	766	919	777	374	1158	344	154	921	1098	549	101	294	143
ENSPVIG00000001711	64	83	106	41	26	29	28	78	43	41	74	87	83	66	65	65	18	61	24	41	69	36	12	52	224	145	171	19	83	142	33	84	14	30	36	57	347	55	987	1085
ENSPVIG00000001712	11	14	11	8	68	12	11	21	26	26	68	103	224	42	115	65	177	111	60	5	315	56	2	11	192	152	62	42	116	32	34	188	87	146	13	35	11	3	93	55
ENSPVIG00000001714	1630	1500	2169	1503	1053	1009	1134	2289	3651	1983	1251	1606	1576	1101	1062	615	2106	1854	1018	1931	2973	3033	1187	1190	1130	1164	835	913	3090	1155	3446	2080	2409	1255	1494	1955	437	159	157	75
ENSPVIG00000001715	3	0	3	4	6	0	0	0	0	1	0	2	1	0	3	3	5	1	0	0	0	0	3	3	26	5	0	2	0	2	3	0	0	9	3	2	0	1	0	0
ENSPVIG00000001716	38	29	38	69	18	69	73	34	98	81	84	69	51	8	60	31	83	79	45	52	84	50	63	27	86	95	87	36	92	13	113	15	9	9	64	102	69	39	326	90
ENSPVIG00000001717	0	6	0	3	8	0	4	3	0	5	3	2	7	3	1	2	0	0	6	1	1	0	0	0	9	7	44	0	8	0	2	3	0	0	0	1	0	1	3	4
ENSPVIG00000001720	306	254	198	663	566	1280	204	898	500	923	195	503	593	106	401	904	786	531	379	96	282	615	593	620	588	870	383	610	310	390	403	165	376	291	535	794	125	193	70	20
ENSPVIG00000001721	0	0	0	0	0	0	0	0	0	0	0	1	0	0	0	0	6	0	0	0	0	1	0	0	0	0	0	0	0	0	0	0	0	0	0	0	0	0	8265	3826
ENSPVIG00000001722	0	0	0	0	1	0	0	0	1	0	1	8	5	6	0	2	0	21	0	0	0	2	0	0	0	0	2	0	1	0	0	0	0	4	0	0	0	0	1	0
ENSPVIG00000001723	557	522	670	525	319	341	901	530	548	886	1058	574	963	303	387	443	804	645	587	450	404	688	580	556	1923	1959	846	338	975	535	364	609	525	281	624	949	784	358	949	623
ENSPVIG00000001724	0	0	0	0	0	0	0	0	1	0	0	3	0	0	0	5	0	0	0	0	2	1	0	0	0	0	0	0	0	2	0	0	0	1	1	0	0	0	0	2
ENSPVIG00000001725	116	51	53	62	33	29	83	76	70	165	122	101	129	63	60	36	57	40	49	47	105	45	25	86	44	243	178	81	160	52	50	115	17	17	76	117	149	23	18	39
ENSPVIG00000001726	1589	1268	2251	2889	1204	2523	2638	1845	2838	3010	3149	2449	2934	2107	1931	1620	3422	2675	2094	1787	2141	2201	2197	1238	3529	2016	3906	2449	2494	1579	2228	1710	1147	1847	2199	3195	1270	1212	3415	1820
ENSPVIG00000001727	1	0	0	0	2	0	0	0	0	0	3	1	1	0	0	0	0	0	0	0	0	0	0	0	0	0	2	0	0	0	0	0	0	0	0	0	0	1	19	1
ENSPVIG00000001728	0	1	1	0	2	8	2	2	1	9	5	1	1	0	3	1	1	2	7	4	1	1	3	4	5	1	2	1	8	0	5	3	3	2	2	0	0	0	0	0
ENSPVIG00000001731	46	10	71	90	17	69	73	109	157	223	61	137	120	36	71	36	48	51	26	56	310	71	122	73	52	68	173	64	170	32	570	43	43	18	57	116	1000	569	146	66
ENSPVIG00000001732	252	233	273	175	153	139	187	230	245	271	466	287	394	192	210	207	258	276	234	232	199	184	205	201	303	555	328	162	470	172	174	281	114	83	222	341	328	121	260	143
ENSPVIG00000001734	11	0	6	12	18	9	2	19	5	22	2	3	3	4	2	13	0	4	7	6	4	5	4	2	41	2	3	2	4	1	0	1	4	0	0	0	1	2	3	0
ENSPVIG00000001739	0	0	0	2	1	3	3	0	286	0	3	0	1	247	248	0	0	0	1	0	258	1	0	0	4	1	296	2	320	3	208	404	0	2	3	1	278	2	1	0
ENSPVIG00000001741	127	140	110	89	92	98	190	168	209	214	170	86	162	114	129	152	209	127	91	117	178	158	176	232	498	299	144	142	254	156	219	329	239	213	172	219	764	331	457	175
ENSPVIG00000001742	59	64	70	5	11	49	24	47	107	59	29	61	29	51	48	26	21	1	35	34	45	63	67	48	44	17	15	27	34	26	39	43	21	3	58	33	0	3	5	7
ENSPVIG00000001743	430	285	538	1001	343	839	839	510	901	994	842	867	789	365	741	811	1321	1061	417	433	1172	621	677	300	785	572	1181	613	836	260	1121	206	216	70	653	819	2550	2438	772	831
ENSPVIG00000001744	95	85	227	407	189	356	206	278	385	615	186	412	344	90	302	306	424	250	102	113	721	278	273	179	366	350	465	171	343	108	899	130	126	33	256	343	1190	1263	228	162
ENSPVIG00000001745	45	23	24	10	36	6	6	42	43	23	82	136	220	145	88	88	54	122	84	90	36	73	8	28	1073	456	111	59	40	76	63	63	26	43	47	55	2	30	30	10
ENSPVIG00000001746	1014	857	1230	1153	417	850	1572	1100	1527	1491	1329	946	826	1108	784	872	1029	1316	783	704	1135	1006	1660	940	1413	1809	712	819	627	770	725	443	267	155	797	930	3404	1339	402	36
ENSPVIG00000001747	1	0	5	10	2	1	3	0	2	1	1	18	12	1	4	11	10	9	2	0	9	6	1	1	2	18	4	2	10	0	7	4	1	0	4	3	2	1	0	1
ENSPVIG00000001748	0	0	1	3	0	0	0	1	8	2	1	1	3	2	8	7	0	0	1	0	19	2	4	2	0	0	5	2	5	5	7	4	0	0	1	2	0	1	0	0
ENSPVIG00000001749	5550	6147	3939	5976	6276	3637	3025	5822	5569	6231	2965	6745	5522	4133	7270	11325	6665	5914	4096	4179	7963	5600	3609	5399	16764	11102	5103	4459	3782	9623	5824	10333	9698	10753	4884	4601	1333	1181	1776	1545
ENSPVIG00000001750	101	28	50	38	56	61	57	41	91	83	135	50	103	129	98	38	61	54	104	29	67	62	73	99	73	201	110	108	84	50	28	50	16	18	155	170	309	96	504	173
ENSPVIG00000001751	383	316	423	486	267	392	517	470	631	694	627	413	615	415	470	396	509	525	496	420	578	675	675	387	1043	777	474	384	621	367	802	494	293	135	555	647	2483	937	348	176
ENSPVIG00000001755	60	29	95	156	40	146	56	46	163	115	174	177	104	51	146	97	127	144	42	80	98	68	110	80	235	182	216	106	173	38	88	27	13	15	70	124	2	124	11	4
ENSPVIG00000001757	0	0	0	0	0	0	0	0	0	0	3	0	0	4	1	0	0	1	0	0	1	0	0	0	6	0	5	0	0	3	0	6	0	0	0	0	0	0	26	47
ENSPVIG00000001760	452	219	643	488	250	624	741	498	731	744	1070	649	526	332	480	197	803	618	468	291	427	430	491	273	202	439	589	530	945	118	417	153	51	24	602	670	218	120	5661	2956
ENSPVIG00000001762	0	0	1	0	0	0	1	0	3	0	4	2	4	0	0	0	0	0	0	1	0	0	0	0	0	0	1	0	1	0	0	0	0	0	0	2	0	2	0	0
ENSPVIG00000001763	0	0	1	0	0	0	0	0	0	0	0	0	0	0	0	0	0	0	0	0	0	0	0	0	0	0	1	0	0	0	0	0	0	0	0	1	0	0	0	0
ENSPVIG00000001764	0	0	0	0	0	2	0	2	4	0	5	1	3	0	1	0	0	0	3	0	1	4	2	0	5	6	0	0	1	0	2	4	3	0	1	7	2014	548	3	0
ENSPVIG00000001765	0	0	0	0	0	0	0	0	0	0	10	9	12	8	0	4	0	0	0	0	0	1	0	0	3	13	38	0	4	1	0	0	0	0	0	1	0	0	17	2
ENSPVIG00000001766	134	128	183	137	109	126	128	145	252	248	231	326	345	224	247	280	295	233	216	125	248	202	88	177	357	501	353	350	392	244	301	139	152	27	240	308	579	225	48	47
ENSPVIG00000001767	36	32	33	17	84	16	12	6	4	7	41	48	6	230	51	121	13	52	128	98	193	36	2	3	589	51	6	4	17	138	24	29	3	48	19	0	1	7	8	0
ENSPVIG00000001769	437	450	320	807	422	922	563	491	430	970	220	264	327	230	360	655	1201	339	499	132	215	127	287	100	541	418	231	293	101	50	155	69	23	40	76	114	1	20	90	32
ENSPVIG00000001770	481	556	513	649	205	755	722	329	962	763	954	776	843	227	353	272	921	797	431	480	965	801	668	243	355	462	835	743	895	193	936	257	121	74	594	1010	54	100	641	266
ENSPVIG00000001772	35	48	25	41	11	45	34	25	25	15	18	28	19	8	27	10	11	21	15	15	84	1	1	9	62	11	26	2	10	6	43	11	10	10	21	15	3	0	9	1
ENSPVIG00000001773	110	143	169	206	80	185	188	209	208	283	203	156	172	83	130	184	295	185	130	95	130	205	178	177	230	298	197	163	168	115	138	77	70	45	160	280	92	22	159	68
ENSPVIG00000001774	186	220	169	270	175	195	268	264	265	407	220	295	408	158	179	351	265	277	156	186	311	207	229	214	819	650	361	141	261	217	245	200	205	112	212	237	209	158	535	1470
ENSPVIG00000001775	623	331	671	885	546	666	825	651	992	922	554	556	647	676	721	948	970	745	777	631	1134	847	882	597	1839	1426	720	1144	602	946	983	614	772	656	993	869	3644	2158	368	225
ENSPVIG00000001776	338	333	404	306	268	274	400	385	359	431	392	285	391	345	306	248	367	287	488	314	233	268	337	253	574	702	420	294	176	253	185	331	148	102	320	393	476	110	192	99
ENSPVIG00000001777	139	76	217	333	164	174	248	174	285	459	243	129	202	90	108	152	312	223	185	163	151	251	314	212	137	201	148	211	167	114	141	81	62	28	216	247	130	189	36	34
ENSPVIG00000001778	548	505	839	1001	411	795	925	710	1071	1145	1054	910	1055	560	874	828	1269	1035	811	644	828	925	739	474	858	984	1339	927	1005	528	741	395	432	185	621	779	1966	909	1030	541
ENSPVIG00000001779	2	0	2	1	0	6	12	1	10	8	5	1	0	3	5	2	1	2	0	2	12	0	7	6	0	11	7	5	0	3	6	2	0	1	0	3	0	2	3	4
ENSPVIG00000001780	0	6	0	71	0	1	3	2	0	4	1	1	0	6	2	227	21	17	0	4	1	2	0	3	10	5	11	77	1	3	2	1	300	2	3	4	0	0	0	43
ENSPVIG00000001781	0	20	0	0	0	0	0	2	1	7	14	12	11	9	8	4	1	4	2	7	14	2	9	6	23	20	47	3	16	3	3	7	21	6	11	21	1	0	265	239
ENSPVIG00000001783	885	546	1068	817	338	1098	1138	1142	1893	2114	1276	895	1268	637	762	497	1543	1218	873	939	1026	1485	1309	778	1071	2070	933	871	1301	621	899	847	401	295	1289	1833	3142	1636	325	281
ENSPVIG00000001785	135	107	132	182	90	130	138	154	159	193	174	193	224	129	150	169	189	157	151	175	178	138	160	191	449	426	205	149	221	187	206	162	124	70	178	239	1107	329	251	128
ENSPVIG00000001786	408	454	417	787	550	586	384	567	648	735	400	733	813	320	645	686	940	510	427	341	833	420	362	472	921	1314	940	460	528	527	791	394	398	293	651	577	793	389	666	416
ENSPVIG00000001787	3	6	9	7	1	24	12	46	57	113	34	43	17	5	11	8	25	14	4	30	131	49	45	22	5	41	61	7	61	9	147	22	16	4	38	74	8	12	8	14
ENSPVIG00000001788	85	54	73	47	30	92	117	150	134	125	242	105	95	189	62	103	126	238	147	68	59	170	75	70	140	156	214	44	158	246	95	71	24	56	78	95	396	308	7038	3435
ENSPVIG00000001790	1326	1115	1408	867	858	859	1398	1100	1188	1269	1808	1169	1389	1081	907	925	1629	1279	1516	1010	694	1380	1208	1070	2279	3013	1332	1053	1503	1085	614	1473	733	505	1210	1697	614	309	1430	672
ENSPVIG00000001791	1023	672	742	718	611	622	941	703	790	1099	1230	697	846	740	661	686	1212	1026	1197	819	517	811	751	589	930	1378	984	774	761	605	481	646	466	402	789	835	1482	402	184	74
ENSPVIG00000001792	38	12	15	27	28	20	31	19	32	30	15	24	32	12	16	31	37	27	27	14	21	20	13	38	72	118	28	16	29	27	21	33	20	6	34	27	198	38	233	89
ENSPVIG00000001793	263	175	415	689	291	621	522	466	614	1331	386	754	841	201	551	539	885	627	323	272	1024	400	634	486	549	801	694	449	695	321	995	214	194	67	576	880	1200	914	99	115
ENSPVIG00000001794	3	0	3	6	2	15	2	1	2	2	8	4	5	2	6	1	4	1	4	0	0	0	0	0	1	0	7	9	3	4	0	1	0	0	0	2	0	0	0	1
ENSPVIG00000001795	144	122	193	295	83	332	132	224	572	1018	222	483	373	70	413	317	506	328	82	186	1407	242	516	132	294	200	579	208	399	63	2190	104	105	61	190	348	698	232	29	50
ENSPVIG00000001796	377	447	623	396	200	372	499	380	448	473	962	518	481	739	609	532	875	863	946	708	543	940	652	389	1205	1117	452	986	548	481	462	412	355	74	592	507	254	921	40	33
ENSPVIG00000001797	898	692	1211	1104	592	968	1460	890	1171	1375	1148	776	951	805	766	756	1551	1068	965	811	736	1030	1086	585	1337	1210	763	813	958	557	633	465	337	154	880	934	827	434	452	160
ENSPVIG00000001799	2288	1740	2806	2266	1062	2425	3173	2795	3577	3869	3110	2241	2880	1993	1902	1530	3436	2608	2493	1668	1537	2349	2591	1712	2295	4022	2320	2325	2859	1228	1404	1288	583	443	2454	2827	1295	962	1707	1346
ENSPVIG00000001801	10	10	0	5	1	5	3	11	12	10	29	8	26	11	16	9	19	13	20	2	22	8	8	7	9	56	24	45	14	7	12	4	8	0	6	6	81	32	31	15
ENSPVIG00000001802	32	24	17	55	13	20	5	79	97	177	26	38	73	37	33	88	32	24	21	16	171	63	105	83	194	161	36	25	100	93	291	110	137	48	100	56	21	41	5	3
ENSPVIG00000001803	0	0	0	7	1	0	0	8	4	0	2	1	1	3	0	4	0	1	0	0	5	1	0	1	15	0	0	0	7	7	8	0	5	0	0	0	1	3	0	2
ENSPVIG00000001804	1075	1849	1132	1367	1418	936	761	1209	681	893	1283	1482	928	1198	587	1467	1323	1008	1022	1270	815	1167	718	1240	6004	4424	1062	1328	1338	2230	821	3287	1784	3205	1388	1439	1740	2910	617	759
ENSPVIG00000001805	0	0	0	0	0	1	0	0	0	0	0	1	1	0	0	0	0	1	0	0	2	0	0	0	0	1	1	0	0	0	2	0	1	0	0	0	0	0	0	1
ENSPVIG00000001806	908	636	1297	1325	685	1201	1246	1210	1914	2216	1652	1115	1610	1032	1303	924	1714	1388	1038	1017	1486	1150	1187	756	1221	1707	1257	1305	1218	760	1660	909	581	297	1314	1676	1719	1116	699	462
ENSPVIG00000001807	0	0	1	0	0	0	0	0	0	0	0	2	0	0	0	0	0	1	0	0	0	0	0	0	0	0	0	0	0	1	0	0	0	0	1	0	0	1	0	0
ENSPVIG00000001808	0	0	0	0	0	0	0	1	0	4	5	2	5	0	0	1	0	1	6	0	1	0	10	3	0	4	57	0	1	1	2	0	0	0	0	0	0	0	0	0
ENSPVIG00000001809	0	0	2	0	0	0	0	0	0	2	1	3	1	0	1	0	0	3	1	2	0	0	0	0	2	3	11	0	0	2	0	1	0	0	1	1	3	0	1009	132
ENSPVIG00000001810	0	0	0	1	0	0	3	0	0	2	0	6	1	0	1	0	0	0	3	2	0	0	0	3	17	5	12	0	2	1	0	1	0	1	9	8	89	2	5	0
ENSPVIG00000001812	0	0	0	0	0	0	0	0	0	0	1	0	0	0	0	0	0	0	0	2	0	0	1	2	1	0	0	0	0	3	1	0	1	0	0	0	0	0	0	0
ENSPVIG00000001813	0	0	1	0	1	0	0	0	0	0	2	1	1	0	2	1	0	3	1	0	1	0	0	1	16	2	8	0	7	0	2	4	0	0	1	0	0	0	1	0
ENSPVIG00000001815	0	0	1	1	0	1	2	2	0	6	3	3	7	2	3	0	2	1	3	0	1	1	2	0	29	11	24	0	8	3	0	2	0	0	1	8	1	0	33	10
ENSPVIG00000001816	647	390	624	368	472	329	462	602	492	491	691	448	470	514	340	369	543	553	660	329	227	496	358	301	1062	840	411	393	413	332	203	444	341	256	322	417	652	220	118	70
ENSPVIG00000001817	479	265	498	391	236	359	638	424	540	602	796	479	688	430	466	286	866	545	497	366	388	449	443	333	313	503	515	580	675	305	475	348	69	61	527	639	725	258	174	65
ENSPVIG00000001818	0	0	0	0	0	0	0	1	0	0	1	0	0	0	0	0	0	0	0	0	1	0	0	0	5	0	0	0	0	0	1	1	0	0	0	0	0	0	1	0
ENSPVIG00000001819	417	345	952	1047	390	1068	711	1109	2388	3318	873	1459	3138	540	1278	999	1571	1176	636	703	3588	830	1727	897	1320	1016	1745	1070	1291	451	7791	514	444	297	683	784	259	242	45	116
ENSPVIG00000001820	549	339	2069	3027	3023	1893	1222	1230	428	372	160	148	219	166	426	673	461	302	1468	809	103	350	290	92	1362	632	1810	453	292	1870	124	733	212	313	1310	1196	3	6	10	1
ENSPVIG00000001821	4	0	8	3	1	4	4	9	1	4	3	5	29	0	5	5	16	8	13	1	9	5	2	1	28	22	19	5	20	38	4	17	1	7	9	10	12	2	3	1
ENSPVIG00000001822	189	139	164	202	158	184	297	166	206	199	353	216	347	161	205	239	361	235	277	118	245	231	113	134	590	643	342	189	226	196	183	205	84	83	206	297	1500	484	191	110
ENSPVIG00000001823	758	633	854	915	684	731	1282	1055	990	920	971	676	685	907	631	954	1193	910	903	598	372	817	842	841	907	1974	630	946	896	765	388	703	367	315	861	1043	398	246	268	102
ENSPVIG00000001826	581	333	672	519	367	471	574	443	600	641	624	367	570	540	575	440	812	505	671	472	306	525	480	325	618	674	391	569	491	350	316	388	230	139	399	478	397	330	106	46
ENSPVIG00000001827	164	172	251	537	94	322	396	271	560	885	441	472	406	241	420	704	496	423	262	161	554	505	316	511	466	724	488	551	400	227	674	143	319	55	390	758	1047	415	243	239
ENSPVIG00000001829	26	12	11	8	11	7	22	20	8	29	86	120	93	24	10	74	134	66	75	21	6	37	4	76	37	231	215	69	148	49	15	59	9	13	128	249	13761	5765	38	26
ENSPVIG00000001830	62	53	72	107	64	90	93	118	117	147	96	72	60	55	47	62	108	74	57	71	57	90	69	51	50	36	61	75	73	60	64	69	29	8	90	98	111	26	3	4
ENSPVIG00000001831	31	68	56	26	25	37	44	65	46	42	204	192	150	61	48	80	137	113	102	41	22	78	23	135	127	546	250	105	162	80	19	121	9	37	149	329	561	250	349	137
ENSPVIG00000001832	89	105	89	151	42	131	97	83	132	151	175	124	113	96	121	104	200	150	64	83	168	114	101	50	204	237	176	89	182	94	154	150	83	111	115	197	920	547	187	108
ENSPVIG00000001833	26	49	35	36	10	24	25	41	40	52	66	70	66	53	54	42	89	73	30	26	35	26	17	41	35	175	101	40	90	54	44	43	55	16	31	112	344	266	10771	6278
ENSPVIG00000001834	0	0	2	1	0	2	0	3	2	2	4	1	8	2	5	7	11	4	10	3	1	6	0	1	5	14	9	5	5	3	1	1	0	1	2	7	0	0	3	2
ENSPVIG00000001835	103	91	66	73	32	69	48	93	105	144	70	92	109	67	169	86	128	111	84	87	156	99	85	92	147	186	107	97	125	83	118	76	56	28	112	144	274	96	17	17
ENSPVIG00000001838	14	5	19	3	18	4	11	12	6	15	78	90	135	71	49	56	65	92	96	169	209	105	33	50	130	211	42	130	288	97	333	49	27	26	112	166	34	180	110	78
ENSPVIG00000001839	8	17	9	8	8	5	13	27	30	29	29	15	20	14	10	12	13	55	6	8	8	22	30	24	23	56	18	10	19	23	10	8	8	2	8	54	1	8	32	24
ENSPVIG00000001840	14	25	44	15	5	27	27	61	22	45	257	393	413	47	81	142	222	167	63	63	28	134	15	129	108	515	412	116	293	100	43	163	34	25	162	402	118	51	143	125
ENSPVIG00000001842	0	0	1	27	2	6	8	0	2	0	63	13	0	23	30	32	5	85	15	21	82	24	2	1	0	10	2	0	1	3	8	1	5	5	5	7	1	2	4	0
ENSPVIG00000001843	0	0	0	0	0	0	0	0	0	0	0	0	0	0	0	0	0	0	0	0	0	0	0	0	0	0	0	0	0	0	0	0	0	0	0	0	0	0	0	0
ENSPVIG00000001844	3	0	0	1	0	0	6	1	0	2	15	10	10	0	5	1	21	3	10	0	3	3	5	7	5	7	15	3	15	4	0	2	0	0	12	10	2	3	84	34
ENSPVIG00000001845	219	31	129	39	260	50	95	318	49	98	49	113	341	145	32	19	30	9	1	180	101	2	0	1	23	8	3	1	69	149	12	3	10	2	0	2	0	0	4	0
ENSPVIG00000001846	2	6	2	2	4	4	6	4	5	14	5	3	4	7	6	5	20	1	4	4	2	1	2	2	2	0	1	4	0	4	6	1	2	1	2	4	0	0	0	0
ENSPVIG00000001850	322	166	381	354	181	338	343	310	439	337	523	408	292	367	352	252	563	379	588	340	301	331	272	158	182	274	231	431	298	194	209	106	46	36	307	235	97	44	5	17
ENSPVIG00000001851	0	0	2	0	5	3	1	3	0	4	2	4	7	1	2	1	2	0	2	9	1	1	0	25	0	0	4	0	10	1	1	0	0	0	4	2	0	0	9	3
ENSPVIG00000001852	0	0	0	0	0	0	0	0	0	0	0	0	0	0	0	0	0	0	0	0	0	0	0	0	0	0	0	0	0	0	0	0	0	0	0	0	0	0	0	0
ENSPVIG00000001855	0	0	0	0	0	0	0	0	0	0	0	0	0	0	0	0	0	0	0	0	0	0	0	0	0	0	0	0	0	0	0	2	0	0	0	0	0	0	456	153
ENSPVIG00000001857	352	290	320	441	184	427	251	363	694	610	528	467	675	286	499	443	702	466	275	261	608	414	435	366	606	554	626	395	575	333	573	365	237	210	385	550	498	126	109	125
ENSPVIG00000001858	1425	1339	1917	1487	856	1413	1620	879	1521	1787	1407	1331	985	1132	849	891	1502	1222	910	1297	1038	1045	1412	679	2336	2064	1032	1236	1507	774	1049	1249	728	661	1057	1354	1295	1079	7229	3070
ENSPVIG00000001859	0	0	0	0	0	0	0	0	0	0	0	0	0	0	0	0	0	0	1	0	0	0	0	1	0	0	0	0	0	1	0	0	0	0	0	0	0	0	2	0
ENSPVIG00000001860	35	9	21	13	34	17	57	16	9	43	15	45	71	24	3	8	11	5	2	52	22	0	0	3	7	10	30	2	23	15	3	2	2	0	0	2	3	0	76	29
ENSPVIG00000001861	0	0	1	0	0	0	1	2	3	1	3	1	1	4	1	1	0	3	0	2	0	0	0	0	0	3	0	0	0	0	0	0	0	0	0	0	3	1	0	0
ENSPVIG00000001867	38	21	40	41	26	55	24	64	91	102	47	87	76	15	37	23	45	30	14	37	183	25	14	36	61	55	120	27	63	53	146	38	8	18	39	60	114	64	55	7
ENSPVIG00000001868	41	13	46	65	24	71	104	65	173	160	94	103	78	15	59	67	77	56	25	35	130	81	66	44	82	95	117	42	150	41	180	40	23	22	131	138	621	289	23	32
ENSPVIG00000001870	37	24	32	38	13	65	54	92	112	263	27	73	61	36	92	107	60	65	55	39	229	92	179	88	62	185	70	73	126	30	284	53	61	18	82	80	25	354	27	39
ENSPVIG00000001871	2464	1266	3482	2879	2687	3318	2981	4176	4749	4832	5470	4250	5254	4013	4253	3164	4648	4512	4858	2984	3684	2502	3994	2640	2467	2710	4165	5994	2500	2167	3888	1618	980	859	3008	2382	616	534	460	456
ENSPVIG00000001872	145	190	280	776	122	335	286	336	675	604	520	379	306	242	335	833	550	413	238	355	853	1134	567	443	547	795	1014	720	827	295	985	357	869	239	489	713	1018	1389	515	697
ENSPVIG00000001874	84	43	110	159	129	216	135	181	444	232	204	245	317	103	136	188	354	196	190	138	253	132	151	252	169	286	261	199	223	93	231	82	54	42	229	334	689	264	89	33
ENSPVIG00000001875	777	1003	1762	1001	411	1040	958	845	1990	1567	1263	1039	944	469	532	474	923	833	661	1072	1416	1261	1255	759	840	1297	997	606	1296	603	1127	841	675	452	1013	1718	923	978	381	182
ENSPVIG00000001878	4859	3981	6129	3710	2818	4155	5326	4177	4800	5344	7496	4679	4850	5605	4162	3202	6134	4686	7030	4998	3072	5098	5720	3149	4057	4699	4363	5654	5165	3733	3055	3051	1501	1043	5347	5519	3485	1512	756	544
ENSPVIG00000001882	202	183	330	609	235	516	399	475	791	1027	596	589	520	199	551	466	677	459	341	315	1595	537	807	594	471	631	953	531	878	236	1260	353	458	120	955	1095	1680	1021	430	755
ENSPVIG00000001883	14	18	45	51	58	32	39	104	125	119	18	54	30	75	57	67	97	195	99	50	32	53	41	35	33	54	61	121	25	22	53	45	38	5	39	116	8	1	1	3
ENSPVIG00000001885	340	403	420	571	461	336	370	402	412	472	366	464	362	348	333	442	436	450	271	308	469	569	313	322	2281	1207	337	424	405	822	648	942	606	1154	441	525	389	452	465	486
ENSPVIG00000001887	1000	781	1030	1888	813	1428	1311	1031	1866	2122	1279	1688	1468	659	1230	1665	1846	1452	828	722	1152	1185	992	911	2110	2382	1509	960	1295	1124	1605	617	967	488	1189	2155	1750	920	519	500
ENSPVIG00000001888	2201	1511	2356	1526	1653	1229	1343	2177	1688	1567	4613	2568	2722	3702	2212	2814	3072	3214	3348	2788	2056	3496	2379	2007	2311	2203	2190	4066	2850	2778	2551	1845	1564	885	3121	2650	65	438	584	143
ENSPVIG00000001889	55	104	87	159	87	88	62	62	99	84	55	61	54	59	43	83	105	96	45	85	157	142	64	43	530	242	97	67	85	135	196	300	89	413	88	95	130	132	57	142
ENSPVIG00000001890	41	52	114	146	96	115	145	99	137	104	134	131	100	30	73	78	118	119	61	25	157	144	80	19	106	82	179	70	236	35	229	60	30	71	62	140	12	62	28	54
ENSPVIG00000001891	507	466	563	523	224	402	503	435	625	655	770	491	643	334	437	394	750	463	483	388	368	577	386	483	1306	2166	736	412	661	517	371	609	300	233	539	948	2536	1598	2623	1934
ENSPVIG00000001892	1689	2001	2209	1294	1154	1101	1532	1593	1742	1823	1808	1686	1608	2038	1300	1445	1994	1637	2098	1558	796	2035	1539	1523	3165	3351	1244	1673	1414	2007	847	2187	1270	1213	1561	1772	558	567	292	248
ENSPVIG00000001894	86	55	392	357	474	187	188	182	29	28	96	95	112	11	21	58	82	39	117	119	24	90	17	19	79	118	210	63	95	224	25	69	18	40	129	217	66	3	31	43
ENSPVIG00000001895	1369	1218	1531	908	893	747	1362	1325	1139	1307	1407	993	1194	1400	863	881	1556	1078	1728	1003	668	1216	1142	849	1284	1633	893	1210	1100	807	491	1078	605	177	939	1017	838	249	711	147
ENSPVIG00000001897	31	36	81	113	13	57	90	50	121	107	133	91	90	62	82	31	137	88	48	41	93	49	61	35	46	43	142	58	137	20	91	21	3	2	84	117	98	52	9174	3189
ENSPVIG00000001898	341	381	528	362	395	384	348	496	518	472	567	591	805	469	387	385	667	474	442	367	448	474	401	357	373	774	618	531	564	452	393	371	238	220	418	480	562	313	490	290
ENSPVIG00000001899	329	181	259	450	350	385	356	366	340	317	304	329	328	298	272	788	607	385	431	228	315	383	235	351	481	743	388	244	319	426	222	269	507	561	389	303	448	116	83	41
ENSPVIG00000001900	0	0	6	1	0	1	4	8	11	2	4	3	5	17	5	4	1	1	6	2	3	0	2	0	0	28	8	2	4	2	5	4	0	0	1	1	5	2	5	7
ENSPVIG00000001901	483	249	544	434	224	478	497	359	614	563	760	435	491	348	344	272	653	427	544	435	331	597	646	450	759	833	540	345	630	275	285	193	157	48	595	754	800	577	1189	381
ENSPVIG00000001902	1122	816	959	356	286	257	485	254	467	333	1995	1277	1192	3126	1833	570	1354	771	1825	427	296	161	313	209	1955	3019	1555	1289	453	308	215	574	291	78	262	301	438	216	40	20
ENSPVIG00000001903	73	34	63	69	73	73	74	121	136	109	78	82	155	62	90	70	98	73	50	61	128	71	74	66	71	129	119	59	67	67	114	52	31	22	54	85	362	179	171	72
ENSPVIG00000001904	540	410	709	812	590	526	661	545	728	653	581	571	557	432	471	449	733	641	559	392	559	634	502	319	527	585	679	521	508	443	534	417	282	177	476	607	485	312	1290	521
ENSPVIG00000001905	2597	2043	2735	1768	2580	1782	2249	2725	2153	2056	2954	1747	2237	2826	1764	1733	3030	2432	3616	1833	1078	2214	1883	1611	1580	2527	1780	2350	1479	2277	908	2000	628	550	2124	2074	616	163	806	257
ENSPVIG00000001906	1120	837	1143	1325	781	862	1897	1137	1931	1447	1460	860	949	1469	923	818	1392	1393	1488	767	600	1591	1295	891	2582	2812	1098	1019	1335	621	941	1042	636	358	1041	1713	1017	899	912	659
ENSPVIG00000001909	0	0	0	0	0	3	5	1	0	0	1	2	2	2	0	0	0	0	0	1	0	1	1	0	12	4	0	1	2	0	1	0	0	0	2	5	0	1	0	0
ENSPVIG00000001910	850	778	667	620	425	477	973	902	1114	732	770	600	655	564	568	717	1142	634	496	416	447	840	576	382	658	836	588	541	805	700	530	513	339	123	425	1115	586	189	200	72
ENSPVIG00000001912	222	125	414	515	281	421	453	307	627	591	486	428	413	283	416	290	621	504	336	179	493	235	324	191	366	188	433	445	347	93	453	74	48	12	267	401	95	82	26	15
ENSPVIG00000001913	93	70	81	11	13	9	28	38	57	11	109	78	80	53	23	32	17	36	39	49	24	34	10	27	36	134	157	66	116	51	14	65	16	5	21	92	10	3	409	431
ENSPVIG00000001914	11	0	6	6	0	5	10	5	11	4	28	45	37	7	7	13	20	15	20	13	9	12	2	12	25	69	56	5	50	13	10	18	1	2	15	35	98	57	790	374
ENSPVIG00000001915	12	13	26	26	0	28	7	3	21	50	23	39	26	9	35	23	50	36	3	5	51	3	9	3	20	6	49	18	13	5	35	5	0	0	4	13	0	30	2	1
ENSPVIG00000001916	103	103	182	133	93	114	206	133	193	259	204	203	218	161	169	134	184	131	71	128	168	73	174	76	192	134	271	85	152	89	168	64	33	9	159	178	360	115	201	135
ENSPVIG00000001917	234	206	436	448	115	509	692	456	701	545	617	578	500	251	300	218	408	286	321	157	238	210	325	218	281	457	545	390	469	221	318	164	56	129	328	573	708	356	100	85
ENSPVIG00000001918	125	124	184	246	93	262	173	305	379	452	214	427	500	99	236	207	295	245	133	108	398	137	180	186	232	280	441	171	313	103	473	94	75	62	188	295	269	187	264	227
ENSPVIG00000001919	25	29	85	60	23	47	64	46	96	88	94	95	72	62	68	33	79	119	46	56	107	60	55	33	34	37	93	59	85	33	149	19	12	6	63	81	1228	568	10	13
ENSPVIG00000001921	709	645	868	660	211	593	693	702	1055	1036	812	774	734	624	701	602	592	704	632	611	557	591	859	367	498	706	531	658	747	529	591	478	360	260	663	545	266	146	44	68
ENSPVIG00000001922	1206	1276	1510	847	677	840	998	972	959	902	1574	1108	873	1408	842	990	1321	1188	1431	1434	581	1461	1059	951	2149	2584	807	1578	1039	899	505	1453	1036	635	1095	1110	893	515	235	162
ENSPVIG00000001923	283	269	252	328	171	240	183	308	288	376	299	408	496	217	274	320	420	359	236	201	239	215	198	206	368	449	414	233	304	215	257	204	135	89	171	324	940	277	245	93
ENSPVIG00000001925	9005	5003	12400	11807	6945	11360	11649	11423	17680	15257	16611	11433	15786	9139	9027	6427	17947	15010	13216	8751	8359	12413	12093	7064	9631	10725	12423	13694	12158	5233	9852	5070	2174	2295	11085	15068	4627	3026	3157	1889
ENSPVIG00000001926	4	0	3	13	4	5	9	18	24	23	9	13	15	7	6	16	32	7	11	3	24	26	13	17	15	37	17	13	39	4	35	11	5	0	32	57	2	4	12	2
ENSPVIG00000001927	1	11	1	3	3	0	2	19	4	0	8	0	3	2	5	1	0	2	2	0	0	10	0	19	13	17	35	3	12	0	9	1	2	3	7	7	2	0	5	1
ENSPVIG00000001928	362	167	753	470	1172	327	316	572	402	468	254	570	534	258	340	240	668	422	780	680	455	561	202	243	521	598	1237	594	511	1361	380	709	245	119	1445	1617	1168	549	63	29
ENSPVIG00000001930	97	135	157	199	115	194	215	155	214	361	184	183	209	182	197	161	282	179	155	90	213	148	224	126	226	191	203	166	161	111	160	78	41	20	185	212	575	521	43	28
ENSPVIG00000001931	968	1236	1339	1075	739	950	1261	1222	1386	1542	1351	1197	1194	1211	940	1290	1676	1398	1484	1197	890	1811	1197	1143	2147	1867	1160	1170	1352	1006	936	1138	913	776	1356	1611	1114	1519	2431	1633
ENSPVIG00000001932	89	37	201	421	244	459	275	149	329	423	209	247	149	78	165	115	326	225	118	130	409	194	295	144	181	182	211	185	265	98	395	91	37	50	249	366	148	170	35	17
ENSPVIG00000001933	86	128	124	95	94	66	81	125	98	210	147	154	191	193	187	133	203	157	180	102	204	183	273	267	462	631	125	174	177	215	121	205	136	75	290	155	44	78	15	7
ENSPVIG00000001934	118	155	219	226	87	176	254	169	228	516	316	212	314	226	200	191	357	326	239	206	248	220	543	165	508	538	237	311	279	118	228	115	72	41	199	492	548	81	232	91
ENSPVIG00000001935	2	5	6	9	0	9	13	15	14	7	35	44	50	21	29	22	28	24	16	13	21	9	1	7	50	35	70	31	74	28	15	40	4	2	4	64	2	9	9	11
ENSPVIG00000001936	165	137	236	220	72	189	238	163	404	309	337	214	255	171	193	218	380	235	204	203	309	270	258	234	329	438	325	203	275	170	266	178	86	47	268	388	1065	661	141	82
ENSPVIG00000001937	9	8	70	126	37	69	19	55	30	85	30	40	31	19	54	30	54	20	11	23	20	16	12	31	41	125	95	23	39	50	24	23	25	0	65	37	606	285	108	162
ENSPVIG00000001939	5	0	0	0	0	0	0	0	0	0	1	0	1	0	5	3	0	3	1	0	0	0	1	2	11	7	5	1	0	0	3	0	0	0	1	0	1	0	0	1
ENSPVIG00000001940	7	0	8	21	7	36	4	7	9	25	9	32	24	10	53	32	39	49	1	5	38	16	24	5	3	14	56	12	7	3	39	2	0	0	5	19	7	17	2	14
ENSPVIG00000001941	257	204	500	971	199	1073	889	567	998	1012	1305	903	1309	372	997	408	1007	921	420	304	1874	492	1135	257	492	383	1238	1105	712	120	1661	214	83	26	511	638	315	304	38	79
ENSPVIG00000001942	35	4	72	14	25	57	0	4	8	0	5	7	7	1	7	1	0	3	3	5	1	0	0	1	3	2	8	0	3	0	2	0	0	0	0	10	6	2	0	0
ENSPVIG00000001944	2252	1621	2058	1763	1222	1680	2481	1784	2225	2506	2359	1163	2005	1196	1064	1018	2801	2048	2728	1589	947	2776	2030	1265	3066	3783	1598	2052	2306	756	922	1458	814	330	1810	2090	1851	433	1674	459
ENSPVIG00000001945	474	399	934	765	215	607	862	704	1579	1287	720	511	592	416	507	430	710	666	577	788	438	1049	999	573	705	992	551	515	684	280	686	315	347	126	579	904	596	779	338	148
ENSPVIG00000001946	164	82	89	75	36	52	38	168	103	160	115	89	114	147	48	121	89	96	117	72	60	55	60	56	248	205	70	61	67	168	111	133	176	192	69	95	1	6	6	6
ENSPVIG00000001948	20	22	1	19	20	0	6	23	12	12	67	22	14	68	16	37	17	54	55	31	61	87	6	1	320	349	12	13	11	64	21	24	12	71	10	194	0	8	9	6
ENSPVIG00000001949	796	718	1032	536	445	471	768	703	859	749	1065	702	863	682	553	375	613	540	821	694	496	843	729	598	888	1447	833	796	861	505	463	797	328	181	675	853	885	273	732	271
ENSPVIG00000001951	79	118	124	84	40	93	104	97	112	104	136	67	82	103	76	78	108	90	71	82	177	87	126	87	915	309	118	69	100	221	180	324	204	132	80	95	88	231	107	126
ENSPVIG00000001952	63	47	47	73	22	60	70	108	156	245	62	67	50	52	34	78	72	49	28	79	90	149	241	286	419	607	102	45	106	68	132	107	276	133	171	174	104	53	955	305
ENSPVIG00000001953	930	718	928	648	479	475	809	763	728	808	1045	581	589	858	480	616	931	708	811	603	340	756	529	595	814	1307	588	725	656	609	266	574	447	202	605	684	248	144	182	57
ENSPVIG00000001954	265	278	428	739	627	628	247	1063	704	514	202	464	505	149	485	520	633	385	308	216	588	269	193	175	889	486	670	334	258	285	741	370	244	236	455	262	2160	1867	41	55
ENSPVIG00000001955	82	39	93	24	18	35	44	33	123	48	84	34	31	52	37	20	44	29	33	29	64	25	28	11	27	51	65	15	38	35	35	15	4	2	38	29	32	14	0	6
ENSPVIG00000001956	60	37	45	37	25	32	77	94	100	94	94	93	77	73	48	38	49	19	48	57	75	40	36	59	38	66	79	44	105	68	47	71	9	5	55	44	71	101	43	25
ENSPVIG00000001957	292	152	219	224	270	190	181	596	359	398	191	280	371	175	211	286	252	254	246	178	243	190	193	255	559	833	324	207	290	209	260	402	167	132	234	245	971	411	1441	661
ENSPVIG00000001958	22	0	33	6	9	4	12	70	45	39	48	65	109	29	51	112	69	285	47	38	450	31	43	54	148	47	257	69	240	26	804	29	15	19	88	45	35	339	7	9
ENSPVIG00000001959	180	167	60	63	96	68	186	141	153	82	276	292	288	76	73	246	330	184	96	43	151	200	26	83	70	327	548	124	243	50	95	78	13	23	115	405	391	310	1219	796
ENSPVIG00000001960	33	0	17	17	7	25	28	14	18	36	45	50	34	13	16	23	72	36	20	8	46	13	16	23	31	54	105	17	38	6	34	16	21	9	10	38	480	196	231	255
ENSPVIG00000001961	191	249	200	218	102	209	138	524	391	494	192	556	296	164	483	409	618	379	171	289	856	386	314	556	1115	1187	542	265	725	603	1184	604	753	491	615	471	393	584	191	454
ENSPVIG00000001962	963	876	422	493	785	243	969	970	708	409	1206	878	1031	694	680	1307	1360	1163	844	419	615	942	203	384	942	1416	1321	712	758	369	568	423	589	228	347	850	335	359	576	309
ENSPVIG00000001963	26	35	71	158	42	76	91	116	150	153	19	28	15	10	19	12	19	24	12	156	221	114	43	82	19	11	32	9	87	223	638	94	129	123	31	108	0	3	13	11
ENSPVIG00000001966	1291	721	1090	541	704	548	792	858	907	842	880	632	621	1099	591	565	909	715	1055	709	293	647	631	406	1077	1581	582	852	687	591	224	671	397	270	554	750	941	227	47	21
ENSPVIG00000001967	20	15	7	5	21	2	8	41	5	7	33	29	15	16	17	74	29	42	11	7	24	62	1	3	53	27	23	22	13	62	34	25	10	17	0	12	1	8	11	3
ENSPVIG00000001968	434	199	405	398	167	378	411	391	747	810	574	351	592	217	298	226	552	417	355	231	364	584	508	390	376	922	389	385	494	158	218	230	152	58	483	767	1591	1138	792	419
ENSPVIG00000001971	83	34	187	243	35	140	144	136	196	644	178	147	143	76	204	138	189	129	57	61	418	124	380	178	161	125	187	143	112	41	636	58	46	19	114	232	143	315	15	7
ENSPVIG00000001972	912	436	537	471	421	423	1140	987	777	979	1221	651	1145	196	306	486	1213	853	644	296	383	1228	661	545	509	1294	794	608	1240	249	330	418	176	108	735	1519	9882	5568	645	292
ENSPVIG00000001974	61	31	69	137	29	104	53	89	107	109	157	251	337	116	262	257	442	298	92	54	262	66	55	42	564	362	315	205	83	50	174	46	15	31	49	64	321	583	10	24
ENSPVIG00000001975	1177	648	1301	685	665	662	1079	1227	1282	930	2086	1413	1599	1445	1021	698	1580	1351	1440	1093	691	1252	878	1011	823	1439	1081	1078	1591	728	823	782	297	165	1214	1560	252	85	385	197
ENSPVIG00000001976	19	14	51	125	14	143	100	51	358	455	65	65	46	12	38	51	72	47	7	51	725	110	189	86	22	21	100	17	186	49	368	40	15	32	122	230	10	27	22	18
ENSPVIG00000001977	66	68	170	219	76	202	263	123	302	259	270	201	188	86	129	127	345	186	114	99	271	123	178	117	160	196	221	149	225	54	245	54	59	24	182	257	96	69	594	460
ENSPVIG00000001978	986	661	1239	600	405	682	1246	1016	1279	1360	1464	949	781	824	829	486	870	1133	980	1241	808	1413	971	805	828	912	711	787	1396	725	1024	950	305	174	1217	1236	4101	1929	111	92
ENSPVIG00000001980	1121	755	1058	1008	1004	750	1148	1019	967	1147	874	480	659	650	515	579	1228	866	1204	708	395	1100	889	609	1599	1843	603	588	651	438	373	679	497	203	711	972	892	324	159	101
ENSPVIG00000001983	165	111	181	74	83	79	141	121	136	116	175	215	285	79	59	124	279	154	187	111	44	249	84	280	202	972	254	149	384	127	49	197	42	52	318	562	88	122	1375	669
ENSPVIG00000001984	100	83	61	14	48	24	24	83	52	78	168	191	205	324	179	76	128	240	194	145	169	93	100	21	650	444	209	113	87	135	243	33	41	22	92	34	21	46	42	21
ENSPVIG00000001986	26	5	52	60	8	31	90	51	57	46	101	65	64	49	68	30	51	74	73	61	95	38	42	36	80	89	116	21	103	23	50	17	10	1	53	81	597	143	40	31
ENSPVIG00000001988	78	41	60	244	40	230	231	80	218	361	69	77	75	37	88	37	123	105	23	20	99	22	91	16	90	42	196	77	44	11	105	15	15	16	45	133	295	36	136	81
ENSPVIG00000001989	0	0	1	0	0	0	1	4	3	0	4	2	5	5	3	2	3	5	2	5	2	1	0	0	4	17	7	0	2	3	3	3	1	2	6	1	0	5	39	57
ENSPVIG00000001990	236	251	145	299	132	211	178	382	350	432	225	255	517	267	354	291	493	346	262	208	461	203	244	253	618	630	340	220	253	222	504	393	199	79	232	273	36	71	116	41
ENSPVIG00000001991	76	121	47	49	109	59	94	136	44	103	313	141	111	86	89	164	88	212	134	82	176	120	53	130	403	388	355	90	94	193	46	56	73	79	129	56	4754	1140	935	603
ENSPVIG00000001992	11	0	18	44	25	17	2	19	19	18	6	15	14	6	22	22	60	6	1	3	47	29	11	1	68	22	21	10	8	8	45	25	8	11	21	17	81	264	22	88
ENSPVIG00000001993	839	752	1052	950	661	728	975	710	972	1165	1222	849	1056	937	774	680	1195	945	877	958	793	960	1010	708	1191	1410	1163	1030	1041	600	840	881	524	377	812	1026	590	359	522	611
ENSPVIG00000001994	12	15	5	6	3	12	24	9	20	7	48	33	38	22	5	2	31	12	13	7	16	11	2	17	29	37	124	4	35	9	4	7	7	0	13	111	160	28	419	282
ENSPVIG00000001995	643	544	693	1260	910	839	684	1311	1057	1391	456	1063	947	479	1115	1442	1263	867	519	513	1933	773	547	615	2769	1909	1149	458	982	974	1909	554	1202	434	812	878	929	934	542	413
ENSPVIG00000001996	115	251	58	58	71	44	12	98	171	130	84	151	61	141	176	130	117	97	34	83	279	74	47	147	392	374	102	63	82	595	274	1634	339	183	60	63	15	40	81	60
ENSPVIG00000001998	20	16	43	100	46	48	21	36	49	67	14	69	6	3	69	64	130	26	8	2	140	50	29	6	117	51	54	29	22	12	127	15	10	0	63	43	120	374	59	155
ENSPVIG00000001999	0	0	0	0	0	0	0	0	0	3	2	1	0	3	0	0	0	0	8	0	11	0	0	0	4	20	2	0	0	0	1	0	0	0	5	0	0	1	1	0
ENSPVIG00000002000	783	523	913	717	411	570	914	716	813	1067	881	520	668	452	625	662	925	771	833	585	394	840	830	610	951	1454	680	586	842	469	363	751	304	250	967	1243	3757	1761	18482	8129
ENSPVIG00000002001	224	196	145	166	239	160	78	251	291	324	132	262	270	171	194	352	217	231	210	213	321	321	152	377	305	828	240	204	351	313	317	398	512	331	282	345	36	32	134	68
ENSPVIG00000002002	0	0	0	0	0	0	0	0	0	0	0	0	0	0	0	0	0	0	0	0	0	0	0	0	0	0	0	0	0	0	0	0	0	0	0	0	0	0	2896	1310
ENSPVIG00000002003	3	0	2	5	0	0	4	1	6	2	15	13	4	12	5	10	0	10	2	9	45	21	0	0	1	10	4	2	3	15	11	5	32	2	16	10	3	1	1	10
ENSPVIG00000002004	1086	1042	1268	937	859	885	1492	1071	1287	1328	1439	1227	1282	1078	989	1019	1809	1355	1404	830	726	1069	1155	1307	1430	1776	1163	1441	1039	1016	620	921	538	499	1077	1521	731	253	565	362
ENSPVIG00000002007	479	234	637	581	208	413	465	367	671	703	480	308	415	440	438	260	443	300	378	448	338	406	621	427	887	790	368	405	440	375	354	439	367	205	470	427	1042	468	153	83
ENSPVIG00000002008	0	0	5	3	0	1	3	3	1	0	18	22	11	19	10	4	0	4	11	7	1	5	2	5	29	30	26	9	18	7	4	12	1	0	5	24	0	0	98	1
ENSPVIG00000002009	439	305	629	779	427	734	698	606	880	1132	1051	717	752	513	618	662	870	1056	639	615	1029	950	767	555	1106	1168	1078	778	966	510	868	442	509	235	1007	1288	4284	1952	474	306
ENSPVIG00000002010	12	12	49	40	58	45	30	34	47	89	52	47	16	11	54	57	66	37	19	17	100	46	60	37	52	48	67	42	62	10	132	14	6	7	42	56	20	29	220	337
ENSPVIG00000002011	54	42	36	95	41	32	22	53	44	88	37	89	54	25	114	148	68	73	18	14	131	64	55	51	319	158	69	16	50	68	109	49	56	30	58	70	83	175	66	69
ENSPVIG00000002012	218	185	247	23	271	203	58	181	174	179	548	298	514	416	293	56	453	198	420	94	147	101	213	115	301	275	272	279	197	20	86	138	26	16	51	100	74	21	65	18
ENSPVIG00000002013	223	255	134	218	151	156	132	201	240	263	96	237	236	91	304	472	260	185	142	128	295	180	121	203	874	503	250	117	145	231	270	246	284	163	190	223	140	374	197	153
ENSPVIG00000002014	36	43	22	18	13	36	23	67	72	66	75	66	94	64	63	38	35	49	39	37	73	15	16	14	152	247	57	48	44	51	26	29	13	8	27	58	105	12	91	97
ENSPVIG00000002015	528	497	705	829	374	600	1043	627	937	1124	903	574	679	507	682	651	1015	947	587	629	891	945	895	594	1490	1367	599	571	895	635	827	694	531	332	762	911	1799	710	887	768
ENSPVIG00000002016	73	206	104	29	115	268	171	84	105	185	911	275	647	276	202	63	1148	278	898	21	59	51	139	309	368	563	185	649	86	11	89	42	17	10	44	117	2	6	2351	1171
ENSPVIG00000002017	42	37	32	80	111	32	19	213	52	127	100	196	255	65	46	95	163	56	104	59	40	47	8	77	120	661	224	43	155	101	48	72	15	20	123	278	10	56	247	45
ENSPVIG00000002018	57	18	58	91	10	57	51	98	93	77	46	104	66	27	130	91	142	88	23	62	236	109	91	54	347	52	117	39	104	36	296	45	70	32	84	71	166	115	5	8
ENSPVIG00000002020	107	89	214	243	109	368	129	301	638	794	438	466	837	201	396	216	430	335	124	151	1354	123	372	163	321	231	549	435	335	88	531	107	52	30	157	207	223	519	290	423
ENSPVIG00000002021	36	37	167	194	29	198	238	63	210	220	177	178	133	53	89	41	221	162	72	46	210	103	99	25	67	46	172	108	150	25	186	19	4	1	88	164	66	110	1485	1794
ENSPVIG00000002022	169	212	90	143	227	110	85	187	146	192	100	99	191	145	166	288	175	157	97	120	119	118	92	135	1097	549	109	107	102	273	109	341	196	212	103	147	172	138	85	103
ENSPVIG00000002023	158	141	110	78	34	96	151	116	155	130	595	402	409	81	119	121	505	244	198	112	72	165	23	247	246	1237	602	145	678	129	101	254	46	30	524	873	1588	711	891	522
ENSPVIG00000002025	3825	2890	3176	1928	1875	1668	2476	3024	2841	2868	3513	2693	2906	2902	1944	1958	3527	2246	3846	2318	1322	2746	2162	2042	3328	6519	2133	2653	2601	2730	1026	3314	1462	1187	2405	3465	1529	602	963	653
ENSPVIG00000002027	235	208	264	329	165	244	299	258	369	423	626	405	480	166	380	419	572	326	278	163	399	307	183	318	1033	1235	725	241	504	277	347	300	336	108	384	838	388	210	687	465
ENSPVIG00000002029	18	4	12	16	3	11	5	3	14	3	37	37	28	4	11	31	26	23	12	14	13	9	5	39	16	90	75	32	44	25	8	17	2	12	34	73	4	4	36	60
ENSPVIG00000002030	26	5	18	4	6	7	4	17	9	14	14	48	12	11	29	17	1	11	5	4	66	18	7	8	34	52	27	13	59	5	19	16	13	5	9	29	348	244	16	2
ENSPVIG00000002031	117	103	302	417	188	391	307	312	512	676	273	229	206	179	324	255	401	310	146	241	436	231	431	285	398	525	325	170	293	204	518	132	184	173	413	361	1389	517	808	528
ENSPVIG00000002032	0	0	2	3	2	0	4	0	0	2	2	0	14	1	2	0	2	1	0	0	1	0	0	1	22	15	20	2	0	0	1	0	2	0	0	14	2	1	139	46
ENSPVIG00000002033	247	136	338	207	129	163	417	331	296	314	494	246	285	352	223	180	385	390	234	244	166	288	275	223	727	713	394	402	298	265	171	266	159	83	395	391	1661	580	1866	655
ENSPVIG00000002034	60	109	43	46	34	29	40	158	71	26	43	125	39	51	82	35	120	72	80	37	170	32	34	27	194	128	73	79	30	28	135	114	27	6	40	131	5	8	49	73
ENSPVIG00000002035	6	0	9	8	0	8	9	14	12	13	12	11	15	10	18	2	35	32	5	9	16	7	13	10	23	5	45	16	11	5	41	5	1	0	7	13	55	26	14	9
ENSPVIG00000002036	1028	947	1265	764	504	769	1264	836	1010	1131	1896	996	1435	855	754	759	1492	1000	1066	835	562	1096	767	851	994	2388	1781	850	1464	701	566	835	306	334	1037	1787	583	182	6051	3379
ENSPVIG00000002037	494	408	467	305	265	341	434	356	508	393	483	291	339	515	369	349	553	486	505	254	289	499	372	362	519	631	474	445	334	392	206	371	215	126	412	566	526	319	111	52
ENSPVIG00000002038	81	48	154	184	45	194	205	116	327	295	205	199	206	44	99	48	255	139	54	83	124	94	195	148	105	105	171	118	240	26	159	48	20	19	208	240	372	220	40	54
ENSPVIG00000002039	503	543	547	319	412	290	514	511	472	414	563	434	393	439	308	568	554	569	337	481	460	644	424	607	2151	1323	427	425	406	698	373	1450	638	1306	505	475	495	616	323	268
ENSPVIG00000002041	102	104	204	289	119	273	284	126	352	347	164	235	254	90	205	138	307	191	111	118	541	172	262	145	267	144	257	121	214	148	662	134	122	46	230	276	426	546	244	221
ENSPVIG00000002042	255	239	307	340	264	298	303	392	374	515	402	472	479	221	278	439	474	461	317	235	333	441	432	619	600	983	892	338	580	515	341	372	384	282	500	822	576	303	5112	2767
ENSPVIG00000002043	0	0	0	3	0	0	0	0	2	0	0	4	3	0	0	1	0	1	4	0	0	0	1	0	0	0	0	0	1	6	0	0	0	0	0	1	1	7	1	2
ENSPVIG00000002046	0	0	1	1	0	3	0	0	0	0	0	0	0	0	2	1	0	0	5	0	1	0	0	0	9	0	5	0	4	0	0	0	0	0	3	5	0	9	15	5
ENSPVIG00000002047	19	21	12	11	1	24	1	11	19	28	23	27	24	4	16	13	36	11	8	9	53	16	15	5	7	7	60	14	21	9	41	17	8	7	14	34	93	30	36	60
ENSPVIG00000002048	62	67	154	349	90	219	263	267	195	341	79	120	109	82	178	266	149	142	45	66	133	81	97	60	332	111	76	54	60	66	159	74	34	25	80	89	3	10	63	61
ENSPVIG00000002049	12	5	18	4	0	3	16	20	24	2	50	31	57	12	8	14	10	8	7	7	13	12	4	6	37	24	103	2	59	19	21	36	8	7	14	5	9	1	1645	1194
ENSPVIG00000002050	19	73	32	105	36	130	68	47	85	123	69	99	55	146	77	160	142	126	133	87	195	76	76	31	272	97	66	88	70	141	171	59	94	121	76	136	4	3	25	8
ENSPVIG00000002052	289	259	337	499	169	491	480	357	914	702	462	521	424	268	286	265	600	483	285	413	454	452	362	290	203	429	451	553	547	185	577	151	72	33	491	548	75	145	42	13
ENSPVIG00000002054	0	4	4	1	0	2	2	4	0	2	7	1	2	2	2	0	0	3	1	6	5	0	0	0	11	5	2	0	0	4	0	3	2	0	4	1	1	2	24	0
ENSPVIG00000002057	22	0	41	12	29	6	1	9	1	4	1	7	0	0	3	1	5	6	31	2	0	2	1	1	0	3	19	9	2	19	0	6	5	0	37	13	1	3	1	0
ENSPVIG00000002060	3	0	42	4	3	3	4	3	1	3	2	0	4	0	0	1	0	0	12	15	1	1	0	0	6	3	11	2	0	15	2	2	2	0	7	14	0	1	4	0
ENSPVIG00000002062	91	34	228	280	150	232	296	172	621	560	321	268	206	188	274	269	199	316	114	253	1000	550	483	199	234	312	561	201	434	123	627	109	84	56	332	424	670	813	122	84
ENSPVIG00000002064	187	144	207	201	147	136	223	251	271	363	232	158	239	309	243	245	231	257	276	203	202	311	238	217	447	486	226	171	314	243	203	352	218	111	239	312	286	88	201	78
ENSPVIG00000002065	665	490	757	920	596	738	587	1081	931	1109	684	948	938	605	836	766	1369	688	441	522	1200	838	663	663	1387	2249	929	649	847	753	837	991	687	435	1005	1029	1273	768	282	291
ENSPVIG00000002066	753	1130	2764	3872	515	3807	3292	1030	3560	2416	2302	2265	2143	627	1828	1778	3398	2373	426	863	2994	954	1403	452	2099	1133	2249	1152	1207	344	2877	401	424	114	739	818	2817	4649	59	72
ENSPVIG00000002067	0	0	0	0	0	0	0	0	0	0	0	0	0	0	0	0	0	0	0	0	0	0	0	0	0	0	0	0	0	0	0	0	0	0	0	0	0	0	0	0
ENSPVIG00000002068	443	384	400	405	294	290	379	423	479	682	429	353	425	407	321	427	544	365	412	336	256	632	549	634	1970	1373	373	339	575	648	330	1195	659	1491	548	546	234	342	348	268
ENSPVIG00000002069	326	450	426	523	126	334	422	213	438	610	495	466	424	226	406	329	645	371	226	235	670	331	433	283	1115	910	600	332	538	269	632	332	287	220	288	580	3911	1336	389	341
ENSPVIG00000002070	306	450	309	271	173	217	148	603	563	409	188	553	365	221	510	584	650	475	162	415	830	545	250	353	1269	800	435	200	744	755	1285	544	543	540	272	352	78	282	46	59
ENSPVIG00000002073	84	103	42	17	14	17	17	33	20	12	19	25	25	19	50	33	36	16	13	15	23	5	15	3	68	22	27	11	20	12	14	19	4	2	7	7	1	1	9	3
ENSPVIG00000002074	253	236	223	211	150	136	269	258	251	293	205	137	213	237	192	255	305	215	214	262	111	339	228	230	829	708	171	222	270	341	138	418	332	256	273	307	104	127	166	187
ENSPVIG00000002076	314	244	318	237	150	173	269	232	315	370	452	473	476	453	365	329	471	353	379	225	238	323	230	247	684	875	505	377	389	216	248	266	199	128	359	606	224	87	714	512
ENSPVIG00000002077	156	247	241	187	98	116	61	114	280	151	95	192	193	48	98	217	102	84	27	56	189	81	61	44	230	140	355	42	112	77	218	226	86	131	69	115	42	177	57	70
ENSPVIG00000002080	50	29	77	117	84	82	39	91	87	171	66	114	157	76	96	79	142	77	31	43	211	36	44	9	110	130	184	45	112	49	212	39	42	23	25	39	34	104	485	226
ENSPVIG00000002084	202	266	215	204	162	164	201	212	287	396	263	289	255	130	206	244	295	255	199	201	292	298	217	392	683	844	266	188	313	321	260	325	428	198	265	431	213	152	295	138
ENSPVIG00000002085	46	22	29	111	71	50	36	79	41	41	30	39	38	16	32	101	29	49	35	10	18	45	22	38	145	95	65	26	35	65	32	33	69	28	50	56	2	19	4	4
ENSPVIG00000002086	63	38	232	419	281	352	145	165	249	203	175	240	351	92	237	351	350	244	94	101	709	110	121	53	243	149	328	177	219	107	393	186	60	47	189	116	661	287	50	48
ENSPVIG00000002087	33	28	59	11	10	19	29	25	25	48	652	387	777	43	42	33	243	91	283	104	15	64	0	396	62	1352	614	136	839	147	50	314	22	24	386	1170	0	0	1085	505
ENSPVIG00000002088	258	92	236	252	244	164	128	328	175	449	309	472	829	217	207	295	234	237	410	204	238	412	809	496	556	2608	435	188	159	210	389	342	310	227	333	198	278	185	239	205
ENSPVIG00000002089	808	460	1362	1140	938	1101	1120	990	1159	1454	1467	1129	1248	1008	990	902	1414	1195	1218	870	1130	912	1113	774	1324	1244	1258	1362	839	858	899	606	436	335	1082	1262	3145	2139	472	293
ENSPVIG00000002090	736	520	813	742	362	720	1197	840	1041	1093	2210	1344	1899	716	605	547	2386	1373	890	596	574	799	612	667	1309	3338	2679	742	1485	649	650	636	1443	413	1048	2144	3458	1343	8842	7345
ENSPVIG00000002091	67	139	189	93	150	38	197	236	91	102	242	468	310	638	425	262	87	359	911	660	366	476	77	286	1000	879	127	242	1146	339	577	1021	146	9	199	424	75	557	561	302
ENSPVIG00000002093	368	432	434	285	171	270	450	395	423	421	784	534	485	621	375	371	619	532	557	469	510	487	300	359	781	790	722	447	478	283	315	350	164	91	571	659	11	24	264	128
ENSPVIG00000002094	1662	1423	2075	994	534	1035	1185	992	969	1044	920	766	968	494	840	783	767	827	882	295	555	416	482	367	1260	858	568	910	291	344	609	521	250	73	458	345	133	128	81	67
ENSPVIG00000002097	0	0	1	1	2	3	11	1	6	3	5	0	0	0	1	0	0	2	4	0	4	0	3	0	0	14	2	0	7	1	4	0	1	0	2	0	47	11	0	2
ENSPVIG00000002100	0	0	0	0	0	0	0	0	0	0	0	0	0	0	0	0	0	0	0	0	0	0	0	0	0	0	1	0	0	0	0	0	0	0	0	0	0	0	3	2
ENSPVIG00000002101	89	141	88	132	83	55	82	233	143	118	266	183	169	330	169	165	239	337	331	166	148	290	39	76	139	363	211	410	178	195	149	204	116	57	172	256	25	20	222	92
ENSPVIG00000002102	0	0	0	0	0	0	0	0	0	0	0	0	1	0	0	0	0	0	0	0	0	0	0	0	0	0	0	0	0	0	0	0	0	0	0	0	0	0	18	120
ENSPVIG00000002103	0	0	0	0	0	0	0	0	0	0	0	0	0	0	0	0	0	0	0	0	0	0	0	0	0	0	0	0	0	1	0	0	0	0	0	0	0	1	0	0
ENSPVIG00000002104	322	215	355	406	221	378	358	440	574	694	449	324	519	229	363	426	494	396	336	166	345	430	378	226	427	759	512	308	463	137	289	163	92	60	372	633	299	475	1160	533
ENSPVIG00000002106	0	0	0	0	0	0	0	0	0	0	0	0	0	0	0	0	0	0	0	0	0	0	0	0	0	0	0	0	0	0	0	0	0	0	0	0	1	0	0	0
ENSPVIG00000002108	3	6	22	6	5	7	6	15	10	10	13	12	4	6	2	0	0	4	8	19	12	30	6	8	13	29	50	6	11	3	6	5	13	8	13	11	2	3	193	90
ENSPVIG00000002109	0	0	0	0	0	0	0	0	0	0	0	0	0	0	0	0	0	0	0	0	0	0	0	0	1	0	0	0	0	0	0	0	0	0	0	0	0	0	0	0
ENSPVIG00000002110	0	0	0	0	0	0	0	0	0	0	0	0	0	0	0	0	0	0	0	0	0	0	0	0	0	0	0	0	0	0	0	0	0	0	0	0	0	0	0	0
ENSPVIG00000002112	30	17	49	14	26	13	17	60	15	12	51	54	59	80	85	60	52	57	73	56	25	36	28	17	153	120	59	50	35	78	43	33	36	11	39	18	6	5	4	0
ENSPVIG00000002113	0	0	0	0	0	0	0	3	1	0	4	5	5	1	5	4	0	5	0	0	0	1	0	0	10	18	11	0	3	1	1	0	0	0	1	9	1	2	28	28
ENSPVIG00000002115	2	0	0	1	0	1	0	0	0	0	0	0	0	0	1	2	0	0	0	0	0	0	0	0	5	0	10	0	1	2	0	0	0	0	0	0	0	0	1	0
ENSPVIG00000002116	5	18	63	93	19	62	30	74	48	73	31	79	57	15	33	51	38	36	11	22	24	32	17	7	58	29	98	16	38	19	38	21	6	6	15	11	44	30	4	3
ENSPVIG00000002117	107	97	100	177	141	113	110	172	177	201	109	134	163	82	149	203	193	186	113	94	187	149	133	140	366	454	162	72	116	193	197	179	195	121	111	143	237	132	194	140
ENSPVIG00000002118	0	0	0	0	0	0	1	0	0	0	6	0	5	1	1	0	0	0	0	0	0	0	0	0	3	0	31	0	1	4	0	3	1	0	6	0	12	9	7	4
ENSPVIG00000002119	0	0	0	0	0	0	2	2	0	0	0	0	0	4	0	0	0	0	0	0	0	0	0	0	0	0	3	0	0	0	0	0	0	0	0	0	0	0	0	0
ENSPVIG00000002120	54	17	253	263	200	157	119	95	58	37	28	57	59	11	36	15	38	26	44	41	13	30	20	15	30	90	178	25	58	62	25	63	10	8	75	78	192	41	43	16
ENSPVIG00000002121	67	34	82	82	55	77	96	108	121	155	186	149	154	74	122	61	217	216	56	76	170	89	62	62	154	252	238	93	149	104	155	70	59	21	102	257	953	456	377	198
ENSPVIG00000002122	2	0	1	0	0	0	0	1	0	0	6	13	16	4	0	5	0	0	4	0	1	3	0	0	1	4	70	1	3	5	0	2	3	0	0	7	0	0	5	7
ENSPVIG00000002123	0	0	0	0	0	0	1	0	0	0	4	9	17	0	2	1	0	3	0	0	0	0	0	0	4	8	19	2	4	1	1	1	0	1	1	0	86	1	515	376
ENSPVIG00000002124	4	0	1	2	0	0	0	0	0	0	0	1	5	4	1	1	0	0	0	0	0	0	0	0	0	0	28	0	2	1	1	0	0	0	0	0	0	0	127	119
ENSPVIG00000002125	0	0	0	0	0	0	0	0	0	0	2	2	1	0	0	1	0	0	0	0	0	0	0	1	0	17	4	2	2	2	0	0	0	1	0	4	0	0	0	0
ENSPVIG00000002126	0	0	0	0	0	0	0	0	0	0	1	5	7	1	0	1	0	1	0	0	0	0	0	0	15	2	9	2	1	11	0	3	0	3	0	5	0	0	20	11
ENSPVIG00000002127	0	0	0	1	0	0	0	0	0	0	0	0	0	0	0	0	0	0	0	0	0	0	0	0	0	2	3	0	0	0	0	0	0	0	2	2	0	8	0	0
ENSPVIG00000002128	4	0	5	5	0	0	1	1	68	0	1	12	1	29	28	3	8	1	0	15	7	1	0	0	29	1	12	0	5	8	5	61	0	1	1	5	0	6	5	8
ENSPVIG00000002129	260	329	416	559	277	453	483	334	574	730	817	548	562	333	430	501	708	600	388	267	536	465	445	313	1678	1472	971	422	666	406	580	387	261	278	504	961	517	561	3260	2118
ENSPVIG00000002130	69	19	133	277	32	387	435	155	463	540	286	221	308	135	307	221	567	360	86	110	694	168	657	184	227	111	491	221	251	55	925	96	48	11	227	248	15	36	125	110
ENSPVIG00000002131	0	0	0	0	0	0	0	1	0	0	33	0	33	7	9	2	0	6	10	9	1	2	1	10	26	36	159	3	8	8	3	9	1	0	4	12	0	2	961	383
ENSPVIG00000002132	0	0	0	0	0	0	0	0	0	0	0	0	0	0	0	0	0	0	0	0	0	0	0	0	0	0	0	0	0	0	0	0	0	0	0	0	0	0	1	7
ENSPVIG00000002133	0	0	0	0	0	0	0	0	0	0	0	2	1	8	0	0	0	0	0	0	0	0	0	1	0	3	5	0	3	1	1	0	0	0	0	3	0	0	3	2
ENSPVIG00000002134	0	0	0	0	0	0	0	0	0	0	15	1	8	2	1	0	0	1	0	0	1	0	0	1	9	9	69	0	1	0	0	0	0	0	0	6	0	0	183	279
ENSPVIG00000002135	172	165	274	447	216	271	284	326	268	379	212	325	399	176	287	284	514	293	238	233	260	256	222	194	425	509	508	186	233	221	329	190	95	33	200	302	353	201	344	211
ENSPVIG00000002136	12	10	3	1	6	1	12	3	16	10	26	29	9	23	38	7	9	34	34	32	44	11	0	8	33	43	14	1	21	10	5	4	2	2	3	36	0	4	23	11
ENSPVIG00000002137	0	0	0	0	0	0	0	0	0	0	0	1	2	0	2	0	2	0	0	0	0	0	0	0	0	0	4	0	0	0	0	0	1	1	0	3	0	2	2	15
ENSPVIG00000002139	58	45	173	254	180	211	99	86	158	251	164	248	200	22	137	116	252	155	109	77	313	136	150	186	203	252	474	129	204	72	329	103	35	39	247	431	21	20	80	93
ENSPVIG00000002140	0	0	0	0	0	0	0	0	0	0	0	0	0	1	1	0	0	0	0	0	0	0	0	0	0	0	4	4	0	0	0	0	0	0	0	0	0	0	1	1
ENSPVIG00000002141	33	32	0	5	7	9	4	52	17	19	75	165	161	15	22	18	11	22	10	2	3	25	6	21	109	262	112	12	72	15	4	21	25	13	23	66	1	0	68	14
ENSPVIG00000002142	22	18	60	69	40	69	91	43	90	94	73	44	49	15	42	38	94	95	49	32	75	56	56	40	50	84	96	91	71	18	64	15	23	15	40	70	80	50	39	26
ENSPVIG00000002143	0	0	0	0	0	0	0	0	0	0	0	2	0	0	1	0	1	0	0	0	1	0	0	0	0	1	2	0	0	0	1	0	0	0	1	0	0	0	0	0
ENSPVIG00000002144	0	0	0	0	0	0	0	0	0	0	4	0	0	0	4	1	0	0	1	0	0	0	1	1	0	0	3	0	0	0	1	2	0	0	0	0	0	0	2	1
ENSPVIG00000002145	204	101	157	107	64	164	217	176	215	247	383	284	367	118	153	130	287	236	288	77	133	252	161	262	275	588	297	177	356	241	113	220	65	53	402	689	14	8	227	113
ENSPVIG00000002146	525	938	505	642	475	498	514	600	584	1057	616	758	638	408	476	1050	783	746	447	353	853	839	487	538	1553	1050	746	532	644	538	823	427	591	326	590	688	555	342	154	54
ENSPVIG00000002147	372	318	514	675	294	494	653	437	647	915	860	531	538	460	471	463	721	687	566	536	803	982	745	512	978	995	545	429	781	373	797	327	403	184	809	808	27	171	232	130
ENSPVIG00000002148	3430	3579	6761	6391	1977	5285	7878	4704	6926	7152	9732	7126	6946	4625	5042	2633	6444	7445	3787	4178	6464	5692	5696	3043	4888	3698	8511	4068	8600	1753	7759	2661	952	293	5882	7914	3518	1616	3243	3261
ENSPVIG00000002150	3	0	5	4	1	4	2	4	11	3	0	8	5	0	6	11	0	3	0	0	5	0	7	8	1	0	4	2	0	3	1	2	3	0	0	4	3	0	5	13
ENSPVIG00000002151	3	0	10	0	18	0	1	0	0	1	1	0	1	3	3	0	0	3	0	3	2	4	0	0	8	0	3	3	5	3	0	1	1	4	2	0	0	2	20	2
ENSPVIG00000002152	868	588	1194	1156	548	902	1397	953	1242	1429	1553	687	1301	671	698	524	1419	1185	916	737	881	958	1122	634	795	645	1165	584	977	381	901	560	216	120	781	1136	6841	2593	532	392
ENSPVIG00000002155	360	237	168	256	334	119	300	315	328	345	347	276	344	155	226	477	584	264	238	163	270	334	181	226	403	532	367	193	389	310	279	246	266	176	333	483	412	156	618	324
ENSPVIG00000002156	215	214	536	563	174	611	724	312	821	766	907	672	715	276	415	291	727	562	335	238	804	360	519	341	398	598	884	462	783	136	1032	218	141	39	601	1054	973	737	1565	1106
ENSPVIG00000002157	364	386	504	319	315	237	416	457	368	523	511	437	478	383	202	408	503	490	556	667	272	616	461	582	1800	1451	318	388	518	776	214	677	543	439	535	672	291	395	194	163
ENSPVIG00000002158	393	314	332	305	267	245	359	274	302	350	413	353	325	257	305	473	458	282	346	289	252	385	214	203	1016	796	392	202	296	333	208	336	291	83	222	478	633	314	317	183
ENSPVIG00000002160	14	44	14	14	9	6	0	9	1	10	1	7	9	13	7	22	15	6	11	3	8	12	1	5	49	31	24	4	7	10	10	14	11	2	1	9	4	13	355	281
ENSPVIG00000002161	194	133	279	470	278	336	336	561	331	673	253	352	459	189	423	470	454	324	150	187	515	311	299	335	879	869	395	205	327	250	553	537	269	215	268	420	1204	520	216	150
ENSPVIG00000002163	367	360	485	457	314	357	594	648	615	614	480	302	293	404	310	373	678	520	482	618	343	1078	808	543	687	730	217	488	498	584	307	599	525	200	593	614	55	38	148	29
ENSPVIG00000002164	0	0	0	0	0	0	0	0	0	1	0	3	9	0	5	0	0	1	0	0	0	0	1	0	11	7	25	0	11	1	1	0	0	0	2	4	672	6	102	50
ENSPVIG00000002165	0	0	0	4	2	0	16	0	0	0	6	4	28	0	2	4	0	22	0	0	1	0	0	1	19	4	2	0	1	2	1	1	51	1	3	6	0	6	7	4
ENSPVIG00000002166	2	0	0	1	0	1	2	0	0	0	6	10	6	3	1	2	5	3	7	0	0	1	0	18	6	16	3	6	5	3	1	11	1	1	5	14	0	0	649	603
ENSPVIG00000002168	183	194	189	255	101	230	228	148	260	344	282	217	369	147	249	178	360	268	186	149	263	150	153	110	265	197	320	188	310	101	240	140	68	75	210	291	524	286	163	87
ENSPVIG00000002169	3	0	1	1	0	2	3	2	0	1	20	8	5	3	2	0	7	1	2	0	2	1	0	1	4	4	27	0	2	3	1	0	0	0	1	5	7	3	852	448
ENSPVIG00000002170	659	324	518	748	341	526	401	1167	1245	1120	481	670	1286	478	578	626	900	755	536	727	1149	1299	887	725	1359	2158	891	507	989	744	1609	925	630	239	601	673	701	117	98	39
ENSPVIG00000002171	20	11	26	62	2	75	37	29	57	42	133	58	50	22	53	40	106	94	29	30	150	66	89	35	86	79	132	90	378	13	375	36	27	14	57	68	110	61	26	41
ENSPVIG00000002172	26	33	82	27	37	31	68	186	37	28	24	59	23	87	61	30	23	53	49	72	118	109	37	65	65	115	35	23	99	147	53	43	49	3	46	29	38	1	8	296
ENSPVIG00000002173	0	0	0	0	0	0	0	1	0	0	3	0	6	0	1	0	0	0	0	0	0	0	0	0	1	10	18	0	0	0	1	0	0	0	0	2	0	0	116	39
ENSPVIG00000002174	355	367	554	393	269	418	630	330	522	556	445	456	400	304	332	225	607	468	445	340	303	354	521	386	634	942	560	424	354	236	346	210	187	192	604	523	758	765	711	408
ENSPVIG00000002176	227	134	423	582	418	435	227	668	562	926	471	626	1441	370	751	703	1290	801	333	413	2143	911	548	445	959	760	886	586	1120	1103	3932	513	591	299	699	976	61	199	136	332
ENSPVIG00000002177	19176	12216	21646	16357	10480	13799	19408	17785	20595	25329	21390	16025	17040	15228	13407	15729	25556	19482	21086	13938	13729	22068	17169	16751	28038	28293	15846	16932	18186	11592	11152	11793	6411	2952	16939	20311	11748	3205	5949	2774
ENSPVIG00000002178	183	141	206	181	145	104	147	126	182	304	219	234	193	110	177	407	300	313	166	135	251	173	194	177	761	528	194	176	189	213	174	139	253	139	132	210	51	38	77	36
ENSPVIG00000002179	362	170	680	718	310	599	1038	319	507	642	1192	485	472	425	347	275	670	810	318	383	740	431	541	223	687	354	502	420	453	247	619	168	124	116	429	477	189	83	72	59
ENSPVIG00000002180	3713	4991	3223	5036	2967	3759	3982	4214	5668	7311	4159	4784	4235	2379	5703	8174	7022	4865	2420	3102	6288	5780	5007	8833	14770	11972	4547	3442	5573	4484	5684	4713	8501	3524	4914	6156	4194	1958	1782	1201
ENSPVIG00000002181	7780	4923	10671	8918	6718	8079	9159	7974	12239	11031	11686	8563	10352	8393	8467	5986	14425	11915	14382	6554	6050	10039	8678	5849	5140	11537	8054	11126	8146	4653	5764	3401	1864	875	8453	10258	3109	1308	783	892
ENSPVIG00000002182	435	450	480	486	341	364	433	396	669	708	435	428	431	330	340	776	877	503	438	634	465	623	443	593	1032	1505	471	514	518	495	814	944	554	313	614	597	409	572	200	169
ENSPVIG00000002183	2	6	4	3	2	2	0	0	0	2	2	2	5	0	1	1	0	1	5	3	1	1	2	1	0	14	3	0	0	0	1	0	0	1	0	5	0	0	0	1
ENSPVIG00000002184	478	423	656	627	241	470	559	403	706	735	750	598	625	364	527	472	750	640	470	563	686	713	690	431	703	745	600	565	695	349	618	303	265	87	693	579	1251	607	679	394
ENSPVIG00000002185	385	372	467	410	242	298	581	349	388	682	370	235	313	353	231	276	427	414	595	318	205	553	526	390	362	496	272	370	365	311	217	303	200	82	381	574	72	70	29	23
ENSPVIG00000002186	342	440	427	399	193	330	274	462	468	607	343	478	587	255	439	559	337	422	342	276	520	397	292	356	1390	779	420	223	426	479	655	451	411	198	299	336	396	227	212	185
ENSPVIG00000002190	2	0	5	0	0	0	0	0	2	0	3	0	0	4	0	0	3	0	3	0	1	0	0	0	0	1	0	1	2	0	0	3	0	0	0	0	0	0	0	0
ENSPVIG00000002191	7	16	7	14	5	15	13	25	18	72	19	24	25	13	33	14	41	9	4	13	50	24	61	60	11	65	41	3	25	11	61	4	7	4	29	13	6	13	81	48
ENSPVIG00000002192	339	338	361	137	126	169	387	431	299	284	780	775	399	728	526	355	289	578	646	543	379	475	150	283	611	1441	452	397	683	542	295	419	160	128	461	647	10	25	126	35
ENSPVIG00000002193	186	86	258	401	169	291	257	340	460	586	217	314	355	183	286	277	372	277	203	241	546	300	368	198	396	412	446	184	457	221	649	185	116	38	302	331	491	404	867	452
ENSPVIG00000002194	3	0	2	0	2	0	0	1	0	0	6	0	1	1	4	0	2	0	3	0	3	2	1	1	5	6	2	6	4	0	0	1	0	1	1	4	0	0	1	0
ENSPVIG00000002196	50	91	56	41	12	44	38	80	128	65	103	100	86	61	98	114	122	106	31	45	264	57	31	68	273	320	97	87	131	55	177	239	103	50	56	100	194	271	154	42
ENSPVIG00000002197	15	20	0	3	13	3	4	16	1	14	8	15	13	8	8	2	3	9	0	12	3	0	0	1	2	0	1	0	2	15	3	2	1	0	0	1	0	0	0	0
ENSPVIG00000002198	1	0	0	2	0	5	2	0	0	0	2	2	0	0	3	1	4	1	0	1	1	0	0	1	16	5	7	2	0	4	2	1	0	0	8	2	0	0	0	0
ENSPVIG00000002199	0	0	0	0	0	0	1	0	0	0	10	3	4	2	15	2	0	9	0	1	21	3	1	0	3	0	15	0	1	7	4	0	0	0	0	0	9	20	0	0
ENSPVIG00000002200	844	468	1009	1015	367	812	1249	796	1175	1566	1466	687	1290	490	669	358	1621	1057	960	600	621	1120	1084	807	563	1620	1086	862	1242	379	553	509	164	79	1040	2037	1623	575	1620	573
ENSPVIG00000002203	34	22	99	130	59	80	101	63	92	120	113	76	116	24	78	47	78	78	72	69	59	68	104	40	28	156	83	54	78	31	89	20	35	5	91	128	63	165	162	102
ENSPVIG00000002204	2	0	4	3	0	2	3	2	7	4	1	7	2	8	4	3	1	7	1	1	24	3	4	5	6	16	14	6	5	3	14	18	4	7	12	11	1	7	13	3
ENSPVIG00000002205	210	119	291	337	87	199	187	148	229	445	386	327	320	107	217	199	434	204	152	127	164	155	317	133	213	103	305	162	367	117	274	106	82	52	226	481	405	222	58	65
ENSPVIG00000002206	200	173	303	326	143	322	547	232	806	705	382	371	432	245	322	173	456	313	356	255	264	312	580	213	210	287	300	436	503	165	387	199	37	31	376	554	663	277	67	41
ENSPVIG00000002207	18	19	6	14	5	5	10	22	35	58	54	53	52	47	36	28	19	27	20	16	23	2	12	33	130	102	126	24	55	63	24	40	2	5	25	89	0	1	119	30
ENSPVIG00000002208	0	0	0	0	0	0	1	0	0	1	1	2	0	0	0	0	0	0	0	0	1	0	0	0	0	0	2	0	0	1	0	0	0	0	0	0	1	1	0	1
ENSPVIG00000002209	344	409	436	426	239	355	593	418	479	541	490	430	509	352	282	314	523	477	463	415	285	570	644	414	714	713	551	397	645	346	394	476	242	197	614	682	417	341	175	122
ENSPVIG00000002211	115	77	480	709	982	399	209	216	92	122	111	194	152	19	65	107	200	164	239	113	284	184	143	185	146	101	349	163	253	142	422	118	122	46	390	368	13	16	78	52
ENSPVIG00000002212	706	988	2741	2501	469	3365	3041	1251	1634	1970	2537	1901	1557	935	1444	961	3082	2085	1320	1136	1931	1434	1172	492	1100	1033	1482	1867	1563	313	1383	287	287	206	1163	681	56	122	27	25
ENSPVIG00000002213	16	14	11	24	15	22	25	18	27	53	16	16	10	1	12	28	8	28	17	4	42	8	24	11	23	33	20	16	24	12	40	5	10	3	19	37	16	12	13	17
ENSPVIG00000002216	0	0	0	0	0	2	0	0	0	2	0	0	0	3	0	0	0	2	1	0	0	2	1	0	0	4	1	1	1	3	1	0	0	0	0	0	0	0	0	0
ENSPVIG00000002217	0	0	0	0	0	4	1	2	0	0	0	1	6	0	0	1	0	4	4	2	0	2	0	0	0	6	4	5	2	8	0	3	1	1	3	2	0	0	0	1
ENSPVIG00000002218	0	0	0	0	0	0	0	0	0	0	0	0	1	0	0	0	0	0	0	0	0	0	0	0	0	0	0	0	0	0	0	1	0	0	0	0	0	0	0	0
ENSPVIG00000002221	5	0	0	3	3	6	1	0	7	4	4	5	4	7	3	3	14	3	8	2	7	6	4	4	6	14	3	11	2	5	2	2	1	1	3	2	1	1	0	0
ENSPVIG00000002223	92	84	70	211	65	104	40	177	326	203	90	278	386	183	253	347	557	234	79	114	332	87	143	190	346	450	181	175	157	178	384	63	218	78	152	92	13	46	8	4
ENSPVIG00000002226	0	0	0	0	0	0	0	2	0	0	0	0	0	0	1	0	0	1	0	0	0	1	0	0	0	1	0	0	0	0	0	0	0	0	0	0	0	0	0	0
ENSPVIG00000002228	0	0	2	0	1	1	0	1	0	0	7	5	2	2	2	1	3	1	1	0	1	2	0	0	11	7	24	3	3	1	1	1	0	0	0	1	3	2	19	9
ENSPVIG00000002229	0	0	0	0	0	0	0	0	0	0	0	0	0	0	0	0	0	0	0	0	0	0	0	0	0	0	0	0	3	0	0	0	1	0	0	0	0	0	0	1
ENSPVIG00000002231	0	0	0	1	0	0	0	0	0	0	1	0	1	0	0	1	0	1	2	0	4	0	0	0	0	1	0	3	2	0	1	3	0	1	1	1	0	0	1	0
ENSPVIG00000002235	571	704	732	530	458	396	771	673	571	611	732	513	498	680	385	563	748	605	784	519	368	730	554	434	1339	1087	474	525	600	610	283	585	288	156	570	750	653	481	483	246
ENSPVIG00000002236	0	0	0	0	0	0	0	0	0	0	1	2	0	0	0	0	0	0	0	0	0	0	0	0	0	0	0	3	3	0	1	0	0	0	0	4	0	22	0	0
ENSPVIG00000002237	632	687	557	357	300	401	551	613	821	666	1360	1112	1378	521	468	583	1061	588	587	602	601	596	439	842	591	1808	1639	635	1393	793	492	779	466	603	1080	1589	62	69	4767	2884
ENSPVIG00000002241	60	121	179	455	92	383	124	341	512	540	122	323	307	51	337	363	486	218	30	81	1020	100	204	110	536	212	345	133	281	90	1507	137	120	152	154	211	129	191	82	184
ENSPVIG00000002242	101	40	81	33	35	43	35	80	83	93	49	84	78	48	28	40	89	77	71	71	46	63	45	90	62	194	32	50	58	82	42	160	61	94	82	123	94	217	31	35
ENSPVIG00000002245	220	202	364	429	108	324	537	262	580	654	569	406	512	293	392	519	785	597	269	323	550	572	507	369	1126	768	546	377	546	251	592	306	388	206	401	699	836	752	850	415
ENSPVIG00000002246	0	2	2	25	24	8	4	0	2	7	3	25	26	1	19	23	9	6	2	17	12	30	4	6	50	13	30	11	7	11	17	2	1	0	0	5	1	2	0	3
ENSPVIG00000002247	0	3	7	0	0	3	10	4	10	7	35	13	25	16	17	5	7	15	25	7	22	6	3	2	4	0	26	4	19	6	24	1	3	0	13	6	1	26	14	3
ENSPVIG00000002248	1428	1046	1506	879	611	749	1400	1132	1088	1107	1389	839	1097	895	664	702	1152	999	1217	1203	703	1710	1550	954	1394	2164	921	832	1460	821	785	1210	766	319	1319	1237	1030	437	810	218
ENSPVIG00000002249	110	151	104	52	65	73	88	65	140	174	638	126	112	224	71	271	71	436	159	230	138	286	50	116	154	267	329	59	156	400	200	152	92	179	127	217	58	50	634	243
ENSPVIG00000002250	735	345	562	449	306	379	553	780	1016	1085	824	542	795	316	373	441	1128	629	496	517	560	819	533	877	686	2002	603	479	1184	510	512	1210	383	509	909	1537	1306	1098	520	253
ENSPVIG00000002251	92	111	165	289	93	267	195	129	304	384	291	212	223	62	234	143	414	235	101	125	441	148	228	105	228	201	327	190	339	110	464	67	77	33	232	336	460	659	252	244
ENSPVIG00000002252	76	42	115	178	175	206	64	314	300	212	77	218	249	114	132	175	655	240	81	139	370	178	328	196	125	247	139	138	248	155	909	106	102	71	304	511	16	46	18	14
ENSPVIG00000002254	60	50	104	127	44	130	150	100	174	188	129	139	170	78	116	93	179	122	101	70	154	99	92	59	186	144	146	97	143	81	198	62	69	33	104	147	190	137	71	79
ENSPVIG00000002256	56	86	105	256	60	241	185	152	219	548	145	143	163	66	172	254	245	137	85	85	171	36	116	22	222	253	132	101	90	31	97	34	7	2	28	33	0	4	3	3
ENSPVIG00000002257	4	8	20	16	4	18	25	15	16	37	22	24	8	6	21	3	7	11	31	3	20	4	2	1	22	1	12	12	4	14	19	0	0	0	0	4	24	2	10	29
ENSPVIG00000002260	3	7	4	45	5	14	65	29	16	30	24	19	16	16	6	12	3	7	9	11	20	27	19	13	30	44	15	18	17	13	21	49	34	12	29	15	6	0	1	4
ENSPVIG00000002261	493	300	295	243	215	312	306	395	350	694	582	730	553	274	513	392	1012	404	434	328	455	381	392	676	1066	1694	484	436	714	669	534	506	382	376	741	1245	124	23	90	67
ENSPVIG00000002263	169	199	383	523	88	468	493	270	597	730	408	318	268	225	299	204	415	382	310	289	316	336	557	211	153	156	307	312	329	66	359	49	36	9	265	293	23	13	28	25
ENSPVIG00000002264	1	0	2	1	2	0	0	1	0	0	7	2	2	3	2	2	0	1	3	1	1	0	1	1	0	3	6	2	6	2	1	3	0	0	0	0	14	0	0	0
ENSPVIG00000002265	111	61	89	141	63	93	61	344	169	375	98	161	166	53	128	100	283	128	79	166	568	190	254	210	232	262	172	101	357	114	950	151	83	43	181	205	951	520	50	31
ENSPVIG00000002266	0	0	6	1	2	0	0	2	1	1	2	0	3	4	5	0	0	3	1	0	14	0	0	0	14	3	3	3	3	1	1	0	0	0	0	0	0	0	8	1
ENSPVIG00000002267	147	55	398	193	300	180	140	969	261	344	133	373	582	198	415	195	331	210	233	206	348	197	161	107	300	602	290	166	261	180	547	144	54	12	159	139	9	107	22	11
ENSPVIG00000002268	153	129	909	996	710	839	509	352	802	750	436	420	254	120	360	180	575	476	226	193	1102	294	640	208	302	156	762	299	623	77	1486	128	47	43	460	818	179	686	703	722
ENSPVIG00000002269	82	86	111	223	118	169	166	134	202	254	197	135	119	117	146	271	347	209	118	89	317	152	170	151	248	274	211	132	214	92	182	117	111	85	204	279	181	51	106	70
ENSPVIG00000002271	857	561	675	1135	877	915	648	1505	1361	1758	757	1204	2132	628	1182	1124	1379	1064	711	552	1515	965	751	627	2463	2342	1514	698	945	823	1920	1376	636	609	594	802	2048	1938	2224	2333
ENSPVIG00000002273	0	0	4	1	37	3	0	0	4	1	4	2	2	4	4	0	0	1	0	0	5	3	0	0	2	0	5	4	8	0	8	1	0	0	0	0	0	1	0	0
ENSPVIG00000002274	1492	1859	2625	2523	652	2200	2257	1669	3753	4007	1890	1892	1616	1187	1570	1725	2269	1900	1078	1476	2091	2422	2010	1461	4676	2878	1351	1560	1889	1503	2360	1884	1559	1395	2034	2651	93	352	560	331
ENSPVIG00000002275	71	71	23	104	102	73	118	107	62	128	88	92	75	82	122	254	158	120	123	65	114	85	100	129	267	269	144	81	59	81	130	106	208	256	64	139	89	52	29	31
ENSPVIG00000002276	69	83	63	41	13	26	34	135	85	35	115	97	67	91	181	43	137	144	96	54	31	43	3	119	32	223	52	65	90	86	43	251	10	33	76	259	448	155	3	0
ENSPVIG00000002277	479	430	687	336	260	263	680	434	593	623	606	549	714	362	363	345	538	425	407	394	396	430	419	358	623	863	571	306	617	363	357	316	189	90	365	653	105	141	424	235
ENSPVIG00000002278	0	0	0	0	0	0	0	2	0	0	0	0	0	2	0	0	0	0	0	0	0	0	0	0	0	0	0	0	0	0	0	0	0	0	0	0	0	0	0	0
ENSPVIG00000002279	146	92	181	201	120	101	109	104	192	171	143	199	211	55	125	160	230	142	42	104	217	171	125	107	175	265	264	123	195	162	209	106	142	50	169	180	99	96	108	141
ENSPVIG00000002280	51	12	92	105	29	102	168	73	195	238	102	80	146	42	109	46	145	130	93	46	165	54	114	19	50	3	109	84	74	10	154	17	8	1	65	87	41	27	18	13
ENSPVIG00000002281	489	357	461	271	224	182	292	355	386	577	388	267	291	272	238	224	473	372	221	266	152	359	175	272	295	810	313	242	502	263	149	333	217	72	195	339	548	260	234	40
ENSPVIG00000002282	1251	757	1239	832	1399	836	1192	1077	997	1169	2386	1503	1787	1686	1412	1299	1906	1846	3002	972	773	829	780	458	2305	2022	1438	1376	1097	772	619	624	178	191	720	687	1289	762	237	115
ENSPVIG00000002286	0	8	0	2	4	2	6	3	0	3	4	5	1	19	9	0	0	4	25	0	13	1	3	2	22	13	0	3	0	4	4	6	0	0	0	1	0	0	2	0
ENSPVIG00000002287	157	245	185	386	160	410	216	386	376	612	190	261	419	126	250	261	314	378	228	183	409	351	269	178	421	467	313	328	220	173	562	199	136	57	215	270	716	405	91	31
ENSPVIG00000002289	4	1	3	3	4	0	4	1	0	1	4	3	4	0	2	3	8	9	1	9	1	0	0	0	5	2	8	11	0	4	2	1	3	0	10	8	0	1	1	12
ENSPVIG00000002294	13	4	10	14	8	4	14	20	23	18	30	23	26	25	46	13	33	17	6	4	13	12	6	19	27	68	74	3	16	39	513	45	9	10	11	25	0	3	57	63
ENSPVIG00000002295	0	0	0	1	0	0	0	3	1	0	1	1	1	7	0	1	4	0	0	0	1	2	0	0	1	4	0	0	0	0	2	0	0	0	0	0	0	0	11	5
ENSPVIG00000002296	0	0	0	0	0	2	0	1	1	0	2	5	1	0	4	1	0	3	2	0	1	0	0	0	12	4	0	0	1	8	0	0	3	0	2	1	0	1	1	0
ENSPVIG00000002301	1452	1334	1906	1124	684	488	1351	1266	1448	1336	1880	1192	1328	1272	883	1019	1837	683	1882	1212	699	1046	1554	1220	2418	3312	1156	662	1491	1037	709	1495	789	424	1629	1949	1192	749	1617	554
ENSPVIG00000002302	238	84	335	268	130	279	355	213	568	467	901	692	797	314	390	123	714	464	300	234	435	271	282	188	169	450	916	407	826	93	522	128	23	17	457	706	2362	1135	1313	939
ENSPVIG00000002303	95	106	85	86	89	98	94	166	100	122	129	97	161	82	113	132	150	144	96	94	122	135	93	91	167	362	168	128	112	108	93	130	105	64	120	181	186	191	325	165
ENSPVIG00000002305	94	108	107	175	68	190	194	100	188	238	279	328	292	89	211	120	285	158	143	93	263	67	97	82	67	163	483	120	198	85	264	58	3	18	112	288	358	178	11	11
ENSPVIG00000002306	34	54	19	53	14	28	39	53	58	86	111	30	23	102	107	39	34	61	90	60	61	79	45	72	135	86	23	27	46	73	39	31	24	3	37	58	12	101	12	4
ENSPVIG00000002307	20	30	71	92	67	75	44	43	58	65	49	30	30	12	23	20	39	24	18	36	53	35	54	23	33	11	94	47	68	21	64	18	1	2	71	73	2	7	6	7
ENSPVIG00000002308	1252	962	1567	1567	816	1453	1536	1462	1894	2276	3658	1526	2356	1516	1224	1173	2086	2170	1580	1284	2305	1672	1879	1393	1908	2151	1502	1468	1867	890	1780	1145	791	402	1289	1529	2400	607	196	194
ENSPVIG00000002309	78	63	264	383	253	189	229	152	310	247	150	172	139	69	119	114	186	137	105	163	167	221	202	85	65	133	228	127	255	61	251	100	24	25	198	270	6	210	23	32
ENSPVIG00000002310	55	28	60	150	284	115	227	78	68	37	67	69	33	79	74	69	33	131	168	93	114	111	29	47	539	197	104	87	32	954	36	55	57	42	447	124	2	0	89	6
ENSPVIG00000002311	374	497	372	294	295	200	263	287	288	360	346	368	294	390	229	363	427	320	223	386	287	311	255	251	1280	898	245	345	329	580	355	739	469	773	339	266	282	461	549	415
ENSPVIG00000002312	405	419	848	981	435	738	764	536	948	1060	987	667	722	370	488	300	802	685	521	550	600	609	654	406	1134	736	808	459	1078	423	601	539	196	182	728	918	1026	418	269	338
ENSPVIG00000002313	53	72	85	102	50	51	126	194	150	150	124	101	127	75	99	175	183	98	70	69	168	290	95	168	463	375	125	76	175	284	226	276	221	158	93	261	682	212	1933	798
ENSPVIG00000002314	1	0	12	7	8	2	6	5	9	1	41	48	82	5	44	6	0	9	11	3	42	8	0	4	14	33	125	6	10	18	9	73	9	5	2	21	1	0	3156	681
ENSPVIG00000002315	2390	1427	2744	2904	1693	3078	2815	2347	4201	5009	3073	2515	3108	1279	1600	1339	3416	2343	1852	1317	1679	2391	2289	2120	1438	4858	2233	2279	3137	968	1419	1208	603	299	2684	4338	800	456	766	550
ENSPVIG00000002316	65	65	847	132	127	101	61	1211	1644	203	216	364	303	915	1489	165	204	197	100	1790	2433	146	121	157	213	643	555	212	306	218	2114	152	82	43	394	402	68	21	176	179
ENSPVIG00000002317	317	315	202	443	168	248	177	282	431	485	261	365	299	203	547	644	435	476	162	235	696	342	219	301	1131	934	379	210	368	293	526	200	401	157	268	298	82	98	375	467
ENSPVIG00000002318	377	391	811	949	444	921	715	574	794	1245	778	548	744	352	431	399	764	693	491	439	739	764	1209	622	678	854	763	621	731	383	711	380	250	210	902	1093	2139	910	212	130
ENSPVIG00000002319	704	449	684	506	373	459	726	521	634	867	850	683	800	436	443	454	866	472	663	611	340	624	626	569	543	1217	775	492	865	418	394	481	189	105	640	1021	745	174	171	71
ENSPVIG00000002320	299	274	444	271	176	214	547	281	213	278	287	186	203	167	152	148	290	238	256	210	128	255	161	111	208	364	140	202	190	209	132	125	194	132	139	273	230	97	48	22
ENSPVIG00000002321	154	96	291	166	111	129	212	197	356	242	302	217	219	211	130	127	293	148	334	167	181	265	126	219	146	447	227	152	303	162	120	157	31	23	252	433	1119	375	84	39
ENSPVIG00000002322	1425	1171	2670	2613	1276	2120	2559	1944	3227	2982	3786	3071	3167	1898	2347	1825	3449	2838	2169	1810	1999	2378	1813	1953	1875	3415	3169	2669	3489	1211	2178	1112	574	227	2429	3835	1011	231	1235	667
ENSPVIG00000002323	2	10	0	7	3	6	7	3	8	2	6	2	9	1	8	5	1	9	4	0	2	7	4	3	19	3	3	1	5	2	6	2	12	7	5	5	0	1	1	2
ENSPVIG00000002324	267	124	183	170	160	120	194	237	191	289	194	156	308	150	146	127	234	155	190	118	118	228	172	135	366	464	271	166	147	147	112	129	101	45	132	128	2782	2186	294	148
ENSPVIG00000002325	122	78	105	84	46	73	77	146	184	212	122	71	129	65	73	69	100	83	91	86	111	133	156	119	229	307	80	60	180	115	68	164	83	50	135	164	2937	1332	201	126
ENSPVIG00000002326	86	117	107	160	44	140	105	183	282	584	160	320	142	52	272	186	276	234	88	95	1088	295	221	235	315	217	234	62	540	210	935	225	345	95	250	449	135	399	87	83
ENSPVIG00000002328	0	0	0	0	0	0	0	0	1	0	1	0	0	0	0	0	0	0	0	0	0	0	0	0	6	0	0	2	0	0	0	0	0	0	0	0	0	0	918	432
ENSPVIG00000002330	44	25	20	15	70	10	38	63	12	32	59	38	51	13	17	21	51	29	31	15	13	29	22	39	69	111	39	14	20	46	2	46	17	43	45	119	36	7	11	1
ENSPVIG00000002332	304	452	198	543	185	485	351	276	563	535	272	535	344	108	420	384	233	373	83	66	105	114	85	80	588	428	664	188	119	76	71	39	37	6	86	76	553	754	248	194
ENSPVIG00000002333	97	89	171	528	123	282	120	158	284	408	242	358	244	109	402	186	412	211	42	103	1144	233	353	179	231	142	418	100	539	151	2043	208	116	64	236	374	698	735	310	258
ENSPVIG00000002334	36	50	62	38	74	28	14	109	201	536	41	104	82	23	57	93	53	19	20	217	747	288	180	372	109	118	157	32	390	92	1239	388	437	230	302	313	11	24	82	80
ENSPVIG00000002335	14	13	9	13	16	4	25	4	9	39	39	40	31	23	15	21	33	30	9	5	17	19	40	79	37	62	85	8	38	26	8	35	70	45	55	72	61	78	463	21
ENSPVIG00000002341	2	23	14	7	15	8	38	14	80	21	8	12	14	10	16	1	13	12	1	42	18	52	75	36	3	26	32	4	14	2	130	21	8	9	55	29	0	0	2	2
ENSPVIG00000002344	106	59	215	296	118	268	164	176	306	548	140	395	384	61	225	222	246	218	80	95	470	152	181	106	369	336	435	118	254	97	687	107	101	39	137	255	1751	853	119	121
ENSPVIG00000002345	58	84	112	199	40	103	42	171	221	319	143	256	357	33	154	142	202	188	42	45	264	151	163	192	239	460	581	77	229	62	385	62	109	45	121	229	4479	2257	576	512
ENSPVIG00000002346	8	0	5	2	0	3	0	4	5	0	5	0	5	4	4	3	3	0	0	1	3	1	0	4	3	3	37	2	3	2	2	4	0	0	1	3	5	9	40	28
ENSPVIG00000002347	36	37	103	131	57	144	57	104	148	178	105	266	232	38	98	153	153	169	83	30	240	61	68	62	119	145	351	64	149	46	232	55	10	12	103	165	2108	2216	364	266
ENSPVIG00000002348	5	6	1	4	10	0	0	5	5	2	4	1	3	4	2	5	0	2	0	1	0	2	0	0	1	2	6	1	4	0	1	4	5	0	2	2	21	27	198	154
ENSPVIG00000002349	203	306	298	374	183	309	424	243	338	455	391	278	267	179	199	254	522	401	266	300	340	356	362	275	350	573	366	317	399	189	361	250	141	74	378	494	1895	689	1069	494
ENSPVIG00000002350	49	55	144	239	173	128	71	181	167	179	166	308	314	57	236	144	104	221	60	99	257	99	114	96	324	440	429	118	253	131	608	189	69	31	181	227	1294	667	236	163
ENSPVIG00000002351	58	116	65	55	21	51	138	89	170	85	339	254	361	63	55	138	198	126	96	56	66	85	18	120	254	467	548	101	433	48	76	128	58	35	131	388	9	17	1401	773
ENSPVIG00000002353	1003	763	1027	1031	750	1067	1050	1060	1403	1418	1172	1076	1273	842	950	1089	1897	1170	1209	891	925	1313	1116	954	1265	1824	1098	1239	1145	746	903	718	738	421	1095	1382	469	161	215	133
ENSPVIG00000002355	57	49	17	32	8	36	33	34	66	38	148	61	110	23	22	47	110	59	30	17	29	23	8	39	87	236	191	45	160	59	31	74	34	37	43	139	5	7	497	499
ENSPVIG00000002356	52	89	71	129	30	109	129	56	113	116	105	147	69	62	83	47	56	65	88	49	102	28	34	50	45	90	123	86	84	49	46	29	4	2	65	117	2	2	25	11
ENSPVIG00000002360	7	6	16	16	8	19	9	53	161	121	28	15	11	7	19	8	6	25	9	29	192	72	103	51	10	11	29	9	56	5	114	16	6	2	78	52	24	14	2	14
ENSPVIG00000002361	39	46	25	44	30	25	47	209	301	230	37	48	34	17	32	38	55	61	25	86	371	264	185	160	26	57	63	27	133	24	171	55	56	26	140	156	55	11	10	21
ENSPVIG00000002362	1916	3655	2153	10038	2360	10279	5620	4967	9877	18515	2281	4609	2450	1499	8355	8782	10929	5974	2903	1571	5166	4050	8995	3092	8930	8710	2661	4734	1529	4099	6684	2188	3010	1942	5810	8439	1299	401	159	199
ENSPVIG00000002364	0	0	0	2	0	0	0	2	0	2	1	0	2	0	0	2	0	0	0	0	0	1	0	0	3	0	9	2	1	3	0	0	0	0	0	3	0	0	3816	1014
ENSPVIG00000002365	0	0	0	1	0	2	0	0	0	0	0	0	1	4	0	0	4	0	1	0	0	0	3	0	9	3	5	1	3	0	0	0	0	0	0	2	5	2	2316	908
ENSPVIG00000002366	977	777	1426	1452	553	1118	979	861	1722	2066	1453	986	1272	917	1493	1749	2185	2115	883	867	1941	1998	1294	1808	2630	2659	1294	1994	1354	1010	2529	879	1079	529	1612	1723	1747	1794	413	187
ENSPVIG00000002367	0	0	0	0	0	0	0	0	0	0	1	1	0	3	0	0	0	0	0	2	0	0	1	0	0	0	2	2	0	3	0	3	0	0	0	12	0	0	2183	289
ENSPVIG00000002368	0	5	0	0	0	3	0	0	0	2	2	2	2	0	1	0	5	1	0	4	0	0	0	0	0	2	5	5	4	0	0	8	1	0	0	3	0	0	2724	814
ENSPVIG00000002369	192	195	138	334	190	207	184	221	206	284	260	309	238	53	159	466	502	279	120	95	191	352	125	130	360	310	407	161	315	152	232	87	331	120	176	317	764	552	448	307
ENSPVIG00000002374	260	189	356	376	171	415	282	291	582	542	322	311	366	169	323	462	554	337	110	175	392	418	340	366	147	120	299	256	448	259	508	285	286	157	291	358	12	13	9	35
ENSPVIG00000002375	3	7	5	2	3	4	0	0	4	0	0	2	4	3	1	11	3	0	3	0	2	6	3	3	18	1	1	4	2	10	3	4	7	27	0	0	0	0	0	2
ENSPVIG00000002376	155	169	185	70	65	51	87	80	161	72	180	134	172	88	64	60	133	73	73	97	107	98	43	89	61	203	202	52	156	138	47	178	32	95	137	121	39	53	629	350
ENSPVIG00000002377	189	247	256	206	218	215	336	368	253	350	281	258	289	216	195	190	344	217	361	277	206	256	313	249	260	472	191	341	267	287	73	180	130	79	318	335	144	55	25	24
ENSPVIG00000002378	1	0	0	2	0	1	0	3	0	0	17	3	6	0	3	0	0	1	6	0	0	3	0	7	10	20	53	4	5	2	1	7	0	1	9	19	2	6	132	70
ENSPVIG00000002379	163	249	264	175	132	122	377	389	407	356	267	228	426	531	225	363	340	388	661	321	408	599	491	573	671	701	320	416	294	230	413	357	160	81	462	320	347	153	86	30
ENSPVIG00000002380	1761	1185	1806	1262	1167	1406	1317	2049	2044	2327	2079	1820	2104	1653	1481	1373	2518	1846	2069	1684	1704	2082	2015	1869	1953	2783	1460	2109	2130	1577	625	2715	989	1040	2039	2447	4035	914	349	139
ENSPVIG00000002381	767	722	1160	1170	555	948	1453	798	1116	1606	1536	1059	1315	813	791	686	1934	1397	1389	762	909	1394	1331	887	822	1541	1338	1172	1596	546	808	510	275	46	1023	1632	928	343	713	417
ENSPVIG00000002382	8	1	12	22	11	19	11	0	27	7	3	13	0	11	17	5	20	5	7	5	19	4	9	10	31	2	19	5	20	2	22	0	0	1	9	8	0	0	4	0
ENSPVIG00000002383	145	127	143	216	119	149	109	234	274	276	262	327	344	161	230	187	269	235	103	222	364	200	138	140	977	843	524	158	248	199	284	146	151	43	318	250	1027	276	519	441
ENSPVIG00000002384	242	65	298	199	152	161	270	319	296	228	232	163	210	191	190	101	354	175	303	243	196	244	197	137	226	248	198	172	320	112	187	150	114	56	208	265	105	139	210	107
ENSPVIG00000002386	226	286	267	384	235	439	211	636	690	728	332	740	707	416	635	958	765	549	265	325	682	189	266	504	738	1320	342	654	456	488	503	144	130	181	489	266	12	71	38	92
ENSPVIG00000002387	1424	943	1988	1175	679	1028	1940	1336	1424	1385	2123	1150	1263	1091	1012	774	1702	1442	1343	1117	863	1341	1231	755	1325	1713	1891	1103	1209	794	842	829	464	184	1047	1389	3784	1230	5147	2308
ENSPVIG00000002388	0	4	7	8	4	16	8	7	46	5	40	10	26	29	20	11	40	24	14	21	27	13	6	9	28	23	9	14	11	11	12	15	9	11	26	33	2	0	76	50
ENSPVIG00000002389	21	0	8	12	4	4	1	8	6	6	20	27	61	7	23	13	30	25	11	2	12	7	1	8	20	51	34	17	32	27	35	5	3	1	16	12	1	24	4	3
ENSPVIG00000002390	165	189	128	237	201	144	131	221	202	263	114	433	442	136	318	556	160	277	126	151	102	190	134	99	1461	768	372	153	22	76	25	33	62	3	75	16	3	23	2	0
ENSPVIG00000002391	307	146	410	575	266	499	399	393	698	824	350	514	1130	331	453	343	650	348	347	248	727	258	347	174	594	207	572	355	354	222	776	268	69	26	304	337	302	155	109	85
ENSPVIG00000002392	17	5	9	11	6	3	4	9	17	16	31	31	72	12	25	18	48	21	27	21	14	16	1	10	23	45	56	29	31	20	26	4	3	1	22	17	1	29	2	1
ENSPVIG00000002393	619	331	581	425	345	442	379	516	513	767	602	459	667	337	353	481	558	497	552	460	265	489	434	368	315	907	520	467	599	357	187	268	228	88	573	685	2276	398	350	79
ENSPVIG00000002394	13	31	19	44	31	11	9	9	41	27	7	61	17	24	9	52	9	31	4	8	42	9	7	58	7	44	6	14	9	17	22	5	7	27	11	17	1	19	762	954
ENSPVIG00000002396	159	59	209	331	174	264	249	462	645	1197	181	201	390	69	164	155	325	187	90	176	692	250	560	309	316	413	255	146	288	150	841	141	119	60	194	282	648	419	337	214
ENSPVIG00000002398	140	126	243	325	57	272	306	280	787	910	435	341	287	134	220	181	455	350	251	490	835	417	700	344	287	191	442	239	686	87	964	119	128	85	570	547	643	901	1238	662
ENSPVIG00000002399	130	120	264	239	63	263	410	165	418	408	414	338	345	179	286	101	378	301	186	153	457	166	281	103	73	130	394	220	419	25	281	63	20	11	186	375	1494	430	366	225
ENSPVIG00000002400	159	112	176	110	132	114	162	158	132	204	194	134	172	179	124	109	222	149	264	140	78	193	153	119	157	264	148	169	193	128	63	148	85	38	146	174	62	54	144	57
ENSPVIG00000002401	30	12	27	5	11	11	34	22	13	18	66	46	36	91	70	53	75	59	84	16	149	23	5	33	32	95	14	59	27	74	4	65	0	2	23	94	0	3	6	0
ENSPVIG00000002402	1582	1040	878	1725	1114	1296	798	2158	1599	2083	1108	1942	4076	1255	1849	2178	2811	1612	1532	948	1624	1463	2042	1540	7345	7952	1890	1607	1213	1151	2082	1827	1157	496	1031	733	122	1698	567	700
ENSPVIG00000002404	2830	1730	3192	2780	1529	2688	3390	2386	3738	3804	3949	2049	4407	1592	1845	1166	3927	3016	2449	2202	2026	3380	2650	1780	3245	4324	3693	2704	3418	1127	1880	1969	756	417	2577	3899	4752	1270	7972	2928
ENSPVIG00000002406	46	56	48	39	14	88	60	65	51	296	57	99	64	43	56	90	130	67	62	26	66	71	163	245	79	103	89	78	60	63	59	65	31	16	143	114	20	1	1194	256
ENSPVIG00000002408	307	243	214	356	371	218	227	266	533	586	530	316	383	359	211	414	600	224	581	386	334	262	247	176	313	798	241	265	454	380	165	570	264	159	245	479	637	204	203	137
ENSPVIG00000002409	0	0	0	0	0	0	0	0	0	0	0	0	0	0	0	1	0	0	0	0	0	0	0	1	0	0	0	0	0	0	0	0	0	0	0	0	0	0	2	0
ENSPVIG00000002411	2954	2521	3340	1798	995	1407	2656	1140	1263	1582	1759	1234	1276	1128	953	1406	2231	1532	1295	1315	603	1186	706	489	2149	2689	835	1314	785	1480	635	1013	793	628	768	628	2125	976	38	23
ENSPVIG00000002412	0	0	0	0	0	1	0	0	0	0	0	1	0	0	0	0	1	0	0	0	0	1	0	0	0	0	0	0	4	0	0	0	0	0	0	0	0	0	0	0
ENSPVIG00000002413	51	59	60	77	41	96	19	80	184	201	52	150	110	9	57	111	127	63	25	25	116	34	20	11	61	146	105	48	52	36	90	18	32	15	30	28	266	263	34	9
ENSPVIG00000002414	356	343	456	485	300	428	515	439	837	981	567	413	499	422	489	376	579	513	449	655	1148	844	782	713	733	876	657	473	736	461	457	1105	355	169	642	838	192	935	208	258
ENSPVIG00000002415	153	100	222	179	83	245	220	279	335	311	282	415	537	172	280	225	305	265	228	157	378	117	223	170	138	441	249	261	314	108	389	121	62	17	149	178	150	62	37	17
ENSPVIG00000002416	9	0	4	4	0	6	0	0	0	12	5	2	8	0	5	9	2	9	6	2	8	2	0	0	17	3	8	3	0	6	4	2	0	0	0	0	0	1	0	0
ENSPVIG00000002419	147	98	188	200	89	185	163	149	304	426	332	274	322	230	318	163	368	446	422	108	296	289	231	102	489	397	275	416	201	76	251	70	67	33	175	372	13	33	187	137
ENSPVIG00000002421	121	61	142	142	79	125	139	176	179	298	156	111	137	77	91	128	176	127	102	99	114	180	157	146	112	317	166	88	159	55	76	60	89	44	181	246	159	131	235	151
ENSPVIG00000002424	494	684	730	691	265	573	833	688	756	1007	715	539	803	333	524	474	865	677	531	582	518	577	683	403	789	935	864	572	725	449	553	644	243	249	632	934	1718	1326	382	264
ENSPVIG00000002426	17	24	11	20	14	10	23	6	18	27	16	13	19	6	14	17	41	10	20	14	10	14	6	18	34	86	20	20	9	13	5	0	2	4	33	56	0	2	20	9
ENSPVIG00000002428	568	273	867	694	334	594	956	612	818	956	871	636	590	581	542	418	870	623	630	592	423	690	879	501	425	636	568	744	808	259	475	206	130	40	665	724	455	276	456	394
ENSPVIG00000002429	37	26	99	46	81	39	45	41	58	82	186	181	134	73	43	32	77	82	69	30	40	73	24	134	79	214	97	70	240	125	48	101	22	21	168	382	12	27	76	61
ENSPVIG00000002430	842	680	1076	801	433	727	971	697	826	699	1624	778	740	1230	832	689	1345	1114	1055	678	500	937	569	378	1079	1154	753	996	791	574	554	444	305	160	600	819	582	485	357	92
ENSPVIG00000002432	0	0	0	0	0	0	0	0	0	1	0	2	1	0	0	0	0	0	0	0	0	1	0	4	5	0	1	0	0	1	0	0	0	0	0	1	0	0	1	1
ENSPVIG00000002433	334	299	595	776	302	573	632	514	871	1063	754	665	503	316	629	448	928	835	379	471	916	718	746	365	1155	759	671	469	793	286	1178	368	322	238	671	903	815	1151	248	199
ENSPVIG00000002434	39	33	55	20	26	20	23	56	66	59	102	133	157	91	77	74	25	121	28	47	233	23	10	83	132	140	173	60	98	81	264	97	56	27	51	95	26	97	56	30
ENSPVIG00000002435	78	39	157	216	101	351	248	139	255	443	366	281	286	116	229	110	414	330	227	162	300	210	262	93	154	195	291	373	506	45	239	40	45	12	249	431	20	55	45	79
ENSPVIG00000002436	0	0	4	0	0	0	0	0	0	0	0	0	3	0	0	0	0	0	0	0	0	0	0	0	0	0	7	0	0	0	0	0	0	0	0	0	1	0	4	1
ENSPVIG00000002440	58	63	75	31	24	27	37	93	152	72	79	100	154	64	74	46	57	58	37	93	68	49	34	54	91	131	99	19	94	207	76	223	127	56	74	91	1012	248	1	0
ENSPVIG00000002441	13	17	9	1	0	8	6	11	19	2	63	17	18	37	24	8	8	17	19	7	17	6	6	4	40	32	116	25	24	8	6	1	2	0	6	9	0	0	3	0
ENSPVIG00000002442	2929	2001	3202	2480	2864	2285	3139	2687	2814	3224	3846	2095	3172	2293	2001	1755	3536	2914	3792	2198	1586	2827	2502	1767	2444	5421	2528	2699	2538	1500	1248	1820	964	423	2331	3044	2197	422	1550	782
ENSPVIG00000002443	37	14	14	2	3	0	16	18	23	1	117	26	44	78	35	14	19	26	22	12	22	21	4	5	152	67	172	14	15	25	5	26	5	0	12	12	1	0	536	77
ENSPVIG00000002444	1212	1197	1423	1104	512	960	1478	1266	1836	1476	1570	928	1232	1069	718	810	1793	1132	1564	1142	797	1927	1137	933	1444	2381	1286	1163	1537	830	934	1099	476	302	1304	1836	2804	2464	1382	442
ENSPVIG00000002445	354	271	221	450	238	277	277	320	546	741	206	208	186	117	320	544	356	325	127	121	479	356	454	564	381	284	265	193	225	311	396	208	614	196	197	273	18	36	63	76
ENSPVIG00000002446	713	664	771	715	300	783	1108	895	1423	1196	1388	956	1126	624	621	524	1219	780	692	457	663	665	702	650	963	1895	1163	837	1104	571	566	701	469	369	851	1545	1103	315	221	130
ENSPVIG00000002447	574	512	775	539	439	550	757	624	659	830	745	594	690	595	434	460	897	701	710	606	540	680	653	529	1131	874	662	583	647	530	175	759	340	211	599	744	1215	832	272	215
ENSPVIG00000002448	347	217	638	542	185	479	791	452	567	870	544	275	345	442	426	264	771	623	664	364	270	663	629	282	912	976	357	587	339	134	324	186	203	54	481	596	398	676	1191	563
ENSPVIG00000002450	361	293	389	298	277	253	325	986	1378	765	423	327	448	284	437	312	340	393	360	556	2352	2952	910	1053	986	935	491	234	462	899	1917	1202	842	724	917	611	274	473	567	237
ENSPVIG00000002451	192	137	249	351	167	349	347	204	370	454	360	245	257	202	209	293	558	348	252	132	191	276	226	178	116	342	266	304	260	93	199	60	127	61	196	305	545	266	284	25
ENSPVIG00000002452	100	107	165	255	98	132	243	130	199	269	385	222	261	164	154	170	549	288	356	134	127	308	221	195	193	572	354	269	347	140	107	154	34	39	328	640	265	159	1024	404
ENSPVIG00000002453	1	0	9	1	16	1	0	0	0	5	0	3	1	3	2	1	4	1	1	0	2	0	0	0	0	0	19	0	3	4	2	0	0	0	2	3	4	22	60	268
ENSPVIG00000002454	144	129	295	291	60	336	398	210	429	478	439	286	309	111	216	137	365	297	151	184	361	175	270	125	245	171	407	142	387	89	348	122	58	26	224	363	1865	1203	497	350
ENSPVIG00000002455	40	62	100	205	183	169	54	156	73	104	76	124	76	83	144	120	291	96	43	75	350	108	85	36	97	90	204	77	145	121	339	75	64	7	84	78	31	41	33	93
ENSPVIG00000002456	448	404	485	381	163	465	799	423	462	556	733	404	453	293	268	219	465	540	399	191	245	499	365	397	756	1082	432	589	669	352	240	287	118	59	558	556	1751	355	227	72
ENSPVIG00000002457	219	142	204	110	130	102	184	274	220	199	402	220	400	106	94	144	393	213	196	116	58	275	114	305	131	1179	472	144	274	159	63	329	61	33	269	652	2443	567	324	100
ENSPVIG00000002458	224	212	218	311	112	286	220	286	372	497	178	312	376	222	497	477	565	353	235	130	524	354	224	259	409	705	269	225	293	215	445	246	386	163	274	363	415	72	39	61
ENSPVIG00000002459	14	7	13	12	1	3	4	21	8	8	12	13	15	10	8	11	13	9	14	3	6	11	2	6	20	19	60	18	21	14	2	6	0	5	12	14	6	7	9303	2374
ENSPVIG00000002460	8	4	15	10	0	16	31	11	40	17	38	14	26	13	8	11	16	38	22	9	18	16	8	12	22	41	19	13	31	28	20	26	5	7	32	15	84	13	5	1
ENSPVIG00000002461	291	307	337	375	381	246	429	364	290	374	502	442	389	248	377	315	657	365	275	246	249	429	216	234	876	665	304	265	427	342	236	382	145	165	317	473	980	533	405	133
ENSPVIG00000002462	214	113	255	243	134	205	377	250	227	310	225	273	277	154	211	217	293	271	197	181	179	206	296	231	467	359	261	187	241	184	190	126	109	66	273	352	981	264	164	67
ENSPVIG00000002464	0	0	0	0	0	1	0	0	0	0	7	3	1	1	5	1	0	0	0	0	5	0	2	1	1	0	1	0	0	0	1	3	0	0	0	1	2	0	2	0
ENSPVIG00000002466	0	3	2	2	1	2	1	0	0	24	0	4	0	2	0	0	2	2	0	0	0	0	1	1	0	1	3	0	1	0	0	0	0	0	2	0	0	1	11199	4111
ENSPVIG00000002467	129	34	128	265	88	234	153	83	142	342	177	95	69	91	146	148	347	210	143	246	287	426	742	176	147	99	139	228	364	47	211	75	59	21	335	515	968	765	42	17
ENSPVIG00000002468	70	40	148	88	72	117	151	209	417	309	256	157	150	158	135	106	147	195	153	290	792	293	165	155	223	298	239	97	304	108	1174	402	127	90	153	249	2545	1242	522	290
ENSPVIG00000002470	57	24	136	112	39	93	79	83	134	110	183	128	105	51	92	54	158	87	47	67	218	64	85	30	100	71	164	80	148	34	257	59	20	26	42	92	332	263	4109	2178
ENSPVIG00000002472	66	79	79	92	20	64	100	65	94	113	88	63	78	58	49	59	107	89	110	37	76	40	90	75	97	105	59	74	63	45	60	38	31	3	59	125	0	0	0	0
ENSPVIG00000002474	0	1	0	0	0	0	5	0	2	2	4	6	6	0	0	7	4	8	0	1	7	6	1	8	14	8	10	0	7	15	11	6	0	2	4	1	0	1	1	0
ENSPVIG00000002476	7	11	0	6	6	5	11	14	26	10	22	36	39	14	14	18	9	29	8	4	60	30	7	15	81	43	46	23	46	30	69	12	2	24	26	23	14	20	118	85
ENSPVIG00000002478	52	37	46	59	50	37	32	119	74	147	40	87	77	55	89	104	54	59	44	71	88	84	70	91	76	62	127	11	43	91	104	48	34	14	45	81	4	25	65	12
ENSPVIG00000002479	97	54	68	85	99	84	97	165	288	268	184	219	386	117	143	127	156	167	146	71	324	153	142	331	400	748	305	136	364	175	290	261	126	88	187	335	500	660	565	253
ENSPVIG00000002481	165	157	476	714	689	436	424	337	94	118	107	103	124	78	35	58	194	101	315	212	43	112	61	39	251	123	324	113	80	542	30	231	66	100	350	322	116	53	86	5
ENSPVIG00000002482	5136	5171	3542	3891	3297	2368	2735	3618	3973	4562	3357	4147	4460	3420	4141	6473	4798	3745	2956	2921	4565	4844	3025	4438	15666	9707	2775	3418	3444	6408	3598	7827	7536	7903	3259	3756	553	707	465	751
ENSPVIG00000002484	26	0	37	78	15	90	43	78	138	159	48	125	275	72	126	32	124	93	26	30	171	28	68	27	55	60	100	69	89	22	148	25	12	0	54	63	101	19	53	38
ENSPVIG00000002485	31	37	37	32	12	9	41	3	11	33	916	153	93	106	74	267	102	473	90	105	201	268	44	67	57	73	57	29	43	149	70	23	27	13	34	117	1344	213	16	14
ENSPVIG00000002487	0	0	0	0	0	0	0	1	0	0	3	5	1	2	5	1	0	0	0	0	1	0	0	0	0	3	0	0	4	1	0	3	0	2	0	0	1	0	1	0
ENSPVIG00000002488	204	247	202	205	194	136	250	169	170	236	257	146	160	148	120	130	293	154	223	162	121	154	122	129	289	268	143	103	207	125	111	222	47	71	191	254	52	47	704	90
ENSPVIG00000002489	139	155	150	307	123	288	183	294	338	566	219	343	418	183	296	294	502	285	110	119	463	222	218	197	343	468	306	282	190	106	365	118	133	90	208	208	53	36	59	50
ENSPVIG00000002490	186	233	483	545	171	385	472	292	498	641	535	359	421	220	338	252	560	437	281	254	516	423	456	231	478	439	452	252	416	159	592	169	121	66	412	582	422	622	478	425
ENSPVIG00000002491	225	151	192	161	188	119	223	253	263	248	300	213	276	136	179	200	345	188	309	169	102	334	193	221	579	653	195	199	243	243	122	447	216	161	256	438	472	201	795	259
ENSPVIG00000002492	283	201	460	322	197	360	235	934	1039	790	802	1459	1061	499	861	421	1282	850	449	474	1719	575	386	209	897	769	936	459	759	348	2043	119	174	42	392	329	62	331	32	40
ENSPVIG00000002493	34	27	90	36	54	32	42	45	59	58	94	41	65	57	32	43	50	72	90	20	44	92	18	56	82	187	110	51	60	46	10	71	24	14	67	125	45	19	8	5
ENSPVIG00000002494	26	5	126	76	34	28	27	22	14	39	68	24	37	12	17	17	70	34	51	35	31	6	19	20	35	10	87	35	58	14	17	17	9	14	71	53	80	39	14	23
ENSPVIG00000002495	18	21	13	48	36	44	21	42	36	41	40	48	81	62	96	70	115	88	66	35	77	34	28	28	102	148	56	78	37	17	85	103	21	25	42	71	4	21	43	0
ENSPVIG00000002496	107	37	218	263	84	308	402	130	316	360	275	159	188	119	158	80	339	193	270	97	260	218	250	67	177	137	135	224	200	56	215	45	26	9	192	161	8	18	4784	2003
ENSPVIG00000002497	48	26	114	121	90	108	97	87	150	106	146	104	104	43	67	44	93	74	56	76	137	75	58	58	91	64	157	29	88	91	106	48	22	12	116	116	601	461	323	200
ENSPVIG00000002500	1030	1333	867	1443	1602	1576	1226	970	2457	2735	1110	1514	950	1141	1193	1079	2077	1896	2466	996	2454	3211	2810	1133	1842	1164	729	2390	878	696	2204	1676	3681	1712	2496	1732	4	64	91	115
ENSPVIG00000002502	0	0	1	6	2	7	6	3	14	23	11	4	7	14	12	3	0	8	2	3	18	5	3	1	3	0	12	0	39	2	8	4	3	0	0	0	0	7	12	17
ENSPVIG00000002504	502	341	414	596	431	420	522	808	639	866	490	506	596	621	480	525	634	517	561	405	498	923	751	678	857	1092	412	573	416	436	472	475	675	581	728	672	830	269	31	11
ENSPVIG00000002506	80	43	66	63	132	78	67	75	91	91	71	55	83	127	84	66	164	82	128	155	115	146	78	129	230	251	53	100	138	140	116	168	266	132	126	180	8	87	7	1
ENSPVIG00000002507	571	464	628	687	509	544	629	529	858	866	795	781	754	464	573	610	841	753	485	460	565	761	500	655	1544	1862	917	613	786	643	661	628	737	430	765	985	160	298	812	531
ENSPVIG00000002508	11	16	2	6	2	7	2	22	28	5	6	14	4	6	10	19	6	5	8	8	20	7	5	3	24	6	10	23	6	2	14	27	6	1	7	8	1	6	164	108
ENSPVIG00000002509	407	250	432	431	208	414	503	301	566	616	615	418	619	327	542	443	911	609	473	268	468	451	414	295	695	690	592	560	432	276	548	241	202	149	401	451	45	53	332	231
ENSPVIG00000002511	921	723	1255	1371	532	1219	1411	929	1682	2135	1454	1279	1389	726	1008	1090	2074	1772	972	1161	1303	1447	1600	911	1431	1688	1266	1302	1605	718	1351	543	417	150	1350	1431	767	576	389	319
ENSPVIG00000002512	33	54	30	10	31	20	59	50	34	29	138	124	122	82	93	75	63	178	55	47	73	40	44	48	155	202	489	62	135	197	75	89	56	27	109	113	15	32	29	50
ENSPVIG00000002513	482	508	366	746	363	403	405	1580	1812	2066	443	671	1377	402	788	854	1049	607	355	538	2914	1175	1808	2377	1754	3374	1072	953	1484	1204	4140	2049	1862	1039	1350	1257	26	38	350	1150
ENSPVIG00000002514	20	4	121	225	26	172	134	113	191	375	86	123	141	29	130	123	398	218	110	37	558	79	156	40	102	79	140	95	196	15	921	36	7	12	62	71	22	97	114	95
ENSPVIG00000002515	201	148	332	226	159	218	198	197	328	302	243	221	343	298	253	256	305	225	247	153	179	248	236	166	135	242	219	256	277	188	248	100	79	63	187	226	169	27	21	7
ENSPVIG00000002517	79	3	81	58	29	53	108	56	35	68	50	32	80	22	37	40	73	96	65	14	19	138	223	77	35	99	139	83	35	47	52	33	52	85	37	120	4	18	7	6
ENSPVIG00000002519	69	37	157	267	57	188	131	80	276	302	212	194	160	83	178	71	226	116	50	92	365	93	135	74	62	76	329	86	241	30	386	48	18	10	121	212	317	516	49	91
ENSPVIG00000002520	29	25	96	42	27	84	89	82	86	44	48	24	28	35	31	13	34	34	18	45	178	189	237	92	61	49	122	30	96	37	357	22	19	16	388	261	1	33	936	384
ENSPVIG00000002521	3	0	0	0	0	2	3	4	0	0	4	13	2	0	1	2	0	2	1	2	6	1	0	0	21	0	25	5	1	0	4	0	3	0	0	0	4	0	121	10
ENSPVIG00000002522	68	15	97	103	41	94	115	70	113	188	135	99	100	24	77	63	151	77	62	36	78	95	115	61	86	80	103	71	103	24	101	35	28	9	104	216	106	116	224	116
ENSPVIG00000002523	31	30	94	31	367	33	29	17	34	39	28	35	18	38	21	12	20	27	23	12	51	23	22	3	40	19	35	16	22	8	47	3	0	3	9	22	4	0	710	464
ENSPVIG00000002524	7	17	28	12	3	11	10	12	37	28	28	9	16	6	9	5	2	13	18	7	12	5	21	10	16	10	99	3	6	3	15	4	4	1	18	19	15	1	740	425
ENSPVIG00000002525	62	127	36	53	30	32	28	36	69	68	92	79	85	46	70	108	99	67	43	54	113	58	52	51	266	185	103	65	91	123	104	198	131	155	94	53	256	152	32	46
ENSPVIG00000002526	17	0	8	1	7	3	14	14	8	11	8	4	12	5	13	6	15	5	5	7	3	4	7	6	34	7	10	15	10	9	4	8	3	1	0	15	12	0	497	237
ENSPVIG00000002527	109	77	165	97	55	70	136	69	126	158	132	136	111	133	89	130	218	187	189	127	128	120	149	137	92	389	173	145	224	55	86	90	77	22	154	202	85	60	107	45
ENSPVIG00000002528	280	292	399	357	120	308	431	210	372	416	472	288	334	231	274	227	441	377	268	262	243	437	330	170	571	380	285	275	333	220	283	184	107	41	361	460	136	128	173	124
ENSPVIG00000002529	2	7	1	0	0	0	2	0	2	0	28	7	20	3	1	0	8	1	2	2	0	0	2	3	0	0	80	5	22	0	0	0	0	0	0	14	0	1	1	1
ENSPVIG00000002530	8	8	1	2	0	3	0	3	0	4	0	1	2	4	0	9	2	2	0	0	3	0	2	8	23	10	1	5	4	4	0	18	10	27	0	0	0	1	3	0
ENSPVIG00000002531	3	10	34	34	0	41	47	9	46	20	38	37	30	12	43	25	44	35	15	7	33	12	22	8	62	26	44	19	20	8	37	15	6	4	25	21	51	89	9	14
ENSPVIG00000002532	35	63	62	55	55	26	45	37	25	47	35	38	37	46	17	41	23	45	26	67	32	84	43	72	208	91	20	33	55	104	47	162	115	80	50	42	36	3	20	29
ENSPVIG00000002535	23	19	19	23	8	7	26	13	33	16	31	38	59	31	31	15	10	44	18	2	10	4	12	13	28	101	43	35	8	7	6	5	2	3	21	31	78	10	19	16
ENSPVIG00000002536	629	702	756	634	322	648	892	686	882	793	955	821	775	790	620	750	1018	623	645	477	496	649	378	540	720	1111	881	815	595	519	482	490	437	157	422	549	1629	587	194	114
ENSPVIG00000002540	63	125	170	188	94	221	103	141	95	198	127	156	182	125	113	212	353	238	109	109	153	187	116	145	315	321	163	194	97	112	93	58	78	70	154	114	353	251	20	8
ENSPVIG00000002541	99	110	92	156	29	147	60	354	471	912	117	110	92	59	129	177	210	98	50	153	1767	404	309	329	184	183	82	105	493	201	2681	242	202	183	325	254	47	59	40	80
ENSPVIG00000002542	311	389	460	505	346	318	336	525	588	533	632	436	738	337	380	414	547	513	376	332	501	457	448	295	331	679	426	537	655	349	562	343	207	160	315	410	501	176	155	84
ENSPVIG00000002543	8	3	9	27	10	24	6	12	31	58	18	24	5	17	27	21	18	27	13	10	75	33	26	33	10	17	95	14	55	25	106	54	47	20	13	39	19	12	13	7
ENSPVIG00000002545	35	18	51	9	12	19	29	30	48	29	66	46	71	28	18	19	60	30	30	37	26	19	18	40	5	52	76	7	103	50	25	24	0	1	61	120	12	2	2059	514
ENSPVIG00000002546	48	121	67	6	29	14	52	8	52	96	53	54	35	57	51	14	45	35	5	12	9	54	39	13	4	21	36	52	42	73	23	27	12	8	74	78	5	2	15	37
ENSPVIG00000002547	126	142	241	237	122	222	201	100	283	234	252	198	184	144	153	127	313	208	143	100	236	134	215	138	393	199	223	179	347	72	196	89	62	29	192	254	1407	505	398	204
ENSPVIG00000002550	148	137	180	304	160	411	160	267	318	346	369	585	382	144	462	451	534	330	167	158	526	243	298	221	321	453	615	370	352	147	524	138	194	78	345	457	356	338	172	199
ENSPVIG00000002551	17	12	16	13	2	0	13	5	5	1	2	20	6	2	3	11	13	10	11	0	0	5	0	15	8	105	8	13	18	15	8	13	4	0	3	61	0	1	2	0
ENSPVIG00000002552	0	0	0	0	0	0	2	0	0	0	0	1	0	0	1	0	10	0	0	0	0	0	0	3	0	13	0	1	0	0	0	2	0	2	0	2	0	0	0	3
ENSPVIG00000002553	379	130	397	276	148	277	354	310	769	661	547	479	652	203	365	198	567	331	288	278	417	370	363	289	206	950	525	362	589	200	305	288	73	45	393	669	1547	1116	321	154
ENSPVIG00000002555	1	9	1	0	0	26	17	4	16	29	43	13	7	10	18	8	23	23	39	22	13	42	15	10	5	28	12	39	8	37	7	3	2	2	71	128	2	0	12	0
ENSPVIG00000002560	558	522	908	755	309	817	1100	538	1248	1177	1230	1010	895	586	722	485	1067	844	689	537	933	677	841	448	444	937	1075	916	1438	361	1033	419	129	105	802	1102	828	764	312	192
ENSPVIG00000002561	329	135	325	391	201	404	583	388	512	561	605	809	415	542	589	489	649	680	683	542	610	552	655	394	449	440	417	720	546	208	486	210	187	79	603	501	228	79	49	28
ENSPVIG00000002562	524	677	998	697	510	473	1080	962	1016	1115	770	622	684	631	676	681	1325	1009	959	774	584	1164	1160	845	987	818	605	793	896	407	753	491	302	199	683	887	265	300	221	216
ENSPVIG00000002563	1354	848	1760	2185	1078	2174	2202	1492	2797	3121	2226	2109	2580	1146	1755	1385	3261	2178	1986	1362	2027	2217	2142	1676	1715	2657	2289	2717	2310	1020	2335	981	916	509	2028	2843	886	577	2421	2503
ENSPVIG00000002564	7	10	7	8	30	18	4	11	15	38	55	78	67	28	31	33	43	72	101	27	20	5	3	30	51	78	172	44	93	12	30	31	0	6	37	58	2	1	182	189
ENSPVIG00000002565	2135	1944	2237	1931	613	1765	1986	2807	3726	2711	4266	3846	4082	2061	2346	1475	2410	1822	1316	1580	1922	1244	1660	1452	2151	3383	4123	2409	3680	1876	1778	1658	699	596	1986	3284	757	398	1447	1152
ENSPVIG00000002567	307	257	308	285	107	325	395	315	514	673	707	514	598	217	394	360	414	369	223	327	465	317	422	328	305	591	612	286	661	226	498	295	193	88	371	610	1485	665	900	375
ENSPVIG00000002569	4	0	4	0	0	0	1	2	0	0	16	5	0	2	3	27	75	22	3	0	0	2	0	21	9	17	9	7	4	0	0	10	0	0	13	13	0	0	65	16
ENSPVIG00000002570	126	64	99	158	68	159	126	195	185	402	162	178	106	150	165	172	279	192	120	51	243	144	252	161	118	231	105	193	130	102	265	78	110	51	243	149	31	25	14	35
ENSPVIG00000002571	48	33	72	48	435	54	29	59	13	106	38	31	76	21	30	55	52	52	65	38	51	55	39	66	66	247	72	55	64	99	102	39	39	36	39	68	9	1	46	27
ENSPVIG00000002572	226	243	235	443	214	285	172	342	400	473	240	475	419	154	397	477	452	399	180	193	498	292	203	211	996	855	648	158	316	193	579	182	274	100	220	304	587	520	567	258
ENSPVIG00000002573	88	57	118	107	122	116	95	144	130	233	125	182	233	141	115	238	215	175	115	119	182	123	250	138	608	474	185	160	122	196	197	157	131	107	108	150	102	92	105	33
ENSPVIG00000002574	3	16	3	2	1	8	4	5	9	2	30	21	11	7	5	2	8	8	5	17	14	3	0	11	5	51	18	9	16	1	6	4	1	1	13	17	0	0	0	0
ENSPVIG00000002575	37	39	85	98	15	75	160	81	186	118	161	143	132	45	66	45	232	108	53	79	125	66	111	47	32	94	144	71	172	20	117	21	10	1	85	165	107	119	109	45
ENSPVIG00000002576	40	62	91	85	24	53	88	55	98	126	62	83	81	22	76	55	153	50	42	53	119	68	98	41	59	43	62	57	85	43	118	17	17	5	45	73	38	17	11	7
ENSPVIG00000002577	143	203	85	110	101	141	163	206	161	121	108	81	57	80	178	124	116	64	52	36	44	104	59	51	194	155	40	49	23	108	49	69	45	46	59	148	4	1	3	0
ENSPVIG00000002578	654	549	636	672	380	485	582	515	731	941	581	443	439	383	449	517	585	517	427	416	395	650	715	630	678	766	419	542	535	374	426	472	470	372	640	611	2026	780	85	46
ENSPVIG00000002579	0	0	6	10	11	7	9	13	5	30	27	13	17	6	1	4	5	8	11	8	19	6	10	5	1	2	37	11	16	7	12	4	2	1	11	8	14	6	31	8
ENSPVIG00000002580	220	213	387	381	213	409	416	247	474	643	454	357	397	200	340	274	543	397	226	244	469	214	329	295	468	368	646	301	382	121	444	163	101	41	358	402	1199	387	2918	1969
ENSPVIG00000002581	109	109	161	134	88	97	215	172	409	249	318	256	125	165	171	88	225	190	148	87	346	43	76	116	103	163	165	122	264	51	522	129	27	4	99	68	0	7	20	3
ENSPVIG00000002582	0	0	0	0	0	0	0	0	0	0	0	0	0	0	0	0	0	0	0	0	0	0	0	0	0	0	0	0	0	0	0	0	0	0	0	0	0	0	1	1
ENSPVIG00000002584	7	8	0	0	6	4	2	4	2	4	23	16	10	1	11	13	12	6	16	2	0	5	6	15	11	132	16	12	7	4	1	5	1	8	25	71	2	0	768	578
ENSPVIG00000002585	55	72	135	168	43	141	139	70	153	278	108	119	124	47	100	126	237	128	69	79	248	82	177	92	255	354	109	88	134	27	219	28	26	14	171	191	19	19	19	28
ENSPVIG00000002587	1540	1573	1921	1221	1628	1979	1965	1730	2231	2067	2759	2615	2674	1714	1737	1693	2486	1826	2473	1645	1639	2072	1667	1924	2957	4622	1936	2743	2261	1424	1584	1836	1153	808	2569	2775	1464	1516	419	284
ENSPVIG00000002588	24	11	43	108	27	101	93	34	86	87	74	142	97	16	65	60	77	103	28	5	173	45	33	30	36	107	158	33	90	16	179	9	16	3	65	144	750	574	125	133
ENSPVIG00000002589	325	390	508	507	313	498	465	450	679	777	520	384	516	355	363	524	697	436	439	369	487	552	773	416	598	932	444	471	335	381	435	440	374	200	442	550	524	250	154	158
ENSPVIG00000002590	734	1201	794	810	405	596	893	965	833	1231	1251	1836	1262	527	941	1063	1759	1187	763	788	1053	865	858	1472	1262	3134	1506	898	1621	1549	989	656	1094	407	1233	2074	1143	648	640	410
ENSPVIG00000002592	35	48	1	16	11	20	3	23	35	36	23	63	80	22	23	36	13	11	10	10	19	8	3	8	25	183	32	16	36	27	8	23	13	7	11	16	81	72	8	4
ENSPVIG00000002593	474	211	575	448	264	408	471	623	767	724	564	420	646	285	332	259	594	357	402	232	251	516	400	389	394	1587	431	400	591	222	202	434	186	96	542	806	5724	2221	757	223
ENSPVIG00000002594	67	294	89	123	23	113	90	61	128	192	97	324	102	123	433	144	162	94	61	143	438	114	134	48	173	106	96	76	121	35	367	42	27	39	75	80	7	12	14	14
ENSPVIG00000002595	1128	814	1018	866	871	833	1252	1253	1376	1806	1101	1294	1574	912	1241	1146	1344	949	1392	1289	1020	892	1301	1362	1515	2602	1160	1295	1329	1228	904	927	710	611	1400	1217	815	426	632	289
ENSPVIG00000002596	272	127	1161	176	5729	159	364	70	34	7	76	168	72	64	57	80	104	120	209	198	35	112	76	39	81	280	18	8	21	39	4	16	0	5	185	25	1	1	30	1
ENSPVIG00000002597	0	0	3	5	3	2	1	1	0	0	0	1	1	0	0	0	2	1	0	0	0	1	1	0	0	0	1	0	2	0	2	0	0	0	0	0	0	0	0	0
ENSPVIG00000002598	41	97	411	429	604	356	138	200	54	49	28	42	35	22	40	16	66	31	76	88	62	57	35	11	41	40	147	36	76	78	73	38	16	3	96	94	37	37	2251	958
ENSPVIG00000002599	0	0	0	0	0	0	0	0	0	0	0	0	0	3	0	0	0	0	0	0	0	0	0	0	0	0	0	0	0	0	0	1	0	0	0	0	0	3	0	0
ENSPVIG00000002600	1	0	0	7	0	11	6	2	8	10	14	17	6	3	5	3	0	3	0	2	13	0	1	4	9	8	23	1	14	2	3	5	3	0	4	12	14	6	23	21
ENSPVIG00000002601	0	0	0	0	0	0	0	0	0	0	0	0	0	0	0	0	0	0	0	0	0	0	0	0	0	0	0	0	0	0	0	0	0	0	0	0	0	0	0	0
ENSPVIG00000002602	37	11	68	151	43	132	159	79	203	151	129	97	67	24	91	129	118	127	45	57	118	116	138	86	182	289	150	93	98	55	182	52	106	7	66	161	62	20	20	20
ENSPVIG00000002603	388	312	504	506	370	397	586	463	442	464	509	423	501	446	567	576	696	679	553	384	559	440	461	465	922	700	518	540	360	489	538	523	360	207	491	387	104	85	160	56
ENSPVIG00000002604	1	0	0	0	0	0	3	0	0	5	2	0	1	0	2	0	0	0	0	0	1	0	0	0	0	0	0	0	0	0	0	0	0	0	0	0	0	0	2	0
ENSPVIG00000002605	89	111	87	108	35	115	77	82	133	196	157	184	163	40	106	60	218	138	51	97	168	51	79	41	78	107	150	79	216	69	214	22	35	22	104	152	205	268	92	118
ENSPVIG00000002606	172	203	327	324	211	283	366	254	457	576	373	314	345	153	331	281	486	428	172	291	691	474	519	374	537	411	395	181	466	215	684	299	291	176	445	613	331	239	485	352
ENSPVIG00000002607	539	236	842	797	505	727	657	796	1247	1200	1169	1160	1118	582	910	800	1339	927	644	662	1177	853	642	681	732	1259	1108	751	1397	639	1151	455	426	296	867	1131	740	885	326	388
ENSPVIG00000002608	475	563	1295	1430	415	1318	1451	734	1748	1817	1466	1152	841	751	1154	833	1445	1518	939	1080	1520	1393	1738	833	907	1085	1214	1254	1578	343	1668	414	360	159	1414	1654	356	411	721	438
ENSPVIG00000002609	179	73	214	181	144	227	217	165	251	267	224	189	214	124	110	166	254	168	201	158	123	152	245	230	48	383	255	197	270	81	157	58	35	15	216	242	494	354	128	86
ENSPVIG00000002611	1136	783	1128	905	605	723	1073	827	984	1068	1117	787	1027	872	725	775	1128	1040	961	694	648	914	810	673	999	1061	667	928	796	759	521	599	376	159	667	935	225	182	301	77
ENSPVIG00000002612	0	9	0	0	0	0	0	3	0	2	3	1	1	0	6	0	0	3	0	0	3	0	0	0	0	0	1	0	0	0	2	0	0	0	0	0	0	0	1	1
ENSPVIG00000002613	0	0	0	4	1	3	0	0	4	1	1	3	0	0	0	1	0	0	0	0	0	0	0	2	11	4	8	0	1	2	1	0	0	0	0	3	9	0	6	1
ENSPVIG00000002615	224	230	398	271	287	160	285	230	274	296	340	251	388	206	194	168	205	284	463	434	186	197	130	242	169	280	342	228	260	218	170	208	69	51	437	479	170	101	363	55
ENSPVIG00000002616	321	312	356	593	259	641	378	320	596	732	464	597	484	151	407	727	1003	475	242	161	629	565	444	198	394	726	583	619	515	215	637	139	398	113	430	440	523	342	215	181
ENSPVIG00000002617	12	0	7	42	12	32	3	8	25	6	14	23	20	17	9	85	2	56	6	9	35	8	38	1	12	38	64	7	12	12	35	13	6	1	12	19	6	0	81	11
ENSPVIG00000002618	19	22	21	7	17	7	15	10	10	4	54	94	10	69	104	88	17	60	72	44	144	40	7	10	375	76	98	25	42	92	45	22	2	20	26	17	3	2	48	75
ENSPVIG00000002619	678	632	838	663	436	543	625	433	362	601	1682	886	684	699	754	1047	1225	1084	1150	474	343	875	790	589	942	2242	463	2058	712	602	275	463	374	317	770	1012	1527	941	383	151
ENSPVIG00000002620	17	1	13	2	0	19	17	22	89	11	23	15	12	34	12	10	16	9	24	5	7	9	2	9	41	49	13	18	16	9	10	29	4	1	10	7	110	166	3	1
ENSPVIG00000002621	388	420	652	681	407	706	892	631	991	1100	814	799	720	545	723	501	1084	818	971	607	900	866	958	596	552	1192	1030	804	775	369	740	362	135	63	774	978	1089	649	697	451
ENSPVIG00000002622	84	61	94	101	132	83	45	138	192	132	92	100	133	66	121	172	125	126	77	19	64	84	67	72	209	311	121	86	104	54	159	85	70	56	82	125	74	14	57	53
ENSPVIG00000002623	152	165	126	264	97	182	228	157	304	343	229	403	193	79	158	322	378	281	204	100	411	243	241	339	572	793	393	262	254	329	244	233	268	126	281	425	2161	987	139	265
ENSPVIG00000002625	48	55	74	83	6	69	56	42	106	91	195	179	78	33	71	35	154	68	83	77	40	79	7	119	27	158	229	97	243	47	48	63	3	4	133	279	0	4	14	3
ENSPVIG00000002626	66	29	82	32	113	39	38	14	59	36	63	40	36	45	30	25	40	56	49	26	43	20	10	29	68	30	39	17	29	48	23	17	2	2	59	89	2	58	14	24
ENSPVIG00000002627	2247	2005	2054	1860	1574	1580	1647	2199	2493	3049	2232	2511	2993	2361	2058	2363	2886	2378	2621	2018	1527	2603	1980	2134	4769	5189	1911	2790	2038	2690	1595	2917	2210	2635	2625	2600	2331	1165	390	309
ENSPVIG00000002632	3	0	5	11	2	10	8	2	22	6	24	7	6	16	12	9	8	10	9	8	45	14	3	2	19	7	12	6	11	4	3	4	0	0	0	1	0	0	324	95
ENSPVIG00000002636	48	17	70	29	53	28	20	25	47	31	58	68	44	21	29	37	57	33	41	48	75	76	30	49	65	115	81	33	76	57	71	82	33	72	85	173	16	8	224	151
ENSPVIG00000002638	28	17	87	109	35	77	53	25	278	72	105	51	24	64	56	24	75	41	94	80	179	199	27	35	115	35	98	38	53	28	55	52	41	16	68	22	1	21	50	43
ENSPVIG00000002639	52	90	72	92	32	38	62	48	93	108	262	212	204	62	62	113	118	108	88	67	173	144	61	131	167	378	609	58	152	138	118	69	72	40	139	300	435	267	1044	628
ENSPVIG00000002640	0	0	4	0	4	1	0	3	4	5	0	7	6	1	0	0	0	3	2	4	8	0	0	1	0	0	7	1	4	3	2	0	0	0	2	1	0	5	3	22
ENSPVIG00000002641	0	0	1	8	0	0	0	0	0	0	1	0	0	0	0	7	0	62	0	0	0	0	0	0	0	4	8	34	0	0	0	0	0	0	0	20	1	0	23	46
ENSPVIG00000002642	0	0	0	0	0	0	0	0	0	0	0	0	0	0	0	0	0	0	0	0	0	0	0	0	0	3	0	0	0	0	0	0	0	0	0	0	1	0	68	0
ENSPVIG00000002644	15	10	21	27	21	19	17	48	33	37	25	6	47	22	27	75	56	48	33	27	19	16	10	11	117	125	51	49	11	28	10	10	5	2	8	11	1	10	17	9
ENSPVIG00000002645	1657	1446	1774	2351	1489	2250	1678	2119	3034	3344	2900	3058	3251	1820	2895	3162	4200	3105	2534	1970	3414	2041	2272	2246	4319	4746	2943	3022	2489	1847	3138	1494	1463	919	2470	2484	2530	2036	817	981
ENSPVIG00000002647	115	108	196	342	156	152	150	241	251	331	178	313	174	156	406	234	306	232	87	111	603	250	248	142	580	538	313	119	297	113	592	109	167	46	195	272	60	185	225	296
ENSPVIG00000002648	269	188	309	231	156	228	372	275	281	597	379	366	426	213	211	243	505	362	305	284	255	456	370	362	640	683	341	203	602	270	255	369	268	124	490	738	319	183	238	97
ENSPVIG00000002651	3521	4098	6318	8267	3531	6097	5788	3857	6506	6454	7906	3956	8957	4233	6634	3222	10033	9795	8465	3056	3192	3218	4763	2595	6055	7635	5630	7250	4565	1861	5124	2666	754	632	4646	5414	5962	2197	530	355
ENSPVIG00000002652	47	39	77	186	65	189	122	46	198	190	93	101	76	31	90	84	166	169	34	78	97	97	107	42	101	71	98	119	127	20	162	20	13	3	138	162	14	21	51	73
ENSPVIG00000002653	0	0	0	0	0	1	0	0	0	0	0	3	0	0	0	0	1	0	0	0	0	0	0	0	0	3	0	0	1	0	1	2	0	0	0	0	0	0	1	1
ENSPVIG00000002656	184	86	279	283	188	187	311	227	321	387	270	170	279	138	200	177	291	274	229	185	190	291	298	209	339	310	243	166	313	109	225	124	65	27	213	353	771	191	500	325
ENSPVIG00000002657	156	95	398	407	123	470	437	219	558	970	592	559	452	168	296	232	601	377	225	462	2058	951	1483	845	300	516	730	381	1178	176	1722	342	252	110	1200	1682	284	502	247	236
ENSPVIG00000002659	1169	850	1391	1950	1308	1788	1036	1495	2339	2597	1484	2153	1625	798	1981	2645	2392	2138	1089	1067	2878	1711	1040	1828	2565	3785	1908	1868	2352	1446	2737	1305	2020	1454	2102	2438	847	887	324	477
ENSPVIG00000002660	5	0	0	0	0	2	0	0	0	0	0	5	0	0	2	0	0	0	0	0	0	0	0	0	0	0	1	0	0	0	0	0	0	1	0	1	0	0	0	0
ENSPVIG00000002661	3	0	0	0	0	1	0	0	0	0	0	0	0	4	0	0	0	1	5	0	0	0	0	1	0	16	2	0	1	2	1	1	0	0	0	2	0	3	491	107
ENSPVIG00000002662	0	0	0	0	0	0	0	0	0	0	0	0	0	0	0	0	0	0	0	0	0	0	0	0	0	0	0	0	0	0	0	0	0	0	0	0	0	0	0	0
ENSPVIG00000002663	0	0	0	0	0	0	0	0	0	0	0	0	0	0	0	0	0	0	0	0	0	0	0	0	0	0	0	0	0	0	0	0	0	0	0	0	0	3	0	0
ENSPVIG00000002664	37	26	35	14	5	8	24	91	19	30	64	97	70	29	54	44	63	44	49	23	29	25	8	68	113	262	175	24	100	84	45	174	10	21	68	194	228	72	566	364
ENSPVIG00000002665	0	0	0	0	4	0	1	1	2	2	2	0	7	0	1	0	1	1	0	0	0	1	0	0	0	5	2	2	0	0	0	0	0	0	0	0	0	0	5	1
ENSPVIG00000002666	0	0	0	0	0	0	0	0	0	0	0	0	0	0	0	0	0	0	0	0	0	0	0	0	0	0	0	0	0	0	1	0	0	0	0	0	1	2	0	0
ENSPVIG00000002668	0	4	1	1	1	1	0	3	0	0	0	0	0	0	2	0	0	0	0	0	0	0	0	0	0	2	1	0	0	0	0	0	0	0	0	0	0	0	0	0
ENSPVIG00000002669	103	88	89	122	82	103	145	40	135	120	131	88	91	55	91	82	107	75	67	66	112	103	115	98	315	306	91	49	108	55	87	82	68	25	134	167	33	33	127	88
ENSPVIG00000002670	99	16	60	236	179	210	49	289	77	427	95	295	99	101	50	104	201	227	170	161	172	151	80	64	202	39	297	102	175	126	403	51	34	28	395	226	30	69	44	26
ENSPVIG00000002671	13	27	9	12	10	7	3	18	6	7	36	24	46	17	12	11	51	65	18	10	3	18	2	5	18	63	84	18	34	23	8	17	7	8	26	81	0	2	84	62
ENSPVIG00000002672	0	0	0	0	0	0	0	0	0	0	0	0	0	0	0	0	0	0	0	0	0	0	0	0	0	0	0	0	0	0	0	0	0	0	0	0	0	1	0	0
ENSPVIG00000002674	208	337	348	547	200	426	264	329	493	647	319	350	361	206	306	558	804	444	185	213	522	555	329	244	375	442	263	273	343	170	493	174	451	203	244	298	56	57	116	47
ENSPVIG00000002675	5	10	32	0	7	12	5	15	7	3	36	17	3	10	2	11	11	4	7	2	8	12	2	1	1	5	2	19	6	5	4	0	9	3	1	3	0	0	0	0
ENSPVIG00000002676	337	298	308	453	189	346	404	412	659	657	281	411	303	221	426	466	494	391	172	231	706	317	353	321	871	892	369	287	408	363	492	396	362	165	386	460	46	67	83	96
ENSPVIG00000002677	0	0	0	0	0	0	0	0	0	0	0	0	0	0	0	0	0	0	0	0	2	0	0	0	0	0	3	0	2	0	0	0	0	0	0	1	0	0	1	0
ENSPVIG00000002678	47	177	32	59	27	31	41	119	101	105	174	104	150	169	139	206	220	113	64	40	74	62	23	49	488	288	192	109	72	99	29	216	78	71	75	157	147	37	1708	3087
ENSPVIG00000002679	0	0	0	0	0	0	0	0	0	0	2	0	3	16	8	0	0	1	0	0	1	0	0	0	0	0	1	0	0	2	1	0	0	0	0	2	0	1	957	465
ENSPVIG00000002680	191	171	197	315	144	273	202	204	281	488	141	181	177	63	212	327	365	249	161	50	301	320	280	318	587	434	190	197	143	212	347	183	251	99	280	260	12	28	23	47
ENSPVIG00000002681	62	71	144	118	19	129	101	59	220	190	130	95	134	37	61	75	172	112	52	35	78	113	114	44	94	157	122	75	106	71	67	34	23	11	138	182	4	10	54	67
ENSPVIG00000002682	188	326	417	706	242	604	556	332	739	921	491	453	320	235	385	315	783	724	246	345	679	496	507	233	515	400	399	444	842	168	835	238	211	113	456	608	477	487	281	357
ENSPVIG00000002683	26	47	27	8	6	10	22	19	19	13	46	14	40	41	28	6	1	26	20	27	28	23	15	27	56	74	20	14	25	15	23	13	0	1	36	20	23	19	6	7
ENSPVIG00000002684	236	170	354	255	125	215	393	224	278	289	821	445	332	364	235	243	428	482	368	212	398	253	279	239	200	651	319	447	437	218	249	189	75	30	329	451	324	204	693	214
ENSPVIG00000002685	184	129	149	127	88	86	151	176	157	173	180	115	131	142	139	110	227	143	155	118	113	179	164	115	378	338	106	123	143	151	88	152	130	66	147	130	939	388	59	34
ENSPVIG00000002686	70	37	68	120	72	49	62	70	108	89	66	56	52	121	72	89	65	72	53	49	35	119	69	49	256	205	33	80	83	77	35	129	117	106	71	69	19	4	1	0
ENSPVIG00000002687	0	0	0	0	0	0	0	0	0	0	0	0	0	0	0	0	0	0	0	0	0	0	0	0	0	0	0	0	0	0	0	0	0	0	0	0	0	0	0	0
ENSPVIG00000002691	1346	1473	1167	1417	1011	1176	1021	2090	1085	951	3073	1418	1612	2175	1853	2192	2733	2924	3440	1266	1271	1071	1057	1446	1084	2402	915	2296	911	1221	1034	1111	1071	811	846	581	575	363	71	21
ENSPVIG00000002692	30	3	14	4	42	15	29	33	29	2	160	10	86	34	19	4	28	22	6	38	13	13	17	7	184	51	634	21	24	17	29	17	17	5	29	45	1370	403	11	14
ENSPVIG00000002693	114	172	183	275	111	160	202	197	364	375	179	225	259	111	216	240	337	257	167	179	385	227	235	144	473	404	257	187	185	235	275	138	223	86	232	209	15	20	40	38
ENSPVIG00000002695	9	11	25	16	67	19	6	28	34	30	131	127	24	182	95	238	53	122	223	115	211	78	12	20	1432	303	165	84	108	369	82	150	30	163	37	26	82	54	10271	6297
ENSPVIG00000002698	61	34	137	252	250	159	122	214	50	40	63	36	70	38	30	62	98	43	164	86	34	96	38	33	107	53	121	115	41	112	37	79	62	116	185	175	4	69	7	0
ENSPVIG00000002699	10	0	1	3	10	3	3	11	1	1	5	6	9	3	3	1	0	2	2	2	1	4	0	1	6	7	15	5	19	12	3	8	7	1	17	7	6	190	166	219
ENSPVIG00000002700	11	0	11	16	13	20	12	50	55	37	24	51	17	16	12	20	24	16	16	43	221	34	58	11	49	18	70	5	40	18	315	92	54	46	17	28	9	8	37	21
ENSPVIG00000002701	70	55	63	51	25	34	63	44	83	79	144	55	114	41	25	32	95	74	66	53	25	91	17	64	102	277	85	42	131	29	44	40	38	11	113	228	294	141	170	103
ENSPVIG00000002702	546	655	1023	735	514	634	968	711	927	944	799	600	523	559	551	543	894	717	727	811	583	998	1057	689	1537	1689	578	756	862	614	591	676	577	359	958	928	287	639	4675	1740
ENSPVIG00000002703	5558	4576	7164	7780	3954	6983	8253	5734	10025	11954	7997	5017	8433	4091	5275	4948	11803	8082	6442	5540	6416	8479	8243	5616	7235	8867	6754	6044	7716	3363	6711	3693	3495	1944	6849	9249	2135	1397	1820	1412
ENSPVIG00000002704	49	5	35	14	10	29	11	24	24	17	67	16	28	92	43	22	46	38	39	80	25	42	10	21	60	73	35	37	27	29	24	2	8	2	57	26	36	54	1448	402
ENSPVIG00000002705	2	0	5	8	0	6	0	6	13	1	15	6	1	5	6	1	0	0	4	5	47	1	0	1	5	6	1	4	2	1	6	0	0	0	2	2	0	0	1	0
ENSPVIG00000002706	522	585	439	311	317	449	793	311	490	751	397	376	409	404	342	364	596	425	470	193	137	286	465	296	831	856	278	659	201	199	102	202	114	163	399	402	283	131	1013	443
ENSPVIG00000002708	530	536	640	400	241	490	529	707	635	790	925	797	672	385	408	418	1131	610	551	575	340	624	867	1174	940	1964	953	566	1077	512	306	805	264	210	1074	1151	2482	1132	2120	1555
ENSPVIG00000002709	2	8	2	5	7	9	4	19	39	34	8	9	7	6	5	2	4	10	4	4	11	2	8	1	22	40	19	2	12	7	6	4	2	0	1	17	33	29	4	7
ENSPVIG00000002710	8	16	17	1	20	1	19	38	1	21	10	21	2	9	5	5	6	10	29	12	12	8	10	13	39	52	1	15	12	17	10	6	1	0	38	26	18	2	113	66
ENSPVIG00000002712	488	445	503	361	249	284	450	480	396	525	686	481	650	484	308	367	597	406	474	511	307	642	518	598	1196	1155	696	353	602	699	284	933	320	581	640	1077	1143	467	2575	1856
ENSPVIG00000002713	86	53	72	27	53	42	82	98	103	79	81	52	56	66	49	52	98	55	58	64	29	26	46	43	137	162	16	67	35	49	37	52	20	39	49	76	59	115	192	69
ENSPVIG00000002714	66	92	44	32	60	45	97	41	120	92	420	260	51	599	64	85	64	301	160	200	191	245	110	18	85	68	27	95	59	337	529	72	12	12	44	43	19	9	0	2
ENSPVIG00000002715	1079	861	1748	2029	589	1891	2154	1193	2478	2656	2374	1565	2027	1029	1337	837	2231	1967	1529	1477	1821	1702	2077	1016	998	1420	1950	1661	2161	533	2035	738	371	147	1820	2506	3015	1947	2114	1176
ENSPVIG00000002716	0	1	3	0	0	0	1	1	0	9	1	0	1	0	0	1	3	0	0	0	1	0	3	1	0	0	2	2	0	0	3	0	0	2	1	1	0	0	0	0
ENSPVIG00000002717	812	501	900	926	680	959	1142	900	1650	1926	976	869	1276	910	1375	994	1599	1012	1053	806	1012	1101	1445	662	1408	993	876	1459	897	758	1166	392	579	521	1090	985	32	133	10	22
ENSPVIG00000002718	47	39	46	10	12	22	35	43	48	33	87	37	30	61	20	61	29	64	49	60	25	110	24	60	92	167	58	40	50	45	19	101	39	37	52	89	135	52	19	9
ENSPVIG00000002719	86	41	81	185	27	142	124	170	277	309	86	151	87	80	161	221	217	151	85	42	431	135	168	106	170	175	106	81	138	112	268	109	39	12	130	191	15	10	13	78
ENSPVIG00000002720	117	85	190	130	92	113	127	161	107	186	403	210	280	234	157	170	269	314	337	213	124	241	195	190	131	197	219	225	138	150	78	174	39	22	234	319	147	84	145	128
ENSPVIG00000002721	64	7	47	111	29	105	52	91	151	195	83	101	91	22	86	107	122	98	34	29	166	83	87	50	34	175	91	57	114	32	180	38	44	13	60	106	642	780	39	61
ENSPVIG00000002722	116	137	212	408	204	301	189	202	281	382	218	349	174	51	317	398	404	218	92	111	492	187	145	187	539	558	418	135	269	173	513	162	218	44	281	307	1008	1482	143	248
ENSPVIG00000002723	4	0	10	5	7	0	4	8	5	10	4	22	15	11	7	12	7	1	3	16	8	0	5	12	15	27	13	6	6	10	5	15	8	5	10	4	0	0	1447	1168
ENSPVIG00000002724	2	0	19	16	11	13	3	11	126	167	15	15	14	10	6	6	8	15	6	47	254	164	60	109	92	14	51	4	829	70	299	127	433	345	89	554	2	1	285	354
ENSPVIG00000002727	2771	1550	1157	1251	878	940	719	579	1521	1391	430	573	620	733	441	1370	1022	1825	1276	1362	222	628	575	711	2703	518	1505	1036	660	485	206	206	427	44	268	320	79	434	2	17
ENSPVIG00000002728	11	4	3	16	4	19	2	1010	570	359	58	24	20	10	13	8	5	13	30	1211	693	1357	410	1534	16	27	15	25	3671	74	907	4131	837	456	116	523	0	0	13804	7709
[truncated: 17,585 more rows]

## Sheet: protein_coding and lncRNA
sample description:
ZZ or ZW	genotype
s	stage
c	clutch
Gene ID	ZW_s6/7_c1_a	ZW_s6/7_c1_b	ZW_s6/7_c1_c	ZW_s6/7_c3_a	ZW_s6/7_c3_b	ZW_s6/7_c3_c	ZW_s6/7_c6_a	ZZ_s6/7_c2_a	ZZ_s6/7_c2_b	ZZ_s6/7_c6_b	ZW_s12_c1_b	ZW_s12_c1_c	ZW_s12_c1_d	ZW_s12_c2_a	ZW_s12_c2_c	ZW_s12_c3_a	ZW_s12_c3_c	ZW_s12_c3_d	ZW_s12_c6_b	ZZ_s12_c1_a	ZZ_s12_c2_b	ZZ_s12_c3_b	ZZ_s12_c6_a	ZZ_s12_c6_c	ZW_s16_08	ZW_s16_10	ZW_s16_c1_c	ZW_s16_c3_a	ZZ_s16_c1_a	ZZ_s16_c1_b	ZZ_s16_c2_a	ZZ_s16_c2_b	ZZ_s16_c3_b	ZZ_s16_c3_c	ZZ_s16_c6_a	ZZ_s16_c6_b	ZW_adult_wild_ovary_PW	ZW_adult_wild_ovary_TE	ZZ_adult_wild_testis_PG	ZZ_adult_wild_testis_TE
ENSPVIG00000000002	5	3	1	5	0	1	2	5	12	4	10	7	2	15	8	5	3	8	4	8	5	7	6	3	25	9	25	11	4	6	6	10	6	2	2	1	8	39	18	12
ENSPVIG00000000003	357	383	495	372	192	309	441	388	543	480	605	408	473	451	394	402	519	529	506	348	330	600	507	410	795	905	362	476	469	386	293	468	393	279	465	694	953	643	109	60
ENSPVIG00000000005	80	96	79	124	32	82	140	63	147	206	130	82	73	41	75	81	149	85	61	43	114	109	103	110	197	129	136	52	89	63	126	53	56	22	98	138	262	183	146	121
ENSPVIG00000000006	743	817	749	553	609	454	593	711	669	655	662	493	577	724	482	601	796	634	837	494	377	808	574	537	1043	1155	436	626	540	638	300	828	529	476	631	683	1377	506	95	49
ENSPVIG00000000007	3148	2593	9262	14132	14066	8210	13500	4874	1475	1904	1708	831	1431	1044	945	751	2385	1451	7190	4153	1104	4099	1980	727	4032	1545	8320	2938	1603	5739	859	4162	1354	1421	7767	5882	21294	14068	535	136
ENSPVIG00000000008	212	244	227	335	180	264	280	339	241	372	344	239	378	186	363	253	301	268	237	232	695	236	289	223	261	381	291	210	362	363	461	428	148	136	503	357	788	217	184	89
ENSPVIG00000000009	275	250	199	222	266	237	305	285	274	368	377	222	317	225	139	200	397	237	356	215	152	326	316	303	620	855	231	255	236	231	139	354	244	181	306	455	890	155	141	44
ENSPVIG00000000010	25	24	32	76	8	41	25	33	68	68	62	41	41	46	86	34	31	64	13	22	183	27	44	38	259	118	250	39	69	31	96	43	18	13	61	34	850	1027	35	22
ENSPVIG00000000011	0	0	0	0	0	0	0	0	0	0	0	0	0	0	0	0	0	0	0	0	0	0	0	0	1	7	0	0	0	0	0	0	0	0	0	0	0	0	5	1
ENSPVIG00000000012	0	0	0	2	0	0	0	1	0	1	1	1	0	0	1	1	0	0	0	0	2	0	0	0	0	0	0	0	1	0	0	0	0	0	3	0	0	0	1	1
ENSPVIG00000000013	501	396	531	465	360	357	625	552	459	597	631	438	462	499	377	414	514	443	540	342	287	549	493	351	477	852	480	379	491	337	254	458	298	242	452	550	1050	333	881	377
ENSPVIG00000000014	19	18	22	23	3	26	27	19	42	26	83	58	44	30	51	33	72	33	47	16	27	22	24	60	107	185	121	34	49	20	25	27	10	2	48	140	181	1472	25	40
ENSPVIG00000000015	1067	889	1751	1122	728	1041	1385	1188	1488	1625	2034	1376	1441	1132	1091	785	1710	1632	1476	1288	1192	1447	1304	836	1463	1917	1622	1224	1526	830	956	804	527	211	1216	1873	1144	580	1095	771
ENSPVIG00000000016	24	3	17	28	27	18	45	51	33	61	54	7	36	48	17	10	17	32	27	15	50	87	64	77	104	104	67	13	58	120	88	105	136	85	97	77	93	10	4	18
ENSPVIG00000000018	81	36	106	265	85	262	155	199	327	552	48	58	53	30	111	122	99	133	36	127	435	267	317	359	357	102	78	25	107	199	579	97	343	110	447	260	54	32	9	11
ENSPVIG00000000019	18	17	31	13	7	15	18	14	30	61	16	15	16	11	14	23	25	13	5	8	19	12	1	7	35	20	36	14	28	26	12	18	5	2	8	25	179	251	6	3
ENSPVIG00000000020	99	60	104	192	124	145	253	171	199	280	278	210	272	105	153	136	312	200	186	96	265	177	198	141	291	236	303	146	335	110	256	116	124	82	226	352	881	300	261	188
ENSPVIG00000000022	0	0	0	0	0	0	0	0	0	0	0	0	0	0	0	0	0	0	0	0	0	0	0	0	0	0	0	0	0	0	0	0	0	0	0	0	0	0	0	0
ENSPVIG00000000023	0	0	0	4	0	3	9	1	0	3	2	7	7	1	2	0	0	4	2	0	8	1	0	0	4	6	8	6	4	0	5	0	2	0	2	4	4	3	1	0
ENSPVIG00000000024	1135	1278	1090	926	849	940	900	1008	1149	1574	1156	1433	1290	1170	1159	1405	1481	1141	1015	1216	1019	1243	975	1220	1916	2307	1202	1254	1476	1792	960	1699	1321	1229	1376	1755	923	1270	266	276
ENSPVIG00000000025	1276	1184	1546	957	785	868	1389	1198	1422	1401	1476	840	1079	1016	790	711	1462	949	1319	1163	764	1318	1288	774	1224	1614	1018	933	1237	780	638	1225	564	233	971	1259	2943	1273	494	300
ENSPVIG00000000026	0	7	0	0	0	0	0	0	0	0	0	0	0	0	0	0	0	0	0	0	0	0	0	0	0	0	1	0	0	1	1	0	0	0	0	0	1	0	18	4
ENSPVIG00000000027	0	0	0	0	0	0	0	0	0	0	0	0	0	0	0	0	0	0	0	0	0	0	0	0	0	0	0	0	0	0	0	5	0	0	0	0	0	0	30	2
ENSPVIG00000000028	1351	1080	1980	1453	1009	1460	2112	1894	2150	2313	2559	2295	1817	2077	1652	1348	2234	1911	2169	1976	1737	1788	2037	1371	1078	1474	2052	1857	2487	1546	1816	1347	817	642	2121	2337	3302	1290	742	397
ENSPVIG00000000029	19	9	71	98	29	87	79	25	84	112	86	84	74	20	45	21	135	58	15	42	108	37	69	25	41	44	142	32	79	14	118	14	2	4	66	126	77	64	418	279
ENSPVIG00000000030	5	15	5	7	4	1	0	5	2	2	6	4	2	4	7	3	6	6	2	9	7	2	2	3	9	4	3	1	3	6	4	7	0	0	0	2	0	0	0	0
ENSPVIG00000000031	0	1	1	0	0	1	1	1	1	0	1	1	3	0	1	1	0	2	1	1	2	0	2	2	0	2	1	2	1	1	3	0	0	2	1	2	12	14	3	0
ENSPVIG00000000032	149	89	110	186	182	192	105	303	226	370	144	158	368	145	168	171	273	220	124	76	282	235	317	187	512	753	243	185	209	170	272	305	185	137	196	245	1607	438	271	169
ENSPVIG00000000033	974	1167	1387	1542	577	1249	1435	1057	1880	2006	1536	1136	1317	953	1152	1338	1950	1711	1097	1189	1531	1842	1634	1102	3297	2607	1180	1210	1605	1188	1697	1200	1305	869	1462	1736	889	1284	282	418
ENSPVIG00000000034	1	0	6	3	5	2	10	7	2	1	31	43	59	7	7	12	30	9	0	3	6	6	3	18	25	38	420	7	17	14	6	14	9	10	8	11	3	1	2981	2172
ENSPVIG00000000035	514	758	695	1006	362	1007	599	1155	1098	1292	618	1392	1055	934	1409	978	466	1141	786	516	1798	547	388	155	2552	1015	758	497	693	754	1281	377	144	68	445	375	170	343	356	237
ENSPVIG00000000036	397	496	839	1894	159	2844	2521	720	2010	2211	756	566	719	209	447	553	1856	938	246	270	603	313	235	59	313	108	590	424	330	149	619	98	48	34	100	247	2291	1495	457	116
ENSPVIG00000000037	341	352	314	319	227	291	305	385	333	304	613	332	485	386	452	472	604	463	346	377	409	316	132	124	427	680	1179	416	383	251	314	42	229	100	168	159	11	89	446	267
ENSPVIG00000000038	496	327	564	513	290	419	441	578	398	712	504	467	485	324	465	462	865	534	527	261	293	487	427	277	343	627	458	465	449	167	533	325	248	178	318	673	164	234	231	152
ENSPVIG00000000040	43	68	50	81	16	69	114	55	42	62	99	36	83	50	45	34	68	38	46	37	142	34	21	17	97	202	126	33	36	28	34	12	24	15	37	34	433	11	70	3
ENSPVIG00000000041	4	8	0	4	4	6	6	5	7	4	3	2	3	16	5	0	0	1	1	2	15	0	0	1	0	0	25	1	1	0	1	14	0	0	0	6	10	15	15	3
ENSPVIG00000000042	3	9	4	2	0	1	15	8	0	3	21	5	12	26	5	7	3	10	5	10	6	6	4	3	25	64	21	8	7	13	4	3	0	1	0	3	0	0	53	5
ENSPVIG00000000043	46	130	73	136	26	177	90	95	155	159	181	162	178	72	99	71	191	122	66	120	204	69	94	42	106	166	279	134	318	96	265	246	55	106	154	229	642	335	129	156
ENSPVIG00000000045	1087	731	1261	797	578	721	1138	967	863	1424	1497	1078	1311	659	556	907	1939	1263	1611	798	548	1142	845	1497	1123	3842	1611	1250	1534	981	612	1443	622	500	1746	3320	1320	976	1662	554
ENSPVIG00000000046	0	0	0	8	0	0	6	0	0	1	3	0	3	1	2	17	0	24	44	0	0	19	0	2	23	154	3	26	1	2	1	1	6	0	2	11	0	43	4	8
ENSPVIG00000000047	49	21	78	155	74	75	78	65	90	90	105	99	67	16	82	80	92	84	48	46	217	73	97	58	238	170	144	54	159	66	229	54	87	17	85	165	20	16	123	125
ENSPVIG00000000048	107	97	137	248	157	163	145	170	196	353	118	205	191	151	250	253	362	277	155	108	421	194	187	149	288	379	312	169	137	136	379	72	101	27	230	216	175	106	112	90
ENSPVIG00000000050	74	88	163	183	50	216	191	95	189	176	375	265	311	123	162	104	308	229	107	84	171	103	130	85	121	171	311	160	203	43	168	35	10	6	133	258	152	263	354	269
ENSPVIG00000000051	3465	3401	3302	3929	3134	2891	2183	4265	4336	4928	3215	4113	5142	2481	3697	5021	4651	3863	2924	2146	3800	3283	2588	3114	6518	8457	4047	3171	3705	4691	3881	4631	4227	4400	3925	4340	1422	1898	1457	1732
ENSPVIG00000000052	134	97	285	325	162	353	354	212	468	369	282	239	190	199	252	160	359	303	196	456	958	917	526	325	478	213	206	270	490	318	660	486	390	267	423	605	91	45	26	20
ENSPVIG00000000054	15	4	53	60	36	38	78	27	21	31	53	30	36	16	20	26	46	51	68	14	36	29	15	19	19	62	63	37	22	17	27	9	4	0	55	85	32	23	584	346
ENSPVIG00000000055	13	18	69	56	282	30	46	37	23	21	57	55	35	63	41	31	16	27	61	37	33	60	29	26	70	139	61	58	60	41	46	15	9	24	51	61	102	79	1	1
ENSPVIG00000000056	39	19	102	95	70	57	72	58	66	44	77	119	101	50	182	111	73	52	67	46	130	29	28	25	426	260	195	70	72	45	113	24	25	11	52	108	74	105	56	51
ENSPVIG00000000057	20	0	2	14	9	8	3	9	17	3	10	22	5	4	2	11	8	9	1	12	15	8	3	1	10	4	6	2	8	5	17	3	4	4	1	3	1	8	1	14
ENSPVIG00000000058	7	23	6	4	6	8	1	16	13	11	79	120	58	36	19	5	24	16	39	15	5	9	1	36	47	215	245	29	50	29	11	40	6	3	46	92	15687	16312	38	34
ENSPVIG00000000059	18	85	19	14	40	19	5	17	17	19	14	29	25	23	8	53	12	22	7	16	22	12	11	3	98	116	17	46	13	20	29	91	58	133	14	17	6	0	0	0
ENSPVIG00000000060	233	281	488	997	242	917	488	366	991	769	532	660	435	190	570	578	904	645	229	177	1040	277	529	170	722	413	811	402	412	195	1445	238	208	183	413	531	956	1236	398	261
ENSPVIG00000000061	213	201	300	407	190	257	243	261	360	340	274	209	201	178	224	200	301	225	234	186	194	343	230	146	372	525	318	211	223	219	241	249	126	74	321	446	81	216	108	23
ENSPVIG00000000062	1	7	0	1	0	0	3	0	0	0	6	11	11	3	0	2	0	4	7	2	0	2	0	5	1	27	15	1	11	7	3	7	0	8	22	21	0	0	368	111
ENSPVIG00000000063	0	0	0	0	0	0	0	0	0	0	0	0	0	0	0	0	0	0	0	0	0	0	0	0	0	0	1	0	0	0	1	0	0	0	0	0	0	0	0	0
ENSPVIG00000000064	45	69	118	184	25	112	122	111	182	239	154	278	194	78	211	180	134	206	67	102	285	112	95	101	321	271	292	95	244	89	426	64	80	21	76	225	101	84	190	291
ENSPVIG00000000065	1	0	4	4	9	8	0	17	5	1	6	3	5	0	4	4	7	5	2	3	1	2	4	1	7	0	6	0	6	5	3	0	0	0	0	0	0	0	3	0
ENSPVIG00000000067	359	302	345	370	205	360	345	435	489	530	415	362	479	348	382	385	638	481	403	254	364	412	362	358	934	1083	398	403	409	499	474	523	253	351	392	474	571	271	92	29
ENSPVIG00000000068	0	0	0	0	0	0	0	0	0	4	0	0	0	0	0	1	0	0	0	0	0	0	0	0	0	0	1	0	3	0	0	0	0	0	0	0	0	0	0	0
ENSPVIG00000000069	14	9	28	20	10	21	33	17	34	30	25	34	44	13	29	22	24	25	20	22	15	17	25	25	23	21	28	26	18	12	27	23	12	10	60	36	29	4	3	2
ENSPVIG00000000070	1200	1207	533	1167	951	499	567	986	877	1061	385	1078	935	617	1376	2471	1172	1013	542	690	1394	1177	646	1256	3563	3070	790	627	752	1587	1068	810	2219	626	915	729	39	30	166	223
ENSPVIG00000000071	24	19	96	67	37	38	55	40	68	36	79	66	61	68	37	23	31	41	38	37	31	31	28	23	28	16	59	16	51	17	50	31	9	4	46	50	105	74	25	15
ENSPVIG00000000072	316	283	335	317	143	272	402	318	421	443	373	369	400	245	375	288	608	401	335	268	385	357	418	298	404	564	353	341	466	231	419	292	136	82	411	412	511	528	299	231
ENSPVIG00000000073	137	80	213	214	77	249	224	123	348	469	226	228	259	68	191	246	266	196	83	148	111	165	183	140	118	183	196	161	228	98	124	123	22	5	130	380	99	107	1	3
ENSPVIG00000000075	122	39	47	76	59	36	58	87	59	103	99	126	129	38	96	199	167	76	110	59	93	62	24	108	252	239	115	77	68	99	173	16	70	17	96	90	5	39	8	2
ENSPVIG00000000076	347	593	369	485	311	412	320	402	533	610	319	294	346	437	280	350	398	453	629	392	213	509	336	219	450	991	274	286	610	425	154	380	226	137	369	451	1003	287	222	99
ENSPVIG00000000077	347	270	728	1221	191	904	809	458	561	663	790	571	546	201	566	377	1246	836	334	290	825	526	695	283	466	442	658	248	446	158	764	140	131	72	363	507	916	564	75	33
ENSPVIG00000000078	0	0	0	0	0	0	0	0	0	0	10	3	4	0	0	0	0	0	0	0	0	0	0	0	0	3	6	0	0	0	0	3	0	0	0	0	0	0	31	24
ENSPVIG00000000079	464	1260	460	469	199	392	229	273	425	469	290	854	515	316	519	531	637	478	282	344	558	304	259	205	932	783	280	498	329	257	631	129	145	75	307	365	430	161	13	8
ENSPVIG00000000080	2	0	1	1	0	2	0	1	3	0	0	0	0	0	1	4	0	1	3	0	0	0	0	0	4	1	0	0	0	0	0	0	1	0	0	0	0	0	632	55
ENSPVIG00000000081	306	243	227	304	134	161	222	195	280	456	321	318	254	187	209	401	246	218	224	271	195	252	249	296	506	831	362	274	334	289	180	269	190	104	280	418	6796	3560	300	149
ENSPVIG00000000082	0	0	0	0	0	0	0	0	0	0	2	0	4	0	0	0	0	0	0	0	0	0	0	0	0	0	5	0	0	0	0	0	0	0	2	1	5	0	33	26
ENSPVIG00000000084	358	209	233	356	125	332	211	88	307	348	196	389	376	123	440	519	579	340	128	89	126	132	69	52	447	270	369	283	196	93	184	56	34	7	118	107	272	188	14	3
ENSPVIG00000000085	3	15	13	8	14	20	11	11	10	10	23	17	11	21	22	16	16	19	10	8	25	6	4	14	45	11	41	5	12	17	17	3	2	1	11	3	137	26	4	2
ENSPVIG00000000086	0	0	0	1	0	0	0	0	0	0	0	0	8	2	0	1	0	0	0	2	0	0	0	0	0	2	0	0	0	0	0	2	0	0	0	0	0	0	5	0
ENSPVIG00000000087	0	8	1	3	5	0	0	6	0	7	39	30	28	3	5	2	0	2	2	0	1	2	4	10	3	18	76	6	80	21	3	23	4	6	14	52	0	0	384	92
ENSPVIG00000000088	23	3	21	27	10	9	3	5	20	30	13	39	18	2	43	31	39	32	6	9	11	9	4	8	32	17	29	16	22	6	18	0	0	2	2	6	31	2	0	0
ENSPVIG00000000089	43	30	44	73	58	73	17	47	74	61	46	79	41	21	56	62	66	57	23	34	209	63	55	31	150	149	67	35	48	51	279	37	84	60	26	37	72	172	59	51
ENSPVIG00000000090	2	13	6	22	13	16	11	35	17	15	30	7	11	15	26	13	37	19	16	11	11	12	28	9	11	42	18	27	49	2	27	2	2	3	10	19	0	2	920	256
ENSPVIG00000000091	141	99	213	263	112	190	257	115	270	277	257	194	229	124	170	141	206	269	120	102	302	178	187	82	96	61	239	206	273	22	306	17	28	11	135	237	462	94	57	43
ENSPVIG00000000092	0	0	0	0	0	0	0	0	0	0	0	0	0	0	0	3	0	0	0	0	1	0	0	0	0	0	1	0	0	4	0	0	0	0	0	3	0	0	0	6
ENSPVIG00000000093	5	4	3	3	4	0	24	4	2	0	44	4	11	3	5	5	0	37	13	13	3	22	6	0	6	4	22	17	8	14	17	1	0	1	1	1	0	5	61	19
ENSPVIG00000000094	12	18	8	23	4	22	28	10	23	35	30	34	23	22	32	23	32	41	25	20	32	20	6	11	29	58	50	31	38	16	28	8	6	7	16	18	16	9	4600	1509
ENSPVIG00000000095	2731	2456	2998	2392	1886	2399	2341	3066	3567	3572	3296	3352	3079	2465	2394	2992	3760	2959	2888	3366	2471	2907	2591	2985	3038	6035	2793	3143	3910	2927	2427	2837	2303	1900	3569	3939	2193	1158	1519	1074
ENSPVIG00000000096	357	326	235	1011	544	660	497	603	509	966	204	313	300	326	461	1719	1712	946	413	100	464	353	289	311	1698	1825	351	752	122	975	168	225	409	190	196	143	194	147	12	12
ENSPVIG00000000097	20	33	23	20	4	18	26	23	35	29	24	23	19	14	24	9	21	30	13	41	40	54	12	13	32	51	53	17	32	26	66	21	20	6	35	53	3	54	46	42
ENSPVIG00000000098	139	98	322	204	37	252	144	187	403	265	93	204	194	97	186	166	411	255	80	50	306	40	37	13	229	203	189	129	132	71	282	26	23	21	42	53	10	41	63	34
ENSPVIG00000000099	112	76	165	411	64	392	220	169	342	252	342	275	245	165	331	248	605	457	120	97	758	144	107	24	313	301	420	294	239	67	565	73	74	42	126	161	158	299	33	28
ENSPVIG00000000100	2	0	2	8	3	4	3	4	3	10	1	4	3	2	18	26	30	16	1	0	4	0	1	1	5	3	10	13	2	7	4	0	1	0	2	2	3	0	0	0
ENSPVIG00000000101	3042	3149	3989	4612	3300	2983	3819	3216	3770	3136	4181	4201	3410	2709	2739	2945	4127	3377	3543	2848	1999	3465	2198	2571	5028	6594	4355	3059	4334	3539	2168	3402	2053	1386	4026	5202	1728	1091	920	490
ENSPVIG00000000102	22	2	44	45	16	26	20	56	31	25	37	127	64	35	69	40	135	42	14	43	268	31	45	41	54	113	184	33	85	33	297	41	19	11	79	40	16	66	15	21
ENSPVIG00000000103	192	176	237	187	116	173	230	175	352	315	327	226	307	216	270	140	340	236	221	199	239	222	212	213	259	377	304	172	325	138	248	145	47	30	295	346	264	406	480	412
ENSPVIG00000000104	318	298	266	184	245	112	289	217	301	321	324	275	296	222	255	439	273	268	235	180	235	280	256	367	713	839	339	290	299	379	207	339	367	280	248	236	300	28	101	51
ENSPVIG00000000105	3334	4171	5135	2471	1495	2814	3828	2533	2377	1507	3831	2050	2230	3485	2228	2249	3727	3105	3390	1846	1312	1777	1054	869	8154	6595	1897	2794	1249	1641	1074	978	529	292	1182	798	3323	1025	107	42
ENSPVIG00000000106	0	0	0	6	0	7	0	10	3	3	2	2	1	1	9	3	15	7	0	0	6	2	1	2	0	1	1	6	6	3	3	6	0	1	0	2	3	0	0	0
ENSPVIG00000000107	925	893	1183	1778	1003	1441	1216	1055	1788	1995	1639	1545	1509	634	1096	937	2066	1262	810	854	1453	1126	1179	789	2244	2517	1637	816	1580	658	1375	749	590	455	1438	1792	1999	1798	3182	2320
ENSPVIG00000000110	708	767	480	922	565	924	586	937	1443	1674	566	1274	1432	531	966	1427	1373	942	670	574	636	670	669	1074	1291	2603	832	1000	797	867	1259	875	624	548	904	1549	3227	2341	31	14
ENSPVIG00000000111	251	202	390	795	908	762	193	1075	676	1075	235	264	864	194	328	940	374	483	433	78	91	230	229	548	1285	969	574	798	116	641	103	216	256	118	447	370	24	40	29	3
ENSPVIG00000000112	26	40	51	89	15	77	93	50	59	133	89	75	66	53	78	87	117	53	61	48	129	108	48	55	159	85	106	62	95	46	146	30	48	11	72	88	21	46	25	18
ENSPVIG00000000113	1689	1527	2094	1462	1466	1579	1877	1885	1821	1810	2012	1674	1626	1777	1353	1743	2133	1810	2268	1831	801	1865	1943	1464	1698	2540	1243	2336	1939	1363	681	1410	754	572	1883	1519	1572	664	655	230
ENSPVIG00000000114	3466	2574	3401	3008	1462	2439	3338	2650	3969	4324	3032	2091	2507	2488	1969	1629	4339	3871	5248	2772	1667	4511	3440	2289	4933	5683	2177	3698	3060	1197	1824	1356	1254	252	3911	3550	1060	518	671	327
ENSPVIG00000000115	17	9	13	15	9	11	4	18	20	18	11	33	25	21	18	31	23	31	14	34	44	12	20	17	38	13	89	20	22	7	54	6	3	4	21	6	176	94	2	9
ENSPVIG00000000116	3	19	4	0	4	1	3	22	1	6	12	8	18	19	7	1	16	5	7	5	23	7	2	6	35	52	55	3	5	16	29	16	5	5	9	3	2	44	31	60
ENSPVIG00000000117	595	423	1565	1981	2453	1747	625	1552	1228	1600	719	1355	1633	335	1122	1471	1669	995	720	500	1987	901	718	648	1200	1639	2087	1044	810	875	2230	777	597	359	1306	1291	2000	1937	644	637
ENSPVIG00000000118	469	146	558	557	511	414	649	519	487	489	648	639	909	568	588	417	791	544	1161	291	326	276	327	184	463	341	641	1021	282	288	224	208	46	26	501	594	863	216	377	529
ENSPVIG00000000119	25	13	35	67	30	34	39	26	48	54	36	36	39	11	18	18	54	27	20	9	48	12	12	14	32	5	40	9	30	16	38	16	3	2	22	26	140	7	20	4
ENSPVIG00000000120	91	8	110	140	70	174	101	91	225	352	202	303	225	54	129	132	556	257	70	53	290	87	81	106	85	101	228	188	268	34	368	103	68	36	89	142	84	34	27	20
ENSPVIG00000000121	0	0	1	3	0	0	3	0	0	0	2	3	0	0	4	0	3	1	5	1	0	6	0	0	0	1	3	0	2	0	0	0	0	0	0	7	0	0	2	1
ENSPVIG00000000122	0	0	1	0	3	0	4	12	0	0	7	5	12	8	1	1	2	0	0	8	14	0	0	2	11	12	20	0	3	0	9	5	0	0	4	0	0	35	4	4
ENSPVIG00000000123	416	687	626	371	396	327	400	519	689	610	363	678	474	306	543	549	581	533	456	634	563	468	397	412	905	1077	635	502	392	645	506	607	495	509	507	550	789	281	187	170
ENSPVIG00000000124	6	8	16	8	0	21	4	3	22	13	32	10	19	14	11	13	8	10	14	14	25	3	4	30	44	54	36	10	21	18	12	13	20	4	16	19	10	12	14	14
ENSPVIG00000000125	297	223	440	322	195	292	366	251	432	369	381	538	490	192	246	404	328	456	263	205	425	408	324	227	326	397	585	279	397	223	432	202	106	73	385	393	394	111	115	66
ENSPVIG00000000126	3991	2299	6034	2377	668	3065	4322	6631	5370	9017	3385	2818	4212	2449	2857	3226	7859	6198	5090	6743	8220	19310	9305	12820	11529	16223	1978	5603	12847	8455	15595	12871	15078	8312	11509	10425	995	1470	4728	1968
ENSPVIG00000000127	36	33	7	9	1	35	21	20	13	4	37	20	51	26	33	49	171	29	12	17	6	7	20	3	29	187	13	205	3	16	7	25	5	4	5	7	0	0	1	0
ENSPVIG00000000128	394	270	483	389	255	382	504	391	591	687	660	386	417	305	449	426	771	575	509	311	444	475	484	377	832	1219	568	493	619	342	492	351	307	191	539	831	943	335	461	347
ENSPVIG00000000129	1	0	1	0	2	7	0	1	1	4	3	3	1	7	4	5	3	4	21	4	42	3	0	0	4	10	0	1	0	1	1	0	0	0	0	1	0	0	2	2
ENSPVIG00000000130	533	404	1324	1815	1849	1157	1018	1147	252	366	202	233	220	126	213	189	280	182	624	280	208	189	159	99	479	374	397	280	96	339	105	291	117	134	296	348	17	9	45	49
ENSPVIG00000000131	0	0	0	0	0	0	0	0	0	0	0	0	0	0	0	0	0	0	0	0	0	0	0	0	0	0	4	0	0	0	0	0	0	0	0	0	0	0	0	2
ENSPVIG00000000132	3299	2120	3183	2800	1601	2028	2530	3053	2961	3371	3477	3432	3336	3174	2474	3206	3847	2889	4857	3649	1780	3297	3671	2862	2217	4562	2836	4877	2753	4475	1746	2206	1474	1439	3702	4418	1814	1062	1618	758
ENSPVIG00000000133	1	0	0	0	0	0	0	0	0	0	0	1	0	0	0	5	0	0	0	0	2	1	0	0	0	6	0	0	1	0	1	0	0	0	0	0	0	0	0	0
ENSPVIG00000000134	270	219	340	546	500	532	373	487	572	608	321	365	335	317	425	680	730	362	540	215	503	351	581	460	610	674	355	738	344	431	528	412	233	458	445	313	115	32	45	28
ENSPVIG00000000136	1	0	0	0	2	0	0	0	0	0	0	0	0	0	0	0	0	0	0	0	0	0	0	0	0	0	0	0	0	0	0	0	0	0	0	0	0	0	2	2
ENSPVIG00000000137	0	21	5	1	0	0	6	4	12	21	5	13	3	7	15	18	12	16	2	19	18	9	10	1	85	35	35	4	15	14	4	5	8	3	10	27	0	6	4	3
ENSPVIG00000000139	15	13	2	11	19	19	20	12	11	28	38	22	5	196	267	6	0	110	252	160	12	26	16	11	21	28	16	10	10	112	12	13	16	20	16	28	19	3	25	12
ENSPVIG00000000140	27	11	53	4	37	4	19	38	17	7	13	6	1	25	14	5	0	2	5	5	3	3	4	1	13	19	2	5	6	3	1	0	1	0	9	1	0	0	1	1
ENSPVIG00000000141	1020	1158	1669	2303	675	2128	2244	1346	3351	2523	1635	1059	1496	726	1623	1244	2265	1426	1078	835	1208	1319	1405	890	1899	1868	1193	937	1164	612	1253	1014	428	191	1466	2725	60	70	69	23
ENSPVIG00000000142	6	7	2	3	0	1	8	3	2	2	30	15	24	23	28	30	22	9	24	0	12	8	3	12	60	26	135	9	61	2	21	0	5	0	8	8	10	12	22	3
ENSPVIG00000000143	1877	1625	2074	1455	996	1207	1552	1823	2032	1900	1890	1649	2053	1430	1299	1085	2454	1701	1588	1229	827	2107	1296	1404	2957	2655	1408	1435	1895	1438	897	2244	1221	1837	1667	1889	1388	701	753	431
ENSPVIG00000000144	144	252	244	396	123	206	174	264	399	449	209	267	292	122	338	533	423	266	135	120	517	285	241	295	870	793	562	193	288	288	590	247	360	101	279	335	872	253	319	198
ENSPVIG00000000145	0	0	0	0	0	1	0	0	0	1	0	0	0	1	0	0	0	0	0	0	0	0	0	0	0	0	0	0	0	0	0	0	0	0	0	0	1	1	1	2
ENSPVIG00000000146	0	0	0	0	0	0	0	0	0	0	0	1	0	0	1	0	0	0	0	0	2	0	0	0	0	0	0	2	0	0	0	2	0	0	0	0	0	0	0	2
ENSPVIG00000000147	9	50	11	26	4	25	17	22	46	57	28	87	40	24	96	67	53	18	36	21	308	23	16	10	166	57	38	21	36	19	123	77	13	26	22	30	2	4	40	36
ENSPVIG00000000148	50	25	10	25	50	9	11	14	24	75	27	34	15	37	58	70	36	20	64	32	37	28	1	18	190	79	18	4	23	31	24	3	6	2	12	7	2	0	0	0
ENSPVIG00000000150	2	0	0	7	0	6	7	1	3	7	2	6	0	2	3	7	3	4	2	0	11	4	1	0	4	2	3	0	3	0	3	1	0	0	2	0	0	0	0	0
ENSPVIG00000000151	49	22	65	63	24	56	136	67	54	96	37	22	25	26	16	39	107	24	29	40	64	126	78	142	72	58	45	45	33	52	67	53	49	9	121	159	3	0	9	4
ENSPVIG00000000152	0	0	1	0	3	2	1	1	2	4	6	2	10	0	2	4	0	6	3	5	2	0	3	5	12	10	2	5	8	3	5	0	0	2	2	6	0	3	3	2
ENSPVIG00000000153	714	476	323	457	549	534	207	269	506	482	555	426	611	297	583	447	340	416	257	178	145	137	138	77	404	885	380	364	114	149	82	66	54	21	141	178	4319	1420	217	94
ENSPVIG00000000154	7	0	4	8	0	1	8	14	108	13	7	16	17	28	167	10	2	3	3	2	51	2	1	1	6	21	16	6	0	14	46	85	0	3	0	7	2	0	5	16
ENSPVIG00000000155	1	0	0	3	0	5	1	0	5	2	11	6	3	0	4	5	7	4	0	3	5	2	2	8	5	4	5	3	7	2	1	1	0	0	0	5	2	21	47	13
ENSPVIG00000000156	32	11	45	55	28	58	30	20	83	85	128	110	116	28	124	53	163	163	69	19	120	53	52	20	116	63	187	239	89	21	209	6	6	5	72	74	24	132	27	35
ENSPVIG00000000157	75	81	127	170	82	120	146	98	145	145	228	163	149	64	97	151	209	169	78	119	157	173	120	127	336	376	277	104	243	112	123	105	99	68	216	272	154	202	457	261
ENSPVIG00000000159	281	247	425	889	738	535	311	843	827	1073	417	692	650	177	495	953	1134	657	561	424	1540	431	477	370	497	1085	920	318	1069	680	1776	370	820	756	475	952	1454	1022	428	324
ENSPVIG00000000160	508300	322288	1153664	1121620	1810914	869178	1002986	804513	133132	258689	98830	57088	108622	65271	34355	52023	118435	61694	308698	402264	25378	122663	75018	38438	80761	156881	515841	197531	65676	370920	19059	216810	37710	182350	258806	204708	155	430	971	6
ENSPVIG00000000161	29	75	63	180	118	184	38	196	249	117	76	206	298	95	90	328	165	112	60	42	101	44	29	60	275	207	216	127	35	43	151	12	64	13	101	93	18	30	15	9
ENSPVIG00000000162	154	164	281	202	126	161	224	163	194	252	251	279	219	185	168	201	336	248	209	131	215	188	203	162	906	627	382	181	205	220	190	336	151	181	195	312	652	237	328	97
ENSPVIG00000000163	11	16	9	7	7	10	1	14	32	27	69	45	24	17	26	20	14	16	10	11	25	4	2	12	17	109	64	9	51	14	16	48	4	8	18	46	14	1	19	18
ENSPVIG00000000165	0	0	0	0	0	0	0	0	0	10	0	0	1	1	0	0	4	0	5	0	0	0	0	0	0	6	3	1	0	2	1	0	0	0	0	4	1	1	1	1
ENSPVIG00000000166	437	479	449	594	368	543	479	630	882	1192	506	997	731	320	817	914	965	656	284	330	1310	704	652	916	1177	1564	932	545	882	616	1203	552	678	434	784	887	334	164	764	776
ENSPVIG00000000167	3	0	0	0	0	0	0	2	1	0	9	1	6	1	3	2	5	3	0	2	0	0	3	2	1	2	7	3	9	11	1	0	0	2	0	8	4	1	23	13
ENSPVIG00000000168	192	72	215	286	174	221	186	293	697	618	208	405	331	79	276	234	465	205	103	138	571	245	223	246	229	527	491	179	395	166	638	210	125	47	319	539	1015	941	642	387
ENSPVIG00000000169	529	599	560	1255	936	665	515	606	1033	901	542	1401	448	321	1233	1344	1485	737	293	335	1658	710	516	479	1332	1431	1206	479	819	472	1413	601	629	207	749	775	651	1175	493	653
ENSPVIG00000000170	70	97	138	243	27	306	134	171	267	277	198	167	65	65	169	131	280	133	94	56	349	113	263	71	114	110	392	109	173	39	439	55	43	19	73	105	350	741	120	407
ENSPVIG00000000171	1164	1037	1565	1436	709	1319	1655	1352	1886	2053	2338	996	1570	1126	1014	1039	2071	1510	1312	973	996	1581	1433	978	1548	1908	1836	1296	5331	604	940	703	647	309	1145	1167	2528	713	1369	762
ENSPVIG00000000173	1064	544	669	728	413	847	449	962	435	813	459	1568	1894	262	1313	852	1906	1390	324	560	1396	698	1890	1388	2244	2227	1057	964	4898	669	5529	2562	964	454	945	1292	53	163	539	330
ENSPVIG00000000174	313	215	320	209	95	209	266	291	507	264	363	200	163	291	183	157	219	238	378	193	172	307	148	220	354	203	191	225	428	201	248	226	59	50	240	273	14	4	57	28
ENSPVIG00000000175	186	121	173	296	80	220	183	300	292	466	185	343	134	131	198	254	341	214	84	162	529	283	377	195	408	430	341	177	260	167	440	108	163	99	264	190	1136	748	54	141
ENSPVIG00000000176	519	538	505	676	582	703	538	703	1218	1137	1080	1502	1215	451	425	787	1221	951	485	394	760	749	203	1038	614	1839	1345	561	1987	682	902	685	246	300	1253	1831	517	52	1621	1605
ENSPVIG00000000177	14	5	9	10	7	3	16	12	11	15	19	64	25	6	22	7	18	17	16	23	54	12	4	11	31	37	83	13	50	8	108	22	2	0	56	39	603	78	22	14
ENSPVIG00000000178	2550	3127	2714	3368	1880	2861	2708	3048	2493	2624	4069	2555	2642	4436	2723	3092	3328	3197	3877	2087	2475	2355	1713	823	6107	4168	2621	4418	1862	2012	1877	1535	1222	594	1360	1109	5125	1543	154	111
ENSPVIG00000000179	136	89	264	223	124	223	431	207	255	407	227	272	214	152	212	167	348	233	263	109	284	145	334	171	358	454	161	222	242	91	266	173	90	55	147	284	436	295	54	27
ENSPVIG00000000180	2	11	2	5	3	4	8	11	15	7	14	10	20	11	11	16	0	7	14	7	11	81	6	5	75	12	48	3	13	8	7	18	66	3	28	16	331	2	12	9
ENSPVIG00000000181	2211	1522	2429	2303	1226	2127	2591	1950	2892	3447	2784	1986	2949	1813	1807	1540	3246	2537	2563	2052	1678	2582	2886	1568	1472	2869	1934	2565	2686	1264	1501	1266	793	442	2502	3380	1567	784	1098	534
ENSPVIG00000000182	2406	2363	4283	3443	1806	2992	4573	2952	4196	4226	5271	3633	2953	3530	2983	2570	4602	4229	4002	2592	2356	3815	3373	2349	4689	4591	3177	3554	3655	1962	2295	1837	1075	590	3048	3668	4135	2487	965	468
ENSPVIG00000000183	0	0	0	0	0	0	0	0	0	0	14	1	7	0	0	3	0	0	0	0	0	1	0	1	1	0	70	0	0	0	0	0	0	0	1	0	0	0	245	125
ENSPVIG00000000185	93	115	218	444	193	307	223	331	403	528	275	362	524	105	302	263	437	324	170	161	605	250	242	204	419	543	530	218	337	174	732	190	118	73	225	448	2905	2206	368	247
ENSPVIG00000000186	1	21	27	10	27	3	7	8	7	1	24	21	47	33	60	14	0	13	2	0	8	6	5	1	14	20	29	5	13	4	5	14	5	0	17	11	0	2	42	30
ENSPVIG00000000187	94	81	51	208	62	139	75	54	212	173	45	88	58	4	139	138	47	83	22	25	16	13	43	3	69	54	103	50	16	9	12	5	0	2	9	2	1	3	3	10
ENSPVIG00000000188	0	0	15	5	47	23	13	9	5	8	113	196	102	220	226	85	40	144	177	182	1536	89	30	44	942	99	73	49	274	72	338	92	7	8	23	54	15	101	211	303
ENSPVIG00000000189	0	0	0	0	1	0	0	0	0	0	1	0	3	0	2	2	0	0	2	0	0	0	0	1	6	0	16	0	2	0	2	1	0	0	0	2	0	0	18	5
ENSPVIG00000000190	6	9	6	14	29	6	0	3	0	5	41	28	21	15	15	15	3	8	11	4	1	8	2	3	2	27	13	10	29	15	0	27	3	1	35	50	0	0	20	8
ENSPVIG00000000191	106	140	174	236	123	250	201	278	310	348	252	334	416	305	275	151	281	240	215	164	427	135	208	157	323	235	321	305	284	96	607	237	220	186	245	196	353	133	174	109
ENSPVIG00000000192	303	244	573	1164	196	930	784	448	1400	1499	601	955	482	205	937	822	1113	774	268	366	1268	550	700	442	592	502	884	497	619	308	1267	152	192	60	601	764	68	91	144	176
ENSPVIG00000000193	34	33	50	57	28	55	61	82	88	125	68	77	41	35	55	63	135	80	40	72	239	140	146	163	103	189	151	55	218	66	225	86	94	19	161	226	48	8	38	29
ENSPVIG00000000194	729	630	816	839	542	715	759	736	1038	1155	1018	631	881	714	730	688	1064	1161	1074	797	729	1117	897	713	1626	1252	912	1015	883	711	798	789	560	415	858	1264	710	230	915	272
ENSPVIG00000000195	565	490	610	807	474	578	658	508	755	1045	609	417	548	413	443	488	927	665	545	453	428	707	649	687	781	1377	617	441	600	498	482	674	596	331	829	850	538	450	830	498
ENSPVIG00000000196	984	670	1054	833	658	813	975	928	928	1366	734	777	966	574	727	955	1167	895	1162	1022	563	985	990	839	1125	1963	674	1173	1009	885	606	648	720	457	1031	980	650	565	315	191
ENSPVIG00000000197	21	33	20	15	9	23	21	17	36	48	48	36	31	35	39	39	22	72	27	40	43	44	9	27	74	70	111	18	20	31	36	32	10	9	12	14	120	27	26	62
ENSPVIG00000000198	92	27	174	128	46	145	187	179	354	294	244	125	153	94	97	62	276	223	252	346	305	443	465	199	137	79	116	175	284	86	288	68	23	8	286	343	3136	548	42	8
ENSPVIG00000000199	571	397	747	603	508	722	909	702	948	1147	841	799	730	653	538	778	1269	716	1052	617	466	829	1038	812	1226	2034	596	1030	843	792	414	505	477	351	747	989	722	288	771	680
ENSPVIG00000000200	0	0	0	0	2	0	0	0	0	0	0	0	0	1	0	0	0	0	0	0	0	0	0	0	0	1	0	0	0	0	0	0	0	0	0	2	0	0	0	0
ENSPVIG00000000201	711	608	868	732	400	788	1152	856	1106	1020	967	592	691	761	732	482	1249	858	865	637	594	1402	793	1156	758	1301	616	1026	1088	642	741	724	260	126	1091	973	962	532	483	180
ENSPVIG00000000202	3	0	5	13	15	10	2	8	8	48	29	16	8	13	14	16	14	18	4	0	60	3	1	8	8	5	17	14	6	5	22	8	2	1	5	4	14	15	2	2
ENSPVIG00000000203	0	0	8	3	1	1	2	2	9	5	0	6	1	1	5	3	0	1	0	5	10	2	4	2	3	11	5	3	10	2	8	3	1	5	5	3	12	12	1	3
ENSPVIG00000000204	406	336	407	452	386	432	330	867	770	1010	314	696	1042	437	545	499	621	529	367	452	751	441	479	537	1023	1196	598	335	637	471	953	590	311	242	356	414	3940	1869	312	276
ENSPVIG00000000205	0	0	0	0	0	0	0	0	0	0	0	0	0	0	0	0	0	0	0	0	0	0	0	0	0	2	1	0	0	0	0	0	0	0	0	0	0	0	1	1
ENSPVIG00000000206	111	40	66	173	80	158	43	1462	1200	1389	194	308	563	147	166	390	697	189	173	164	1491	2460	1534	1197	1037	1499	950	450	226	1995	2216	2006	926	446	998	811	191	77	110	36
ENSPVIG00000000207	267	298	465	435	136	386	583	269	687	659	857	709	834	199	373	260	617	441	288	244	403	271	245	253	713	798	949	334	726	260	419	365	78	66	285	773	826	291	1167	917
ENSPVIG00000000208	0	0	0	0	0	0	0	0	0	0	0	1	0	0	0	0	0	0	0	0	0	1	0	0	0	8	0	0	0	1	2	0	0	0	0	0	0	0	2	0
ENSPVIG00000000209	0	0	0	0	0	0	0	0	0	0	0	0	0	0	0	0	0	0	0	0	0	0	0	0	2	0	0	0	0	0	0	0	0	0	0	0	0	0	0	3
ENSPVIG00000000210	2412	1660	3675	4407	2900	4067	3297	3880	4480	5414	3968	2862	4693	2878	3300	3532	6788	4573	5344	2160	3719	4645	4008	2529	4662	5262	3417	5771	3036	2577	3959	2224	2034	1119	3327	3776	3623	1324	1903	1041
ENSPVIG00000000211	0	0	1	0	0	0	0	3	0	0	0	3	0	1	2	0	0	1	0	0	3	1	0	0	0	0	4	0	2	0	1	0	0	0	0	0	16	18	0	0
ENSPVIG00000000212	1511	1064	1328	915	1244	931	843	1633	1302	1239	976	1060	1322	1009	822	919	1229	902	1203	806	580	869	834	824	1170	2640	970	977	941	996	684	1337	473	516	718	720	589	254	560	294
ENSPVIG00000000213	437	497	459	454	534	501	700	843	647	796	493	726	547	814	500	521	644	585	889	690	495	450	644	850	1005	1808	826	772	679	688	613	592	585	235	924	813	317	258	355	112
ENSPVIG00000000214	8	5	30	29	29	22	4	35	4	0	36	67	96	38	65	164	32	24	14	44	53	148	7	45	77	316	52	25	73	89	59	23	58	8	11	18	20	91	35	58
ENSPVIG00000000215	33	3	18	22	15	26	17	10	6	31	24	2	5	15	15	37	30	40	41	19	5	36	9	20	39	46	8	30	59	19	5	7	34	9	11	10	8	5	17	14
ENSPVIG00000000216	1	14	0	9	10	5	9	2	6	6	0	0	1	5	0	9	25	16	8	2	3	6	5	7	30	54	1	4	0	1	5	3	36	19	14	8	1	0	0	2
ENSPVIG00000000217	126	43	88	58	56	55	117	66	46	87	36	54	7	38	46	27	27	42	85	15	38	38	34	37	72	170	34	36	45	36	21	9	30	26	78	44	0	3	51	27
ENSPVIG00000000218	0	0	1	0	0	0	2	2	1	0	12	5	3	0	0	3	0	0	4	0	1	0	0	2	0	3	16	4	6	3	0	1	0	0	0	10	0	0	24	27
ENSPVIG00000000219	3378	2709	4215	5266	2411	3897	3669	2483	3211	2717	3733	3066	2797	2123	1991	1712	4034	3327	2989	3683	2419	5658	2913	3596	3451	3404	3213	2223	21093	2407	4248	7609	1213	753	4644	5905	2647	1583	2549	916
ENSPVIG00000000221	0	0	0	0	0	0	0	0	0	0	0	0	0	0	0	0	0	0	0	0	0	0	0	0	0	0	0	0	0	0	0	0	0	0	0	0	0	0	0	0
ENSPVIG00000000222	55	21	68	68	97	42	61	36	9	67	64	6	15	19	6	81	22	84	69	42	7	106	71	42	58	88	12	92	43	22	12	23	71	35	32	38	4	1	662	359
ENSPVIG00000000223	4559	4886	2797	3673	4768	2561	1863	4075	3630	5450	2192	4746	3985	3071	4691	8498	6335	4112	3211	3119	5253	4281	2652	4728	11921	10696	3860	3515	3416	7262	4531	5994	8680	6732	4262	3773	415	442	1049	885
ENSPVIG00000000224	45	49	163	229	204	126	96	57	33	35	39	44	37	12	16	5	40	20	53	15	14	25	15	7	2	18	121	29	40	30	8	20	3	7	60	61	2	9	26	70
ENSPVIG00000000225	555	377	390	692	558	553	320	846	739	903	288	569	1240	382	509	697	666	480	443	299	970	576	430	436	1196	2283	465	647	468	421	748	523	554	414	393	473	13	27	156	88
ENSPVIG00000000226	0	6	6	1	1	2	8	5	9	1	9	5	5	15	8	7	0	12	2	3	3	6	1	3	18	19	15	4	4	11	1	2	4	0	4	2	43	47	4	1
ENSPVIG00000000227	0	9	0	0	0	0	0	1	0	0	0	2	1	2	0	6	1	7	0	0	1	3	1	3	13	8	1	0	0	3	0	8	10	16	0	0	0	1	0	0
ENSPVIG00000000228	2	13	4	7	1	7	6	3	12	8	59	16	47	3	8	7	1	14	6	21	8	22	1	18	36	52	172	15	39	13	12	49	3	3	45	42	0	0	1	0
ENSPVIG00000000229	0	0	1	4	4	1	0	0	0	2	0	4	7	1	2	27	8	8	0	2	2	3	0	4	1	5	6	9	1	19	4	5	22	2	0	1	4	8	156	148
ENSPVIG00000000230	0	0	0	0	0	0	0	1	0	0	2	3	1	3	9	4	13	8	0	2	33	0	4	0	0	6	3	8	0	4	3	1	1	0	0	0	0	0	0	0
ENSPVIG00000000231	18	17	3	15	11	4	7	16	14	9	9	3	6	16	2	7	0	8	6	6	5	2	6	2	176	39	6	10	12	12	7	2	0	0	5	1	0	0	1	1
ENSPVIG00000000232	1396	1321	1798	1917	1049	1520	2501	1496	2031	2140	2758	1563	2099	1612	1440	1125	2495	2084	1883	1423	1201	1848	1701	1269	2391	3641	1852	1588	2008	970	1462	1147	538	350	1554	2327	2011	726	773	522
ENSPVIG00000000233	0	0	1	0	0	0	0	0	0	0	12	18	8	0	5	4	0	0	0	0	5	0	0	0	5	30	6	0	5	8	0	5	2	0	4	23	0	2	4	40
ENSPVIG00000000234	12	8	46	129	46	110	62	43	69	143	57	87	35	9	65	82	125	93	38	19	172	28	54	25	61	39	144	59	78	16	149	23	18	17	40	106	264	582	250	172
ENSPVIG00000000237	163	55	182	131	81	194	152	158	297	392	344	157	212	134	145	107	260	165	125	171	250	319	449	155	120	124	234	146	1500	85	259	97	82	50	232	233	398	227	499	448
ENSPVIG00000000238	44	9	33	14	0	29	1	25	12	25	99	31	37	12	11	43	14	5	61	2	0	0	17	0	106	16	106	6	130	5	4	2	0	1	1	3	4	17	193	94
ENSPVIG00000000239	981	1302	1346	1450	715	1421	1505	1589	1910	2914	1890	1811	1432	982	1408	1476	2425	1550	971	964	1585	1207	1528	1214	1881	2577	1540	1602	1912	840	1406	843	700	440	1516	1733	884	1351	273	168
ENSPVIG00000000240	98	39	259	226	183	264	186	103	348	293	235	112	142	58	108	73	333	169	132	44	110	117	116	91	61	89	368	157	129	47	241	88	21	22	200	286	353	135	105	58
ENSPVIG00000000241	46	59	77	78	11	102	90	47	123	115	160	144	82	44	72	75	120	94	37	45	236	60	97	56	159	104	219	78	188	39	209	69	12	31	68	144	122	163	317	140
ENSPVIG00000000242	15	14	7	7	13	17	3	17	28	30	5	21	13	8	17	42	32	23	23	11	53	12	14	16	42	45	15	10	13	28	69	30	27	29	16	15	0	3	16	22
ENSPVIG00000000244	343	214	424	241	144	215	332	234	591	323	298	218	242	217	212	176	328	312	297	259	380	307	274	200	266	417	322	281	212	175	230	232	111	43	274	330	26	14	1683	611
ENSPVIG00000000245	119	200	172	227	65	105	137	380	322	204	299	224	199	152	388	153	181	334	105	287	827	251	161	94	337	235	287	185	497	1743	445	174	108	25	210	310	724	588	34	41
ENSPVIG00000000246	857	647	1073	1278	809	1470	949	1339	1646	2292	1033	1598	1461	708	1383	1388	1956	1228	804	796	2023	1162	1287	1124	1784	2081	1385	1280	1565	865	1761	870	730	410	1353	1551	1157	1300	196	227
ENSPVIG00000000247	0	0	0	0	0	0	0	0	0	0	0	0	0	0	0	0	0	0	0	0	0	0	0	0	0	0	0	0	0	0	0	0	0	0	0	0	0	0	0	0
ENSPVIG00000000248	177	141	145	107	111	106	125	259	157	230	201	277	322	204	195	222	239	212	246	129	132	119	182	166	473	583	161	268	236	114	139	183	102	74	199	163	176	73	56	21
ENSPVIG00000000249	6	12	21	15	10	12	18	26	18	18	18	17	17	11	21	25	4	14	8	1	9	15	15	13	41	44	6	12	7	17	2	14	23	13	9	17	46	15	5	15
ENSPVIG00000000250	45	7	25	36	49	31	25	62	42	66	40	42	78	23	46	32	58	36	54	19	20	21	31	32	47	47	37	47	46	9	47	10	8	7	71	52	72	19	8	6
ENSPVIG00000000251	144	94	120	56	67	72	95	192	342	174	268	195	207	443	208	206	163	200	369	174	369	134	106	122	503	562	346	169	229	199	198	264	78	50	163	149	721	337	49	28
ENSPVIG00000000252	446	257	673	450	214	514	612	467	815	853	1031	767	792	905	677	329	711	540	832	576	956	704	960	612	373	596	852	1040	896	288	1028	397	280	152	853	933	778	375	177	105
ENSPVIG00000000253	0	0	0	0	0	0	0	0	0	0	4	0	4	0	15	2	3	0	1	3	0	1	2	0	3	1	6	2	1	0	1	6	0	0	3	1	1333	545	3	2
ENSPVIG00000000254	0	0	0	0	0	0	0	0	0	0	0	0	0	0	0	0	0	0	0	0	0	0	0	0	0	0	0	0	0	0	0	0	0	0	0	0	0	0	0	0
ENSPVIG00000000255	572	503	685	937	606	1062	832	787	893	1153	512	675	467	508	568	518	800	806	557	620	558	392	246	267	411	284	320	483	704	345	509	135	182	60	416	353	198	125	8	6
ENSPVIG00000000256	38	28	69	24	85	17	14	50	92	216	122	133	80	51	125	55	93	79	92	88	397	81	230	120	141	162	67	74	95	94	304	61	46	24	98	148	12	64	16	17
ENSPVIG00000000257	3731	2637	3015	4025	4116	3489	2661	4401	4304	6015	2706	4357	4165	2572	3851	5431	5321	3896	3142	2557	4507	3661	3303	3845	6834	7992	3678	3860	3452	4360	3871	3685	4125	4369	3666	3664	2048	1161	1466	1260
ENSPVIG00000000258	723	634	695	488	538	453	797	803	778	791	943	568	527	593	510	736	720	659	846	345	589	656	591	951	899	2045	521	803	954	634	552	541	335	293	852	964	128	71	154	67
ENSPVIG00000000260	4	14	22	5	10	10	2	1	2	26	5	34	21	0	6	9	8	5	10	11	13	21	6	14	108	65	3	5	15	8	6	2	20	1	51	58	9	3	2	0
ENSPVIG00000000261	110	58	192	300	129	271	197	190	309	429	236	224	264	138	181	140	396	247	228	142	326	183	273	200	279	360	235	154	293	107	425	140	96	77	320	402	414	192	237	152
ENSPVIG00000000262	45	34	13	6	11	10	6	5	17	11	21	25	10	38	25	23	0	19	19	13	10	12	2	1	50	40	24	32	7	40	4	25	4	12	8	12	1	0	1719	866
ENSPVIG00000000263	365	546	431	527	649	466	464	454	550	887	418	502	385	355	445	563	593	414	452	431	469	718	647	939	568	700	346	584	334	435	464	438	992	708	612	589	119	48	48	41
ENSPVIG00000000264	162	118	385	295	86	246	432	218	405	363	430	352	334	167	207	117	329	312	265	175	264	321	259	170	166	330	322	262	361	97	235	118	52	15	360	402	2002	1004	322	119
ENSPVIG00000000265	419	749	683	814	386	940	785	399	872	833	593	923	559	301	846	594	763	838	265	388	1053	481	311	385	1535	1135	718	357	853	342	958	213	295	109	605	606	214	371	89	123
ENSPVIG00000000266	0	0	0	0	0	0	0	0	0	0	2	0	0	0	0	0	0	0	0	0	0	0	0	0	0	0	0	0	0	0	0	0	0	0	0	0	0	0	24	9
ENSPVIG00000000267	190	157	146	216	138	192	84	133	234	368	128	235	190	115	241	235	236	178	124	134	296	264	203	324	255	240	129	256	167	112	315	68	270	101	207	254	28	35	18	21
ENSPVIG00000000268	645	593	932	683	778	458	778	877	654	866	639	513	590	625	566	777	924	658	827	533	402	894	688	765	2457	2007	424	534	447	952	345	1246	899	1447	702	870	480	259	336	155
ENSPVIG00000000270	287	256	540	508	257	423	670	438	458	625	642	437	589	396	348	357	726	669	516	378	381	550	512	397	934	961	563	384	601	406	423	327	228	215	457	785	2312	1113	1738	971
ENSPVIG00000000271	374	161	204	211	166	180	202	550	404	405	215	289	367	220	185	219	328	218	169	275	369	294	192	272	490	954	481	120	265	311	279	479	311	133	207	205	352	222	715	259
ENSPVIG00000000274	2	0	0	1	0	0	0	0	1	0	1	3	1	0	6	4	8	2	3	0	5	0	0	3	13	0	2	0	1	9	1	13	0	0	4	4	0	0	115	52
ENSPVIG00000000275	0	0	0	0	0	0	0	0	0	0	0	0	0	0	0	0	0	0	0	0	0	0	0	0	2	0	0	0	0	0	0	0	0	0	0	0	0	0	3	1
ENSPVIG00000000276	644	446	964	722	443	732	834	795	1019	1219	1271	934	1112	950	894	843	1404	1035	766	838	864	991	931	553	1073	1047	943	815	861	609	903	478	417	203	760	822	106	153	1730	749
ENSPVIG00000000278	34	18	60	19	27	59	35	29	44	25	99	176	225	71	56	62	194	112	57	39	18	22	14	65	64	242	184	60	152	24	28	22	4	10	78	124	6	36	153	15
ENSPVIG00000000279	126	97	198	297	84	250	276	183	408	484	213	250	222	106	207	201	284	284	149	164	333	280	368	205	248	259	236	189	275	119	369	109	138	55	319	365	370	248	109	63
ENSPVIG00000000280	0	0	0	2	1	2	6	5	0	1	0	1	1	1	2	0	0	0	3	6	2	0	0	0	0	0	1	0	0	1	0	0	0	0	14	1	0	0	0	0
ENSPVIG00000000281	302	313	250	348	288	314	211	1122	999	1223	271	378	643	256	359	403	480	333	172	537	1252	498	741	786	1030	1177	573	255	814	589	1742	1517	627	487	556	378	315	103	25	3
ENSPVIG00000000282	32	18	32	19	5	24	24	10	48	24	110	30	73	21	17	23	49	18	19	36	27	14	10	14	44	33	143	23	55	15	31	28	5	6	19	26	24	70	388	65
ENSPVIG00000000283	387	493	461	379	320	307	489	329	519	342	463	343	378	502	340	370	471	451	487	435	304	389	353	215	1163	873	367	377	280	423	298	570	280	380	348	344	27	82	69	19
ENSPVIG00000000285	985	871	1280	1178	887	1037	1417	959	1443	1515	1542	1282	1422	1069	1342	1261	2352	1557	1635	997	785	1063	996	864	1437	2139	1557	1470	1084	672	835	579	349	288	1204	1281	323	285	374	213
ENSPVIG00000000286	0	0	1	0	2	1	0	0	1	2	0	0	0	0	1	3	4	0	2	0	0	1	0	0	0	1	0	2	21	0	0	2	0	0	0	0	0	2	1	0
ENSPVIG00000000287	1129	907	1006	1005	902	1013	1102	1203	1224	1753	1451	1503	1504	935	1050	1072	1923	1414	1169	815	1087	1077	970	1030	1459	1885	2353	1037	1569	1122	1091	709	735	478	1046	1667	1007	403	3127	2374
ENSPVIG00000000288	9	16	13	26	25	25	13	8	28	53	24	38	36	15	25	18	20	17	8	7	26	19	4	14	16	25	31	10	15	3	10	4	1	0	9	41	16	35	19	9
ENSPVIG00000000290	1	0	0	2	0	3	6	0	6	3	10	2	3	3	5	2	6	4	4	7	4	1	2	0	0	13	2	7	1	1	0	5	1	0	1	1	1	2	0	0
ENSPVIG00000000291	77	28	100	101	50	117	107	90	158	198	134	123	130	51	142	92	204	166	94	58	108	75	92	58	97	171	146	105	125	36	83	17	26	7	92	114	26	26	26	23
ENSPVIG00000000293	23	5	94	194	54	187	139	183	240	633	87	151	245	32	119	99	209	131	47	60	654	96	185	127	180	111	265	61	367	34	875	100	51	41	129	153	2665	2025	338	368
ENSPVIG00000000294	1557	801	1319	692	1066	678	1031	1536	1103	1404	1311	825	1031	1033	807	722	1198	937	1730	1010	578	1035	1136	1003	1482	2955	808	895	918	765	515	1262	630	600	1069	1215	599	113	374	93
ENSPVIG00000000295	0	0	0	0	0	0	0	0	0	0	0	0	0	1	0	0	0	0	0	0	1	0	0	0	0	0	0	0	0	0	0	0	0	0	0	0	0	0	1	2
ENSPVIG00000000296	17	0	19	47	11	21	29	23	45	58	35	51	35	13	36	34	37	27	3	13	58	18	14	6	62	41	40	12	27	5	68	13	20	1	19	20	64	18	7	2
ENSPVIG00000000297	0	0	1	0	0	0	0	0	1	2	0	0	1	0	1	1	3	0	0	0	1	0	1	1	0	0	0	3	0	0	2	0	0	0	0	0	192	336	492	247
ENSPVIG00000000298	72	70	157	181	30	173	203	109	251	306	263	205	231	104	179	155	288	161	88	107	212	187	200	159	166	228	251	146	276	50	240	76	53	31	202	318	284	140	194	126
ENSPVIG00000000299	46	11	34	139	609	144	228	241	108	452	65	35	15	216	56	97	34	457	295	10	5245	232	29	23	526	2	48	16	26	213	63	3	13	59	42	53	2	0	43	6
ENSPVIG00000000300	197	80	127	133	89	121	149	180	198	304	216	126	230	63	93	90	107	134	156	49	70	173	160	132	197	405	141	157	205	63	59	84	59	10	178	298	1010	298	224	164
ENSPVIG00000000301	636	710	579	732	292	516	889	432	749	1096	759	572	658	415	906	523	957	640	427	417	1307	587	750	629	1339	1166	835	418	787	326	1112	743	436	166	684	1023	2339	1190	2399	915
ENSPVIG00000000302	1	0	0	0	0	0	1	0	0	0	0	1	0	0	1	0	0	0	0	0	1	0	0	0	0	0	0	0	0	0	0	0	1	0	0	0	3	2	34	39
ENSPVIG00000000303	3660	2728	3177	1918	2260	2091	2778	3194	2931	2889	3238	2833	2534	2387	1879	2317	3418	2331	3958	2705	1144	3064	2452	2683	4405	8463	1865	3635	3280	2168	1000	3357	1724	1618	3154	3189	502	210	643	224
ENSPVIG00000000304	0	0	0	0	0	0	0	0	0	2	0	0	5	0	0	0	0	0	1	0	0	0	0	0	4	6	0	0	0	1	0	1	0	0	3	0	0	0	1	1
ENSPVIG00000000306	308	238	517	1080	436	913	494	775	1178	1686	576	1616	2150	557	1513	1271	1544	1261	559	418	3723	633	808	678	1722	1027	1863	845	1152	324	5785	659	375	244	527	909	700	620	291	437
ENSPVIG00000000307	33	23	30	19	40	23	30	54	47	56	93	69	69	89	97	67	63	60	111	29	58	45	35	30	129	115	105	70	80	56	37	22	26	15	48	76	36	69	209	84
ENSPVIG00000000308	884	619	817	607	582	513	707	625	640	695	813	575	654	555	456	501	884	711	890	535	348	809	749	565	714	1618	517	633	617	505	271	450	311	193	646	827	711	139	190	81
ENSPVIG00000000309	33	16	21	19	37	11	21	42	22	38	167	208	197	79	60	144	157	100	129	62	45	52	5	132	147	684	140	163	189	106	85	65	33	26	89	328	31	14	30	45
ENSPVIG00000000310	0	0	0	0	0	0	0	0	0	0	0	0	0	0	0	0	0	0	0	0	0	0	0	0	0	14	0	0	0	0	0	0	0	0	0	0	0	0	0	0
ENSPVIG00000000312	1	0	0	4	6	8	6	6	44	39	28	42	4	189	14	25	6	146	3	70	337	100	7	1	38	0	37	16	11	80	279	46	29	10	16	18	2	5	63	37
ENSPVIG00000000314	4	0	0	0	0	1	0	0	3	0	0	0	2	0	0	0	0	0	0	0	0	1	2	0	7	0	0	2	0	0	1	0	0	0	0	0	0	22	32	8
ENSPVIG00000000315	0	0	0	0	0	0	0	0	0	0	0	0	0	0	0	0	0	0	0	0	0	0	0	0	0	0	0	0	0	1	0	0	0	0	0	0	0	0	0	0
ENSPVIG00000000317	2537	2543	4095	3534	1783	3133	4598	2865	4444	4234	6253	4414	4147	3725	3526	3141	4977	4946	5343	3640	2885	5224	3686	2951	10706	12500	4988	5244	5904	3524	2782	2709	1985	1242	4585	5740	2757	1355	2870	1411
ENSPVIG00000000318	27	43	38	44	26	53	50	26	35	80	36	49	41	17	21	69	91	57	23	21	35	38	36	26	11	18	53	32	65	17	23	28	35	13	36	53	1	0	88	120
ENSPVIG00000000319	2	1	9	0	0	2	1	15	2	7	13	3	4	1	2	1	2	5	4	0	2	1	0	10	0	34	15	2	1	13	3	0	5	0	19	22	6	1	1	2
ENSPVIG00000000320	3	2	1	1	0	3	0	0	0	2	5	8	8	5	1	4	1	2	1	0	1	0	0	2	0	25	19	3	6	7	0	5	0	4	8	11	366	296	14	3
ENSPVIG00000000321	0	0	0	0	0	2	0	0	0	0	0	0	0	0	0	0	0	0	0	0	0	0	0	0	0	6	0	0	0	0	0	0	0	0	0	0	0	0	0	0
ENSPVIG00000000322	0	0	1	0	0	5	2	0	0	2	3	2	1	0	1	0	0	2	0	0	0	0	0	0	0	0	0	0	0	0	0	1	2	2	0	0	10	7	0	2
ENSPVIG00000000323	15	0	9	3	5	11	28	7	15	7	29	55	23	26	31	18	33	10	27	13	1	12	2	9	12	73	23	23	28	10	5	8	1	0	10	21	2	1	10	11
ENSPVIG00000000324	1246	1262	1837	2441	1016	1717	1673	1900	2733	2987	1794	2083	1613	1061	1838	1940	2770	2089	1244	1229	2262	1758	1799	1272	2934	3424	1985	1704	2394	1455	2632	1367	1270	765	2227	2309	1151	1705	681	1088
ENSPVIG00000000325	17	1	19	7	14	24	2	15	8	9	8	0	27	5	3	6	12	2	18	2	8	6	15	6	10	27	15	6	3	2	12	1	2	2	6	1	7	15	1	1
ENSPVIG00000000326	209	138	125	206	80	135	81	202	224	413	84	271	173	39	158	260	312	136	62	98	292	242	112	213	277	303	141	142	268	132	219	192	194	146	179	439	0	8	26	25
ENSPVIG00000000327	15	24	8	10	2	2	37	18	44	16	61	38	73	46	38	36	65	32	28	26	22	17	8	33	88	227	43	92	39	160	21	124	13	15	41	125	0	0	3993	1537
ENSPVIG00000000329	13	8	9	2	8	0	0	18	15	0	13	25	34	69	36	11	7	22	13	9	5	0	0	0	74	36	25	20	9	4	6	2	1	0	3	5	3	1	12	9
ENSPVIG00000000330	7	3	9	18	21	47	20	26	28	33	18	28	36	1	12	13	33	15	13	26	20	19	23	15	12	10	39	29	31	5	22	9	3	0	37	24	45	2	5	11
ENSPVIG00000000331	0	0	0	0	0	0	0	0	0	0	0	0	0	0	0	0	0	0	0	0	0	0	0	0	0	0	0	0	0	0	0	0	0	0	0	0	1	0	0	0
ENSPVIG00000000333	0	0	0	0	0	0	0	0	0	0	0	0	0	0	0	0	0	0	0	0	0	0	0	0	0	0	0	0	0	0	0	0	0	0	0	0	0	0	0	0
ENSPVIG00000000337	0	0	0	0	0	0	0	0	0	0	0	0	0	0	0	0	0	0	0	0	0	0	0	0	0	0	0	0	0	0	0	0	0	0	0	0	0	0	0	0
ENSPVIG00000000338	11	11	8	14	5	24	11	22	17	25	20	27	48	4	20	22	14	17	7	8	21	9	36	33	6	21	35	46	57	20	58	10	3	6	22	36	3	0	49	12
ENSPVIG00000000340	0	0	1	1	0	5	0	33	19	70	3	5	2	0	2	2	0	7	0	18	209	53	39	23	0	0	5	0	23	4	263	0	4	0	3	16	6	12	0	3
ENSPVIG00000000341	0	0	0	1	0	0	0	1	0	1	0	0	0	0	0	0	2	1	0	0	0	0	0	2	0	1	0	0	0	0	0	0	0	0	1	0	0	0	1	0
ENSPVIG00000000342	0	0	5	14	0	11	2	4	4	2	3	6	4	2	2	0	22	8	5	0	7	3	3	0	0	0	4	1	7	0	0	0	1	1	2	4	87	22	9	10
ENSPVIG00000000344	0	0	0	0	0	0	0	0	0	0	0	0	0	0	0	0	0	3	2	0	3	0	0	0	0	0	0	0	0	0	0	0	0	0	0	0	0	0	0	0
ENSPVIG00000000345	8	10	8	4	2	11	22	14	6	6	13	3	9	2	6	2	10	14	45	2	4	9	28	21	11	12	5	20	7	5	4	1	2	1	6	11	30	0	123	0
ENSPVIG00000000346	6	9	7	15	4	19	14	12	20	31	21	8	18	9	19	1	10	23	8	0	22	10	21	5	5	0	23	25	36	0	20	3	0	0	7	9	6	0	2	0
ENSPVIG00000000347	1	0	0	0	0	0	0	0	0	0	0	0	0	0	0	0	0	0	0	0	0	0	0	0	0	0	0	1	0	0	0	0	0	0	0	0	0	0	1	0
ENSPVIG00000000348	352	116	288	33	43	43	75	22	2	26	373	27	142	44	16	111	30	117	108	116	3	80	22	64	283	239	10	99	37	198	2	221	256	267	107	58	3	14	3	2
ENSPVIG00000000350	0	0	0	0	0	0	0	0	0	0	0	0	0	0	0	0	0	0	0	0	0	0	0	0	0	0	0	0	0	0	1	0	1	0	2	0	0	0	1	0
ENSPVIG00000000351	4	8	6	10	9	13	3	1	11	10	30	15	10	52	88	72	21	85	45	174	39	37	11	9	3	33	6	11	8	39	1	9	50	70	22	11	30	22	0	0
ENSPVIG00000000353	0	0	0	0	0	0	0	0	0	0	0	0	0	0	0	0	0	0	0	0	0	0	0	0	0	0	0	0	0	1	0	0	0	0	0	0	0	1	2	2
ENSPVIG00000000354	0	0	22	9	0	15	13	8	22	18	17	36	17	9	11	8	22	5	0	1	30	17	21	38	12	35	13	6	16	17	26	19	11	3	20	24	7	5	24	7
ENSPVIG00000000355	13	8	7	11	3	6	2	28	14	13	11	7	21	6	22	9	8	1	9	3	16	5	7	13	5	36	23	13	22	20	6	35	24	1	8	22	1	1	1577	946
ENSPVIG00000000358	1743	1769	2363	2828	2066	2499	2496	2201	2640	3597	2379	2324	2497	1555	2390	2702	3358	2430	2104	1898	2511	2282	2707	1904	3060	3152	2320	2625	2500	2273	2622	2000	1575	1250	2976	3025	544	1024	431	358
ENSPVIG00000000360	0	0	0	0	0	0	0	0	0	0	0	0	0	0	0	0	0	0	0	0	0	0	0	0	2	0	0	0	0	0	0	0	0	0	0	0	0	0	0	0
ENSPVIG00000000361	1	0	1	2	0	4	0	0	0	0	0	0	0	1	2	1	9	3	2	0	0	0	0	0	4	25	0	1	0	1	1	0	0	2	0	0	0	0	1	1
ENSPVIG00000000362	9	1	16	16	1	16	19	18	13	46	34	23	35	15	32	9	18	20	9	4	20	6	12	20	1	19	52	7	21	8	37	9	2	0	18	24	140	33	6	13
ENSPVIG00000000363	23	93	63	42	8	41	57	48	72	78	42	57	52	12	34	40	66	41	27	27	50	22	44	35	69	46	42	6	60	18	38	11	19	4	31	34	20	6	15	13
ENSPVIG00000000364	0	0	0	0	0	0	0	0	0	0	0	0	0	0	0	0	0	0	0	0	0	0	0	0	0	0	0	0	0	0	0	0	0	0	0	0	0	0	0	0
ENSPVIG00000000365	10	41	16	18	0	8	8	27	51	36	39	42	38	8	13	84	42	25	15	17	62	66	25	39	39	132	70	36	52	32	17	133	69	22	70	85	1	0	85	101
ENSPVIG00000000366	220	211	360	441	201	490	480	300	436	523	480	599	416	225	311	200	469	373	209	335	479	216	327	195	432	382	763	399	462	203	595	170	42	46	308	407	1165	823	554	397
ENSPVIG00000000367	0	0	0	0	0	0	0	0	0	0	0	0	0	0	0	0	0	0	0	0	0	0	0	0	0	0	0	0	0	0	0	0	0	0	0	0	0	0	0	0
ENSPVIG00000000368	239	215	200	175	126	133	418	337	235	473	362	586	607	122	160	89	132	176	256	119	81	109	149	205	294	1629	682	125	281	152	104	141	30	30	136	365	2	12	2608	2539
ENSPVIG00000000369	828	1263	1049	810	597	662	873	697	823	953	1391	1263	980	1332	656	1251	1263	1176	1181	1282	609	1209	887	716	4940	4036	1149	1052	1299	1781	557	1691	1384	1710	995	1276	467	368	453	313
ENSPVIG00000000370	5	0	7	5	3	4	6	4	7	5	11	7	3	4	0	17	0	4	10	1	0	5	4	4	27	24	4	8	0	7	0	5	12	7	10	2	0	0	1	5
ENSPVIG00000000372	4095	4348	5777	5723	3176	5396	6408	4780	6962	7559	7178	5519	6412	3940	3955	3705	8410	5952	4680	4357	4386	5135	4998	3429	4770	6522	5665	5892	7150	3110	4275	3256	1418	822	5220	6167	7941	2673	4200	2680
ENSPVIG00000000373	0	11	3	0	0	1	5	20	5	12	8	21	10	26	39	22	30	5	31	15	4	17	6	11	5	55	6	8	17	15	10	5	7	1	14	23	1	2	4	23
ENSPVIG00000000374	101	70	67	108	66	142	95	95	68	193	104	124	71	63	77	122	152	97	47	71	95	148	110	111	186	243	93	75	122	98	105	106	171	122	116	190	81	150	19	29
ENSPVIG00000000375	38	41	171	277	102	270	203	78	255	266	275	170	122	70	156	37	261	293	88	41	386	101	165	40	173	109	329	145	165	36	437	19	25	25	144	236	139	104	257	108
ENSPVIG00000000376	0	0	3	0	1	0	0	8	0	1	14	2	14	15	5	18	17	5	1	11	2	18	1	7	11	83	28	6	21	9	0	17	0	7	5	32	3	5	4	6
ENSPVIG00000000377	32	64	48	31	30	39	44	66	74	66	48	26	50	20	33	22	54	62	51	49	24	43	43	33	21	33	29	29	30	21	16	22	9	4	21	33	13724	6327	1	1
ENSPVIG00000000378	814	754	1382	3004	4382	2165	1547	1527	1039	1047	650	509	611	726	466	533	1651	940	2185	741	574	1521	932	580	996	866	1001	955	651	1308	587	999	419	649	1491	1441	951	807	173	151
ENSPVIG00000000379	2697	2783	2232	2782	2539	2196	2053	2994	2868	3965	2503	2868	2635	2176	2503	3707	3823	2852	2509	2196	2651	3144	2308	2706	6584	6968	2400	2712	2685	3543	2493	3443	3022	2524	3141	3177	911	513	513	332
ENSPVIG00000000380	61	51	174	132	142	135	117	83	22	21	26	48	28	29	26	25	26	27	88	56	13	41	8	25	134	50	118	24	25	120	12	55	18	41	79	77	0	1	15	19
ENSPVIG00000000381	255	203	240	332	266	248	404	286	227	293	448	411	452	211	210	480	503	267	259	323	301	599	278	567	321	1043	561	205	469	250	240	265	284	83	473	342	709	276	572	430
ENSPVIG00000000382	192	180	131	141	183	126	112	264	156	222	116	222	203	188	155	275	223	174	145	137	150	168	123	93	462	535	105	159	123	126	198	183	125	151	100	83	14	51	7	1
ENSPVIG00000000383	0	4	2	96	92	53	2	5	3	0	5	1	14	5	4	1	31	0	0	1	2	18	0	0	0	4	6	1	5	23	0	4	0	1	1	11	4	6	1	3
ENSPVIG00000000384	0	0	0	0	0	0	0	0	0	0	0	0	1	0	0	0	0	0	0	0	0	0	0	0	0	0	0	0	0	0	0	0	0	0	0	1	1	0	142	42
ENSPVIG00000000385	529	560	479	449	284	425	485	398	312	883	362	554	343	289	571	419	528	451	352	311	356	630	374	315	709	747	575	512	364	478	532	444	292	136	472	447	922	276	460	129
ENSPVIG00000000386	44	19	52	38	34	8	35	32	21	30	43	71	82	32	14	40	95	18	32	40	10	32	12	55	21	140	78	73	73	91	13	29	8	7	37	114	96	125	8	2
ENSPVIG00000000387	234	180	294	247	156	196	257	244	236	218	450	221	358	224	199	236	339	270	283	204	158	265	246	204	384	694	266	245	268	213	136	189	143	79	356	475	485	126	413	101
ENSPVIG00000000388	0	0	0	3	0	1	0	1	1	1	0	0	0	0	3	2	0	0	0	0	0	2	0	0	0	0	4	0	0	0	2	2	0	0	0	4	1	0	1	7
ENSPVIG00000000389	17	2	64	98	20	122	200	67	138	588	100	109	119	16	57	62	48	53	8	37	124	68	618	83	99	47	154	58	35	23	210	10	19	13	248	525	0	53	18	3
ENSPVIG00000000390	70	40	66	37	133	30	26	100	10	18	8	14	18	28	27	31	18	29	48	5	12	28	1	28	14	79	39	9	7	35	13	16	15	13	23	30	0	0	33	52
ENSPVIG00000000392	40	37	91	149	38	131	174	152	294	648	196	205	136	33	115	80	195	174	100	85	181	199	457	151	191	168	221	89	287	32	197	42	31	9	200	464	221	373	197	165
ENSPVIG00000000393	0	0	0	1	15	4	2	0	2	7	108	73	9	143	184	46	0	136	132	47	612	86	15	2	971	131	18	9	97	127	120	3	0	5	61	2	0	0	0	1
ENSPVIG00000000394	125	76	47	80	53	76	9	27	134	19	46	56	90	18	78	65	34	81	6	27	86	100	38	66	205	334	75	76	71	210	80	79	193	51	99	133	0	3	30	16
ENSPVIG00000000395	484	473	970	1255	483	1005	1135	694	1610	1381	1172	1280	1199	467	819	569	1194	946	646	552	1246	546	791	417	786	872	1387	746	1257	350	1101	496	193	230	767	1149	628	815	213	162
ENSPVIG00000000396	334	444	533	591	270	637	496	436	663	915	455	581	358	365	484	509	714	612	326	310	1034	442	555	315	1322	799	443	391	571	405	1053	815	518	724	598	746	1048	711	53	74
ENSPVIG00000000397	160	191	195	351	141	233	329	229	362	430	489	468	487	167	413	472	627	429	237	205	391	282	231	245	690	975	691	228	484	260	442	175	199	75	383	728	1797	840	508	352
ENSPVIG00000000398	0	0	0	0	0	0	0	0	0	0	0	0	0	0	0	0	0	0	0	0	0	0	0	0	0	0	0	0	0	0	0	0	0	0	0	0	0	0	0	0
ENSPVIG00000000399	0	0	0	1	0	0	0	0	0	0	0	0	0	0	0	0	0	0	0	0	0	0	0	0	0	0	0	0	0	0	0	0	0	0	0	0	0	0	0	0
ENSPVIG00000000401	4	13	11	23	1	22	13	7	15	18	29	40	16	27	59	19	10	27	25	5	257	8	4	0	89	44	18	5	7	8	37	4	2	2	16	10	3	4	3	0
ENSPVIG00000000402	49	41	25	30	22	35	49	70	124	64	89	118	72	81	57	89	74	75	95	23	46	41	17	98	137	463	254	58	76	71	32	76	14	9	110	179	660	219	1082	1135
ENSPVIG00000000403	0	0	0	0	3	0	1	2	0	0	2	0	0	0	1	1	6	0	7	2	1	0	1	3	14	0	2	7	1	0	0	0	0	0	0	2	1	0	1	0
ENSPVIG00000000404	79	96	98	281	128	202	139	165	230	310	112	193	109	73	204	216	298	199	137	92	337	168	171	164	434	360	201	123	178	155	351	129	146	65	231	254	566	150	58	73
ENSPVIG00000000405	32	23	35	52	11	47	16	68	97	59	39	75	95	29	66	27	51	40	36	41	102	17	14	25	40	39	55	32	42	16	119	11	8	6	34	25	41	16	7	13
ENSPVIG00000000406	0	0	0	0	0	0	0	0	0	0	0	0	0	0	0	0	0	0	0	0	0	0	0	0	0	0	0	0	0	0	0	0	0	0	0	0	0	0	0	1
ENSPVIG00000000408	6	0	1	0	0	0	2	2	3	2	28	22	10	11	6	4	3	8	0	0	2	6	3	3	25	8	32	4	17	5	2	3	1	0	15	20	2	6	16	5
ENSPVIG00000000410	119	116	89	45	76	38	11	30	120	11	96	67	129	31	63	83	24	31	14	34	82	106	57	91	188	291	88	55	125	265	65	230	317	196	107	137	1	2	80	18
ENSPVIG00000000411	0	0	0	0	0	0	0	0	0	0	5	5	6	0	0	0	0	0	2	0	0	0	0	0	0	0	19	0	0	0	0	7	0	0	0	0	0	0	65	50
ENSPVIG00000000413	25	56	11	32	123	28	1	59	19	9	13	35	33	5	23	20	10	37	6	15	1	60	18	49	69	141	19	46	25	101	19	15	137	104	51	52	1108	810	2	7
ENSPVIG00000000414	79	43	40	131	109	116	62	94	138	224	162	70	51	80	70	176	114	126	69	52	196	155	144	149	171	283	80	124	89	63	189	68	233	98	117	104	335	82	41	14
ENSPVIG00000000415	0	0	0	0	0	0	0	0	0	0	2	0	0	3	0	0	0	0	0	0	0	0	0	0	0	0	7	0	0	3	0	0	0	0	2	0	0	0	58	12
ENSPVIG00000000416	3396	3088	4185	2894	1644	2737	3976	3333	3803	4079	4763	3557	3294	3345	2476	2565	4818	3890	4480	2845	1512	3632	3378	2455	3081	4726	2683	3825	4001	2283	1656	1947	1164	579	3298	3475	1006	462	1174	650
ENSPVIG00000000418	0	0	0	1	0	0	0	0	0	1	0	4	3	0	11	0	4	0	0	0	0	0	0	0	7	0	0	0	0	0	0	0	0	0	0	1	0	2	68	6
ENSPVIG00000000419	168	164	232	204	97	254	311	193	285	353	462	248	282	132	199	192	294	217	125	160	212	222	249	160	220	334	364	179	339	75	190	81	114	46	229	245	223	255	380	264
ENSPVIG00000000420	92	138	89	352	273	288	105	100	596	172	257	248	105	211	185	543	210	338	120	89	198	115	109	133	283	131	206	61	158	114	84	138	54	40	175	143	3	44	23	35
ENSPVIG00000000421	0	0	0	0	0	0	0	0	0	0	0	0	0	0	2	0	0	0	0	0	0	0	0	0	0	3	0	0	0	0	0	2	0	0	0	0	0	0	4	0
ENSPVIG00000000422	0	0	0	0	0	0	0	0	0	0	1	1	2	0	2	0	0	2	1	0	1	0	0	0	7	0	0	0	0	0	0	4	0	0	1	1	0	0	13	0
ENSPVIG00000000423	18	21	39	49	21	31	39	34	98	42	108	136	70	30	121	83	22	59	17	21	45	5	13	28	190	55	204	24	69	3	28	33	0	2	15	9	149	159	21	20
ENSPVIG00000000425	0	0	2	0	0	0	0	0	0	0	2	0	0	0	0	0	0	0	0	0	0	0	0	1	0	0	0	0	0	0	2	0	0	0	0	0	0	0	1	2
ENSPVIG00000000426	404	166	1380	202	6077	287	393	228	87	34	116	233	173	92	93	142	225	147	322	260	67	171	74	140	80	769	229	60	223	153	14	124	20	41	229	258	92	26	159	23
ENSPVIG00000000427	0	0	0	0	0	0	0	1	0	0	2	0	1	5	3	0	4	0	6	0	1	1	0	0	2	6	2	0	1	2	0	0	0	2	1	0	0	0	0	0
ENSPVIG00000000428	2546	2033	2098	2382	2256	1860	1838	2582	2796	3345	2607	2990	3198	2143	2451	3361	3445	2345	2936	2037	2635	2265	2203	2316	3370	4678	2690	3380	2324	2519	2203	1910	2109	1840	2642	2426	2411	1157	826	596
ENSPVIG00000000429	390	460	712	693	224	578	712	532	962	1029	867	568	732	360	518	400	814	682	476	367	686	603	694	493	1050	1370	810	489	878	297	731	423	291	130	576	888	648	796	814	611
ENSPVIG00000000430	4675	4360	6626	5170	2620	4494	7498	5253	6401	6147	8467	5860	5610	6817	5310	5054	8623	6885	7862	5819	3653	6470	6426	4647	8654	10706	5702	8600	7590	3949	3912	4777	2679	1532	5735	6528	4994	1909	2232	807
ENSPVIG00000000432	0	0	0	0	0	0	0	0	0	0	0	0	0	0	0	0	0	1	0	0	0	0	0	0	0	4	2	0	0	0	0	0	0	0	0	1	0	0	1	1
ENSPVIG00000000434	89	139	97	29	22	124	121	207	181	100	405	218	231	196	143	92	302	149	144	70	70	77	51	109	132	485	288	135	215	148	61	100	10	24	235	252	564	200	3254	1953
ENSPVIG00000000435	20	21	8	5	0	6	18	6	0	4	9	11	11	4	1	2	0	4	3	7	2	0	0	0	5	0	10	7	2	5	1	0	0	2	14	6	81	116	32	7
ENSPVIG00000000436	923	1184	2408	1919	546	1740	2312	942	1603	1525	1875	996	1501	1075	1222	1397	2057	1494	1199	816	1334	1283	1128	741	2070	1775	1564	1190	984	1326	1470	784	673	314	1023	1074	1613	2110	1192	356
ENSPVIG00000000437	0	0	1	0	1	0	0	0	1	3	1	5	0	0	0	1	2	0	3	1	0	0	1	1	0	0	2	0	2	0	1	0	0	0	1	1	1	0	0	0
ENSPVIG00000000438	90	90	183	246	60	146	243	172	315	378	310	191	219	152	220	156	342	262	198	174	378	252	293	135	379	304	257	255	391	178	413	171	114	101	243	343	634	520	114	65
ENSPVIG00000000439	154	117	369	315	205	381	352	275	475	450	384	309	390	258	307	197	462	357	340	294	462	299	442	301	212	231	368	376	337	143	426	125	59	16	401	561	652	310	238	224
ENSPVIG00000000440	66	50	187	257	36	236	221	183	102	257	438	312	517	246	572	192	411	438	185	99	358	122	218	76	1925	996	489	826	385	141	429	940	77	130	123	118	91	137	116	234
ENSPVIG00000000441	792	439	1111	981	388	812	1162	813	1370	1475	1418	759	1254	586	735	441	1483	1023	1149	1014	673	1168	1416	499	554	785	1026	1058	1054	306	701	395	183	45	1092	1119	722	475	324	208
ENSPVIG00000000442	769	672	891	735	506	650	1039	967	1060	1172	913	565	843	565	533	487	1046	787	657	666	681	1021	942	623	1034	1161	686	634	908	647	668	853	635	486	764	1056	1087	562	964	495
ENSPVIG00000000443	0	0	3	4	1	9	18	7	15	27	53	54	36	3	16	20	34	22	24	3	22	12	11	20	0	44	72	14	71	2	14	7	2	5	37	103	134	103	382	266
ENSPVIG00000000444	126	181	80	192	355	91	122	214	266	183	524	585	475	330	410	475	269	357	555	214	655	340	186	460	1163	1615	971	384	664	478	320	584	193	309	397	686	110	27	269	244
ENSPVIG00000000446	34	18	38	60	51	69	70	32	57	115	26	34	48	18	30	44	115	56	66	16	64	57	91	81	31	33	58	72	44	14	59	15	22	14	63	74	160	84	13	19
ENSPVIG00000000448	4	4	0	6	5	0	0	7	4	3	5	8	5	18	5	4	1	4	3	0	2	0	0	9	15	7	3	3	3	5	1	3	3	0	1	8	60	167	79	1
ENSPVIG00000000449	1	0	1	4	3	3	4	6	12	5	12	7	22	15	9	4	2	8	4	0	11	4	7	19	23	42	179	5	24	7	13	6	0	0	12	17	14469	4526	23	43
ENSPVIG00000000450	132	62	154	96	141	79	89	84	126	89	162	148	131	99	92	73	134	104	216	95	66	121	121	80	135	214	108	134	102	113	63	101	46	36	131	142	72	70	145	83
ENSPVIG00000000452	1	0	2	1	1	3	0	0	4	1	27	18	23	10	6	1	1	13	8	12	0	3	1	8	13	48	38	6	15	15	6	5	5	6	20	3	0	1	7	58
ENSPVIG00000000454	610	327	807	795	415	773	995	766	939	1247	1311	1011	1378	621	634	518	1304	883	770	427	534	570	600	539	801	1473	1563	779	1327	478	497	479	180	248	1135	2183	4295	1502	3007	1584
ENSPVIG00000000456	125	247	146	168	120	150	247	194	318	404	146	179	200	173	185	265	279	194	234	168	178	216	199	245	173	288	95	207	131	94	145	175	112	89	209	244	503	330	34	29
ENSPVIG00000000457	1	0	3	0	0	1	0	0	6	0	4	0	1	0	1	2	0	0	0	3	0	1	0	1	6	2	2	1	3	1	2	0	0	2	0	2	0	2	976	476
ENSPVIG00000000458	349	213	372	444	250	442	546	381	769	743	683	536	528	349	437	369	604	481	332	307	821	386	532	498	911	908	572	390	707	182	670	333	223	86	534	492	4198	1805	53	44
ENSPVIG00000000459	366	405	593	775	548	635	621	698	896	941	750	729	690	410	760	973	1020	866	472	518	1124	737	570	494	1169	926	1111	648	937	600	1259	449	437	216	755	975	920	994	1739	1296
ENSPVIG00000000460	600	270	694	608	386	437	640	450	582	669	723	462	529	530	410	369	771	674	713	585	352	717	663	408	259	575	563	529	545	313	312	263	76	31	530	693	476	308	290	161
ENSPVIG00000000461	19	2	23	30	71	16	12	33	24	30	38	41	33	27	76	20	23	15	74	10	110	18	5	27	83	96	29	14	41	32	43	8	3	1	33	29	3	3	27	15
ENSPVIG00000000463	27	8	20	24	24	38	45	26	23	35	45	24	32	27	9	21	27	23	33	9	25	28	38	12	7	11	35	24	50	7	30	9	10	1	40	44	73	88	11	10
ENSPVIG00000000464	202	132	320	225	166	148	476	288	273	319	311	147	275	234	249	165	195	267	377	162	254	248	150	275	168	388	146	358	173	86	159	170	105	34	134	221	155	119	26	12
ENSPVIG00000000466	0	0	0	2	0	2	7	6	3	1	5	0	3	0	2	0	6	2	4	0	0	2	1	1	0	0	8	0	0	4	1	0	0	0	0	4	0	10	757	535
ENSPVIG00000000467	89	57	162	175	50	96	180	153	315	279	388	305	237	238	298	193	297	354	191	181	500	297	332	204	670	487	307	162	331	118	512	136	109	33	243	405	1186	690	47	58
ENSPVIG00000000469	0	0	0	0	0	0	0	0	0	0	0	0	2	1	1	1	0	0	0	0	1	0	0	1	0	11	3	0	0	0	0	0	0	0	0	0	1	3	15	1
ENSPVIG00000000470	0	0	0	0	0	0	7	0	0	0	1	3	0	0	1	0	1	2	0	0	2	0	0	0	0	4	10	2	0	0	3	0	0	0	0	1	1741	185	0	1
ENSPVIG00000000471	367	487	564	648	274	555	679	422	707	829	894	804	927	419	539	601	768	734	578	475	740	585	523	354	1340	976	749	647	846	495	677	629	439	354	514	868	432	381	529	316
ENSPVIG00000000472	282	264	575	773	228	696	939	1205	1055	1157	925	655	781	417	646	337	1365	938	518	432	992	540	6172	334	1546	516	762	822	798	155	1081	182	163	38	5440	826	508	181	177	76
ENSPVIG00000000474	131	106	139	194	82	165	152	96	44	120	178	220	180	102	108	132	51	196	105	88	84	96	40	23	185	191	197	29	114	81	95	16	2	4	52	58	116	85	19	6
ENSPVIG00000000475	0	0	1	0	0	0	1	1	0	0	0	0	0	0	2	0	0	0	0	0	0	0	0	1	1	19	1	3	0	13	0	1	0	0	0	1	0	0	0	0
ENSPVIG00000000476	290	280	346	347	140	284	369	248	358	418	462	459	428	250	329	510	560	674	417	309	344	523	494	335	1274	708	456	422	331	346	527	365	225	236	499	641	1040	964	123	128
ENSPVIG00000000477	22	0	40	15	151	16	18	4	8	12	36	21	11	21	11	35	26	19	10	8	12	13	1	3	9	58	37	7	17	4	8	10	0	1	12	35	0	0	8	6
ENSPVIG00000000478	0	0	0	0	0	0	0	0	0	0	0	0	0	4	0	0	0	0	0	0	0	0	0	0	0	0	0	0	0	0	0	0	0	0	0	0	0	0	0	0
ENSPVIG00000000480	217	290	245	337	194	246	305	270	341	385	313	185	189	193	278	188	359	261	329	217	164	271	242	180	366	317	230	219	250	212	166	142	85	50	271	391	449	232	29	14
ENSPVIG00000000481	6	6	26	12	9	4	12	30	19	18	35	39	35	10	17	19	51	7	18	24	3	12	2	15	0	48	64	18	45	32	17	16	4	1	25	52	262	199	150	112
ENSPVIG00000000482	138	88	326	423	134	427	350	233	728	660	474	441	343	199	392	231	595	400	209	138	1043	274	617	230	278	214	591	488	735	110	1182	223	119	31	391	562	785	315	487	535
ENSPVIG00000000483	0	0	3	0	0	4	0	0	1	2	12	4	5	6	0	2	0	2	1	2	2	4	1	1	5	28	7	2	8	3	2	2	0	0	3	8	0	0	319	142
ENSPVIG00000000486	1476	1297	1471	1170	982	977	1392	1316	1733	1945	1750	1264	1636	1682	1062	1009	2050	1554	1614	1323	907	1431	1493	1077	3007	2798	1044	1500	1211	1244	943	1903	1018	1314	1319	1518	1682	845	399	238
ENSPVIG00000000487	79	37	79	109	64	128	185	120	134	301	175	189	202	69	124	139	260	176	121	91	103	142	126	173	73	300	197	185	259	96	82	131	21	3	208	631	310	157	85	46
ENSPVIG00000000488	263	286	189	294	165	271	144	209	292	591	127	343	298	154	321	266	310	258	139	206	310	325	213	489	517	400	264	150	220	258	334	67	259	174	285	259	1	6	5	21
ENSPVIG00000000489	0	0	0	0	0	0	0	0	0	0	0	0	4	0	1	0	0	0	1	0	0	0	0	0	4	0	4	0	2	0	0	1	1	0	0	1	0	0	16	13
ENSPVIG00000000491	3	0	0	1	1	0	3	3	1	6	19	14	4	9	3	3	1	4	5	2	0	2	0	7	21	20	17	1	12	0	0	4	1	2	4	11	0	0	2669	1714
ENSPVIG00000000492	791	784	943	652	670	768	835	890	877	840	896	814	714	989	740	749	1127	851	1336	675	564	813	838	719	748	1172	587	824	710	613	482	823	390	388	859	828	916	245	289	183
ENSPVIG00000000494	0	0	1	0	0	0	0	0	0	0	4	18	1	6	2	3	2	0	4	0	0	3	1	2	9	12	11	0	3	0	3	1	0	0	1	0	0	0	1	0
ENSPVIG00000000495	212	265	177	212	157	174	282	148	201	213	201	197	172	274	126	176	297	205	327	165	138	207	194	151	445	379	130	217	159	218	77	123	100	93	154	124	180	55	38	15
ENSPVIG00000000496	103	130	104	50	106	25	59	109	85	54	244	203	141	74	70	49	173	83	184	76	81	70	18	121	81	280	338	63	185	168	39	74	25	45	191	240	11	11	58	42
ENSPVIG00000000497	170	173	78	240	87	151	105	119	316	385	72	107	267	45	150	89	95	84	30	66	76	106	69	61	119	169	113	44	67	27	71	19	203	26	35	34	67	8	7	1
ENSPVIG00000000498	166	159	186	352	130	117	248	218	285	573	178	233	289	85	205	262	289	295	184	168	204	156	255	236	301	245	162	241	172	113	250	81	50	59	107	139	8	11	56	37
ENSPVIG00000000499	15393	10137	14288	11003	12671	8462	11743	11350	9667	10616	12278	8777	11537	13509	6851	7796	13307	10461	17068	10712	5860	10974	9589	7808	7503	12381	9348	12120	6909	10475	4998	9808	5399	5014	9043	11415	2068	1082	4474	2046
ENSPVIG00000000501	1	8	1	0	0	2	0	0	1	0	11	12	11	8	7	5	6	1	9	2	1	0	0	8	3	12	14	2	5	7	2	7	0	1	2	12	0	0	2419	1071
ENSPVIG00000000502	97	120	99	136	70	66	172	104	126	97	122	87	81	73	67	75	165	114	92	104	70	126	120	102	278	320	78	129	99	105	86	73	64	42	127	141	359	201	231	53
ENSPVIG00000000503	212	109	152	160	87	172	92	142	134	208	175	113	120	91	116	155	139	135	72	92	97	177	145	141	178	233	136	118	80	166	109	111	143	70	105	146	66	55	21	18
ENSPVIG00000000505	3	0	4	12	1	2	7	5	4	2	4	5	2	1	13	13	9	10	4	3	17	1	3	3	8	3	9	4	0	1	3	1	0	0	0	0	7	11	17	59
ENSPVIG00000000506	274	424	369	353	185	325	370	248	447	432	415	294	337	370	270	411	405	404	326	380	300	468	289	285	945	489	340	380	204	431	265	611	465	732	344	367	92	107	233	346
ENSPVIG00000000507	156	58	107	201	61	104	121	98	217	218	119	93	113	51	111	140	179	79	57	53	152	111	136	141	73	86	137	81	76	84	147	98	107	40	117	143	137	41	8	27
ENSPVIG00000000508	38	10	153	41	729	22	46	11	7	7	21	22	7	14	14	15	7	36	33	29	6	26	5	12	40	94	69	0	11	12	8	13	0	1	46	21	0	1	6	0
ENSPVIG00000000509	248	214	338	253	137	241	250	293	402	321	260	206	353	177	252	347	343	185	99	230	269	254	224	166	57	61	221	156	395	194	354	196	115	36	159	212	2	7	3	6
ENSPVIG00000000510	3	0	2	2	1	0	1	11	3	6	2	0	4	1	2	11	2	20	5	3	0	1	0	4	18	12	9	6	2	17	2	2	3	6	22	17	1	4	1290	1264
ENSPVIG00000000512	43	39	47	50	45	33	28	40	37	60	27	66	50	67	37	57	52	36	32	58	71	37	36	39	209	95	25	46	20	127	65	153	99	154	32	33	3	9	5	11
ENSPVIG00000000513	63	81	137	137	19	89	126	61	205	176	99	78	89	43	61	76	100	68	33	106	186	96	114	72	142	119	86	63	136	71	200	100	59	36	171	197	26	9	6	25
ENSPVIG00000000514	302	118	149	253	162	132	45	61	35	177	222	300	570	64	251	1888	1355	1902	124	21	1	3	30	1	5511	2810	346	1024	0	0	3	4	6	0	5	3	0	0	2	0
ENSPVIG00000000515	621	915	523	600	757	530	438	769	746	920	385	753	858	638	746	1348	900	808	650	670	729	586	578	876	2625	2650	580	774	572	828	679	1073	1184	877	616	614	381	260	48	18
ENSPVIG00000000516	0	0	0	0	0	0	1	0	0	0	1	0	0	0	0	0	0	0	0	4	2	0	0	0	0	1	0	2	0	0	1	0	0	0	0	0	0	1	12365	4423
ENSPVIG00000000517	35	10	43	16	137	33	50	35	80	77	126	109	75	72	50	50	45	125	69	40	107	57	18	18	249	63	212	25	80	62	65	18	5	8	26	52	1714	910	508	137
ENSPVIG00000000519	13	41	46	52	21	47	38	45	75	133	56	69	30	14	65	53	75	53	16	38	170	69	59	54	27	24	46	46	61	27	109	68	33	23	50	52	3	9	4	7
ENSPVIG00000000520	7	0	7	21	9	5	2	1	0	0	1	1	1	1	3	14	31	18	0	0	1	0	0	0	9	0	4	1	0	0	0	0	1	0	0	0	0	0	667	65
ENSPVIG00000000521	1	2	18	2	43	0	0	0	1	0	1	1	4	0	0	0	0	1	0	0	0	1	0	0	0	0	9	0	0	0	0	0	0	1	5	3	1	1	4	0
ENSPVIG00000000522	382	420	620	749	243	546	483	463	741	692	542	370	400	255	413	440	544	508	221	254	521	611	465	376	477	271	385	414	515	289	536	412	278	138	302	551	65	71	43	7
ENSPVIG00000000523	0	0	0	0	0	0	0	0	0	0	0	0	0	0	0	0	0	0	0	0	0	0	0	0	0	0	0	0	0	0	1	0	0	0	0	0	0	0	0	0
ENSPVIG00000000525	11	8	10	10	11	1	8	13	4	22	7	19	20	3	6	4	11	5	0	1	3	1	0	0	14	8	13	6	3	4	5	5	4	2	9	4	2	3	21	16
ENSPVIG00000000526	247	203	379	419	152	452	331	254	477	529	401	371	432	199	267	343	463	440	390	218	215	370	406	331	455	873	393	421	399	199	215	197	101	48	360	484	257	167	223	127
ENSPVIG00000000527	143	81	71	131	32	127	48	174	227	234	66	159	177	52	180	125	151	122	42	41	215	52	66	87	156	79	182	78	115	54	405	39	17	10	119	90	90	114	6	3
ENSPVIG00000000528	31	14	20	44	18	38	23	39	101	49	39	110	35	26	78	23	41	69	12	17	71	24	28	28	62	57	87	35	49	15	74	44	3	0	60	68	227	430	710	320
ENSPVIG00000000529	0	0	0	0	0	0	0	0	0	0	0	0	0	0	0	0	0	0	0	0	0	0	0	0	0	0	0	0	0	0	0	0	0	0	0	0	0	0	0	0
ENSPVIG00000000530	87	55	93	191	14	103	27	118	89	57	32	85	43	27	139	102	171	63	41	40	119	39	25	9	175	77	56	32	47	46	58	12	7	4	32	3	99	39	321	281
ENSPVIG00000000531	281	302	334	491	268	329	294	352	408	495	481	362	399	181	352	426	421	373	198	222	440	417	285	273	1205	991	488	251	334	387	392	364	386	254	271	441	880	1638	521	487
ENSPVIG00000000532	3	9	4	14	0	5	4	5	20	7	4	7	11	1	6	6	0	8	0	0	2	3	0	0	5	4	25	0	3	2	2	0	0	0	0	4	1	1	21	15
ENSPVIG00000000533	272	246	573	568	524	477	452	710	1519	2239	331	559	940	696	501	308	404	609	318	1143	3872	1337	1871	1059	1324	512	562	450	1570	658	5507	2277	578	1003	1532	2472	3664	2155	456	490
ENSPVIG00000000536	196	205	174	143	98	66	145	119	107	103	122	96	118	146	99	89	118	118	177	117	82	124	90	73	235	225	71	133	108	89	88	113	67	52	93	118	287	120	29	18
ENSPVIG00000000539	70	105	77	129	110	59	219	68	95	220	129	99	143	123	135	106	146	85	271	127	107	55	125	112	301	407	160	54	99	107	112	131	46	48	145	169	18	17	98	17
ENSPVIG00000000540	6	6	4	4	7	5	0	1	0	5	7	3	5	2	0	13	0	6	2	7	3	0	5	2	102	18	0	7	2	26	5	41	14	39	3	1	1	2	8	7
ENSPVIG00000000541	137	100	151	157	174	183	82	213	211	254	126	245	195	82	234	319	260	199	129	115	264	158	141	205	275	342	216	171	178	125	267	78	195	68	152	183	119	98	11	8
ENSPVIG00000000543	0	0	0	0	0	0	0	0	0	0	0	0	0	0	0	0	0	0	0	0	0	0	0	0	0	1	0	0	0	0	0	0	0	0	0	0	0	0	0	0
ENSPVIG00000000545	361	270	364	350	205	338	198	1302	3327	1866	765	1021	537	384	829	1093	798	781	406	1990	4231	2603	2102	3012	1486	1253	1180	810	6910	1416	9556	2523	1769	961	2406	4322	15	133	507	504
ENSPVIG00000000546	872	929	961	1241	723	948	1470	848	893	1852	993	1105	1030	735	919	1744	1774	1538	1337	1055	1116	1307	1368	1033	2307	2328	995	1903	1201	1002	765	757	1085	663	1335	1316	1772	1056	156	110
ENSPVIG00000000547	326	501	393	524	243	471	370	263	483	490	354	388	402	349	329	477	673	499	291	286	467	468	302	306	501	281	329	380	290	339	432	209	313	215	302	349	25	8	9	73
ENSPVIG00000000549	0	0	0	0	0	0	0	0	0	0	0	0	0	0	1	0	0	0	0	0	0	0	0	0	0	0	0	0	0	0	0	0	0	0	0	0	0	0	0	0
ENSPVIG00000000550	91	92	152	142	47	103	154	137	145	185	184	136	150	143	130	98	118	172	109	143	140	100	189	80	311	146	153	81	179	103	153	173	81	119	90	169	321	292	468	235
ENSPVIG00000000551	94	81	145	135	55	103	162	117	227	216	234	109	220	91	166	130	264	169	118	124	116	183	100	127	321	365	126	156	223	148	129	138	83	68	151	243	1038	515	404	325
ENSPVIG00000000552	22	1	19	31	16	44	12	31	46	66	18	24	32	11	12	60	39	8	11	1	25	42	35	55	35	28	37	16	46	14	20	32	37	17	26	30	59	4	0	2
ENSPVIG00000000554	1560	1280	1883	2069	2110	1773	2049	2000	1852	2199	1528	1578	1604	1182	1543	1995	2252	1623	2206	1739	1558	1456	1568	1347	2316	2073	1904	1875	1479	1773	1379	1677	1112	771	2186	1750	957	602	907	416
ENSPVIG00000000555	1573	1391	2385	1816	1056	1523	2425	1589	2058	2591	2633	1550	2083	1864	1584	1420	2809	2517	2193	1422	1223	2169	1720	1028	3212	4009	1491	2046	1528	1117	1134	1212	975	690	1576	2122	2294	1455	416	264
ENSPVIG00000000556	0	0	0	0	0	0	0	0	0	0	0	5	1	0	1	0	0	0	0	0	0	0	0	0	0	0	0	0	4	1	1	0	0	0	0	4	0	0	1211	286
ENSPVIG00000000557	11	11	20	29	21	37	19	15	23	19	18	32	22	7	20	10	37	26	8	8	44	27	23	30	31	15	28	18	19	8	46	7	5	3	21	26	24	23	118	47
ENSPVIG00000000558	630	416	767	661	409	558	689	821	906	1056	1624	1464	1199	1189	1161	1376	1900	1697	1364	849	1580	1298	828	920	951	1193	1105	1438	1308	858	459	1179	685	503	1349	1773	4806	2243	146	92
ENSPVIG00000000559	0	0	0	1	0	0	5	1	0	0	2	10	10	1	2	3	4	1	1	0	0	1	0	4	0	32	8	3	4	0	1	2	0	1	1	6	0	0	0	0
ENSPVIG00000000560	123	122	210	516	145	277	361	143	423	576	290	285	204	52	238	267	497	291	131	124	425	278	352	143	382	194	319	114	349	135	430	82	80	31	268	484	472	612	84	101
ENSPVIG00000000561	8	0	12	30	19	13	28	45	15	20	67	63	32	296	345	23	58	169	234	129	82	8	15	27	30	176	80	18	26	120	19	18	3	9	55	99	8	8	486	164
ENSPVIG00000000562	367	395	332	488	272	320	579	383	464	530	612	427	350	687	389	369	407	458	354	545	574	544	442	322	1581	1033	442	469	571	346	802	599	365	285	379	332	912	882	723	1007
ENSPVIG00000000563	4	0	1	9	4	2	3	3	7	5	2	6	6	1	9	4	0	11	2	1	11	1	8	14	20	12	0	0	6	10	8	20	10	5	0	6	1	0	2	0
ENSPVIG00000000564	195	106	196	211	228	114	199	201	307	167	231	172	152	303	186	203	287	258	273	168	106	182	137	152	226	351	142	256	128	171	125	160	93	98	153	167	220	70	19	14
ENSPVIG00000000565	1	0	1	6	7	5	2	6	2	8	3	2	2	3	1	2	0	3	3	2	2	3	1	1	7	0	1	1	1	1	2	0	1	0	0	2	1	0	12	1
ENSPVIG00000000567	679	475	738	861	525	817	830	845	1058	1268	899	896	1017	585	708	833	1015	791	823	732	981	860	875	808	972	1345	923	1150	919	848	956	521	447	247	985	1028	774	489	415	284
ENSPVIG00000000568	10	4	0	10	0	7	0	2	1	2	0	8	0	6	9	9	12	9	1	0	5	4	2	8	21	7	2	5	2	3	11	7	13	7	0	1	1	0	0	5
ENSPVIG00000000569	0	0	0	0	0	0	0	0	0	0	0	0	0	0	0	0	0	0	0	0	0	0	0	0	0	0	0	0	1	0	0	0	3	0	0	3	21	61	54	42
ENSPVIG00000000570	1	0	5	5	0	0	1	13	1	0	29	37	17	30	5	5	6	9	10	4	3	11	1	7	78	23	116	14	58	18	1	33	5	3	2	22	0	4	79	151
ENSPVIG00000000571	15	0	11	16	11	8	14	6	17	12	8	7	10	13	14	27	48	19	8	15	25	14	6	8	23	6	15	7	10	8	7	9	10	2	13	7	65	14	3	5
ENSPVIG00000000572	609	304	600	974	927	710	447	966	758	504	1023	379	604	735	921	167	659	487	1089	605	551	391	377	473	224	529	409	353	713	297	616	550	501	200	610	561	578	113	214	179
ENSPVIG00000000573	27	29	39	119	36	107	74	46	43	135	45	55	122	23	90	60	85	109	42	16	64	43	54	39	174	216	85	48	20	25	103	28	20	4	57	76	15	89	37	24
ENSPVIG00000000574	67	47	211	405	159	331	135	166	313	365	199	204	109	43	161	118	384	146	63	66	612	138	294	63	201	159	366	111	261	62	681	112	55	49	186	249	282	509	135	231
ENSPVIG00000000575	0	0	6	28	4	33	1	126	289	507	28	36	19	26	30	23	17	28	28	168	682	319	395	199	99	72	80	13	312	68	1996	327	365	306	111	224	3	11	771	665
ENSPVIG00000000576	0	0	0	0	0	0	0	0	0	0	0	0	2	0	0	0	0	0	0	0	0	0	0	0	0	0	1	0	0	0	0	0	0	0	0	0	0	0	0	0
ENSPVIG00000000577	0	0	0	0	0	0	0	0	0	0	0	0	0	2	0	0	0	0	1	0	0	0	0	0	0	0	0	0	0	2	0	0	0	0	0	0	0	0	0	9
ENSPVIG00000000578	17	27	2	101	92	50	31	41	25	38	36	115	56	17	62	168	71	82	19	20	53	55	26	46	205	108	105	44	45	75	157	46	58	71	74	61	32	8	37	78
ENSPVIG00000000579	0	0	1	2	1	1	0	0	1	1	0	6	0	5	3	3	17	1	3	0	8	7	0	0	0	9	4	0	1	2	3	2	0	0	4	0	0	9	27	11
ENSPVIG00000000580	0	0	0	0	0	0	0	0	0	0	0	0	0	0	0	0	0	0	0	1	0	0	0	0	0	0	0	0	0	2	0	3	0	0	1	0	0	20	0	4
ENSPVIG00000000581	184	233	173	248	207	140	210	215	199	291	284	347	413	259	298	390	403	280	197	136	335	221	202	234	931	966	374	309	294	219	293	247	250	130	215	293	1344	641	352	234
ENSPVIG00000000582	56	24	39	80	33	69	38	66	90	111	68	90	58	22	41	85	96	44	42	37	89	37	35	31	151	118	121	39	45	52	55	44	41	17	52	69	153	82	161	79
ENSPVIG00000000584	0	0	0	0	0	0	0	0	0	0	1	1	3	0	0	1	0	0	0	2	0	0	0	0	0	5	2	2	3	0	0	0	0	0	0	2	0	0	14218	4604
ENSPVIG00000000586	0	0	0	0	0	0	0	0	0	0	0	0	0	0	0	0	0	0	0	0	0	0	0	0	0	0	0	0	0	0	0	0	0	0	0	0	0	0	0	0
ENSPVIG00000000587	0	0	0	0	0	0	0	0	0	0	0	0	0	0	0	0	0	0	0	0	0	0	0	0	0	4	0	0	0	0	1	0	0	0	0	1	0	0	25	0
ENSPVIG00000000588	265	39	612	208	2655	165	238	118	106	134	138	217	137	104	112	88	200	158	306	242	125	154	91	88	149	367	97	84	114	45	105	74	34	28	148	191	141	71	43	10
ENSPVIG00000000589	4	9	1	0	0	2	0	2	1	0	34	12	7	2	3	13	0	13	21	4	1	15	0	11	0	33	5	4	8	12	5	24	0	0	3	13	0	0	9	3
ENSPVIG00000000591	0	15	1	0	0	0	3	1	0	1	13	2	7	15	14	7	5	1	3	3	4	4	0	0	56	9	10	2	2	4	6	1	2	3	6	1	0	0	2	5
ENSPVIG00000000592	1910	2476	2000	3247	2355	2665	1791	2388	3276	3571	2197	4184	2625	2030	3910	5113	3864	3413	2296	2707	4717	2398	1942	2392	7161	7440	3502	2731	2730	2723	3790	1567	2371	1579	2845	2416	496	1250	1202	1200
ENSPVIG00000000593	0	1	4	1	0	0	6	6	3	0	28	5	9	43	42	14	2	9	29	23	9	6	0	23	14	12	3	2	8	20	31	4	8	5	6	10	1	0	27	17
ENSPVIG00000000594	7	2	12	2	4	0	4	16	13	0	10	9	11	13	14	14	9	2	3	13	4	1	0	6	6	56	6	9	10	22	1	10	0	3	0	1	0	0	1	1
ENSPVIG00000000595	612	608	761	1422	1440	1093	567	918	794	551	1351	438	577	1002	1014	440	792	678	1500	779	646	600	466	721	486	780	309	718	717	842	597	1320	1655	866	733	854	167	50	501	285
ENSPVIG00000000596	22	19	13	52	11	45	48	21	36	59	34	45	27	4	33	83	74	39	4	6	112	26	45	19	93	62	65	20	57	15	58	17	26	1	13	59	51	29	1610	1794
ENSPVIG00000000597	0	0	0	0	0	0	0	0	0	0	0	0	0	0	0	0	0	0	0	0	0	0	0	0	0	0	0	0	0	0	0	0	0	0	0	0	0	0	0	0
ENSPVIG00000000598	289	318	417	662	190	564	457	358	757	787	501	516	467	226	428	429	858	445	293	339	547	421	542	363	406	598	641	377	604	255	554	203	202	113	551	837	1227	1014	381	355
ENSPVIG00000000599	0	0	0	0	0	0	2	0	0	0	5	2	0	0	1	3	0	0	0	0	0	0	0	0	0	4	1	1	0	0	0	0	0	0	10	0	0	0	9	4
ENSPVIG00000000600	177	185	216	225	118	161	184	149	207	243	220	185	220	104	154	146	258	189	195	164	195	224	235	134	285	401	239	173	171	150	192	167	85	50	230	276	238	262	239	140
ENSPVIG00000000601	471486	232216	851248	910494	1233757	623697	726223	505867	99198	182774	75329	40485	97780	44166	23676	35296	93695	53803	265321	303700	24053	107100	63588	26502	37851	53664	367843	125359	44085	230650	14802	157021	25380	103699	176992	154108	182	774	1397	43
ENSPVIG00000000603	0	0	1	0	0	0	0	0	0	0	0	0	0	0	0	0	1	0	0	0	0	0	1	0	0	0	2	0	0	0	0	0	0	0	0	0	0	0	9	4
ENSPVIG00000000606	0	0	0	1	0	0	0	2	2	1	3	2	0	0	2	0	0	0	0	0	1	0	0	0	0	0	0	0	0	1	0	0	0	0	0	0	0	0	0	0
ENSPVIG00000000607	430	319	670	686	405	671	841	643	748	1115	1080	898	918	533	614	606	921	812	680	465	687	570	602	610	772	1344	984	636	1051	440	592	267	236	122	730	1243	1036	659	509	342
ENSPVIG00000000608	176	156	386	378	154	301	337	234	364	341	316	232	250	168	243	176	377	315	269	232	215	357	274	173	226	461	327	200	399	112	237	131	56	45	378	476	107	175	223	179
ENSPVIG00000000610	97	27	74	269	114	124	130	187	118	241	98	116	347	27	71	246	155	143	85	49	20	39	77	172	170	500	197	163	75	85	31	43	20	7	185	142	12	39	48	30
ENSPVIG00000000611	54	32	82	75	18	98	116	89	79	144	110	128	141	69	84	89	104	93	123	75	141	89	116	125	92	108	112	104	161	69	144	50	13	18	94	171	229	62	20	21
ENSPVIG00000000612	0	0	0	0	0	0	0	0	0	1	0	0	1	0	2	1	0	0	0	0	0	0	0	0	0	0	0	0	0	0	0	0	0	0	5	1	0	0	0	1
ENSPVIG00000000614	511	616	699	662	272	536	666	547	1007	846	1379	1016	965	614	745	610	1131	1058	582	732	873	724	539	513	946	1270	901	516	981	705	837	433	341	129	782	901	1137	556	670	332
ENSPVIG00000000615	4	0	0	1	0	0	0	1	0	1	5	1	2	1	0	2	0	3	0	4	2	0	0	0	5	0	2	2	4	6	1	0	0	1	0	1	39	5	0	1
ENSPVIG00000000616	182	210	259	314	163	249	302	276	405	439	283	236	241	121	169	175	331	250	114	238	426	327	360	189	383	361	301	188	281	179	445	239	167	77	312	408	1306	968	403	310
ENSPVIG00000000617	24	21	8	5	14	12	13	15	20	47	8	9	23	4	12	13	13	3	5	5	16	10	9	12	6	56	18	6	10	10	3	21	11	1	9	1	0	0	2	2
ENSPVIG00000000618	28	9	69	168	209	7	23	11	11	20	21	20	22	23	46	17	82	29	19	6	3	20	20	1	99	62	24	19	13	4	5	1	5	19	27	13	3	4	6	7
ENSPVIG00000000619	0	0	0	0	0	0	0	0	0	0	0	0	0	0	0	0	0	0	0	0	0	0	0	0	0	0	0	0	0	0	0	0	0	0	0	0	0	0	0	0
ENSPVIG00000000620	81	131	127	59	7	55	203	305	525	338	314	176	172	73	116	69	106	148	131	446	475	349	351	193	217	322	391	113	720	336	765	319	208	57	670	644	828	332	214	100
ENSPVIG00000000621	0	0	0	0	0	0	0	0	0	0	0	0	2	0	0	0	0	0	0	0	0	0	0	0	0	0	1	0	0	0	0	0	0	0	0	0	0	0	0	15
ENSPVIG00000000622	309	339	308	411	219	304	375	317	490	727	296	378	326	130	372	496	493	356	150	232	609	361	332	301	662	613	454	212	377	261	476	259	368	139	349	465	226	311	211	281
ENSPVIG00000000623	0	0	0	0	0	0	0	0	0	0	0	0	0	0	0	0	0	0	0	0	0	0	0	0	1	0	0	0	0	0	0	0	0	0	0	0	0	0	0	0
ENSPVIG00000000624	0	0	1	0	0	0	0	0	0	0	0	0	0	0	0	0	0	0	0	0	0	0	0	0	0	0	0	0	0	0	0	0	0	0	0	0	0	0	0	8
ENSPVIG00000000625	0	0	0	0	0	0	0	0	0	0	0	0	0	0	0	0	0	0	0	0	0	0	0	0	0	0	1	0	0	0	0	0	0	0	0	0	0	0	0	0
ENSPVIG00000000628	67	53	127	207	241	155	80	89	116	151	70	87	101	95	96	89	165	154	142	73	63	102	187	109	87	176	70	89	111	64	80	84	37	44	150	89	398	50	15	12
ENSPVIG00000000629	2	6	1	1	2	3	1	1	1	2	2	10	3	1	6	2	0	2	2	1	5	3	1	3	7	16	1	3	2	1	2	2	0	0	1	1	16	11	3	5
ENSPVIG00000000630	110	186	176	251	79	209	165	170	309	355	161	223	153	159	288	273	168	271	85	139	630	247	253	127	671	300	198	222	250	182	596	384	195	225	173	220	230	363	73	53
ENSPVIG00000000631	5	5	6	3	3	2	2	18	23	28	4	6	7	7	5	7	10	6	4	29	10	27	14	34	7	13	11	8	49	27	61	77	39	41	26	23	4	40	100	116
ENSPVIG00000000632	56	83	171	140	80	169	117	71	102	107	109	72	78	43	63	45	91	113	118	67	26	43	39	14	34	63	127	111	67	23	31	25	7	6	87	60	12	22	6	1
ENSPVIG00000000633	15	26	29	63	7	48	89	42	69	117	82	60	35	19	38	27	91	67	38	64	84	89	53	86	22	45	65	33	123	18	75	20	10	8	55	181	17	1	2	2
ENSPVIG00000000634	0	0	0	2	0	5	5	2	9	1	2	2	3	9	18	3	0	6	2	1	6	0	1	3	39	30	3	9	5	0	6	0	5	0	2	0	0	2	2	8
ENSPVIG00000000636	0	0	0	2	2	1	0	1	0	0	1	0	0	0	0	1	0	1	0	0	0	0	0	0	0	0	0	0	0	3	0	1	0	0	0	0	0	0	52	1
ENSPVIG00000000637	463	909	578	522	427	787	693	517	1751	768	637	810	704	467	770	536	569	761	709	543	1007	291	500	337	936	577	615	370	364	239	536	151	40	40	433	320	56	219	126	20
ENSPVIG00000000638	203	112	639	1101	681	708	357	1127	1641	3884	461	1090	1536	230	851	397	962	846	167	886	5897	927	1591	438	816	337	1758	465	2051	543	8834	426	203	19	964	1362	1886	11308	661	552
ENSPVIG00000000639	0	0	0	0	0	0	0	0	0	0	0	0	4	0	0	0	0	0	0	0	0	0	0	0	9	0	3	0	0	0	0	0	0	0	0	0	0	0	1	1
ENSPVIG00000000641	477	533	1214	831	661	883	1117	673	2067	1287	1188	1289	1054	1336	1092	1250	2387	2069	1775	1148	1745	1810	1605	958	1296	768	1007	1672	1158	737	983	819	336	43	960	1801	125	267	153	69
ENSPVIG00000000642	1	0	0	1	3	0	0	1	1	0	1	0	0	0	3	3	0	0	0	2	0	2	1	0	5	1	0	2	0	1	0	2	4	13	1	0	0	2	1	2
ENSPVIG00000000643	25	4	52	54	27	53	60	36	72	74	70	62	55	29	45	35	101	40	41	62	65	63	64	51	15	21	65	59	83	17	51	20	35	10	73	68	87	35	30	19
ENSPVIG00000000644	1338	1256	1854	2579	1074	2544	1836	2002	3658	4299	2076	2413	1915	1115	2051	2338	3269	1896	1191	1237	3204	1958	2574	1764	2676	4037	2567	2117	2778	1231	3353	1601	1457	963	2283	2794	1667	2457	5383	9930
ENSPVIG00000000645	0	0	1	2	1	0	0	5	0	0	49	42	22	6	4	4	15	102	0	0	0	1	0	4	0	36	61	5	22	0	1	0	0	1	0	15	0	0	25	6
ENSPVIG00000000647	97	70	317	417	72	382	326	121	373	359	229	312	259	85	254	235	358	333	126	87	323	153	138	99	241	311	364	174	202	59	393	53	50	12	175	219	54	52	68	72
ENSPVIG00000000648	33	10	37	58	35	73	28	26	99	72	88	69	44	64	43	33	55	75	80	192	114	186	130	63	44	40	77	33	253	89	86	77	32	29	181	80	7	36	75	26
ENSPVIG00000000649	0	0	0	0	0	0	0	0	0	1	0	0	0	1	0	3	1	1	1	7	0	0	0	5	9	5	1	0	4	0	1	0	0	0	4	2	0	0	3	1
ENSPVIG00000000650	891	600	1067	629	641	637	1145	964	990	1185	1390	851	860	1071	713	946	1489	860	1265	679	425	1082	1128	853	1052	2167	796	1336	919	840	390	698	478	276	1017	1062	766	294	162	81
ENSPVIG00000000651	23	17	36	44	22	44	31	38	69	79	48	65	91	24	48	59	55	49	13	30	97	36	26	30	77	53	63	42	64	17	99	40	36	8	20	37	203	92	109	84
ENSPVIG00000000652	124	38	124	232	116	227	117	233	253	468	154	223	323	93	318	255	325	218	187	61	400	125	136	130	327	308	375	189	181	205	538	96	45	49	164	254	1666	936	88	275
ENSPVIG00000000653	1020	634	1001	731	594	568	1008	864	788	1134	1215	676	920	704	456	632	1443	1008	1237	689	435	1264	911	673	1738	2097	917	740	782	799	359	903	703	381	842	1428	1211	554	2274	503
ENSPVIG00000000654	0	0	5	0	15	5	1	0	6	7	36	73	10	188	102	43	0	67	406	48	127	24	4	0	109	63	16	11	13	22	25	1	0	1	17	1	0	0	0	0
ENSPVIG00000000655	193	135	315	371	193	360	291	323	430	508	426	361	366	253	306	238	534	301	223	261	398	344	413	275	147	462	404	306	386	120	307	148	86	30	312	379	194	77	53	43
ENSPVIG00000000656	10	6	6	13	10	8	15	25	8	16	77	64	79	5	20	35	106	36	31	11	10	13	6	36	56	339	91	27	50	22	8	16	3	9	15	91	3	36	2537	1658
ENSPVIG00000000657	0	4	0	0	0	0	0	3	2	2	19	4	21	0	2	1	0	3	0	0	2	1	0	0	3	14	123	0	8	2	3	1	3	2	0	2	0	0	121	100
ENSPVIG00000000658	35	80	40	24	14	21	31	34	60	20	53	41	31	5	14	11	94	58	56	30	1	28	2	61	13	94	32	46	78	29	7	39	7	10	43	108	284	145	1	0
ENSPVIG00000000659	11	13	39	54	30	68	61	58	50	49	52	45	41	52	48	29	52	48	39	36	84	40	95	60	30	76	72	27	60	24	51	16	17	14	115	69	20	39	26	23
ENSPVIG00000000661	1306	1072	1438	1010	1124	894	1436	1124	1072	1450	1414	1094	1317	1249	835	979	1645	1274	2238	888	491	1046	968	928	684	1701	967	1301	918	855	408	918	285	186	1046	1636	558	89	260	108
ENSPVIG00000000662	5	0	3	1	2	4	6	2	4	1	18	8	20	4	1	10	0	4	16	1	5	6	4	6	0	44	13	7	10	9	1	9	4	0	14	24	40	40	20	8
ENSPVIG00000000663	0	0	0	1	0	0	0	0	0	0	0	0	0	0	0	0	0	0	0	0	1	0	0	0	2	0	1	0	0	0	0	0	0	0	0	0	0	0	24	30
ENSPVIG00000000664	509	238	389	741	547	713	546	302	456	739	721	475	742	504	332	758	884	810	1131	383	188	862	596	554	726	1719	684	760	583	503	182	471	233	103	779	1048	991	1313	29	10
ENSPVIG00000000665	251	338	355	415	289	300	464	298	341	378	425	248	404	233	257	255	494	382	389	275	273	343	273	215	657	796	531	300	301	275	341	231	160	79	354	386	2518	1310	892	735
ENSPVIG00000000667	0	0	1	0	0	3	4	2	1	0	1	1	1	1	4	6	3	21	3	0	1	0	2	0	5	0	6	0	2	0	0	0	0	0	0	2	16	0	0	0
ENSPVIG00000000668	205	278	266	222	157	176	419	249	322	294	378	166	246	250	142	272	243	238	248	215	132	298	289	146	439	275	201	243	217	201	175	201	79	60	271	269	1133	402	151	77
ENSPVIG00000000669	439	291	506	727	274	398	586	441	612	668	603	445	432	374	419	397	743	587	559	331	272	488	424	243	659	536	486	481	412	276	287	205	165	104	438	616	1630	1022	92	57
ENSPVIG00000000671	76	43	63	75	13	30	67	28	102	91	91	80	140	45	34	32	143	47	39	89	53	46	60	50	163	114	87	40	78	40	37	39	14	19	68	94	149	137	245	78
ENSPVIG00000000672	0	0	2	0	3	0	0	2	9	1	5	1	2	26	22	6	0	29	2	0	38	0	1	0	0	3	4	4	1	3	9	0	0	0	0	1	0	3	5	1
ENSPVIG00000000673	1	0	3	20	3	4	8	3	5	1	0	1	2	1	11	11	14	17	0	6	9	3	4	1	98	65	1	0	4	10	18	0	4	4	2	3	3	64	235	95
ENSPVIG00000000674	2415	1922	2697	1956	1900	1925	2646	2494	2066	2857	2701	1518	2190	1156	1085	1354	3373	1946	2150	1681	784	2344	1934	1824	2907	4138	1654	1733	2487	1166	747	2403	931	713	1979	3118	2358	402	779	366
ENSPVIG00000000675	0	0	0	0	0	0	0	0	0	0	0	0	0	0	0	0	0	0	0	0	0	0	0	0	0	0	0	0	0	0	0	0	0	0	0	0	0	0	0	0
ENSPVIG00000000676	711	557	633	382	411	340	396	618	575	491	560	588	498	472	341	382	566	484	683	500	189	584	522	518	568	1328	405	613	571	419	164	553	258	157	510	698	336	149	575	144
ENSPVIG00000000677	743	766	876	897	923	647	883	845	885	1111	767	808	901	717	616	1063	1241	1041	961	676	560	1154	1065	1216	2803	2548	707	871	906	1300	744	1093	1347	1226	999	1206	863	783	602	230
ENSPVIG00000000678	7	29	15	30	16	9	34	24	30	5	36	103	145	18	81	37	192	26	23	2	7	20	3	8	83	38	38	42	26	17	19	11	1	7	41	80	14	8	78	16
ENSPVIG00000000679	1481	1111	2266	1902	952	1897	2718	1869	3012	2889	3556	2571	3128	1494	1818	1083	3177	2229	2251	1609	1734	2250	2520	1621	1050	3289	3136	2287	3374	742	1783	998	285	86	2458	3709	3053	1073	1368	1127
ENSPVIG00000000680	0	0	0	0	0	0	2	0	0	0	0	0	0	0	0	0	0	0	0	0	0	0	0	0	0	0	2	0	0	0	0	0	0	0	0	0	0	3	0	0
ENSPVIG00000000681	142	91	235	287	130	209	262	162	315	382	297	227	303	107	157	136	532	263	182	154	248	312	360	183	358	356	312	152	256	177	374	106	137	81	255	398	558	465	177	111
ENSPVIG00000000682	0	0	0	0	0	0	0	0	0	0	0	0	0	0	0	0	0	0	0	0	0	0	0	0	1	0	0	0	0	0	0	0	0	0	0	0	2	0	0	0
ENSPVIG00000000683	655	565	546	424	406	285	389	402	407	374	569	381	489	363	179	536	610	608	582	313	164	483	303	313	308	408	290	447	315	538	174	278	217	263	386	383	589	207	104	35
ENSPVIG00000000684	68	66	74	251	73	144	134	117	210	252	166	246	260	34	193	356	334	186	63	58	235	108	96	88	103	332	375	101	178	82	225	39	190	28	136	267	377	348	234	212
ENSPVIG00000000686	0	0	0	0	2	2	0	1	1	8	9	1	0	7	7	1	0	4	1	1	6	0	1	1	1	7	9	8	3	6	2	5	2	4	0	5	3	3	32	19
ENSPVIG00000000687	29	12	33	18	6	20	31	27	47	36	27	16	15	35	26	9	39	51	35	46	34	36	45	27	0	2	11	28	30	5	45	7	3	5	38	22	27	1	0	0
ENSPVIG00000000688	452	344	632	454	158	538	693	492	818	842	926	631	751	419	464	304	932	682	672	488	410	421	523	489	200	522	885	577	787	253	447	247	55	50	682	844	196	88	463	378
ENSPVIG00000000689	0	4	0	1	0	1	3	0	2	1	0	0	0	0	0	1	0	1	1	4	1	0	3	0	0	1	0	0	22	3	0	1	0	1	0	1	0	1	0	0
ENSPVIG00000000690	253	242	561	369	52	232	308	479	1531	1006	285	265	206	265	181	139	165	158	98	789	1323	1098	934	775	593	315	213	202	1267	726	1739	1217	927	530	740	1132	272	670	56	151
ENSPVIG00000000691	1924	1341	2641	2957	1708	2674	3377	2251	3520	4401	4100	3100	4223	2055	2559	2092	4532	3312	3055	2207	3108	2726	2947	2001	2129	3227	3457	3345	3205	1637	3103	1287	885	419	3189	4192	1498	652	2477	1612
ENSPVIG00000000693	0	0	0	0	1	0	0	1	3	0	0	0	0	0	0	0	0	0	0	2	0	0	0	0	0	0	1	0	0	2	3	1	0	1	0	0	0	3	6	12
ENSPVIG00000000694	90	91	108	79	176	220	337	151	109	407	152	116	119	111	74	299	731	98	438	74	104	303	41	91	425	219	141	229	246	129	69	195	165	205	308	375	4	7	2821	1209
ENSPVIG00000000696	271	335	407	700	361	543	246	789	998	1214	233	532	464	235	562	652	384	477	282	410	2133	899	664	910	1072	735	477	215	534	477	2166	1168	1229	666	1013	1178	37	94	200	195
ENSPVIG00000000697	870	636	1954	1821	948	1566	1934	916	2254	1780	869	625	880	541	657	683	884	890	570	491	885	777	945	383	888	689	720	869	501	398	642	314	280	106	719	630	260	362	112	51
ENSPVIG00000000699	365	242	334	415	88	520	573	504	1129	732	560	582	363	213	524	275	691	461	194	245	636	315	249	233	256	501	552	261	392	220	499	170	141	44	311	315	5	15	17	16
ENSPVIG00000000701	0	0	0	0	0	0	0	0	0	0	0	0	0	0	0	0	0	0	0	0	0	0	0	0	0	0	0	0	0	0	0	0	0	0	0	0	0	0	0	0
ENSPVIG00000000702	93	87	106	150	71	73	112	96	145	183	173	194	184	76	165	129	199	156	106	131	327	153	135	113	337	214	161	88	185	220	276	171	170	58	139	250	82	76	101	124
ENSPVIG00000000703	0	0	0	0	0	5	0	0	3	0	0	3	0	0	1	0	2	0	0	0	2	0	1	1	6	0	0	0	1	2	0	1	0	0	0	0	2	0	0	3
ENSPVIG00000000704	34	38	56	53	110	44	71	95	48	109	111	56	60	56	29	26	156	58	88	71	41	59	64	23	82	172	54	81	67	22	45	17	4	1	69	56	11	0	9	20
ENSPVIG00000000705	21	30	38	44	5	41	42	9	38	23	33	44	23	39	31	31	30	29	44	26	42	25	20	29	68	53	91	21	29	38	25	25	32	50	27	16	16	40	78	50
ENSPVIG00000000706	5	39	87	101	33	96	66	27	93	134	84	62	57	12	25	31	76	58	10	26	117	20	78	21	56	44	81	17	61	20	159	18	5	13	33	104	306	128	41	51
ENSPVIG00000000707	4	0	9	5	4	9	9	4	0	12	5	8	16	1	1	0	5	5	7	14	3	10	10	5	5	22	5	5	10	1	4	0	0	0	17	13	9	1	2	0
ENSPVIG00000000708	75	68	102	77	22	64	55	102	127	123	44	106	38	25	89	21	35	40	12	24	131	47	27	33	55	37	166	18	57	129	134	47	13	29	71	54	3	4	85	252
ENSPVIG00000000710	423	272	691	952	264	460	643	546	2285	1081	1504	1217	1236	1713	1413	1581	2543	1873	2266	1340	3898	1732	2413	2069	1181	869	1008	1490	2100	1828	2495	2034	673	956	1196	1227	5212	2457	984	191
ENSPVIG00000000711	721	690	728	879	684	603	838	704	956	900	859	616	797	494	701	826	1352	862	664	547	807	936	903	692	2389	1893	682	514	727	949	839	1248	923	811	634	729	3453	1234	615	346
ENSPVIG00000000712	122	68	123	165	5	212	65	39	173	40	405	326	392	117	336	354	347	208	145	51	2	17	32	4	442	198	436	133	15	14	9	15	12	0	13	3	0	1	2	0
ENSPVIG00000000713	10	1	24	7	7	2	26	4	23	26	8	25	44	8	15	10	19	5	19	14	19	22	7	9	3	12	22	23	32	8	9	8	3	1	25	35	14	0	1	1
ENSPVIG00000000714	5	13	0	5	3	17	7	15	21	21	1	2	0	6	5	22	45	0	14	10	3	14	10	6	0	0	3	0	3	3	7	1	0	2	1	0	39	40	0	0
ENSPVIG00000000715	10	15	14	12	0	8	25	17	27	11	51	21	29	11	27	29	31	7	59	25	6	7	5	54	36	54	62	17	30	23	3	47	7	19	18	228	23	20	1259	458
ENSPVIG00000000716	0	0	0	1	0	4	3	1	0	0	1	1	2	0	0	1	0	0	0	1	0	0	0	0	0	0	0	0	1	0	0	0	0	0	0	1	5	0	0	0
ENSPVIG00000000717	697	933	1060	1001	366	688	1171	714	1158	1122	1255	829	824	1163	1023	669	1652	1209	1670	928	797	1116	941	731	2203	2016	917	1732	684	388	628	561	501	225	796	715	38	79	95	90
ENSPVIG00000000719	0	0	0	0	0	0	0	0	0	0	0	0	0	0	0	0	0	0	0	0	0	0	0	0	0	0	0	0	0	0	0	0	0	0	0	0	0	0	0	0
[truncated: 22,716 more rows]
