# Supplementary material for: Gene expression of male pathway genes sox9 and amh during early sex differentiation in a reptile departs from the classical amniote model
Source: BMC Genomics. 2023 May 5;24:243. doi: 10.1186/s12864-023-09334-0 (PMC10163765; doi:10.1186/s12864-023-09334-0)
Supplement: Supplementary file 3 — Additional file 3: Table S2. Results of a differential gene expression analysis of ZW versus ZZ for each stage. [file 12864_2023_9334_MOESM3_ESM.xlsx]

## Sheet: stage 6,7
ZW versus ZZ
Column J: The gene is a DEG: A only at stage 6/7, B only at stage 12, C only at stage 16, D at stages 6/7 and 12, E at stages 12 and 16, F at stages 6/7 and 16, G at stages 6/7, 12 and 16
Column K: see Figure S1D for explanation of the letters
Ensembl gene ID	Gene name	baseMean	log2FoldChange	lfcSE	stat	pvalue	padj	significantly more highly expressed in	Venn Figure 1C	Venn Figure S1C	NCBI_geneID	gene_description
ENSPVIG00000020222	NKX3-1	614.862	-4.70863	0.439465	-10.7144	8.70756e-27	1.51921e-22	ZZ	G	C	110072236	NK3 homeobox 1 [Source:NCBI gene;Acc:110072236]
ENSPVIG00000017818	MET	594.556	-5.19704	0.535179	-9.71084	2.71095e-22	2.3649e-18	ZZ	G	C	110077032	MET proto-oncogene, receptor tyrosine kinase [Source:NCBI gene;Acc:110077032]
ENSPVIG00000019420		897.338	-4.0349	0.486093	-8.30067	1.03525e-16	6.02067e-13	ZZ	G	C
ENSPVIG00000000740	PLS1	232.25	-3.89138	0.487126	-7.98846	1.36637e-15	5.95975e-12	ZZ	G	F	110083528	plastin 1 [Source:NCBI gene;Acc:110083528]
ENSPVIG00000017475	ITM2C	705.561	-4.95824	0.628281	-7.89176	2.97954e-15	1.03968e-11	ZZ	G	C	110083395	integral membrane protein 2C [Source:NCBI gene;Acc:110083395]
ENSPVIG00000015705	HSD17B3	1840.25	-5.55054	0.719121	-7.7185	1.17703e-14	3.42262e-11	ZZ	G	C	110084176	hydroxysteroid 17-beta dehydrogenase 3 [Source:NCBI gene;Acc:110084176]
ENSPVIG00000002728	RHCG	1515.36	-5.88228	0.785395	-7.48958	6.90925e-14	1.72208e-10	ZZ	G	C	110072932	Rh family C glycoprotein [Source:NCBI gene;Acc:110072932]
ENSPVIG00000019713		137.361	-3.46945	0.485329	-7.14865	8.7633e-13	1.91117e-09	ZZ	G	C	110074603	group 10 secretory phospholipase A2-like [Source:NCBI gene;Acc:110074603]
ENSPVIG00000012375	TIAM2	829.799	-2.5699	0.365781	-7.02578	2.12868e-12	4.12657e-09	ZZ	G	F	110082992	TIAM Rac1 associated GEF 2 [Source:NCBI gene;Acc:110082992]
ENSPVIG00000016476	MICAL2	872.146	-2.71825	0.399822	-6.79865	1.05607e-11	1.84253e-08	ZZ	G	F	110080915	microtubule associated monooxygenase, calponin and LIM domain containing 2 [Source:NCBI gene;Acc:110080915]
ENSPVIG00000015444		1011.97	-4.32324	0.641883	-6.73524	1.63656e-11	2.59573e-08	ZZ	G	C	110078568	trans-1,2-dihydrobenzene-1,2-diol dehydrogenase-like [Source:NCBI gene;Acc:110078568]
ENSPVIG00000024938	CYP19A1	1692.09	4.29651	0.651822	6.59154	4.35296e-11	6.32884e-08	ZW	G	F	110077216	aromatase [Source:NCBI gene;Acc:110077216]
ENSPVIG00000010412	DMRT1	996.3	-4.23255	0.645903	-6.55292	5.64232e-11	7.57242e-08	ZZ	G	C	110085460	doublesex and mab-3 related transcription factor 1 [Source:NCBI gene;Acc:110085460]
ENSPVIG00000025587	FOXL2	56.2459	3.93306	0.602539	6.52748	6.68856e-11	8.33538e-08	ZW	G	C		forkhead box L2 [Source:HGNC Symbol;Acc:HGNC:1092]
ENSPVIG00000007252	PLCB1	665.128	-2.71423	0.418708	-6.4824	9.02734e-11	1.05e-07	ZZ	G	C	110087370	phospholipase C beta 1 [Source:NCBI gene;Acc:110087370]
ENSPVIG00000024316		660.113	-5.4644	0.851575	-6.41682	1.39151e-10	1.51735e-07	ZZ	G	F	110071205	gametocyte-specific factor 1-like [Source:NCBI gene;Acc:110071205]
ENSPVIG00000000206	WIF1	675.634	-3.33591	0.547771	-6.08996	1.12938e-09	1.15908e-06	ZZ	D	H	110075088	WNT inhibitory factor 1 [Source:NCBI gene;Acc:110075088]
ENSPVIG00000019984	SAMD7	23.3013	-4.90053	0.825021	-5.93988	2.85229e-09	2.76466e-06	ZZ	D	M	110079070	sterile alpha motif domain containing 7 [Source:NCBI gene;Acc:110079070]
ENSPVIG00000009902	PSTPIP2	1268.59	-2.79405	0.483379	-5.78024	7.4592e-09	6.8495e-06	ZZ	G	C	110085935	proline-serine-threonine phosphatase interacting protein 2 [Source:NCBI gene;Acc:110085935]
ENSPVIG00000023651	GDAP1L1	112.145	2.74183	0.478705	5.7276	1.01864e-08	8.88609e-06	ZW	G	C	110076758	ganglioside induced differentiation associated protein 1 like 1 [Source:NCBI gene;Acc:110076758]
ENSPVIG00000008173		1527.72	-2.93653	0.513632	-5.71719	1.08302e-08	8.99782e-06	ZZ	G	C
ENSPVIG00000000575	CNTN1	247.246	-4.40239	0.775131	-5.67955	1.35048e-08	1.02443e-05	ZZ	G	C	110082138	contactin 1 [Source:NCBI gene;Acc:110082138]
ENSPVIG00000019919		115.725	4.65107	0.817871	5.6868	1.29439e-08	1.02443e-05	ZW	A	L	110075079	myosin-1B-like [Source:NCBI gene;Acc:110075079]
ENSPVIG00000006763		19.3051	-3.53656	0.628435	-5.62756	1.82776e-08	1.20003e-05	ZZ	G	F
ENSPVIG00000002361		78.2139	-2.20174	0.391807	-5.61944	1.91581e-08	1.20003e-05	ZZ	G	F	110072376	protein phosphatase, Mg2+/Mn2+ dependent 1J [Source:NCBI gene;Acc:110072376]
ENSPVIG00000007697	TNNT2	218.759	4.86354	0.86395	5.62942	1.80819e-08	1.20003e-05	ZW	A	I		troponin T2, cardiac type [Source:HGNC Symbol;Acc:HGNC:11949]
ENSPVIG00000001339	MYOZ2	34.1891	4.94634	0.879037	5.627	1.83374e-08	1.20003e-05	ZW	A	L	110072812	myozenin 2 [Source:NCBI gene;Acc:110072812]
ENSPVIG00000011854	CHRND	40.3101	6.05365	1.07744	5.61853	1.92587e-08	1.20003e-05	ZW	A	I	110088879	cholinergic receptor nicotinic delta subunit [Source:NCBI gene;Acc:110088879]
ENSPVIG00000003726	SMYD1	70.0331	4.36074	0.782295	5.57428	2.48549e-08	1.49532e-05	ZW	A	L	110086348	SET and MYND domain containing 1 [Source:NCBI gene;Acc:110086348]
ENSPVIG00000023982	ACTC1	659.884	4.61183	0.829319	5.56099	2.68254e-08	1.56008e-05	ZW	A	L	110076864	actin alpha cardiac muscle 1 [Source:NCBI gene;Acc:110076864]
ENSPVIG00000022553	DKK3	336.982	-2.90504	0.525032	-5.53307	3.14674e-08	1.77101e-05	ZZ	D	H	110077161	dickkopf-related protein 3-like [Source:NCBI gene;Acc:110077161]
ENSPVIG00000020506	CKM	699.298	4.69203	0.857495	5.47179	4.45511e-08	2.42901e-05	ZW	A	I	110075760	creatine kinase, M-type [Source:NCBI gene;Acc:110075760]
ENSPVIG00000007460		469.659	8.46063	1.56027	5.42253	5.87604e-08	3.10664e-05	ZW	A	I	110091214	nuclear GTPase, germinal center associated [Source:NCBI gene;Acc:110091214]
ENSPVIG00000006345		30.3509	4.62023	0.855699	5.39937	6.68754e-08	3.43169e-05	ZW	A	L	110086550	vitamin D3 hydroxylase-associated protein-like [Source:NCBI gene;Acc:110086550]
ENSPVIG00000010873		677.232	-2.27546	0.425329	-5.34987	8.8015e-08	4.38742e-05	ZZ	G	C
ENSPVIG00000000545	SHANK3	1532.15	-2.29582	0.429658	-5.34336	9.12404e-08	4.42187e-05	ZZ	G	C		SH3 and multiple ankyrin repeat domains 3 [Source:HGNC Symbol;Acc:HGNC:14294]
ENSPVIG00000007687	TNNI1	91.5589	4.82529	0.908138	5.31339	1.07603e-07	5.07391e-05	ZW	A	I	110073335	troponin I1, slow skeletal type [Source:NCBI gene;Acc:110073335]
ENSPVIG00000014446		374.792	-4.1488	0.782646	-5.30099	1.15176e-07	5.20047e-05	ZZ	G	C	110074027	galactosylgalactosylxylosylprotein 3-beta-glucuronosyltransferase 1-like [Source:NCBI gene;Acc:110074027]
ENSPVIG00000024702		798.158	-2.41929	0.45653	-5.2993	1.16248e-07	5.20047e-05	ZZ	G	C	110088642	spermatogenesis associated 13 [Source:NCBI gene;Acc:110088642]
ENSPVIG00000024846		55.0796	-3.64839	0.697356	-5.23175	1.67914e-07	7.32397e-05	ZZ	G	C	110076090	shisa family member 8 [Source:NCBI gene;Acc:110076090]
ENSPVIG00000004027	INSYN2A	91.985	-1.98985	0.381801	-5.21175	1.87066e-07	7.96036e-05	ZZ	G	C	110077910	inhibitory synaptic factor 2A [Source:NCBI gene;Acc:110077910]
ENSPVIG00000005713	HK1	1254.01	-1.15582	0.222877	-5.18591	2.14967e-07	8.92981e-05	ZZ	G	C	110086784	hexokinase-1 [Source:NCBI gene;Acc:110086784]
ENSPVIG00000024519		123.479	-3.39957	0.660838	-5.14433	2.68481e-07	0.000108935	ZZ	A	L	110071811	spalt like transcription factor 4 [Source:NCBI gene;Acc:110071811]
ENSPVIG00000020458	VEPH1	161.375	-3.11436	0.607607	-5.12562	2.96566e-07	0.000117595	ZZ	G	C	110078065	ventricular zone expressed PH domain containing 1 [Source:NCBI gene;Acc:110078065]
ENSPVIG00000002596	MYL1	321.529	5.63713	1.10742	5.09035	3.5741e-07	0.000138572	ZW	A	L	110072388	myosin light chain 1 [Source:NCBI gene;Acc:110072388]
ENSPVIG00000021290	F3	264.242	-3.14341	0.619808	-5.07159	3.94498e-07	0.000144143	ZZ	G	F	110076522	coagulation factor III, tissue factor [Source:NCBI gene;Acc:110076522]
ENSPVIG00000003071	AGPAT5	456.949	-1.60228	0.315993	-5.0706	3.96566e-07	0.000144143	ZZ	G	F	110081249	1-acylglycerol-3-phosphate O-acyltransferase 5 [Source:NCBI gene;Acc:110081249]
ENSPVIG00000017411	TNNC2	168.159	4.42219	0.871569	5.07382	3.89903e-07	0.000144143	ZW	A	I	110086216	troponin C2, fast skeletal type [Source:NCBI gene;Acc:110086216]
ENSPVIG00000024407	EYA2	352.485	1.90185	0.377129	5.04296	4.58376e-07	0.00016321	ZW	G	C	110071783	EYA transcriptional coactivator and phosphatase 2 [Source:NCBI gene;Acc:110071783]
ENSPVIG00000021287	SLC44A3	239.034	-2.38329	0.475762	-5.00941	5.45977e-07	0.000190513	ZZ	G	C	110076506	solute carrier family 44 member 3 [Source:NCBI gene;Acc:110076506]
ENSPVIG00000007493	MYOG	31.682	5.9328	1.18927	4.98861	6.08144e-07	0.000208045	ZW	A	I	110073338	myogenin [Source:NCBI gene;Acc:110073338]
ENSPVIG00000007201	TBC1D2	150.215	-3.35087	0.676681	-4.95191	7.34875e-07	0.000246565	ZZ	G	F		TBC1 domain family member 2 [Source:HGNC Symbol;Acc:HGNC:18026]
ENSPVIG00000010466	FMOD	2966.07	-2.92893	0.59225	-4.94543	7.59753e-07	0.000250102	ZZ	G	C	110080742	fibromodulin [Source:NCBI gene;Acc:110080742]
ENSPVIG00000019470	GPM6B	372.5	-2.27046	0.465953	-4.87272	1.10073e-06	0.000355636	ZZ	D	M	110075468	glycoprotein M6B [Source:NCBI gene;Acc:110075468]
ENSPVIG00000000426	MYLPF	413.525	4.12564	0.847372	4.86875	1.12308e-06	0.000356262	ZW	A	I	110090087	myosin light chain, phosphorylatable, fast skeletal muscle [Source:NCBI gene;Acc:110090087]
ENSPVIG00000010217	CNGB1	81.4425	-2.58433	0.532874	-4.84978	1.23597e-06	0.000381473	ZZ	D	M	110081338	cyclic nucleotide gated channel subunit beta 1 [Source:NCBI gene;Acc:110081338]
ENSPVIG00000019203	FRZB	753.952	-2.49959	0.515577	-4.84813	1.24629e-06	0.000381473	ZZ	G	C	110086680	frizzled related protein [Source:NCBI gene;Acc:110086680]
ENSPVIG00000004184	RFTN2	1278.02	-2.21755	0.458889	-4.83243	1.34877e-06	0.000405724	ZZ	G	C	110079882	raftlin family member 2 [Source:NCBI gene;Acc:110079882]
ENSPVIG00000024317	NCKAP1L	353.513	-2.33632	0.483969	-4.82742	1.38312e-06	0.000409005	ZZ	D	H	110071189	NCK associated protein 1 like [Source:NCBI gene;Acc:110071189]
ENSPVIG00000007690		602.9	2.68913	0.55853	4.81465	1.47456e-06	0.000428778	ZW	A	L	110073399	ladinin 1 [Source:NCBI gene;Acc:110073399]
ENSPVIG00000000508	TNNT3	47.4209	4.94209	1.02781	4.80836	1.52176e-06	0.000435247	ZW	A	I		troponin T3, fast skeletal type [Source:HGNC Symbol;Acc:HGNC:11950]
ENSPVIG00000008256	CRELD2	519.87	-1.01742	0.212287	-4.79265	1.64595e-06	0.000455824	ZZ	D	M	110076229	cysteine rich with EGF like domains 2 [Source:NCBI gene;Acc:110076229]
ENSPVIG00000004299	RAP1GDS1	1040.86	1.17287	0.24458	4.79545	1.62309e-06	0.000455824	ZW	G	F	110083968	Rap1 GTPase-GDP dissociation stimulator 1 [Source:NCBI gene;Acc:110083968]
ENSPVIG00000006768	NRG3	57.6074	-2.86047	0.602961	-4.74403	2.09504e-06	0.000571126	ZZ	D	M	110080706	pro-neuregulin-3, membrane-bound isoform-like [Source:NCBI gene;Acc:110080706]
ENSPVIG00000023630	PDLIM3	316.966	-2.04779	0.433393	-4.72503	2.30087e-06	0.000617588	ZZ	G	C	110083703	PDZ and LIM domain 3 [Source:NCBI gene;Acc:110083703]
ENSPVIG00000022544	C8B	269.973	-4.1348	0.877948	-4.70962	2.48174e-06	0.000656045	ZZ	G	F	110077118	complement C8 beta chain [Source:NCBI gene;Acc:110077118]
ENSPVIG00000023955	PROC	32.138	-5.32279	1.13323	-4.697	2.64012e-06	0.000687495	ZZ	F	J	110075800	protein C, inactivator of coagulation factors Va and VIIIa [Source:NCBI gene;Acc:110075800]
ENSPVIG00000025189	KLHL41	87.4647	3.63078	0.773788	4.69221	2.70266e-06	0.000693431	ZW	A	L	110076895	kelch like family member 41 [Source:NCBI gene;Acc:110076895]
ENSPVIG00000024518		17.9512	-3.45109	0.743413	-4.64222	3.44679e-06	0.000871537	ZZ	A	L
ENSPVIG00000020930		41.8054	4.22083	0.915378	4.61103	4.00683e-06	0.000998675	ZW	A	I	110088239	transcription factor HES-5-like [Source:NCBI gene;Acc:110088239]
ENSPVIG00000004183		481.506	-3.69008	0.801951	-4.60138	4.19704e-06	0.00101971	ZZ	G	C	110082134	neuronal cell adhesion molecule [Source:NCBI gene;Acc:110082134]
ENSPVIG00000006710	STK17B	904.702	-1.99375	0.433345	-4.60083	4.20813e-06	0.00101971	ZZ	G	F	110079879	serine/threonine kinase 17b [Source:NCBI gene;Acc:110079879]
ENSPVIG00000025659	MCTP1	72.1898	-3.62889	0.789821	-4.59458	4.33631e-06	0.00103183	ZZ	A	L	110078785	multiple C2 and transmembrane domain containing 1 [Source:NCBI gene;Acc:110078785]
ENSPVIG00000000588	TNNI2	227.21	3.11908	0.679146	4.59266	4.3764e-06	0.00103183	ZW	A	I	110076541	troponin I2, fast skeletal type [Source:NCBI gene;Acc:110076541]
ENSPVIG00000006134		17.7398	4.06666	0.888681	4.57606	4.73811e-06	0.00110221	ZW	A	I	110078754	6-pyruvoyl tetrahydrobiopterin synthase-like [Source:NCBI gene;Acc:110078754]
ENSPVIG00000014672	OPLAH	745.891	-1.61924	0.354641	-4.56587	4.97437e-06	0.00114195	ZZ	G	C	110084803	5-oxoprolinase, ATP-hydrolysing [Source:NCBI gene;Acc:110084803]
ENSPVIG00000016967		556.073	-1.5119	0.331608	-4.5593	5.13235e-06	0.00116291	ZZ	A	I
ENSPVIG00000016966	LGALS12	1125.59	-2.29137	0.503162	-4.55393	5.26528e-06	0.00117773	ZZ	G	C	110090220	galectin 12 [Source:NCBI gene;Acc:110090220]
ENSPVIG00000010729	MYL2	86.138	3.88303	0.853372	4.55021	5.35918e-06	0.00118357	ZW	A	L	110083871	myosin light chain 2 [Source:NCBI gene;Acc:110083871]
ENSPVIG00000021073	DGKG	16.7692	4.08301	0.898568	4.54391	5.52215e-06	0.00120431	ZW	A	L	110075796	diacylglycerol kinase gamma [Source:NCBI gene;Acc:110075796]
ENSPVIG00000013508	CNTN2	133.935	-2.86004	0.633841	-4.51223	6.41497e-06	0.00138175	ZZ	G	F	110080916	contactin 2 [Source:NCBI gene;Acc:110080916]
ENSPVIG00000021943	GCNT7	44.8156	-3.47354	0.773517	-4.49058	7.10289e-06	0.00147979	ZZ	G	F	110081091	glucosaminyl (N-acetyl) transferase family member 7 [Source:NCBI gene;Acc:110081091]
ENSPVIG00000009426		155.201	-2.89114	0.643916	-4.48993	7.12459e-06	0.00147979	ZZ	G	C	110081834	sulfotransferase family 2B member 1 [Source:NCBI gene;Acc:110081834]
ENSPVIG00000021944	TFAP2C	60.3653	3.79983	0.84564	4.49344	7.00817e-06	0.00147979	ZW	A	L	110081070	transcription factor AP-2 gamma [Source:NCBI gene;Acc:110081070]
ENSPVIG00000007971	ADRB2	51.4144	3.44426	0.769192	4.47776	7.54302e-06	0.00154827	ZW	A	L	110086179	beta-2 adrenergic receptor-like [Source:NCBI gene;Acc:110086179]
ENSPVIG00000007500	MYBPH	65.3099	3.88578	0.86884	4.47238	7.73556e-06	0.00156933	ZW	A	I	110073330	myosin binding protein H [Source:NCBI gene;Acc:110073330]
ENSPVIG00000017356		216.415	-3.04679	0.681635	-4.46983	7.82823e-06	0.00156987	ZZ	G	C	110074905	inactive phospholipase C-like protein 2 [Source:NCBI gene;Acc:110074905]
ENSPVIG00000015931		29.6984	-2.86536	0.64207	-4.46268	8.09393e-06	0.00159865	ZZ	A	I
ENSPVIG00000015284	RFTN1	457.593	2.03253	0.455614	4.46107	8.155e-06	0.00159865	ZW	G	F	110072095	raftlin, lipid raft linker 1 [Source:NCBI gene;Acc:110072095]
ENSPVIG00000001597	ABCF3	1727.74	-1.12794	0.253209	-4.45458	8.40575e-06	0.0016295	ZZ	A	I	110091593	ATP binding cassette subfamily F member 3 [Source:NCBI gene;Acc:110091593]
ENSPVIG00000012588	CNMD	572.424	-3.03725	0.682689	-4.44895	8.62914e-06	0.00165443	ZZ	G	F	110084680	chondromodulin [Source:NCBI gene;Acc:110084680]
ENSPVIG00000016414		27.259	-2.51323	0.565212	-4.44653	8.72689e-06	0.00165498	ZZ	A	I
ENSPVIG00000009119		303.414	-2.33468	0.53149	-4.3927	1.11951e-05	0.00210023	ZZ	G	C	110081741	MISP family member 3 [Source:NCBI gene;Acc:110081741]
ENSPVIG00000019123	LPAR3	57.924	-3.33195	0.761465	-4.37572	1.21034e-05	0.00224648	ZZ	G	F	110079734	lysophosphatidic acid receptor 3 [Source:NCBI gene;Acc:110079734]
ENSPVIG00000018232	MAP3K21	655.897	-2.05726	0.473638	-4.34353	1.40209e-05	0.00254815	ZZ	G	F	110075498	mitogen-activated protein kinase kinase kinase 21 [Source:NCBI gene;Acc:110075498]
ENSPVIG00000021565	PIK3CD	518.488	1.84116	0.423728	4.34514	1.39188e-05	0.00254815	ZW	A	L	110073252	phosphatidylinositol-4,5-bisphosphate 3-kinase catalytic subunit delta [Source:NCBI gene;Acc:110073252]
ENSPVIG00000015509	SLC16A12	127.901	-3.09256	0.715982	-4.31933	1.56504e-05	0.00281497	ZZ	G	F	110084134	solute carrier family 16 member 12 [Source:NCBI gene;Acc:110084134]
ENSPVIG00000004321	ALDH1A3	222.293	-3.06011	0.712305	-4.29607	1.73851e-05	0.00309508	ZZ	G	F	110072975	aldehyde dehydrogenase 1 family member A3 [Source:NCBI gene;Acc:110072975]
ENSPVIG00000005953		19235.8	-2.44797	0.57264	-4.27489	1.9123e-05	0.0033701	ZZ	G	C	110072647	anti-Mullerian hormone [Source:NCBI gene;Acc:110072647]
ENSPVIG00000002360		31.2356	-2.72358	0.63787	-4.2698	1.9565e-05	0.00341351	ZZ	G	F
ENSPVIG00000015152	DNER	106.106	-2.36465	0.555904	-4.2537	2.10268e-05	0.00363222	ZZ	A	L	110078448	delta/notch like EGF repeat containing [Source:NCBI gene;Acc:110078448]
ENSPVIG00000008621	SERPINE2	987.062	-1.74707	0.412231	-4.2381	2.25423e-05	0.00385584	ZZ	A	I	110079971	serpin family E member 2 [Source:NCBI gene;Acc:110079971]
ENSPVIG00000009470	EMP3	358.953	-1.55224	0.36663	-4.23381	2.29761e-05	0.00389189	ZZ	G	C	110081864	epithelial membrane protein 3 [Source:NCBI gene;Acc:110081864]
ENSPVIG00000013620	GPC1	1055.13	-2.76664	0.654442	-4.22748	2.36319e-05	0.00396448	ZZ	G	C	110075293	glypican 1 [Source:NCBI gene;Acc:110075293]
ENSPVIG00000015949		42.3236	-2.15345	0.509955	-4.22283	2.41258e-05	0.00400879	ZZ	A	I
ENSPVIG00000012245	TENT5A	877.221	-1.88346	0.447722	-4.20678	2.59038e-05	0.00426363	ZZ	G	C	110080745	terminal nucleotidyltransferase 5A [Source:NCBI gene;Acc:110080745]
ENSPVIG00000013629	PIK3R6	117.35	-2.59517	0.617478	-4.20286	2.63567e-05	0.00429762	ZZ	G	F	110080433	phosphoinositide-3-kinase regulatory subunit 6 [Source:NCBI gene;Acc:110080433]
ENSPVIG00000010423		11555.2	-1.51842	0.364932	-4.16083	3.17087e-05	0.00512242	ZZ	G	C	110085446	tight junction protein 2 [Source:NCBI gene;Acc:110085446]
ENSPVIG00000014482	HAGH	356.65	1.7272	0.41756	4.1364	3.52791e-05	0.00564693	ZW	A	L	110085598	hydroxyacylglutathione hydrolase, mitochondrial-like [Source:NCBI gene;Acc:110085598]
ENSPVIG00000018931		31.3779	4.02459	0.983735	4.09113	4.29272e-05	0.00680864	ZW	A	I	110080624	musculoskeletal, embryonic nuclear protein 1 [Source:NCBI gene;Acc:110080624]
ENSPVIG00000014495	LMF1	230.476	-1.69449	0.417464	-4.05902	4.92789e-05	0.00763795	ZZ	G	C	110085607	lipase maturation factor 1 [Source:NCBI gene;Acc:110085607]
ENSPVIG00000006265	ATP1B3	440.774	-1.21994	0.300617	-4.05812	4.94692e-05	0.00763795	ZZ	A	L	110078437	ATPase Na+/K+ transporting subunit beta 3 [Source:NCBI gene;Acc:110078437]
ENSPVIG00000016269	TFAP2A	51.8152	3.42707	0.843744	4.06174	4.87089e-05	0.00763795	ZW	A	I	110080863	transcription factor AP-2 alpha [Source:NCBI gene;Acc:110080863]
ENSPVIG00000014772		22.8729	3.34946	0.831097	4.03017	5.57357e-05	0.00853001	ZW	A	I	110087598	catenin alpha-3-like [Source:NCBI gene;Acc:110087598]
ENSPVIG00000022410		17.4106	3.28721	0.817772	4.01971	5.82695e-05	0.00884025	ZW	A	I	110073790	MPL proto-oncogene, thrombopoietin receptor [Source:NCBI gene;Acc:110073790]
ENSPVIG00000005189	PHACTR1	273.721	1.91081	0.475709	4.01676	5.90043e-05	0.00887456	ZW	A	L	110089282	phosphatase and actin regulator 1 [Source:NCBI gene;Acc:110089282]
ENSPVIG00000016692	SH3BP4	1005.42	-0.892877	0.223583	-3.99349	6.51068e-05	0.00970871	ZZ	G	C	110086100	SH3 domain binding protein 4 [Source:NCBI gene;Acc:110086100]
ENSPVIG00000004076		268.367	-3.732	0.936226	-3.98622	6.71343e-05	0.00992621	ZZ	A	L	110071452	zona pellucida sperm-binding protein 3-like [Source:NCBI gene;Acc:110071452]
ENSPVIG00000008941	SLC7A9	5.40437	-5.01539	1.26183	-3.9747	7.04686e-05	0.0103316	ZZ	A	I	110091722	solute carrier family 7 member 9 [Source:NCBI gene;Acc:110091722]
ENSPVIG00000010197		60.0865	-3.99516	1.00684	-3.96801	7.24762e-05	0.0104503	ZZ	G	C
ENSPVIG00000017919		52.526	-3.37479	0.850263	-3.96911	7.21418e-05	0.0104503	ZZ	D	H	110090436	NADPH oxidase organizer 1 [Source:NCBI gene;Acc:110090436]
ENSPVIG00000014294	GRAMD1C	169.771	-2.32281	0.586874	-3.95795	7.55969e-05	0.010811	ZZ	A	L	110084758	GRAM domain containing 1C [Source:NCBI gene;Acc:110084758]
ENSPVIG00000017292		180.114	3.54531	0.900342	3.93773	8.22553e-05	0.0116676	ZW	F	K	110090300	keratin, type II cytoskeletal 5-like [Source:NCBI gene;Acc:110090300]
ENSPVIG00000001294	PRSS12	116.233	-2.69653	0.687358	-3.92304	8.74377e-05	0.0122042	ZZ	A	I	110072860	serine protease 12 [Source:NCBI gene;Acc:110072860]
ENSPVIG00000015482		598.39	1.81917	0.463639	3.92367	8.7209e-05	0.0122042	ZW	G	F	110078592	protein kinase C and casein kinase substrate in neurons protein 2-like [Source:NCBI gene;Acc:110078592]
ENSPVIG00000007477		359.688	2.43606	0.622213	3.91516	9.03425e-05	0.0125096	ZW	G	C	110091229	ras-related protein Rab-11A-like [Source:NCBI gene;Acc:110091229]
ENSPVIG00000010975	CDO1	785.405	-2.49765	0.638822	-3.90977	9.23822e-05	0.0126913	ZZ	G	C	110072047	cysteine dioxygenase type 1 [Source:NCBI gene;Acc:110072047]
ENSPVIG00000024690	MAPK4	16.4719	-3.70687	0.949805	-3.90277	9.50992e-05	0.0129625	ZZ	D	H	110088632	mitogen-activated protein kinase 4 [Source:NCBI gene;Acc:110088632]
ENSPVIG00000016968		274.083	-2.70624	0.693932	-3.89986	9.6249e-05	0.0130175	ZZ	F	K	110090219	leucine rich repeat and fibronectin type III domain containing 4 [Source:NCBI gene;Acc:110090219]
ENSPVIG00000021081		63.2191	3.48793	0.895194	3.89628	9.76819e-05	0.0131097	ZW	A	I	110078081	killer cell lectin-like receptor subfamily F member 1 [Source:NCBI gene;Acc:110078081]
ENSPVIG00000024375		162.422	1.60835	0.413301	3.89147	9.96398e-05	0.0132703	ZW	G	C	110071748	LIM homeobox transcription factor 1-alpha-like [Source:NCBI gene;Acc:110071748]
ENSPVIG00000014659	MYH7	136.156	2.54274	0.654098	3.88739	0.000101326	0.0133282	ZW	D	M	110087836	myosin-7 [Source:NCBI gene;Acc:110087836]
ENSPVIG00000020395	ABCG1	55.6293	3.29557	0.847902	3.88673	0.000101602	0.0133282	ZW	A	L	110074079	ATP binding cassette subfamily G member 1 [Source:NCBI gene;Acc:110074079]
ENSPVIG00000012388	VIP	7.80599	-4.16708	1.07494	-3.87658	0.000105934	0.0136906	ZZ	A	L	110084604	vasoactive intestinal peptide [Source:NCBI gene;Acc:110084604]
ENSPVIG00000009211	CYP11A1	1163.9	3.20332	0.826091	3.87769	0.000105454	0.0136906	ZW	G	F	110084450	cholesterol side-chain cleavage enzyme, mitochondrial [Source:NCBI gene;Acc:110084450]
ENSPVIG00000010198		146.861	2.53861	0.656206	3.86862	0.000109453	0.0140414	ZW	A	I	110085177	envoplakin [Source:NCBI gene;Acc:110085177]
ENSPVIG00000020389	LDLRAD4	417.94	0.98624	0.257896	3.82418	0.000131208	0.0167094	ZW	G	F	110078040	low density lipoprotein receptor class A domain containing 4 [Source:NCBI gene;Acc:110078040]
ENSPVIG00000021658		29.4791	-2.56324	0.670862	-3.82082	0.000133009	0.016816	ZZ	G	C
ENSPVIG00000024315	GTSF1	3601.61	-1.82553	0.479344	-3.80839	0.000139872	0.0175564	ZZ	D	H	110071135	gametocyte specific factor 1 [Source:NCBI gene;Acc:110071135]
ENSPVIG00000004699		19.1774	-2.36145	0.62091	-3.80322	0.00014283	0.0177996	ZZ	A	I
ENSPVIG00000014397	DCLK1	271.23	-1.56068	0.411249	-3.79499	0.000147652	0.0182701	ZZ	G	C	110074014	doublecortin like kinase 1 [Source:NCBI gene;Acc:110074014]
ENSPVIG00000005126	SBK2	10.2746	4.5275	1.1942	3.79124	0.000149898	0.0184173	ZW	A	L	110086445	SH3 domain binding kinase family member 2 [Source:NCBI gene;Acc:110086445]
ENSPVIG00000017558		9.87325	-3.38452	0.895136	-3.78101	0.000156192	0.0190127	ZZ	A	L	110088018	L-amino-acid oxidase-like [Source:NCBI gene;Acc:110088018]
ENSPVIG00000002724	FRMD3	145.179	-2.8463	0.753018	-3.77985	0.000156923	0.0190127	ZZ	G	C	110089633	FERM domain containing 3 [Source:NCBI gene;Acc:110089633]
ENSPVIG00000021927		18.4435	3.71241	0.982918	3.77693	0.000158774	0.0191044	ZW	A	I
ENSPVIG00000010438		883.896	1.19051	0.316054	3.76679	0.000165357	0.0197602	ZW	A	I	110080664	cyclin D3 [Source:NCBI gene;Acc:110080664]
ENSPVIG00000010662	GJA5	22.5282	5.06833	1.34701	3.76266	0.000168117	0.0199534	ZW	A	I	110088552	gap junction protein alpha 5 [Source:NCBI gene;Acc:110088552]
ENSPVIG00000019988	LRRC31	74.1053	-3.54437	0.942587	-3.76025	0.000169741	0.0200069	ZZ	G	C	110079063	leucine rich repeat containing 31 [Source:NCBI gene;Acc:110079063]
ENSPVIG00000006544	UBE2Q2	397.363	1.12879	0.300346	3.75829	0.000171076	0.0200069	ZW	A	L	110086844	ubiquitin conjugating enzyme E2 Q2 [Source:NCBI gene;Acc:110086844]
ENSPVIG00000014099	CEBPD	163.18	1.5684	0.417468	3.75693	0.000172008	0.0200069	ZW	A	L		CCAAT enhancer binding protein delta [Source:HGNC Symbol;Acc:HGNC:1835]
ENSPVIG00000005609		42.9026	2.92643	0.780357	3.75012	0.000176751	0.0204223	ZW	A	I	110082211	parvalbumin beta-like [Source:NCBI gene;Acc:110082211]
ENSPVIG00000019651		185.787	1.7484	0.467057	3.74345	0.000181509	0.0208341	ZW	A	L	110074616	coproporphyrinogen oxidase [Source:NCBI gene;Acc:110074616]
ENSPVIG00000024542		800.156	-3.15709	0.844572	-3.7381	0.000185419	0.0210065	ZZ	G	F	110071835	glycerol-3-phosphate dehydrogenase 1-like protein [Source:NCBI gene;Acc:110071835]
ENSPVIG00000012024	CHRNA1	32.6896	3.82398	1.02264	3.73932	0.000184519	0.0210065	ZW	F	K	110085218	cholinergic receptor nicotinic alpha 1 subunit [Source:NCBI gene;Acc:110085218]
ENSPVIG00000009338		164.546	-1.62682	0.43679	-3.72449	0.000195708	0.021888	ZZ	A	L	110082374	monocarboxylate transporter 13-like [Source:NCBI gene;Acc:110082374]
ENSPVIG00000020221	SLC25A37	1626.7	2.0931	0.561781	3.72583	0.000194672	0.021888	ZW	A	L	110072191	solute carrier family 25 member 37 [Source:NCBI gene;Acc:110072191]
ENSPVIG00000011849	CHRNG	16.0678	4.16999	1.12305	3.71308	0.00020475	0.0227533	ZW	A	I	110088880	cholinergic receptor nicotinic gamma subunit [Source:NCBI gene;Acc:110088880]
ENSPVIG00000017212	DHRS3	132.812	1.71027	0.461255	3.70786	0.000209017	0.0230805	ZW	D	M	110082458	dehydrogenase/reductase 3 [Source:NCBI gene;Acc:110082458]
ENSPVIG00000012834	ESR1	164.166	-2.56866	0.695176	-3.69497	0.00021991	0.0241003	ZZ	G	C	110085184	estrogen receptor 1 [Source:NCBI gene;Acc:110085184]
ENSPVIG00000007998	KAT2B	303.551	0.929201	0.251564	3.6937	0.000221015	0.0241003	ZW	A	L	110086852	lysine acetyltransferase 2B [Source:NCBI gene;Acc:110086852]
ENSPVIG00000001608	MYOM1	74.8339	2.25286	0.611424	3.68461	0.000229056	0.024822	ZW	A	L	110079423	myomesin 1 [Source:NCBI gene;Acc:110079423]
ENSPVIG00000015704		153.547	-2.27803	0.620617	-3.67059	0.00024199	0.0260617	ZZ	G	F	110084175	solute carrier family 35 member D2 [Source:NCBI gene;Acc:110084175]
ENSPVIG00000022665		51.1531	2.78796	0.759918	3.66877	0.000243723	0.0260874	ZW	A	I	110073791	Krueppel-like factor 2 [Source:NCBI gene;Acc:110073791]
ENSPVIG00000019965	SLC7A14	34.607	-2.50839	0.68404	-3.66702	0.000245391	0.0261057	ZZ	A	L	110079059	solute carrier family 7 member 14 [Source:NCBI gene;Acc:110079059]
ENSPVIG00000005502	PALMD	165.215	2.53446	0.692101	3.66198	0.000250269	0.0264633	ZW	A	I	110070341	palmdelphin [Source:NCBI gene;Acc:110070341]
ENSPVIG00000008996		33.3078	2.15832	0.589796	3.65944	0.000252771	0.0265669	ZW	A	I	110078884	NXPE family member 4-like [Source:NCBI gene;Acc:110078884]
ENSPVIG00000002211	DENND2C	208.222	2.07608	0.568472	3.65203	0.000260177	0.0271815	ZW	A	L	110072325	DENN domain containing 2C [Source:NCBI gene;Acc:110072325]
ENSPVIG00000012003	FRMD6	529.995	-1.33247	0.365145	-3.64915	0.000263112	0.027307	ZZ	G	C	110090900	FERM domain containing 6 [Source:NCBI gene;Acc:110090900]
ENSPVIG00000014749	EEF1A2	3345.6	2.04918	0.561759	3.64779	0.000264509	0.027307	ZW	A	L	110087587	eukaryotic translation elongation factor 1 alpha 2 [Source:NCBI gene;Acc:110087587]
ENSPVIG00000014847	GALC	172.721	-2.02101	0.55441	-3.64534	0.000267041	0.0274033	ZZ	A	L	110090986	galactosylceramidase [Source:NCBI gene;Acc:110090986]
ENSPVIG00000023271	SCCPDH	819.413	-0.913581	0.250718	-3.64386	0.000268583	0.0274033	ZZ	A	L	110076110	saccharopine dehydrogenase (putative) [Source:NCBI gene;Acc:110076110]
ENSPVIG00000015002	AADAC	74.3865	2.98073	0.819664	3.63652	0.000276343	0.0280311	ZW	A	L	110073025	arylacetamide deacetylase [Source:NCBI gene;Acc:110073025]
ENSPVIG00000015337	C7orf31	73.3544	4.42629	1.21834	3.63306	0.000280082	0.0282462	ZW	A	L	110073195	chromosome unknown C7orf31 homolog [Source:NCBI gene;Acc:110073195]
ENSPVIG00000019339	TAF6L	576.471	1.04187	0.28728	3.62668	0.000287086	0.0286217	ZW	A	L	110088142	TATA-box binding protein associated factor 6 like [Source:NCBI gene;Acc:110088142]
ENSPVIG00000019149	TXNIP	5116.9	1.39777	0.385342	3.62735	0.000286349	0.0286217	ZW	A	L	110088118	thioredoxin interacting protein [Source:NCBI gene;Acc:110088118]
ENSPVIG00000000618	SYT8	29.9885	3.06223	0.845373	3.62235	0.000291944	0.0289406	ZW	A	I	110076549	synaptotagmin 8 [Source:NCBI gene;Acc:110076549]
ENSPVIG00000012150	CELSR2	140.258	-1.51617	0.418952	-3.61897	0.000295777	0.0291549	ZZ	A	I	110085270	cadherin EGF LAG seven-pass G-type receptor 2 [Source:NCBI gene;Acc:110085270]
ENSPVIG00000022731	TMEM229B	192.826	-1.82705	0.505448	-3.61472	0.000300673	0.029471	ZZ	A	L	110082433	transmembrane protein 229B [Source:NCBI gene;Acc:110082433]
ENSPVIG00000009988	MLN	49.294	7.54023	2.08843	3.61048	0.000305626	0.0297892	ZW	A	I	110079666	motilin [Source:NCBI gene;Acc:110079666]
ENSPVIG00000008521	ADORA2B	51.2751	-1.56917	0.435357	-3.60433	0.000312964	0.0301673	ZZ	A	I	110087390	adenosine A2b receptor [Source:NCBI gene;Acc:110087390]
ENSPVIG00000017587		354.378	-1.2025	0.333586	-3.60475	0.000312452	0.0301673	ZZ	G	C	110073583	transmembrane protein 198-like [Source:NCBI gene;Acc:110073583]
ENSPVIG00000013172	CSRP3	12.1432	4.85248	1.34865	3.59801	0.000320657	0.030739	ZW	A	I	110073550	cysteine and glycine rich protein 3 [Source:NCBI gene;Acc:110073550]
ENSPVIG00000009981	APOBEC2	16.6922	3.5655	0.991518	3.596	0.000323146	0.0308084	ZW	A	L	110080091	apolipoprotein B mRNA editing enzyme catalytic subunit 2 [Source:NCBI gene;Acc:110080091]
ENSPVIG00000013939	P4HB	4762.25	-1.4274	0.397258	-3.59312	0.000326737	0.0308139	ZZ	A	I	110090577	prolyl 4-hydroxylase subunit beta [Source:NCBI gene;Acc:110090577]
ENSPVIG00000023893	ALX1	645.28	1.53726	0.427774	3.59362	0.000326114	0.0308139	ZW	G	F	110070266	ALX homeobox 1 [Source:NCBI gene;Acc:110070266]
ENSPVIG00000005326		28.0119	2.28527	0.636908	3.58806	0.000333146	0.0311127	ZW	A	I	110087298	angiopoietin-2-like [Source:NCBI gene;Acc:110087298]
ENSPVIG00000023026		37.1405	2.81849	0.785574	3.58781	0.000333472	0.0311127	ZW	A	L
ENSPVIG00000025366	ACOT12	26.6584	-1.97074	0.550608	-3.5792	0.000344646	0.0319843	ZZ	A	I	110077334	acyl-CoA thioesterase 12 [Source:NCBI gene;Acc:110077334]
ENSPVIG00000001787	PAQR8	27.0332	-2.50604	0.701543	-3.57218	0.000354022	0.0326805	ZZ	D	H	110077507	progestin and adipoQ receptor family member 8 [Source:NCBI gene;Acc:110077507]
ENSPVIG00000011057	SLC5A10	42.8366	-1.50798	0.4224	-3.57004	0.000356928	0.0327519	ZZ	D	M	110090798	solute carrier family 5 member 10 [Source:NCBI gene;Acc:110090798]
ENSPVIG00000017187	IFITM5	103.076	2.94087	0.824038	3.56885	0.000358549	0.0327519	ZW	D	H	110086199	interferon induced transmembrane protein 5 [Source:NCBI gene;Acc:110086199]
ENSPVIG00000010840	COG5	437.967	-0.897997	0.251718	-3.56747	0.000360442	0.0327533	ZZ	A	L	110089789	component of oligomeric golgi complex 5 [Source:NCBI gene;Acc:110089789]
ENSPVIG00000000340		18.973	-4.96826	1.39528	-3.56076	0.000369786	0.0334283	ZZ	G	F
ENSPVIG00000021034	ZMAT5	414.164	0.902384	0.253811	3.55534	0.000377494	0.0339492	ZW	A	I	110082872	zinc finger matrin-type 5 [Source:NCBI gene;Acc:110082872]
ENSPVIG00000011531		57.1657	2.36288	0.665279	3.5517	0.000382746	0.034245	ZW	G	F	110073976	5-hydroxytryptamine receptor 1A [Source:NCBI gene;Acc:110073976]
ENSPVIG00000009713	SLC16A7	92.4221	-2.28866	0.644872	-3.54901	0.000386679	0.0344204	ZZ	G	C	110079991	solute carrier family 16 member 7 [Source:NCBI gene;Acc:110079991]
ENSPVIG00000006950	CDA	232.915	1.85345	0.522768	3.54546	0.000391929	0.0347106	ZW	G	C	110070863	cytidine deaminase [Source:NCBI gene;Acc:110070863]
ENSPVIG00000008615	FAM107A	168.181	-2.15887	0.610353	-3.53708	0.000404578	0.0352934	ZZ	A	L	110079945	family with sequence similarity 107 member A [Source:NCBI gene;Acc:110079945]
ENSPVIG00000023242	SH3KBP1	842.238	-0.781272	0.220766	-3.53892	0.000401766	0.0352934	ZZ	G	C	110076718	SH3 domain containing kinase binding protein 1 [Source:NCBI gene;Acc:110076718]
ENSPVIG00000013189	GRID1	345.408	1.35718	0.383677	3.53731	0.00040423	0.0352934	ZW	G	C	110087527	glutamate receptor ionotropic, delta-1-like [Source:NCBI gene;Acc:110087527]
ENSPVIG00000015734	GAS2L3	463.42	-1.35944	0.385376	-3.52757	0.000419388	0.0364033	ZZ	G	C	110084201	growth arrest specific 2 like 3 [Source:NCBI gene;Acc:110084201]
ENSPVIG00000021731	PRR35	4.93026	-4.81056	1.36573	-3.52233	0.000427767	0.0369468	ZZ	A	L	110089489	proline rich 35 [Source:NCBI gene;Acc:110089489]
ENSPVIG00000016258	KCNJ3	13.1053	-2.39319	0.68082	-3.51516	0.000439482	0.0376839	ZZ	A	L	110080846	potassium inwardly rectifying channel subfamily J member 3 [Source:NCBI gene;Acc:110080846]
ENSPVIG00000000348		114.517	3.54204	1.00784	3.51448	0.000440621	0.0376839	ZW	A	I	110087660	histone H4 [Source:NCBI gene;Acc:110087660]
ENSPVIG00000011751		64.0842	-1.98947	0.567618	-3.50494	0.000456708	0.0388692	ZZ	G	C	110080397	eva-1 homolog C [Source:NCBI gene;Acc:110080397]
ENSPVIG00000008998		163.255	1.83443	0.523636	3.50325	0.000459618	0.0389269	ZW	A	L
ENSPVIG00000007272	CLEC3B	62.1285	6.11651	1.75605	3.4831	0.000495638	0.0417748	ZW	A	I	110086624	C-type lectin domain family 3 member B [Source:NCBI gene;Acc:110086624]
ENSPVIG00000013783	PTPRZ1	218.049	-2.14442	0.616042	-3.48097	0.000499611	0.0418386	ZZ	D	M	110084071	protein tyrosine phosphatase receptor type Z1 [Source:NCBI gene;Acc:110084071]
ENSPVIG00000013304	HTRA3	44.2676	-1.27612	0.366688	-3.48012	0.000501191	0.0418386	ZZ	A	L		HtrA serine peptidase 3 [Source:HGNC Symbol;Acc:HGNC:30406]
ENSPVIG00000018620	SNCAIP	583.583	-1.71099	0.49202	-3.47747	0.000506167	0.0418535	ZZ	A	I	110084346	synuclein alpha interacting protein [Source:NCBI gene;Acc:110084346]
ENSPVIG00000024157	ARHGAP42	579.428	1.00301	0.288426	3.47752	0.000506079	0.0418535	ZW	G	C	110080249	Rho GTPase activating protein 42 [Source:NCBI gene;Acc:110080249]
ENSPVIG00000007979		1132.47	-2.17283	0.627455	-3.46292	0.000534341	0.0435638	ZZ	G	C	110086222	complement factor H-like [Source:NCBI gene;Acc:110086222]
ENSPVIG00000015993	PLP1	877.447	-2.00423	0.578498	-3.46455	0.000531119	0.0435638	ZZ	G	C	110080183	proteolipid protein 1 [Source:NCBI gene;Acc:110080183]
ENSPVIG00000018040		37.3961	2.65276	0.76582	3.46394	0.000532326	0.0435638	ZW	A	L	110072627	basic phospholipase A2 PLA-B-like [Source:NCBI gene;Acc:110072627]
ENSPVIG00000025350	OCLN	192.2	-1.74904	0.50581	-3.4579	0.000544399	0.0441774	ZZ	A	L	110077356	occludin [Source:NCBI gene;Acc:110077356]
ENSPVIG00000003494	TRABD2A	175.074	-1.88456	0.545506	-3.45471	0.000550893	0.0444974	ZZ	G	C		TraB domain containing 2A [Source:HGNC Symbol;Acc:HGNC:27013]
ENSPVIG00000010574	TAGLN3	42.1617	3.3308	0.966032	3.44792	0.000564918	0.0454199	ZW	A	L	110088013	transgelin 3 [Source:NCBI gene;Acc:110088013]
ENSPVIG00000006382		13.7364	3.00354	0.87248	3.44254	0.000576288	0.0461215	ZW	A	L
ENSPVIG00000024517	ATP9A	274.609	-1.58558	0.461281	-3.43735	0.000587446	0.0467998	ZZ	A	L	110071810	ATPase phospholipid transporting 9A (putative) [Source:NCBI gene;Acc:110071810]
ENSPVIG00000024328	RAPGEF3	268.411	-1.34117	0.39054	-3.43413	0.000594464	0.0471437	ZZ	A	I	110071318	Rap guanine nucleotide exchange factor 3 [Source:NCBI gene;Acc:110071318]
ENSPVIG00000003360	KCNK12	111.425	1.53296	0.447065	3.42895	0.00060593	0.0478355	ZW	G	C	110079573	potassium two pore domain channel subfamily K member 12 [Source:NCBI gene;Acc:110079573]
ENSPVIG00000024353		114.61	2.5433	0.743648	3.42003	0.000626148	0.049209	ZW	A	I	110071744, 110071419	histone H2B 5 [Source:NCBI gene;Acc:110071744]
ENSPVIG00000002541	CYP26B1	270.337	-1.98096	0.58083	-3.41057	0.000648268	0.050719		E	E	110079849	cytochrome P450 26B1 [Source:NCBI gene;Acc:110079849]
ENSPVIG00000019591	SFRP2	1172.31	-1.73865	0.510098	-3.40847	0.000653292	0.0508838		E	B	110072795	secreted frizzled related protein 2 [Source:NCBI gene;Acc:110072795]
ENSPVIG00000000477	TRIM55	18.0001	3.03118	0.892041	3.39803	0.000678739	0.0518418			O	110089144	tripartite motif containing 55 [Source:NCBI gene;Acc:110089144]
ENSPVIG00000000620	SGK3	263.034	-1.55459	0.45762	-3.39713	0.000680971	0.0518418		E	E	110089237	serine/threonine-protein kinase Sgk3 [Source:NCBI gene;Acc:110089237]
ENSPVIG00000012526	GYG1	1176.79	0.777328	0.2285	3.40187	0.000669273	0.0518418			O	110073049	glycogenin 1 [Source:NCBI gene;Acc:110073049]
ENSPVIG00000016850	CPN2	11.8532	3.77997	1.11302	3.39615	0.00068342	0.0518418					carboxypeptidase N subunit 2 [Source:HGNC Symbol;Acc:HGNC:2313]
ENSPVIG00000018909	GPR19	18.8156	-3.97934	1.17084	-3.3987	0.000677068	0.0518418			O	110075004	G protein-coupled receptor 19 [Source:NCBI gene;Acc:110075004]
ENSPVIG00000022774		19.6053	5.47176	1.60998	3.39866	0.000677179	0.0518418				110088290, 110087660	histone H4 [Source:NCBI gene;Acc:110088290]
ENSPVIG00000017175	SFN	78.0623	2.22618	0.657424	3.38621	0.000708643	0.0535225		E	E	110086167	stratifin [Source:NCBI gene;Acc:110086167]
ENSPVIG00000011217		5.47936	4.96431	1.46694	3.38413	0.000714052	0.0535629		E	B
ENSPVIG00000020212		116.009	-1.61009	0.475846	-3.38364	0.000715319	0.0535629			O
ENSPVIG00000001530	KLHL40	10.2333	4.3239	1.27938	3.37968	0.000725695	0.0538775			O	110091572	kelch like family member 40 [Source:NCBI gene;Acc:110091572]
ENSPVIG00000010728	RAB36	30.9464	2.42699	0.717915	3.38061	0.000723258	0.0538775			O	110081986	RAB36, member RAS oncogene family [Source:NCBI gene;Acc:110081986]
ENSPVIG00000020929		22.5974	3.20629	0.949548	3.37665	0.000733751	0.0541972				110088236	transcription factor HES-5-like [Source:NCBI gene;Acc:110088236]
ENSPVIG00000022500		48.8352	-4.29597	1.27261	-3.37573	0.000736214	0.0541972			O
ENSPVIG00000013239		579.506	2.28144	0.676315	3.37334	0.000742625	0.0544394			O	110085484	dipeptidase 2-like [Source:NCBI gene;Acc:110085484]
ENSPVIG00000009944	MICAL1	491.646	-1.81454	0.539296	-3.36464	0.000766425	0.055949		E	B	110079674	microtubule associated monooxygenase, calponin and LIM domain containing 1 [Source:NCBI gene;Acc:110079674]
ENSPVIG00000008759	MGP	860.685	2.02698	0.602662	3.36337	0.000769969	0.0559736				110091378	matrix Gla protein [Source:NCBI gene;Acc:110091378]
ENSPVIG00000014867	GABRD	13.9724	-3.80911	1.13861	-3.3454	0.000821641	0.059482			O	110091003	gamma-aminobutyric acid type A receptor delta subunit [Source:NCBI gene;Acc:110091003]
ENSPVIG00000002396		287.533	-1.34939	0.404288	-3.3377	0.000844738	0.0604022		B	G	110079462	heparan sulfate 2-O-sulfotransferase 1 [Source:NCBI gene;Acc:110079462]
ENSPVIG00000011714	CDH15	23.2081	3.06901	0.918912	3.33983	0.0008383	0.0604022				110076242	cadherin 15 [Source:NCBI gene;Acc:110076242]
ENSPVIG00000012466	UCKL1	484.362	1.30147	0.389853	3.33836	0.000842738	0.0604022			O	110089376	uridine-cytidine kinase 1 like 1 [Source:NCBI gene;Acc:110089376]
ENSPVIG00000013379		72.7094	2.37835	0.712936	3.33599	0.000849956	0.0605273			O	110079588	growth factor independent 1B transcriptional repressor [Source:NCBI gene;Acc:110079588]
ENSPVIG00000001243		22.51	-5.99274	1.80008	-3.32915	0.000871103	0.0616172
ENSPVIG00000008179	PPP1R3B	195.696	-1.18772	0.356804	-3.32876	0.000872325	0.0616172		E	B	110089718	protein phosphatase 1 regulatory subunit 3B [Source:NCBI gene;Acc:110089718]
ENSPVIG00000002411	LMO4	1294.94	1.28757	0.387053	3.32661	0.000879081	0.061844			O	110079460	LIM domain only 4 [Source:NCBI gene;Acc:110079460]
ENSPVIG00000002334	MEGF10	190.925	-1.95346	0.587531	-3.32486	0.000884615	0.0619834		E	B	110077545	multiple EGF like domains 10 [Source:NCBI gene;Acc:110077545]
ENSPVIG00000003877		965.224	-1.75888	0.529836	-3.31966	0.000901257	0.0628969		E	E	110085852	myosin heavy chain 15 [Source:NCBI gene;Acc:110085852]
ENSPVIG00000006423	ARR3	34.1519	2.54492	0.767063	3.31775	0.000907473	0.0630784		B	G		arrestin 3 [Source:HGNC Symbol;Acc:HGNC:710]
ENSPVIG00000010209	KIFC3	682.588	-1.36598	0.411877	-3.31649	0.000911558	0.0631109		E	E	110081321	kinesin family member C3 [Source:NCBI gene;Acc:110081321]
ENSPVIG00000014108	AK8	250.906	1.20428	0.36362	3.31191	0.000926628	0.0639007			O	110079597	adenylate kinase 8 [Source:NCBI gene;Acc:110079597]
ENSPVIG00000009657	MORN2	195.668	1.78219	0.54029	3.29858	0.000971769	0.0662283			O	110079558	MORN repeat containing 2 [Source:NCBI gene;Acc:110079558]
ENSPVIG00000022015	SLC27A6	134.851	-2.07131	0.627739	-3.29964	0.000968095	0.0662283		E	B	110081106	solute carrier family 27 member 6 [Source:NCBI gene;Acc:110081106]
ENSPVIG00000022112	USP6NL	324.306	-1.49062	0.451848	-3.29893	0.000970552	0.0662283		E	E	110083000	USP6 N-terminal like [Source:NCBI gene;Acc:110083000]
ENSPVIG00000003380		104.335	-1.76717	0.536541	-3.29364	0.000988985	0.0671394				110083158	neuronal acetylcholine receptor subunit alpha-7-like [Source:NCBI gene;Acc:110083158]
ENSPVIG00000009168		32.9458	3.21335	0.976164	3.29181	0.000995444	0.0673159
ENSPVIG00000003610		127.818	1.63142	0.496555	3.28548	0.00101807	0.0685803			O
ENSPVIG00000004438		12.2254	3.93607	1.20064	3.27832	0.00104428	0.0690509				110089236	uroplakin-3b-like [Source:NCBI gene;Acc:110089236]
ENSPVIG00000006988	PRRT3	61.189	-2.32477	0.7094	-3.2771	0.0010488	0.0690509			O	110079920	proline rich transmembrane protein 3 [Source:NCBI gene;Acc:110079920]
ENSPVIG00000007510	DENND2D	152.383	1.31749	0.402012	3.27724	0.00104828	0.0690509			O	110073384	DENN domain containing 2D [Source:NCBI gene;Acc:110073384]
ENSPVIG00000008670		87.2434	-3.01609	0.92019	-3.27768	0.00104665	0.0690509				110087400	purinergic receptor P2X 5 [Source:NCBI gene;Acc:110087400]
ENSPVIG00000010186	MYL10	18.5709	3.36739	1.02688	3.27924	0.00104088	0.0690509			O		myosin light chain 10 [Source:HGNC Symbol;Acc:HGNC:29825]
ENSPVIG00000011985	SMIM5	90.8464	1.72984	0.52744	3.27968	0.00103924	0.0690509			O	110085187	small integral membrane protein 5 [Source:NCBI gene;Acc:110085187]
ENSPVIG00000022315	MYL9	2647.68	-1.44709	0.442065	-3.27349	0.0010623	0.0696763		E	E	110083027	myosin light chain 9 [Source:NCBI gene;Acc:110083027]
ENSPVIG00000005878	SLC35B4	70.9469	-1.70767	0.522103	-3.27075	0.00107262	0.0700896				110082617	solute carrier family 35 member B4 [Source:NCBI gene;Acc:110082617]
ENSPVIG00000008836	LTB4R2	13.3424	2.74779	0.841461	3.2655	0.0010927	0.0711359				110091691	leukotriene B4 receptor 2 [Source:NCBI gene;Acc:110091691]
ENSPVIG00000009982		392.428	1.88546	0.578604	3.25863	0.00111953	0.0715473				110080142	translocator protein 2 [Source:NCBI gene;Acc:110080142]
ENSPVIG00000017114	TMEM205	827.996	1.26728	0.388585	3.26128	0.00110911	0.0715473				110077991	transmembrane protein 205 [Source:NCBI gene;Acc:110077991]
ENSPVIG00000017143	PRKCSH	996.932	-1.05526	0.323615	-3.26086	0.00111074	0.0715473				110078003	protein kinase C substrate 80K-H [Source:NCBI gene;Acc:110078003]
ENSPVIG00000019058	NTF3	68.8731	1.55341	0.476681	3.2588	0.00111884	0.0715473		E	B	110074962	neurotrophin 3 [Source:NCBI gene;Acc:110074962]
ENSPVIG00000025116	SORL1	778.385	-2.04614	0.627884	-3.25878	0.00111892	0.0715473		E	B	110078405	sortilin related receptor 1 [Source:NCBI gene;Acc:110078405]
ENSPVIG00000004533	RPGRIP1	54.8014	-2.81486	0.865481	-3.25236	0.00114449	0.0728756		B	G	110087669	RPGR interacting protein 1 [Source:NCBI gene;Acc:110087669]
ENSPVIG00000000055	SRL	50.214	2.12239	0.653334	3.24854	0.00115997	0.0735927			O	110089122	sarcalumenin [Source:NCBI gene;Acc:110089122]
ENSPVIG00000022555	GALNT18	850.125	-1.78556	0.55018	-3.24541	0.00117282	0.0741385		E	B	110077176	polypeptide N-acetylgalactosaminyltransferase 18 [Source:NCBI gene;Acc:110077176]
ENSPVIG00000010389		178.113	2.43156	0.749807	3.24292	0.00118312	0.0745194		E	B
ENSPVIG00000006270	NT5E	92.7257	2.07481	0.640011	3.24183	0.00118766	0.0745365			O	110081478	5'-nucleotidase ecto [Source:NCBI gene;Acc:110081478]
ENSPVIG00000000893	MYLK4	13.6668	2.87873	0.888985	3.23823	0.00120275	0.0749443				110090626	myosin light chain kinase family member 4 [Source:NCBI gene;Acc:110090626]
ENSPVIG00000005742	FAAH2	458.364	-1.26371	0.390209	-3.23856	0.00120134	0.0749443		E	E	110084935	fatty acid amide hydrolase 2 [Source:NCBI gene;Acc:110084935]
ENSPVIG00000005300		4423.58	-1.60033	0.495239	-3.23142	0.00123176	0.0763979				110081706	retinal dehydrogenase 1-like [Source:NCBI gene;Acc:110081706]
ENSPVIG00000013846	HPCA	66.6655	2.18819	0.677311	3.23071	0.00123484	0.0763979			O	110082777	hippocalcin [Source:NCBI gene;Acc:110082777]
ENSPVIG00000012530	TM4SF18	576.781	-1.95471	0.606538	-3.22274	0.00126972	0.0782784		E	E	110073090	transmembrane 4 L six family member 18 [Source:NCBI gene;Acc:110073090]
ENSPVIG00000018896		14.6982	4.59554	1.42679	3.22088	0.00127797	0.0785096				110089823	thrombopoietin [Source:NCBI gene;Acc:110089823]
ENSPVIG00000015693	LRRC2	57.0518	3.59105	1.11573	3.21858	0.00128826	0.0788644		E	E	110084186	leucine rich repeat containing 2 [Source:NCBI gene;Acc:110084186]
ENSPVIG00000018869	ARRDC1	333.791	-1.03221	0.320856	-3.21705	0.00129515	0.0790085		E	B	110089802	arrestin domain containing 1 [Source:NCBI gene;Acc:110089802]
ENSPVIG00000011176		1178.53	0.927785	0.289191	3.2082	0.00133567	0.0811967				110069953	tripartite motif containing 41 [Source:NCBI gene;Acc:110069953]
ENSPVIG00000009080		690.698	-1.56757	0.489338	-3.20345	0.00135793	0.0822633				110071115	H-2 class I histocompatibility antigen, Q9 alpha chain-like [Source:NCBI gene;Acc:110071115]
ENSPVIG00000007671	SYT2	7.18329	-4.05512	1.2707	-3.19125	0.0014166	0.0855205				110073396	synaptotagmin 2 [Source:NCBI gene;Acc:110073396]
ENSPVIG00000019738	PXMP4	231.847	0.707785	0.221998	3.18825	0.00143137	0.0861142			O	110090561	peroxisomal membrane protein 4 [Source:NCBI gene;Acc:110090561]
ENSPVIG00000008664	ITGAE	175.272	-1.55312	0.487361	-3.18679	0.00143863	0.0862536			O		integrin subunit alpha E [Source:HGNC Symbol;Acc:HGNC:6147]
ENSPVIG00000002523	VASH2	90.9091	2.41168	0.758596	3.17914	0.00147715	0.0879586			O	110079500	vasohibin 2 [Source:NCBI gene;Acc:110079500]
ENSPVIG00000023078	BSG	3421.63	-1.31361	0.413193	-3.17917	0.00147696	0.0879586			O	110079221	basigin (Ok blood group) [Source:NCBI gene;Acc:110079221]
ENSPVIG00000000799	PCOLCE2	138.012	-1.44275	0.45433	-3.17555	0.00149555	0.0884092			O	110083518	procollagen C-endopeptidase enhancer 2 [Source:NCBI gene;Acc:110083518]
ENSPVIG00000010296	MDFI	729.072	1.00692	0.317158	3.17481	0.00149935	0.0884092		E	B	110080491	MyoD family inhibitor [Source:NCBI gene;Acc:110080491]
ENSPVIG00000015391		58.4209	2.22595	0.70136	3.17376	0.00150478	0.0884092			O
ENSPVIG00000019856	BLVRB	3183.67	1.4134	0.445345	3.17372	0.00150499	0.0884092			O		biliverdin reductase B [Source:HGNC Symbol;Acc:HGNC:1063]
ENSPVIG00000001153	RNF144B	120.66	-1.79584	0.566318	-3.17108	0.00151874	0.0889174			O	110081678	ring finger protein 144B [Source:NCBI gene;Acc:110081678]
ENSPVIG00000007612		226.998	-3.67234	1.15918	-3.16806	0.00153458	0.089246			O
ENSPVIG00000025711	LHX2	668.49	1.8396	0.580666	3.16808	0.00153448	0.089246		E	B	110078790	LIM homeobox 2 [Source:NCBI gene;Acc:110078790]
ENSPVIG00000007495		51.1675	1.95809	0.618414	3.16631	0.00154389	0.0894093
ENSPVIG00000022658		165.88	-1.43408	0.45302	-3.1656	0.00154764	0.0894093			O	110088292	arachidonate 15-lipoxygenase B-like [Source:NCBI gene;Acc:110088292]
ENSPVIG00000011949		10.2172	3.05141	0.964728	3.16297	0.00156168	0.0899227				110070037	rap1 GTPase-activating protein 2-like [Source:NCBI gene;Acc:110070037]
ENSPVIG00000022373	DDIT4	12331.3	1.13954	0.361199	3.15487	0.0016057	0.0921535		E	B	110073708	DNA damage inducible transcript 4 [Source:NCBI gene;Acc:110073708]
ENSPVIG00000002513	FBN2	1171.61	-1.41236	0.448026	-3.15241	0.00161926	0.0924274		B	N	110077526	fibrillin 2 [Source:NCBI gene;Acc:110077526]
ENSPVIG00000006439	NKD1	452.006	1.04478	0.331657	3.15019	0.00163166	0.0924274		E	B	110086567	NKD inhibitor of WNT signaling pathway 1 [Source:NCBI gene;Acc:110086567]
ENSPVIG00000011853		2833.66	1.37329	0.435748	3.15158	0.00162392	0.0924274			O	110087437	glutamine synthetase-like [Source:NCBI gene;Acc:110087437]
ENSPVIG00000023951		13.952	2.75332	0.873871	3.15071	0.00162872	0.0924274			O	110075058	myosin-1B-like [Source:NCBI gene;Acc:110075058]
ENSPVIG00000012414	GPR162	308.534	1.16176	0.369355	3.14538	0.0016587	0.0936551		B	N	110084637	G protein-coupled receptor 162 [Source:NCBI gene;Acc:110084637]
ENSPVIG00000004977	TRIM72	26.4484	3.20142	1.0192	3.1411	0.00168317	0.0945891				110086377	tripartite motif containing 72 [Source:NCBI gene;Acc:110086377]
ENSPVIG00000014613	NRBP2	1770.32	1.15292	0.367105	3.14059	0.00168609	0.0945891					nuclear receptor binding protein 2 [Source:HGNC Symbol;Acc:HGNC:19339]
ENSPVIG00000009832	SUN3	552.413	1.88164	0.599442	3.13898	0.00169534	0.0948033			O	110091413	Sad1 and UNC84 domain containing 3 [Source:NCBI gene;Acc:110091413]
ENSPVIG00000024863		513.609	1.88377	0.601134	3.13369	0.00172625	0.0962235			O	110077232	sulfide quinone oxidoreductase [Source:NCBI gene;Acc:110077232]
ENSPVIG00000021921	SLC13A4	562.507	-2.0345	0.649513	-3.13234	0.00173419	0.096358		E	B	110078272	solute carrier family 13 member 4 [Source:NCBI gene;Acc:110078272]
ENSPVIG00000000281	SRPX	526.331	-1.33011	0.424772	-3.13134	0.00174012	0.0963805		B	N	110070067	sushi repeat containing protein X-linked [Source:NCBI gene;Acc:110070067]
ENSPVIG00000013653	LARGE2	548.209	-1.82369	0.582776	-3.12931	0.00175218	0.0967414		E	E	110081684	LARGE xylosyl- and glucuronyltransferase 2 [Source:NCBI gene;Acc:110081684]
ENSPVIG00000019571	MAB21L2	21.6062	2.44295	0.781171	3.12729	0.00176428	0.0969207				110072754	mab-21 like 2 [Source:NCBI gene;Acc:110072754]
ENSPVIG00000019606	RPP25	25.5679	1.78474	0.570769	3.12691	0.00176654	0.0969207					ribonuclease P and MRP subunit p25 [Source:HGNC Symbol;Acc:HGNC:30361]
ENSPVIG00000011106	RBCK1	357.719	-0.77215	0.247296	-3.12238	0.00179397	0.0978338				110090830	RANBP2-type and C3HC4-type zinc finger containing 1 [Source:NCBI gene;Acc:110090830]
ENSPVIG00000013643	MAPK8IP1	330.519	-0.936922	0.300073	-3.12231	0.0017944	0.0978338		E	B	110081651	mitogen-activated protein kinase 8 interacting protein 1 [Source:NCBI gene;Acc:110081651]
ENSPVIG00000000767		505.698	2.39412	0.770269	3.10817	0.00188252	0.0998307				110090617	GATA binding protein 1 [Source:NCBI gene;Acc:110090617]
ENSPVIG00000006802	NCOA4	2201.52	1.51887	0.488584	3.10873	0.00187896	0.0998307				110080721	nuclear receptor coactivator 4 [Source:NCBI gene;Acc:110080721]
ENSPVIG00000010138	CBX4	472.855	-0.576352	0.185241	-3.11137	0.0018622	0.0998307		E	B		chromobox 4 [Source:HGNC Symbol;Acc:HGNC:1554]
ENSPVIG00000012916	HEBP2	425.885	1.6521	0.530965	3.1115	0.00186137	0.0998307				110070698	heme binding protein 2 [Source:NCBI gene;Acc:110070698]
ENSPVIG00000018472		2180.38	-1.48079	0.475522	-3.11403	0.00184548	0.0998307				110080570	hippocampus abundant transcript-like protein 1 [Source:NCBI gene;Acc:110080570]
ENSPVIG00000019283	SH3BGRL2	38.9316	1.64353	0.528392	3.11044	0.00186808	0.0998307			O	110085740	SH3 domain binding glutamate rich protein like 2 [Source:NCBI gene;Acc:110085740]
ENSPVIG00000020645	ABLIM3	142.318	1.27462	0.409948	3.10923	0.00187578	0.0998307		E	E	110072274	actin binding LIM protein family member 3 [Source:NCBI gene;Acc:110072274]
ENSPVIG00000022677		22.0999	2.8846	0.926529	3.11334	0.00184983	0.0998307				110088291	histone H4-like [Source:NCBI gene;Acc:110088291]
ENSPVIG00000023935		1217.64	0.719582	0.231054	3.11435	0.00184351	0.0998307		B	N	110070668	Rho guanine nucleotide exchange factor 25 [Source:NCBI gene;Acc:110070668]
ENSPVIG00000019986		3.14999	6.22827	2.00574	3.10523	0.00190132	0.100219				110081445	hemojuvelin BMP co-receptor [Source:NCBI gene;Acc:110081445]
ENSPVIG00000022299	PDIA5	258.717	-1.05439	0.339532	-3.10543	0.00190003	0.100219				110083011	protein disulfide isomerase family A member 5 [Source:NCBI gene;Acc:110083011]
ENSPVIG00000017287	RPRD1B	4533.92	0.84671	0.272873	3.10295	0.00191605	0.100691				110088943	regulation of nuclear pre-mRNA domain containing 1B [Source:NCBI gene;Acc:110088943]
ENSPVIG00000001210	RGS18	42.3974	1.81212	0.584679	3.09935	0.00193945	0.101474				110077434	regulator of G-protein signaling 18-like [Source:NCBI gene;Acc:110077434]
ENSPVIG00000011273		402.91	-2.08709	0.673501	-3.09887	0.00194259	0.101474		E	E	110070405	muellerian-inhibiting factor-like [Source:NCBI gene;Acc:110070405]
ENSPVIG00000007347	TMEM19	350.001	-0.82885	0.26808	-3.0918	0.00198944	0.103611				110084909	transmembrane protein 19 [Source:NCBI gene;Acc:110084909]
ENSPVIG00000020601	TMOD4	1118.43	1.53151	0.495765	3.08918	0.00200709	0.104032			O	110081484	tropomodulin 4 [Source:NCBI gene;Acc:110081484]
ENSPVIG00000022214		145.887	2.88789	0.934946	3.08883	0.00200944	0.104032		E	B	110074198	lamin tail domain containing 2 [Source:NCBI gene;Acc:110074198]
ENSPVIG00000024725	DLK2	36.6231	-1.4956	0.484401	-3.08753	0.00201826	0.104179		E	E	110089035	delta like non-canonical Notch ligand 2 [Source:NCBI gene;Acc:110089035]
ENSPVIG00000017167		297.249	2.46362	0.798678	3.08462	0.0020381	0.104893				110077960	LYL1 basic helix-loop-helix family member [Source:NCBI gene;Acc:110077960]
ENSPVIG00000004673	SSTR1	61.2506	2.0711	0.672194	3.08111	0.00206231	0.105827					somatostatin receptor 1 [Source:HGNC Symbol;Acc:HGNC:11330]
ENSPVIG00000012836	CCDC170	229.737	-1.4282	0.464036	-3.07778	0.00208552	0.106392		E	B	110085375	coiled-coil domain containing 170 [Source:NCBI gene;Acc:110085375]
ENSPVIG00000021467	DES	2211.18	1.53023	0.497058	3.07857	0.00207993	0.106392		B	G	110078198	desmin [Source:NCBI gene;Acc:110078198]
ENSPVIG00000002598	SLC30A1	246.815	1.96792	0.639788	3.0759	0.00209868	0.106751			O	110079495	solute carrier family 30 member 1 [Source:NCBI gene;Acc:110079495]
ENSPVIG00000020613	BNIPL	89.0848	1.66636	0.541942	3.0748	0.00210645	0.106835			O	110081438	BCL2 interacting protein like [Source:NCBI gene;Acc:110081438]
ENSPVIG00000010616		71.8616	-1.47358	0.47943	-3.07361	0.00211484	0.106949			O
ENSPVIG00000003276		306.439	1.43679	0.467685	3.07213	0.00212537	0.107171			O	110071914	actin related protein 3B [Source:NCBI gene;Acc:110071914]
ENSPVIG00000015331	SNX10	195.362	1.29073	0.420616	3.06868	0.0021501	0.108106			O	110072394	sorting nexin 10 [Source:NCBI gene;Acc:110072394]
ENSPVIG00000016161	DMTN	635.04	2.13371	0.697777	3.05787	0.0022292	0.111761				110072072	dematin actin binding protein [Source:NCBI gene;Acc:110072072]
ENSPVIG00000014580	SAMSN1	23.2208	1.93633	0.633803	3.05509	0.00224992	0.112477				110074823	SAM domain, SH3 domain and nuclear localization signals 1 [Source:NCBI gene;Acc:110074823]
ENSPVIG00000019920	ARPC5	1147.84	0.615424	0.20167	3.05163	0.00227603	0.113457		B	N	110079769	actin related protein 2/3 complex subunit 5 [Source:NCBI gene;Acc:110079769]
ENSPVIG00000022295	ADCY5	119.268	-1.54328	0.506373	-3.04771	0.00230591	0.114619		E	E	110083012	adenylate cyclase 5 [Source:NCBI gene;Acc:110083012]
ENSPVIG00000009112		204.582	2.38867	0.78463	3.04433	0.00233197	0.115585			O	110081750	afadin- and alpha-actinin-binding protein-like [Source:NCBI gene;Acc:110081750]
ENSPVIG00000017705		69.9944	4.52167	1.48713	3.04053	0.00236163	0.116724			O	110077818	stimulated by retinoic acid gene 6 protein-like [Source:NCBI gene;Acc:110077818]
ENSPVIG00000006567	CABLES2	131.808	-1.56176	0.51392	-3.03892	0.00237427	0.117016		B	G	110086889	Cdk5 and Abl enzyme substrate 2 [Source:NCBI gene;Acc:110086889]
ENSPVIG00000010544	NFKBID	10.05	4.39879	1.44967	3.03434	0.00241061	0.118473			O	110069843	NFKB inhibitor delta [Source:NCBI gene;Acc:110069843]
ENSPVIG00000020669		80.1916	-1.64631	0.542782	-3.0331	0.00242054	0.118627				110079805	sialic acid binding Ig like lectin 1 [Source:NCBI gene;Acc:110079805]
ENSPVIG00000003575	CDKN2C	193.961	0.993475	0.328123	3.02775	0.0024638	0.120072			O	110076178	cyclin dependent kinase inhibitor 2C [Source:NCBI gene;Acc:110076178]
ENSPVIG00000012247	BCKDHB	592.244	-1.12946	0.372981	-3.02819	0.00246026	0.120072		E	E	110080851	branched chain keto acid dehydrogenase E1 subunit beta [Source:NCBI gene;Acc:110080851]
ENSPVIG00000009632	LMAN1	756.124	-1.36159	0.450278	-3.0239	0.0024954	0.120602				110085069	lectin, mannose binding 1 [Source:NCBI gene;Acc:110085069]
ENSPVIG00000018188	NOTCH1	1069.37	-1.47355	0.487199	-3.02453	0.00249023	0.120602		E	B	110079623	notch receptor 1 [Source:NCBI gene;Acc:110079623]
ENSPVIG00000023225	SMS	657.636	-1.38344	0.45734	-3.02497	0.00248658	0.120602		E	E	110076724	spermine synthase [Source:NCBI gene;Acc:110076724]
ENSPVIG00000002709	PTH2R	9.25661	-1.91635	0.634869	-3.0185	0.00254027	0.122431				110072419	parathyroid hormone 2 receptor [Source:NCBI gene;Acc:110072419]
ENSPVIG00000016570	FERMT3	95.7715	1.29058	0.427698	3.01749	0.00254874	0.122501			O	110083363	fermitin family member 3 [Source:NCBI gene;Acc:110083363]
ENSPVIG00000023084	C2CD4C	12.5586	2.86253	0.949508	3.01475	0.00257192	0.123276					C2 calcium dependent domain containing 4C [Source:HGNC Symbol;Acc:HGNC:29417]
ENSPVIG00000016653	SYNPO2L	9.30371	5.08824	1.68914	3.01232	0.00259256	0.123924		B	G	110077788	synaptopodin 2 like [Source:NCBI gene;Acc:110077788]
ENSPVIG00000001220		22.3352	1.83751	0.610812	3.0083	0.0026271	0.124396		B	N
ENSPVIG00000002819	CCK	19.508	2.15596	0.716255	3.01004	0.00261209	0.124396				110090092	cholecystokinin [Source:NCBI gene;Acc:110090092]
ENSPVIG00000013788	AASS	238.437	-1.3946	0.463652	-3.00786	0.00263094	0.124396		C	A	110084070	aminoadipate-semialdehyde synthase [Source:NCBI gene;Acc:110084070]
ENSPVIG00000013909	FBXW4	664.536	0.968957	0.322138	3.00789	0.00263067	0.124396				110077614	F-box and WD repeat domain containing 4 [Source:NCBI gene;Acc:110077614]
ENSPVIG00000001532	SUSD3	389.977	-1.41771	0.471752	-3.00521	0.002654	0.124474		E	B	110084413	sushi domain containing 3 [Source:NCBI gene;Acc:110084413]
ENSPVIG00000009408		5.80472	4.37265	1.45502	3.00522	0.00265386	0.124474
ENSPVIG00000025630		96.8132	1.51119	0.502802	3.00555	0.00265101	0.124474			O	110078732	catenin alpha-3-like [Source:NCBI gene;Acc:110078732]
ENSPVIG00000007708	FRMD4B	649.85	0.867413	0.288734	3.00419	0.00266287	0.124555			O	110083315	FERM domain containing 4B [Source:NCBI gene;Acc:110083315]
ENSPVIG00000015595	TCAP	12.7441	2.90828	0.968345	3.00335	0.00267027	0.124568				110082074	titin-cap [Source:NCBI gene;Acc:110082074]
ENSPVIG00000005141	RASL12	417.267	-1.65714	0.552094	-3.00155	0.00268607	0.124619			O	110089253	RAS like family 12 [Source:NCBI gene;Acc:110089253]
ENSPVIG00000008313	CACNG1	10.0488	4.44337	1.48095	3.00036	0.00269657	0.124619			O	110088716	calcium voltage-gated channel auxiliary subunit gamma 1 [Source:NCBI gene;Acc:110088716]
ENSPVIG00000009986	IP6K3	6.85095	2.62112	0.873581	3.00043	0.002696	0.124619		E	E	110081345	inositol hexakisphosphate kinase 3 [Source:NCBI gene;Acc:110081345]
ENSPVIG00000018864		126.237	-2.6194	0.873139	-2.99998	0.00269994	0.124619		E	E	110083483	apelin receptor early endogenous ligand [Source:NCBI gene;Acc:110083483]
ENSPVIG00000017452		56.7198	5.17183	1.72469	2.99871	0.00271127	0.124811			O
ENSPVIG00000022745	CREM	656.87	0.810803	0.270574	2.9966	0.00273008	0.125347			O	110082671	cAMP responsive element modulator [Source:NCBI gene;Acc:110082671]
ENSPVIG00000011374		1064.38	-1.69624	0.566578	-2.99384	0.00275487	0.126153			O	110076338	B-cadherin-like [Source:NCBI gene;Acc:110076338]
ENSPVIG00000010468	PRELP	120.395	-2.38755	0.797922	-2.9922	0.0027697	0.1265		E	E	110080761	proline and arginine rich end leucine rich repeat protein [Source:NCBI gene;Acc:110080761]
ENSPVIG00000000224	IKZF1	49.1561	2.11703	0.707752	2.99121	0.00277877	0.126583			O	110085758	IKAROS family zinc finger 1 [Source:NCBI gene;Acc:110085758]
ENSPVIG00000004954		24.3342	2.80512	0.938533	2.98883	0.00280045	0.127238			O
ENSPVIG00000003451	CRYGN	18.8568	2.32784	0.779785	2.98523	0.00283367	0.128413					crystallin gamma N [Source:HGNC Symbol;Acc:HGNC:20458]
ENSPVIG00000000665	EXOC3	461.818	0.551824	0.185018	2.98253	0.00285874	0.129214				110085765	exocyst complex component 3 [Source:NCBI gene;Acc:110085765]
ENSPVIG00000023577		225.811	0.733589	0.246084	2.98105	0.0028726	0.129505		E	B	110083403	polycomb complex protein BMI-1 [Source:NCBI gene;Acc:110083403]
ENSPVIG00000009972	CDKN1A	159.748	1.05746	0.35519	2.97718	0.00290909	0.130773				110079972	cyclin dependent kinase inhibitor 1A [Source:NCBI gene;Acc:110079972]
ENSPVIG00000018825	ATP2C2	267.033	5.46485	1.83698	2.97491	0.00293073	0.130773				110083466	ATPase secretory pathway Ca2+ transporting 2 [Source:NCBI gene;Acc:110083466]
ENSPVIG00000020134	GRHL3	33.556	1.913	0.642723	2.9764	0.00291652	0.130773				110082511	grainyhead like transcription factor 3 [Source:NCBI gene;Acc:110082511]
ENSPVIG00000023029	CLVS2	23.8979	-1.86634	0.627205	-2.97564	0.0029238	0.130773				110079218	clavesin 2 [Source:NCBI gene;Acc:110079218]
ENSPVIG00000012749	KCNA5	11.1697	-2.04196	0.687174	-2.97153	0.00296323	0.131551			O	110091505	potassium voltage-gated channel subfamily A member 5-like [Source:NCBI gene;Acc:110091505]
ENSPVIG00000020054	NPC2	642.891	-1.2001	0.403794	-2.97205	0.00295819	0.131551		B	N	110079087	NPC intracellular cholesterol transporter 2 [Source:NCBI gene;Acc:110079087]
ENSPVIG00000007014		46.9963	2.78429	0.937434	2.97012	0.00297682	0.131819			O	110070885	acyl-CoA dehydrogenase family member 11-like [Source:NCBI gene;Acc:110070885]
ENSPVIG00000000690		565.857	-1.28827	0.434097	-2.9677	0.00300039	0.132473		E	E
ENSPVIG00000011566		103.755	-1.45868	0.491756	-2.96627	0.00301438	0.132473			O	110073932	thrombospondin 4 [Source:NCBI gene;Acc:110073932]
ENSPVIG00000019464	ASB9	654.126	-1.45712	0.491158	-2.96672	0.00301	0.132473		E	B	110075477	ankyrin repeat and SOCS box containing 9 [Source:NCBI gene;Acc:110075477]
ENSPVIG00000009169		573.458	-1.14574	0.386952	-2.96093	0.0030671	0.134452		E	E	110081806	serine/threonine-protein kinase NLK2-like [Source:NCBI gene;Acc:110081806]
ENSPVIG00000020765	ABAT	195.659	1.20646	0.407646	2.95957	0.00308068	0.134708		B	N	110087141	4-aminobutyrate aminotransferase [Source:NCBI gene;Acc:110087141]
ENSPVIG00000022845	KREMEN2	454.769	0.929406	0.314139	2.95858	0.00309057	0.134803			O	110088355	kringle containing transmembrane protein 2 [Source:NCBI gene;Acc:110088355]
ENSPVIG00000015149	SIAE	264.245	-1.35976	0.459801	-2.95727	0.00310376	0.135041			O	110088921	sialic acid acetylesterase [Source:NCBI gene;Acc:110088921]
ENSPVIG00000003882	PTGER3	469.811	2.00497	0.678295	2.95589	0.00311766	0.135308			O	110079866	prostaglandin E receptor 3 [Source:NCBI gene;Acc:110079866]
ENSPVIG00000001630		272.048	1.96553	0.665506	2.95344	0.00314254	0.135479				110086223	protein-glutamine gamma-glutamyltransferase E-like [Source:NCBI gene;Acc:110086223]
ENSPVIG00000002864	GPR1	69.4313	-2.98039	1.0092	-2.95321	0.00314489	0.135479		C	D	110072408	G protein-coupled receptor 1 [Source:NCBI gene;Acc:110072408]
ENSPVIG00000021563	RORC	17.3808	-3.08755	1.04534	-2.95364	0.00314046	0.135479			O	110081530	RAR related orphan receptor C [Source:NCBI gene;Acc:110081530]
ENSPVIG00000007732		199.303	-1.11249	0.376909	-2.95162	0.00316112	0.135842
ENSPVIG00000006380	OPHN1	1066.76	0.990934	0.336091	2.94841	0.00319411	0.13635			O	110074330	oligophrenin 1 [Source:NCBI gene;Acc:110074330]
ENSPVIG00000022378	MCU	162.553	0.676244	0.229376	2.94819	0.00319637	0.13635			O	110073696	mitochondrial calcium uniporter [Source:NCBI gene;Acc:110073696]
ENSPVIG00000025646	CAST	2271.07	0.375951	0.127486	2.94897	0.00318832	0.13635			O	110078767	calpastatin [Source:NCBI gene;Acc:110078767]
ENSPVIG00000010451	ARHGEF28	161.108	-2.03661	0.691785	-2.944	0.00324003	0.137407				110084583	Rho guanine nucleotide exchange factor 28 [Source:NCBI gene;Acc:110084583]
ENSPVIG00000013275	TENT5B	325.445	1.65778	0.563086	2.94411	0.00323889	0.137407			O		terminal nucleotidyltransferase 5B [Source:HGNC Symbol;Acc:HGNC:28273]
ENSPVIG00000016575	ZMYND15	254.865	1.71047	0.58124	2.94279	0.00325265	0.137407			O	110082333	zinc finger MYND-type containing 15 [Source:NCBI gene;Acc:110082333]
ENSPVIG00000017693	CORO2A	84.8666	-1.88733	0.641177	-2.94354	0.00324485	0.137407		B	N	110077849	coronin 2A [Source:NCBI gene;Acc:110077849]
ENSPVIG00000015276	SVEP1	170.88	-1.67222	0.568698	-2.94043	0.00327755	0.138124		B	G	110077744	sushi, von Willebrand factor type A, EGF and pentraxin domain containing 1 [Source:NCBI gene;Acc:110077744]
ENSPVIG00000015388	KCNJ14	13.2035	3.01532	1.02676	2.93675	0.00331673	0.139438			O	110078473	potassium inwardly rectifying channel subfamily J member 14 [Source:NCBI gene;Acc:110078473]
ENSPVIG00000007707	LMOD3	15.5527	3.02305	1.02968	2.93591	0.00332571	0.13948					leiomodin 3 [Source:HGNC Symbol;Acc:HGNC:6649]
ENSPVIG00000012075		160.427	2.27692	0.777666	2.92789	0.00341272	0.142786		C	D	110085260	16 kDa beta-galactoside-binding lectin-like [Source:NCBI gene;Acc:110085260]
ENSPVIG00000008202	MSC	13.8777	2.72721	0.933154	2.92257	0.00347155	0.144267				110088788	musculin [Source:NCBI gene;Acc:110088788]
ENSPVIG00000017161		138.333	1.47662	0.50527	2.92245	0.00347293	0.144267		E	E	110084291	adenine phosphoribosyltransferase-like [Source:NCBI gene;Acc:110084291]
ENSPVIG00000020867		458.708	-0.79519	0.272049	-2.92296	0.00346719	0.144267			O	110075843	DnaJ heat shock protein family (Hsp40) member B11 [Source:NCBI gene;Acc:110075843]
ENSPVIG00000001802		65.3946	-1.73832	0.59539	-2.91962	0.00350454	0.145234
ENSPVIG00000013396	PDK4	386.178	1.47485	0.505644	2.91677	0.00353673	0.146221			O	110074717	pyruvate dehydrogenase kinase 4 [Source:NCBI gene;Acc:110074717]
ENSPVIG00000001103	RAB11FIP4	1186.01	-1.46301	0.502105	-2.91375	0.00357111	0.1466		E	B	110073967	RAB11 family interacting protein 4 [Source:NCBI gene;Acc:110073967]
ENSPVIG00000010704		211.609	-2.04132	0.700417	-2.91443	0.00356339	0.1466		C	A	110082384	asialoglycoprotein receptor 1-like [Source:NCBI gene;Acc:110082384]
ENSPVIG00000014924		423.581	2.26577	0.777237	2.91516	0.00355503	0.1466			O	110085664	spectrin beta chain, erythrocytic-like [Source:NCBI gene;Acc:110085664]
ENSPVIG00000002265	SDC3	196.791	-1.25483	0.431204	-2.91005	0.00361369	0.147554		B	N	110091097	syndecan 3 [Source:NCBI gene;Acc:110091097]
ENSPVIG00000011740	PHOSPHO1	201.566	1.64175	0.564216	2.90979	0.00361675	0.147554		E	B	110090872	phosphoethanolamine/phosphocholine phosphatase 1 [Source:NCBI gene;Acc:110090872]
ENSPVIG00000019206		413.921	1.37088	0.471168	2.90953	0.00361971	0.147554			O	110085696	metallothionein-2 [Source:NCBI gene;Acc:110085696]
ENSPVIG00000015057	TSHZ3	575.845	0.928885	0.319634	2.90609	0.00365979	0.14884		E	E	110082026	teashirt zinc finger homeobox 3 [Source:NCBI gene;Acc:110082026]
ENSPVIG00000007735	COLEC11	22.7415	-1.85998	0.640666	-2.90319	0.00369383	0.149527			O	110073415	collectin subfamily member 11 [Source:NCBI gene;Acc:110073415]
ENSPVIG00000014435	B4GALT4	491.932	-0.658579	0.226841	-2.90326	0.003693	0.149527			O	110074021	beta-1,4-galactosyltransferase 4 [Source:NCBI gene;Acc:110074021]
ENSPVIG00000003832	GADD45A	1045.24	1.19284	0.411003	2.90227	0.00370468	0.149619		E	E	110079870	growth arrest and DNA damage inducible alpha [Source:NCBI gene;Acc:110079870]
ENSPVIG00000008560	FGFRL1	934.82	-1.42837	0.492944	-2.89763	0.00376	0.150915		E	B	110080821	fibroblast growth factor receptor like 1 [Source:NCBI gene;Acc:110080821]
ENSPVIG00000010369		22.3331	1.9979	0.689303	2.89844	0.00375024	0.150915				110085428	lipoyltransferase 1 [Source:NCBI gene;Acc:110085428]
ENSPVIG00000013312	MALL	14.6549	2.69299	0.929451	2.8974	0.00376271	0.150915				110079543	mal, T cell differentiation protein like [Source:NCBI gene;Acc:110079543]
ENSPVIG00000000105	CDKN1C	2150.58	1.09902	0.379674	2.89463	0.00379611	0.151905		E	B	110076562	cyclin dependent kinase inhibitor 1C [Source:NCBI gene;Acc:110076562]
ENSPVIG00000020521		43.4216	2.34466	0.810517	2.89279	0.0038183	0.152444
ENSPVIG00000006516		539.808	-0.815298	0.28191	-2.89206	0.00382729	0.152454				110086607	RING finger protein 145-like [Source:NCBI gene;Acc:110086607]
ENSPVIG00000003538	LAMA1	1673.83	-1.42099	0.491482	-2.89123	0.0038374	0.152465		E	B	110078890	laminin subunit alpha 1 [Source:NCBI gene;Acc:110078890]
ENSPVIG00000022265	EGFR	247.182	-1.74477	0.603599	-2.8906	0.00384505	0.152465				110081594	epidermal growth factor receptor [Source:NCBI gene;Acc:110081594]
ENSPVIG00000005496	FRRS1	265.238	2.22897	0.77133	2.88977	0.00385521	0.152521			O	110070340	ferric-chelate reductase 1-like [Source:NCBI gene;Acc:110070340]
ENSPVIG00000014791	PLCE1	254.559	-0.914148	0.31651	-2.88821	0.00387444	0.152935			O	110084128	phospholipase C epsilon 1 [Source:NCBI gene;Acc:110084128]
ENSPVIG00000014075	HTRA1	216.779	-1.72639	0.597938	-2.88724	0.00388637	0.15306					HtrA serine peptidase 1 [Source:HGNC Symbol;Acc:HGNC:9476]
ENSPVIG00000016290	MPP6	247.222	-0.877918	0.304266	-2.88536	0.00390964	0.153629		B	G	110072523	membrane palmitoylated protein 6 [Source:NCBI gene;Acc:110072523]
ENSPVIG00000008203	TRPA1	4.32087	-3.48205	1.20788	-2.88277	0.00394199	0.154553				110089734	transient receptor potential cation channel subfamily A member 1 [Source:NCBI gene;Acc:110089734]
ENSPVIG00000021922		10.8108	5.13261	1.7812	2.88154	0.00395731	0.154805		C	A
ENSPVIG00000006466		13.92	-2.85572	0.99132	-2.88072	0.00396767	0.154863			O	110085335	mitochondrial sodium/hydrogen exchanger 9B2-like [Source:NCBI gene;Acc:110085335]
ENSPVIG00000023400	EPHA5	87.8203	-2.45618	0.854365	-2.87486	0.00404211	0.157417			O	110088449	ephrin type-A receptor 5 [Source:NCBI gene;Acc:110088449]
ENSPVIG00000008914		11.8544	-3.80071	1.32339	-2.87196	0.00407936	0.158514			O
ENSPVIG00000002450	KYAT3	713.661	-1.20767	0.42061	-2.87122	0.00408888	0.15853		E	E	110079452	kynurenine aminotransferase 3 [Source:NCBI gene;Acc:110079452]
ENSPVIG00000010397		16.8607	-4.56324	1.59068	-2.86874	0.00412113	0.159427
ENSPVIG00000007960	KCNQ4	39.7121	-2.64306	0.922652	-2.86463	0.00417491	0.160786				110089689	potassium voltage-gated channel subfamily Q member 4 [Source:NCBI gene;Acc:110089689]
ENSPVIG00000019702		79.7457	1.95336	0.682216	2.86325	0.00419314	0.160786			O	110074639	cell surface glycoprotein CD200 receptor 2-like [Source:NCBI gene;Acc:110074639]
ENSPVIG00000022360	NODAL	37.7704	-2.43179	0.848708	-2.86529	0.00416633	0.160786		C	A	110073664	nodal growth differentiation factor [Source:NCBI gene;Acc:110073664]
ENSPVIG00000025315	PDIA3	10481.2	-1.15652	0.403842	-2.86378	0.00418615	0.160786				110077249	protein disulfide isomerase family A member 3 [Source:NCBI gene;Acc:110077249]
ENSPVIG00000011789	PARD6A	110.052	1.34993	0.471781	2.86135	0.00421844	0.161402					par-6 family cell polarity regulator alpha [Source:HGNC Symbol;Acc:HGNC:15943]
ENSPVIG00000009239		392.434	-1.39687	0.488377	-2.86022	0.00423344	0.161621		E	E	110084475	aminoacylase 1 [Source:NCBI gene;Acc:110084475]
ENSPVIG00000022189	SYT12	117.564	-1.3907	0.487494	-2.85275	0.00433425	0.165108			O	110074213	synaptotagmin 12 [Source:NCBI gene;Acc:110074213]
ENSPVIG00000014325	LRP4	567.592	-2.04675	0.717699	-2.85182	0.00434703	0.165234		E	B	110081896	LDL receptor related protein 4 [Source:NCBI gene;Acc:110081896]
ENSPVIG00000023031	SMPDL3A	152.046	-1.3319	0.468546	-2.84262	0.00447437	0.169705				110079211	sphingomyelin phosphodiesterase acid like 3A [Source:NCBI gene;Acc:110079211]
ENSPVIG00000003520	SULT1B1	820.409	0.892226	0.314112	2.84047	0.00450466	0.170483		E	B	110086333	sulfotransferase family cytosolic 1B member 1-like [Source:NCBI gene;Acc:110086333]
ENSPVIG00000012234	PRSS35	85.0583	-2.06489	0.727636	-2.8378	0.00454259	0.171326				110079581	serine protease 35 [Source:NCBI gene;Acc:110079581]
ENSPVIG00000018154	CHST9	129.076	-1.25235	0.441353	-2.83752	0.00454656	0.171326		E	B	110074922	carbohydrate sulfotransferase 9 [Source:NCBI gene;Acc:110074922]
ENSPVIG00000019341	TMEM179B	849.927	1.3038	0.459747	2.83591	0.00456947	0.171818				110088126	transmembrane protein 179B [Source:NCBI gene;Acc:110088126]
ENSPVIG00000023160	SAT1	297.027	1.19485	0.421476	2.83491	0.00458387	0.171989				110076747	spermidine/spermine N1-acetyltransferase 1 [Source:NCBI gene;Acc:110076747]
ENSPVIG00000015538	TAPBP	1095.63	-1.6682	0.588925	-2.83262	0.0046168	0.172853				110091032	TAP binding protein [Source:NCBI gene;Acc:110091032]
ENSPVIG00000007045		288.616	-0.797312	0.281686	-2.8305	0.00464755	0.173125			O	110070893	ral guanine nucleotide dissociation stimulator-like 2 [Source:NCBI gene;Acc:110070893]
ENSPVIG00000007345	RAB21	1125.1	-0.761087	0.268994	-2.82939	0.00466376	0.173125			O	110085009	RAB21, member RAS oncogene family [Source:NCBI gene;Acc:110085009]
ENSPVIG00000017345	CALR	7317.21	-1.47249	0.520167	-2.83079	0.00464328	0.173125				110077979	calreticulin [Source:NCBI gene;Acc:110077979]
ENSPVIG00000021146	SIX1	94.8841	2.1782	0.769713	2.82989	0.00465645	0.173125		C	D	110089854	SIX homeobox 1 [Source:NCBI gene;Acc:110089854]
ENSPVIG00000019740	CHMP4B	702.979	0.647496	0.228994	2.82757	0.00469024	0.173738				110090564	charged multivesicular body protein 4B [Source:NCBI gene;Acc:110090564]
ENSPVIG00000007023		72.3184	-1.89272	0.670095	-2.82455	0.0047347	0.174449			O	110079958	laminin subunit beta-2-like [Source:NCBI gene;Acc:110079958]
ENSPVIG00000021598	FAP	503.584	-2.40301	0.850855	-2.82423	0.00473944	0.174449		E	E	110081576	fibroblast activation protein alpha [Source:NCBI gene;Acc:110081576]
ENSPVIG00000025503	LGR4	187.677	-1.29706	0.459161	-2.82484	0.00473036	0.174449			O	110077401	leucine rich repeat containing G protein-coupled receptor 4 [Source:NCBI gene;Acc:110077401]
ENSPVIG00000010672	CADM2	61.7487	-1.52281	0.539742	-2.82137	0.00478192	0.175474			O	110088624	cell adhesion molecule 2 [Source:NCBI gene;Acc:110088624]
ENSPVIG00000013477		101.776	1.07881	0.382421	2.821	0.0047874	0.175474
ENSPVIG00000000383		10.853	4.19763	1.48976	2.81766	0.0048375	0.176939				110070602	urocortin 3 [Source:NCBI gene;Acc:110070602]
ENSPVIG00000013022	ERLIN2	321.331	-1.10874	0.39374	-2.81593	0.0048636	0.177521				110075174	ER lipid raft associated 2 [Source:NCBI gene;Acc:110075174]
ENSPVIG00000015397	TTYH1	154.988	-1.98306	0.704771	-2.81377	0.00489647	0.178348			O	110078520	tweety family member 1 [Source:NCBI gene;Acc:110078520]
ENSPVIG00000014931	TCTEX1D1	9.28179	-2.6121	0.928652	-2.81278	0.00491146	0.178521		B	N	110085675	Tctex1 domain containing 1 [Source:NCBI gene;Acc:110085675]
ENSPVIG00000000101	GPBP1L1	3050.44	0.595409	0.212028	2.80816	0.0049826	0.179909				110073772	GC-rich promoter binding protein 1 like 1 [Source:NCBI gene;Acc:110073772]
ENSPVIG00000013774	FAM167B	368.064	1.30973	0.466602	2.80696	0.00500119	0.179909		E	E	110082774	family with sequence similarity 167 member B [Source:NCBI gene;Acc:110082774]
ENSPVIG00000013850	RNF19B	1355.87	0.512331	0.182443	2.80816	0.00498251	0.179909				110082755	ring finger protein 19B [Source:NCBI gene;Acc:110082755]
ENSPVIG00000018643	BTBD11	21.8543	-1.65481	0.589113	-2.80898	0.0049699	0.179909				110084365	BTB domain containing 11 [Source:NCBI gene;Acc:110084365]
ENSPVIG00000019520	CHP1	974.726	0.688021	0.245109	2.807	0.00500049	0.179909		C	A	110078987	calcineurin like EF-hand protein 1 [Source:NCBI gene;Acc:110078987]
ENSPVIG00000001902	FKBP1B	718.267	1.38379	0.493556	2.80371	0.00505184	0.181299		E	B	110076128	FKBP prolyl isomerase 1B [Source:NCBI gene;Acc:110076128]
ENSPVIG00000006866	NFE2	312.228	1.80309	0.643388	2.80249	0.00507102	0.181299			O	110074449	nuclear factor, erythroid 2 [Source:NCBI gene;Acc:110074449]
ENSPVIG00000024491		33.1497	2.00836	0.716544	2.80284	0.00506542	0.181299			O	110071828	opsin-5-like [Source:NCBI gene;Acc:110071828]
ENSPVIG00000000380	TSPAN32	55.9052	1.8347	0.655084	2.80071	0.00509896	0.181325			O	110076570	tetraspanin 32 [Source:NCBI gene;Acc:110076570]
ENSPVIG00000010303	DKK1	219.427	1.80386	0.64388	2.80154	0.0050859	0.181325			O	110085961	dickkopf WNT signaling pathway inhibitor 1 [Source:NCBI gene;Acc:110085961]
ENSPVIG00000015461		61503.3	1.35707	0.484701	2.79981	0.00511332	0.181325			O	110078529	ferritin light chain, oocyte isoform-like [Source:NCBI gene;Acc:110078529]
ENSPVIG00000018703		230.459	1.68055	0.600212	2.79993	0.00511135	0.181325			O	110080649	troponin C1, slow skeletal and cardiac type [Source:NCBI gene;Acc:110080649]
ENSPVIG00000008134	TINAGL1	100.796	-2.25199	0.805407	-2.79609	0.0051725	0.183052				110089681	tubulointerstitial nephritis antigen like 1 [Source:NCBI gene;Acc:110089681]
ENSPVIG00000016505		372.576	0.863999	0.309218	2.79415	0.00520367	0.183411			O	110072857	ETS variant transcription factor 1 [Source:NCBI gene;Acc:110072857]
ENSPVIG00000023376	QPCT	89.2751	-1.38317	0.495019	-2.79417	0.00520336	0.183411				110076169	glutaminyl-peptide cyclotransferase [Source:NCBI gene;Acc:110076169]
ENSPVIG00000005744	CLIC2	140.625	2.15192	0.770434	2.79313	0.00522012	0.18362				110084929	chloride intracellular channel 2 [Source:NCBI gene;Acc:110084929]
ENSPVIG00000005443	LRATD1	1638.76	1.13004	0.404949	2.79057	0.00526152	0.184369			O		LRAT domain containing 1 [Source:HGNC Symbol;Acc:HGNC:20743]
ENSPVIG00000015592	PPP1R1B	238.165	1.24958	0.448283	2.78747	0.00531215	0.184369			O	110082073	protein phosphatase 1 regulatory inhibitor subunit 1B [Source:NCBI gene;Acc:110082073]
ENSPVIG00000015781	SUSD1	222.429	1.03563	0.371814	2.78535	0.00534708	0.184369				110077734	sushi domain containing 1 [Source:NCBI gene;Acc:110077734]
ENSPVIG00000016174		4.74264	-3.42296	1.2281	-2.7872	0.00531664	0.184369
ENSPVIG00000016999		4413.11	-1.28192	0.459806	-2.78795	0.00530424	0.184369		E	B	110090242	glutathione S-transferase 3-like [Source:NCBI gene;Acc:110090242]
ENSPVIG00000017869		699.58	1.59316	0.571869	2.78588	0.00533821	0.184369		C	D	110090336	FAM20C golgi associated secretory pathway kinase [Source:NCBI gene;Acc:110090336]
ENSPVIG00000019723	KCNK5	124.849	-1.82102	0.653238	-2.78768	0.00530874	0.184369		E	E	110074666	potassium two pore domain channel subfamily K member 5 [Source:NCBI gene;Acc:110074666]
ENSPVIG00000020024		20.1616	2.75667	0.988618	2.7884	0.00529683	0.184369				110087106	probable cation-transporting ATPase 13A5 [Source:NCBI gene;Acc:110087106]
ENSPVIG00000023457		17.3947	2.40323	0.862595	2.78605	0.00533547	0.184369			O	110088464	protein S100-A2-like [Source:NCBI gene;Acc:110088464]
ENSPVIG00000025042	CLINT1	977.907	-0.701094	0.251461	-2.78808	0.00530222	0.184369		E	E	110077819	clathrin interactor 1 [Source:NCBI gene;Acc:110077819]
ENSPVIG00000018855	LRPAP1	1540.4	-0.748945	0.269046	-2.7837	0.00537422	0.184868				110082824	LDL receptor related protein associated protein 1 [Source:NCBI gene;Acc:110082824]
ENSPVIG00000023020		6.63051	4.26877	1.53377	2.78319	0.00538275	0.184868				110079183	uncharacterized LOC110079183 [Source:NCBI gene;Acc:110079183]
ENSPVIG00000010730	ADAMTS16	53.4499	-2.00619	0.721402	-2.78097	0.00541975	0.185773		E	E		ADAM metallopeptidase with thrombospondin type 1 motif 16 [Source:HGNC Symbol;Acc:HGNC:17108]
ENSPVIG00000022337		92.6367	-1.34538	0.483992	-2.77976	0.00543986	0.186097		E	B
ENSPVIG00000015795	SNX30	689.555	0.607484	0.218741	2.77719	0.00548314	0.18721		C	A	110077727	sorting nexin family member 30 [Source:NCBI gene;Acc:110077727]
ENSPVIG00000013234	CMIP	525.443	0.828001	0.298218	2.77649	0.00549487	0.187244		E	B	110085497	c-Maf inducing protein [Source:NCBI gene;Acc:110085497]
ENSPVIG00000006341	KCNN4	24.0843	1.6229	0.584823	2.77502	0.00551978	0.187718			O	110086528	potassium calcium-activated channel subfamily N member 4 [Source:NCBI gene;Acc:110086528]
ENSPVIG00000013766	LCK	207.01	-2.26189	0.815269	-2.7744	0.00553028	0.187718			O	110082790	LCK proto-oncogene, Src family tyrosine kinase [Source:NCBI gene;Acc:110082790]
ENSPVIG00000014164		267.676	1.07134	0.386379	2.77278	0.00555802	0.188293			O	110084694	zinc finger AN1-type containing 2A [Source:NCBI gene;Acc:110084694]
ENSPVIG00000007174		168.19	1.12045	0.404402	2.77064	0.00559454	0.188441			O
ENSPVIG00000008624	AP1S3	49.5281	1.79594	0.648273	2.77034	0.00559975	0.188441		C	D		adaptor related protein complex 1 subunit sigma 3 [Source:HGNC Symbol;Acc:HGNC:18971]
ENSPVIG00000009358		169.128	2.06949	0.747107	2.77	0.0056056	0.188441			O	110091392	uncharacterized LOC110091392 [Source:NCBI gene;Acc:110091392]
ENSPVIG00000021480	ASIC4	3806.28	1.07385	0.387498	2.77124	0.00558438	0.188441			O	110078214	acid sensing ion channel subunit family member 4 [Source:NCBI gene;Acc:110078214]
ENSPVIG00000012637	EBF3	48.3767	1.85268	0.669451	2.76745	0.00564961	0.188957			O	110075160	EBF transcription factor 3 [Source:NCBI gene;Acc:110075160]
ENSPVIG00000018211		373.699	1.03554	0.374131	2.76784	0.00564288	0.188957				110078575	protein ADP-ribosylarginine hydrolase-like [Source:NCBI gene;Acc:110078575]
ENSPVIG00000024064	AQP11	84.6794	1.0166	0.367371	2.76723	0.00565344	0.188957		C	A	110088576	aquaporin 11 [Source:NCBI gene;Acc:110088576]
ENSPVIG00000003070	ANGPT2	101.281	-1.67552	0.606008	-2.76485	0.00569496	0.189981				110081250	angiopoietin 2 [Source:NCBI gene;Acc:110081250]
ENSPVIG00000006064	TRIM29	6.12762	3.33348	1.20714	2.76148	0.00575397	0.190854				110079536	tripartite motif containing 29 [Source:NCBI gene;Acc:110079536]
ENSPVIG00000016890	NXPH1	35.3589	1.79469	0.649632	2.76263	0.00573375	0.190854					neurexophilin 1 [Source:HGNC Symbol;Acc:HGNC:20693]
ENSPVIG00000024556	STEAP3	418.161	1.0859	0.393221	2.76155	0.00575274	0.190854			O	110071846	STEAP3 metalloreductase [Source:NCBI gene;Acc:110071846]
ENSPVIG00000001637	DLGAP1	43.9396	-1.80546	0.654331	-2.75925	0.00579344	0.191074		E	B	110079434	DLG associated protein 1 [Source:NCBI gene;Acc:110079434]
ENSPVIG00000009283		13.5777	2.69516	0.976656	2.75958	0.00578763	0.191074				110087660, 110081860	histone H4 [Source:NCBI gene;Acc:110081860]
ENSPVIG00000015372	MYADM	347.088	-1.36687	0.495376	-2.75925	0.00579334	0.191074			O		myeloid associated differentiation marker [Source:HGNC Symbol;Acc:HGNC:7544]
ENSPVIG00000007334		79.7178	1.77836	0.644964	2.7573	0.00582808	0.191854				110073366	CMP-N-acetylneuraminate-beta-galactosamide-alpha-2,3-sialyltransferase 2-like [Source:NCBI gene;Acc:110073366]
ENSPVIG00000020282	PPT1	738.862	-1.07049	0.388708	-2.75397	0.00588769	0.193451				110082514	palmitoyl-protein thioesterase 1 [Source:NCBI gene;Acc:110082514]
ENSPVIG00000007840		50.6846	1.67862	0.610426	2.74992	0.00596094	0.195123			O	110088689	ATPase H+ transporting V1 subunit G2 [Source:NCBI gene;Acc:110088689]
ENSPVIG00000021000		77.9762	2.15253	0.782664	2.75026	0.0059548	0.195123			O	110082867	synergin gamma-like [Source:NCBI gene;Acc:110082867]
ENSPVIG00000023562	GPR158	8.44605	3.2203	1.17204	2.74761	0.00600321	0.196139			O	110083203	G protein-coupled receptor 158 [Source:NCBI gene;Acc:110083203]
ENSPVIG00000000830		1314.01	-1.53638	0.559741	-2.74481	0.00605454	0.196711
ENSPVIG00000004174		22.6269	-3.00673	1.09537	-2.74494	0.00605219	0.196711			O	110079894	SUN domain-containing protein 3-like [Source:NCBI gene;Acc:110079894]
ENSPVIG00000005207		316.221	1.41873	0.516791	2.74527	0.00604613	0.196711			O	110086767	ATPase Na+/K+ transporting subunit alpha 3 [Source:NCBI gene;Acc:110086767]
ENSPVIG00000017106	AQP3	799.157	2.00821	0.732324	2.74225	0.00610203	0.197518		E	E	110080477	aquaporin 3 (Gill blood group) [Source:NCBI gene;Acc:110080477]
ENSPVIG00000025295	GABPA	841.415	0.749905	0.273426	2.74263	0.00609496	0.197518				110076986	GA binding protein transcription factor subunit alpha [Source:NCBI gene;Acc:110076986]
ENSPVIG00000002094	TMEM108	661.217	0.853258	0.311252	2.74137	0.00611831	0.197678		B	G	110084888	transmembrane protein 108 [Source:NCBI gene;Acc:110084888]
ENSPVIG00000008636	ACSM3	444.913	1.5801	0.576768	2.73958	0.00615181	0.198393			O	110082218	acyl-coenzyme A synthetase ACSM3, mitochondrial-like [Source:NCBI gene;Acc:110082218]
ENSPVIG00000020716	VGLL1	8.23254	3.96033	1.44677	2.73736	0.00619343	0.199367					vestigial like family member 1 [Source:HGNC Symbol;Acc:HGNC:20985]
ENSPVIG00000012441		248.318	-0.655774	0.239654	-2.73634	0.00621274	0.199392			O	110090934	lanosterol synthase-like [Source:NCBI gene;Acc:110090934]
ENSPVIG00000021054	MRPL41	478.68	0.757485	0.276848	2.73611	0.00621707	0.199392					mitochondrial ribosomal protein L41 [Source:HGNC Symbol;Acc:HGNC:14492]
ENSPVIG00000017932	MYO1H	476.677	-1.60431	0.586488	-2.73545	0.00622949	0.199424			O	110083440	myosin IH [Source:NCBI gene;Acc:110083440]
ENSPVIG00000021004	GAL3ST1	26.7628	-2.25895	0.826547	-2.733	0.00627598	0.200544			O	110082861	galactose-3-O-sulfotransferase 1 [Source:NCBI gene;Acc:110082861]
ENSPVIG00000014908	GPD1	1087.42	-1.35615	0.496323	-2.7324	0.00628756	0.200547		E	B	110074298	glycerol-3-phosphate dehydrogenase 1 [Source:NCBI gene;Acc:110074298]
ENSPVIG00000014560		566.262	-1.1915	0.436335	-2.7307	0.00631994	0.201212			O	110074817	CXADR Ig-like cell adhesion molecule [Source:NCBI gene;Acc:110074817]
ENSPVIG00000009321	EPB41	460.283	1.41368	0.518278	2.72764	0.00637892	0.20272				110082284	erythrocyte membrane protein band 4.1 [Source:NCBI gene;Acc:110082284]
ENSPVIG00000014247	TUBB1	292.879	2.22747	0.817194	2.72576	0.00641535	0.203256				110084740	tubulin beta 1 class VI [Source:NCBI gene;Acc:110084740]
ENSPVIG00000018725	LHX4	3.12512	4.14437	1.52055	2.72557	0.0064191	0.203256				110077045	LIM homeobox 4 [Source:NCBI gene;Acc:110077045]
ENSPVIG00000012903	TXLNB	157.471	1.38761	0.509542	2.72324	0.00646442	0.203951		C	A	110090677	taxilin beta [Source:NCBI gene;Acc:110090677]
ENSPVIG00000022455	FAM163A	23.6377	3.14253	1.15373	2.72379	0.00645366	0.203951				110077047	family with sequence similarity 163 member A [Source:NCBI gene;Acc:110077047]
ENSPVIG00000009379	RASGRF1	121.76	-1.67617	0.616218	-2.72009	0.0065265	0.205348				110091400	Ras protein specific guanine nucleotide releasing factor 1 [Source:NCBI gene;Acc:110091400]
ENSPVIG00000023529		95.2596	-0.98089	0.360649	-2.71979	0.00653226	0.205348				110076554	tumor necrosis factor receptor superfamily member 6-like [Source:NCBI gene;Acc:110076554]
ENSPVIG00000002120		65.141	1.65043	0.60698	2.71909	0.0065462	0.205416				110072315	mitochondrial glutamate carrier 1-like [Source:NCBI gene;Acc:110072315]
ENSPVIG00000016332	DNAJB5	432.835	-1.12338	0.41335	-2.71774	0.00657291	0.205884		C	A	110082814	DnaJ heat shock protein family (Hsp40) member B5 [Source:NCBI gene;Acc:110082814]
ENSPVIG00000014391		9.89984	4.36175	1.6062	2.71558	0.00661601	0.206499				110087553	EH domain-containing protein 3-like [Source:NCBI gene;Acc:110087553]
ENSPVIG00000015009		106.282	-0.783988	0.288701	-2.71557	0.00661622	0.206499		E	E	110072532	ceramide synthase 1 [Source:NCBI gene;Acc:110072532]
ENSPVIG00000005340		245.055	1.0174	0.37474	2.71494	0.00662882	0.206523
ENSPVIG00000018396		476.649	-0.791211	0.291528	-2.71401	0.00664744	0.206734			O
ENSPVIG00000020103	CA14	15.46	2.00504	0.738951	2.71336	0.00666045	0.20677			O	110081491	carbonic anhydrase 14 [Source:NCBI gene;Acc:110081491]
ENSPVIG00000021829		62.6485	2.62661	0.968425	2.71225	0.00668282	0.207096				110089497	prepronociceptin [Source:NCBI gene;Acc:110089497]
ENSPVIG00000000963		118.19	2.09938	0.775392	2.7075	0.00677914	0.208232			O	110090624	leukocyte elastase inhibitor-like [Source:NCBI gene;Acc:110090624]
ENSPVIG00000009796	SPHK1	330.476	1.71176	0.63169	2.7098	0.00673232	0.208232			O	110085912	sphingosine kinase 1 [Source:NCBI gene;Acc:110085912]
ENSPVIG00000020356	PLXDC1	24.7913	-2.06065	0.760841	-2.70838	0.00676122	0.208232			O	110079185	plexin domain containing 1 [Source:NCBI gene;Acc:110079185]
ENSPVIG00000021484	OBSL1	13.0588	3.16482	1.16842	2.70863	0.00675607	0.208232					obscurin like cytoskeletal adaptor 1 [Source:HGNC Symbol;Acc:HGNC:29092]
ENSPVIG00000023142		85.872	-2.52814	0.933664	-2.70776	0.00677383	0.208232		E	B	110089891	digestive cysteine proteinase 2-like [Source:NCBI gene;Acc:110089891]
ENSPVIG00000021180		161.169	2.0446	0.755827	2.70512	0.00682795	0.209363			O
ENSPVIG00000012323		130.061	2.44108	0.903145	2.70287	0.00687438	0.210101				110090190	A.superbus venom factor 1-like [Source:NCBI gene;Acc:110090190]
ENSPVIG00000016493	SOSTDC1	90.0166	-1.21943	0.451272	-2.7022	0.00688815	0.210101			O	110073233	sclerostin domain containing 1 [Source:NCBI gene;Acc:110073233]
ENSPVIG00000023640	ADA	162.615	1.28444	0.475268	2.70256	0.00688076	0.210101				110076769	adenosine deaminase [Source:NCBI gene;Acc:110076769]
ENSPVIG00000008369	EPSTI1	580.44	1.57149	0.581893	2.70064	0.0069206	0.210355		B	G	110080814	epithelial stromal interaction 1 [Source:NCBI gene;Acc:110080814]
ENSPVIG00000009926	FNDC1	467.226	-1.53967	0.570087	-2.70076	0.00691808	0.210355			O	110087576	fibronectin type III domain containing 1 [Source:NCBI gene;Acc:110087576]
ENSPVIG00000003787	LOXL3	325.116	-1.42139	0.526889	-2.6977	0.00698208	0.211487		E	E		lysyl oxidase like 3 [Source:HGNC Symbol;Acc:HGNC:13869]
ENSPVIG00000008021	CCN3	242.715	-1.41831	0.525693	-2.69798	0.00697622	0.211487			O	110091298	cellular communication network factor 3 [Source:NCBI gene;Acc:110091298]
ENSPVIG00000001265	SLC10A4	62.9538	1.43529	0.532357	2.69611	0.00701551	0.211764				110077014	solute carrier family 10 member 4 [Source:NCBI gene;Acc:110077014]
ENSPVIG00000005610	ZC4H2	323.373	0.747425	0.277179	2.69654	0.00700636	0.211764		B	N	110074345	zinc finger C4H2-type containing [Source:NCBI gene;Acc:110074345]
ENSPVIG00000003814	XIRP1	23.1198	2.65326	0.985481	2.69235	0.00709506	0.213496				110085838	xin actin-binding repeat-containing protein 1-like [Source:NCBI gene;Acc:110085838]
ENSPVIG00000017312	BICDL1	227.766	-1.1052	0.410512	-2.69224	0.00709738	0.213496		E	E	110088959	BICD family like cargo adaptor 1 [Source:NCBI gene;Acc:110088959]
ENSPVIG00000015677	ATP2A1	75.2758	2.40989	0.895523	2.69104	0.00712303	0.213899			O	110078558	ATPase sarcoplasmic/endoplasmic reticulum Ca2+ transporting 1 [Source:NCBI gene;Acc:110078558]
ENSPVIG00000001449	TCF7	66.3598	-1.74614	0.649493	-2.68847	0.00717807	0.214211		E	B	110079405	transcription factor 7 [Source:NCBI gene;Acc:110079405]
ENSPVIG00000001524	HHATL	64.9165	-2.07092	0.770355	-2.68826	0.00718252	0.214211			O	110091570	hedgehog acyltransferase like [Source:NCBI gene;Acc:110091570]
ENSPVIG00000016276	ELOVL2	68.6204	-2.84759	1.05888	-2.68924	0.00716152	0.214211		B	N	110080848	ELOVL fatty acid elongase 2 [Source:NCBI gene;Acc:110080848]
ENSPVIG00000024588	SSTR3	3.14271	4.30041	1.59875	2.68987	0.00714808	0.214211				110075915	somatostatin receptor 3 [Source:NCBI gene;Acc:110075915]
ENSPVIG00000010680	KCTD11	31.8996	-1.45802	0.542558	-2.68731	0.00720296	0.214454			O	110082397	potassium channel tetramerization domain containing 11 [Source:NCBI gene;Acc:110082397]
ENSPVIG00000006022	CASKIN1	295.028	1.32282	0.493028	2.68305	0.00729544	0.216837			O		CASK interacting protein 1 [Source:HGNC Symbol;Acc:HGNC:20879]
ENSPVIG00000025601	ARID5B	232.945	-1.40417	0.523469	-2.68243	0.00730903	0.216872		E	E	110078744	AT-rich interaction domain 5B [Source:NCBI gene;Acc:110078744]
ENSPVIG00000017058	DDOST	1863.53	-1.1641	0.434384	-2.67989	0.0073646	0.21815				110073177	dolichyl-diphosphooligosaccharide--protein glycosyltransferase non-catalytic subunit [Source:NCBI gene;Acc:110073177]
ENSPVIG00000001942		7.38703	3.33803	1.24617	2.67863	0.00739235	0.218231				110087209	cytochrome P450 2W1-like [Source:NCBI gene;Acc:110087209]
ENSPVIG00000010450	FBLN1	325.716	-1.14258	0.426553	-2.67863	0.00739236	0.218231			O	110084567	fibulin 1 [Source:NCBI gene;Acc:110084567]
ENSPVIG00000024937	GLDN	381.152	1.45871	0.544875	2.67715	0.0074251	0.218827		E	B	110077207	gliomedin [Source:NCBI gene;Acc:110077207]
ENSPVIG00000002619	ETHE1	741.046	0.976443	0.36502	2.67504	0.00747195	0.219467			O	110089614	ETHE1 persulfide dioxygenase [Source:NCBI gene;Acc:110089614]
ENSPVIG00000009635	GRP	105.382	-1.79397	0.670547	-2.67538	0.00746445	0.219467			O		gastrin releasing peptide [Source:HGNC Symbol;Acc:HGNC:4605]
ENSPVIG00000001160	WNK4	599.028	1.99862	0.748505	2.67015	0.00758169	0.221183			O	110080267	WNK lysine deficient protein kinase 4 [Source:NCBI gene;Acc:110080267]
ENSPVIG00000014407	HSP90B1	6197.84	-1.43468	0.537412	-2.66962	0.00759379	0.221183				110084776	heat shock protein 90 beta family member 1 [Source:NCBI gene;Acc:110084776]
ENSPVIG00000016683	TWIST2	51.5726	1.13544	0.42513	2.67081	0.00756688	0.221183		B	G	110086112	twist family bHLH transcription factor 2 [Source:NCBI gene;Acc:110086112]
ENSPVIG00000018235	SLC35F3	30.1338	-1.55865	0.583562	-2.67093	0.00756416	0.221183				110075521	solute carrier family 35 member F3 [Source:NCBI gene;Acc:110075521]
ENSPVIG00000023860	LUM	301.308	1.85357	0.69413	2.67035	0.00757728	0.221183				110069850	lumican [Source:NCBI gene;Acc:110069850]
ENSPVIG00000021884		21.794	-1.61928	0.607248	-2.66658	0.00766269	0.222588				110073266	PPARGC1 and ESRR induced regulator, muscle 1 [Source:NCBI gene;Acc:110073266]
ENSPVIG00000023215	PTRHD1	224.534	0.814954	0.305642	2.66637	0.00766754	0.222588				110089953	peptidyl-tRNA hydrolase domain containing 1 [Source:NCBI gene;Acc:110089953]
ENSPVIG00000010908		188.859	-1.0229	0.383837	-2.66494	0.00770019	0.223165			O
ENSPVIG00000024569		30.7049	1.57285	0.590763	2.66239	0.00775869	0.224487		E	E	110075078	myosin-1B-like [Source:NCBI gene;Acc:110075078]
ENSPVIG00000020408		4.09039	4.25764	1.60056	2.6601	0.00781174	0.225648
ENSPVIG00000013413	DLX5	12.8647	2.20538	0.829407	2.65899	0.00783753	0.226019				110074728	distal-less homeobox 5 [Source:NCBI gene;Acc:110074728]
ENSPVIG00000001894	MFSD2B	108.903	1.98995	0.750155	2.65271	0.00798477	0.229129				110076125	major facilitator superfamily domain containing 2B [Source:NCBI gene;Acc:110076125]
ENSPVIG00000002398	CTTNBP2NL	425.475	-1.13249	0.426768	-2.65365	0.00796273	0.229129		B	G	110072350	CTTNBP2 N-terminal like [Source:NCBI gene;Acc:110072350]
ENSPVIG00000008440		203.267	-1.41526	0.533497	-2.6528	0.0079828	0.229129				110071036	transporter 2, ATP binding cassette subfamily B member [Source:NCBI gene;Acc:110071036]
ENSPVIG00000000536	BORCS6	116.596	0.953332	0.359577	2.65126	0.00801921	0.229739			O		BLOC-1 related complex subunit 6 [Source:HGNC Symbol;Acc:HGNC:25939]
ENSPVIG00000006587		55.3618	-2.04038	0.769796	-2.65055	0.00803604	0.229844		E	B
ENSPVIG00000017350	KLF1	878.872	2.13578	0.806355	2.64868	0.0080806	0.23074			O	110078008	Kruppel like factor 1 [Source:NCBI gene;Acc:110078008]
ENSPVIG00000005379	SLC1A1	195.969	-1.86925	0.706207	-2.64688	0.00812379	0.231594			O	110083242	solute carrier family 1 member 1 [Source:NCBI gene;Acc:110083242]
ENSPVIG00000001870	SLC27A4	83.4515	-1.49829	0.566348	-2.64553	0.00815636	0.231647			O	110078864	solute carrier family 27 member 4 [Source:NCBI gene;Acc:110078864]
ENSPVIG00000014617		382.087	1.00109	0.37864	2.64391	0.00819554	0.231647
ENSPVIG00000018863	TMEM192	419.995	-0.685436	0.259278	-2.64364	0.0082021	0.231647			O	110083488	transmembrane protein 192 [Source:NCBI gene;Acc:110083488]
ENSPVIG00000019710	ILDR1	51.4924	-1.5525	0.5874	-2.64301	0.00821731	0.231647				110074601	immunoglobulin like domain containing receptor 1 [Source:NCBI gene;Acc:110074601]
ENSPVIG00000020046	PLOD1	511.134	-0.875883	0.331403	-2.64296	0.00821856	0.231647			O	110073214	procollagen-lysine,2-oxoglutarate 5-dioxygenase 1 [Source:NCBI gene;Acc:110073214]
ENSPVIG00000025255	TBX15	29.228	2.18599	0.826444	2.64505	0.00816793	0.231647			O	110076922	T-box transcription factor 15 [Source:NCBI gene;Acc:110076922]
ENSPVIG00000025272	EXT1	655.385	-0.605815	0.229137	-2.6439	0.00819576	0.231647			O	110076972	exostosin glycosyltransferase 1 [Source:NCBI gene;Acc:110076972]
ENSPVIG00000000392	RASSF3	160.213	-1.42484	0.541012	-2.63365	0.0084473	0.236308				110075111	Ras association domain family member 3 [Source:NCBI gene;Acc:110075111]
ENSPVIG00000010502	ETNK2	181.748	-1.48731	0.56512	-2.63184	0.00849231	0.236308		B	G	110080827	ethanolamine kinase 2 [Source:NCBI gene;Acc:110080827]
ENSPVIG00000010884	DEPDC7	132.017	-1.70275	0.646944	-2.632	0.00848841	0.236308		B	N	110080030	DEP domain containing 7 [Source:NCBI gene;Acc:110080030]
ENSPVIG00000011331	ENO3	3032.32	1.666	0.632981	2.63199	0.00848853	0.236308			O	110082386	enolase 3 [Source:NCBI gene;Acc:110082386]
ENSPVIG00000013126	GRIK1	560.591	-1.62316	0.616091	-2.63461	0.00842339	0.236308		E	E	110080395	glutamate ionotropic receptor kainate type subunit 1 [Source:NCBI gene;Acc:110080395]
ENSPVIG00000013618	L3MBTL3	419.087	1.12221	0.426046	2.634	0.00843845	0.236308		B	N	110077577	L3MBTL histone methyl-lysine binding protein 3 [Source:NCBI gene;Acc:110077577]
ENSPVIG00000021031		308.453	2.15187	0.816775	2.63459	0.0084238	0.236308			O	110082898	cell death activator CIDE-3-like [Source:NCBI gene;Acc:110082898]
ENSPVIG00000021094		47.6349	1.56736	0.59528	2.63298	0.00846399	0.236308				110078136	erythroblast NAD(P)(+)--arginine ADP-ribosyltransferase-like [Source:NCBI gene;Acc:110078136]
ENSPVIG00000001767	TFAP2B	53.8277	3.24814	1.23481	2.63049	0.00852629	0.236876				110077517	transcription factor AP-2 beta [Source:NCBI gene;Acc:110077517]
ENSPVIG00000004628		26.2251	2.93497	1.11663	2.62843	0.00857796	0.237555		B	G
ENSPVIG00000008802	NEK10	158.528	-1.27025	0.483259	-2.62851	0.0085759	0.237555			O	110086693	NIMA related kinase 10 [Source:NCBI gene;Acc:110086693]
ENSPVIG00000006492	DAPP1	199.398	1.38526	0.527305	2.62705	0.00861278	0.238141			O	110085340	dual adaptor of phosphotyrosine and 3-phosphoinositides 1 [Source:NCBI gene;Acc:110085340]
ENSPVIG00000023533	PHLDA2	399.5	1.17653	0.448077	2.62574	0.00864605	0.238683					pleckstrin homology like domain family A member 2 [Source:HGNC Symbol;Acc:HGNC:12385]
ENSPVIG00000009733	TMEM117	71.609	-1.59097	0.606186	-2.62456	0.00867603	0.238942				110079996	transmembrane protein 117 [Source:NCBI gene;Acc:110079996]
ENSPVIG00000011460		260.694	-1.30867	0.49911	-2.622	0.00874154	0.238942				110070500	H-2 class I histocompatibility antigen, Q9 alpha chain-like [Source:NCBI gene;Acc:110070500]
ENSPVIG00000012569	CLSTN3	408.144	-1.74655	0.665691	-2.62366	0.00869902	0.238942			O	110084657	calsyntenin 3 [Source:NCBI gene;Acc:110084657]
ENSPVIG00000017112	RAB3D	58.0447	1.49973	0.571824	2.62272	0.00872313	0.238942			O	110077994	RAB3D, member RAS oncogene family [Source:NCBI gene;Acc:110077994]
ENSPVIG00000018260		40.6753	-3.09647	1.18073	-2.6225	0.00872867	0.238942			O
ENSPVIG00000021815		1644.9	1.51879	0.578814	2.62398	0.00869096	0.238942		B	N	110078179	spectrin beta chain, erythrocytic-like [Source:NCBI gene;Acc:110078179]
ENSPVIG00000021958	PCK1	17.7035	-3.11518	1.18827	-2.62162	0.00875132	0.238942			O	110081096	phosphoenolpyruvate carboxykinase 1 [Source:NCBI gene;Acc:110081096]
ENSPVIG00000013633	MAB21L4	12.0574	-3.08737	1.17797	-2.62091	0.00876946	0.239064			O	110075292	mab-21 like 4 [Source:NCBI gene;Acc:110075292]
ENSPVIG00000015553		565.061	-0.657235	0.250918	-2.61932	0.00881045	0.239461				110091045	MIS18 binding protein 1 [Source:NCBI gene;Acc:110091045]
ENSPVIG00000020863	SOX14	6.91545	2.12586	0.811618	2.61928	0.00881148	0.239461				110075849	SRY-box transcription factor 14 [Source:NCBI gene;Acc:110075849]
ENSPVIG00000019222		91.4428	1.51935	0.580444	2.61757	0.00885584	0.240292			O	110086691	solute carrier family 22 member 4-like [Source:NCBI gene;Acc:110086691]
ENSPVIG00000003885		207.37	-1.28634	0.491911	-2.61499	0.00892302	0.240618				110071334	neutral alpha-glucosidase AB-like [Source:NCBI gene;Acc:110071334]
ENSPVIG00000007020	EIF5	5460.15	0.641728	0.245293	2.61616	0.00889236	0.240618				110087336	eukaryotic translation initiation factor 5 [Source:NCBI gene;Acc:110087336]
ENSPVIG00000010379	MYLK3	46.5508	1.7721	0.677547	2.61546	0.00891076	0.240618		E	E	110076324	myosin light chain kinase 3 [Source:NCBI gene;Acc:110076324]
ENSPVIG00000010707		225.697	2.05716	0.786474	2.61567	0.00890526	0.240618			O	110082383	zona pellucida sperm-binding protein 3-like [Source:NCBI gene;Acc:110082383]
ENSPVIG00000006474	SLC39A8	73.9283	1.99094	0.761692	2.61384	0.00895297	0.240682					solute carrier family 39 member 8 [Source:HGNC Symbol;Acc:HGNC:20862]
ENSPVIG00000018505	ANK1	2396.01	2.17975	0.833762	2.61435	0.00893978	0.240682				110072152	ankyrin 1 [Source:NCBI gene;Acc:110072152]
ENSPVIG00000002929	FAM241A	43.0445	1.31038	0.501551	2.61265	0.00898425	0.241151				110083588	family with sequence similarity 241 member A [Source:NCBI gene;Acc:110083588]
ENSPVIG00000013849	TMEM54	17.1344	1.67537	0.642082	2.60928	0.00907331	0.243168				110082800	transmembrane protein 54 [Source:NCBI gene;Acc:110082800]
ENSPVIG00000000130	GSG1L	417.475	1.35827	0.521776	2.60316	0.00923692	0.243863			O		GSG1 like [Source:HGNC Symbol;Acc:HGNC:28283]
ENSPVIG00000000436	AP2A2	1263.94	0.697032	0.267483	2.6059	0.00916342	0.243863				110074185	adaptor related protein complex 2 subunit alpha 2 [Source:NCBI gene;Acc:110074185]
ENSPVIG00000003446		35.2325	2.7081	1.03962	2.6049	0.00919014	0.243863
ENSPVIG00000004439	ASB2	10.5687	4.73408	1.81973	2.60153	0.00928097	0.243863			O	110083643	ankyrin repeat and SOCS box containing 2 [Source:NCBI gene;Acc:110083643]
ENSPVIG00000008662	DOK7	144.775	-1.1841	0.454764	-2.60378	0.00922032	0.243863				110091326	docking protein 7 [Source:NCBI gene;Acc:110091326]
ENSPVIG00000010127	ADRB1	48.5009	1.55626	0.597025	2.60669	0.00914223	0.243863					adrenoceptor beta 1 [Source:HGNC Symbol;Acc:HGNC:285]
ENSPVIG00000011871	CDT1	388.028	-0.651048	0.250175	-2.60237	0.0092581	0.243863			O	110076343	chromatin licensing and DNA replication factor 1 [Source:NCBI gene;Acc:110076343]
ENSPVIG00000012411		16.0974	-2.9591	1.13672	-2.6032	0.00923583	0.243863				110084665	lymphocyte activating 3 [Source:NCBI gene;Acc:110084665]
ENSPVIG00000019070	OLFM1	599.763	1.21446	0.466717	2.60214	0.00926453	0.243863		E	B	110079657	olfactomedin 1 [Source:NCBI gene;Acc:110079657]
ENSPVIG00000020647	C17orf64	141.431	-3.10072	1.19184	-2.60164	0.00927797	0.243863			O	110075553	chromosome unknown C17orf64 homolog [Source:NCBI gene;Acc:110075553]
ENSPVIG00000021728	PIGQ	223.976	1.49167	0.572881	2.6038	0.00921953	0.243863				110089490	phosphatidylinositol glycan anchor biosynthesis class Q [Source:NCBI gene;Acc:110089490]
ENSPVIG00000022102		125.013	1.71403	0.657616	2.60643	0.00914918	0.243863			O	110083001	lymphoid-restricted membrane protein-like [Source:NCBI gene;Acc:110083001]
ENSPVIG00000024370		18.7514	-5.05645	1.94125	-2.60474	0.00919453	0.243863				110071540	hepatic lectin-like [Source:NCBI gene;Acc:110071540]
ENSPVIG00000021219	HSPA5	5200.86	-1.25206	0.481955	-2.59789	0.00937992	0.246092				110082947	heat shock protein family A (Hsp70) member 5 [Source:NCBI gene;Acc:110082947]
ENSPVIG00000005974	P3H1	679.902	-1.10253	0.424768	-2.59561	0.00944232	0.247358			O	110086810	prolyl 3-hydroxylase 1 [Source:NCBI gene;Acc:110086810]
ENSPVIG00000010413	KANK1	445.562	-0.673447	0.259599	-2.59418	0.00948161	0.248014		B	N	110085453	KN motif and ankyrin repeat domains 1 [Source:NCBI gene;Acc:110085453]
ENSPVIG00000017702	TMOD1	307.031	-1.19077	0.459521	-2.59133	0.00956068	0.248592		B	G	110077856	tropomodulin 1 [Source:NCBI gene;Acc:110077856]
ENSPVIG00000017829		121.564	-0.878345	0.338865	-2.59202	0.00954134	0.248592			O
ENSPVIG00000018553	MGAT3	80.6223	-1.18629	0.457744	-2.59159	0.00955327	0.248592		E	B	110088077	beta-1,4-mannosyl-glycoprotein 4-beta-N-acetylglucosaminyltransferase [Source:NCBI gene;Acc:110088077]
ENSPVIG00000021864	RAB20	254.393	0.927605	0.357818	2.59239	0.00953106	0.248592			O	110080652	RAB20, member RAS oncogene family [Source:NCBI gene;Acc:110080652]
ENSPVIG00000024825	FMC1	319.309	1.01236	0.390853	2.59013	0.00959392	0.249085			O	110076077	formation of mitochondrial complex V assembly factor 1 homolog [Source:NCBI gene;Acc:110076077]
ENSPVIG00000006519	TRIP4	670.135	-0.775811	0.299939	-2.58656	0.00969392	0.251307				110086850	thyroid hormone receptor interactor 4 [Source:NCBI gene;Acc:110086850]
ENSPVIG00000012537	RNF13	376.9	-0.813751	0.314785	-2.5851	0.00973498	0.251546			O	110073057	ring finger protein 13 [Source:NCBI gene;Acc:110073057]
ENSPVIG00000018528	PDIA6	2101.97	-1.21393	0.46966	-2.5847	0.00974638	0.251546		B	G	110080584	protein disulfide isomerase family A member 6 [Source:NCBI gene;Acc:110080584]
ENSPVIG00000023231	SMPX	4.77636	3.47614	1.34436	2.58572	0.00971766	0.251546				110076751	small muscle protein X-linked [Source:NCBI gene;Acc:110076751]
ENSPVIG00000014380	FGFR3	159.886	-1.21656	0.470932	-2.5833	0.00978615	0.251827		E	B	110085587	fibroblast growth factor receptor 3 [Source:NCBI gene;Acc:110085587]
ENSPVIG00000016617		24.8243	3.10667	1.20243	2.58365	0.00977599	0.251827			O	110074873	keratin, type I cytoskeletal 10-like [Source:NCBI gene;Acc:110074873]
ENSPVIG00000008473	MYBPC2	48.8476	2.13673	0.828156	2.5801	0.00987712	0.253599			O	110086949	myosin binding protein C, fast type [Source:NCBI gene;Acc:110086949]
ENSPVIG00000011897		37.1981	-3.03826	1.17768	-2.57986	0.00988408	0.253599			O	110076672	ovochymase 1 [Source:NCBI gene;Acc:110076672]
ENSPVIG00000004304	TSPAN5	189.622	-0.8193	0.317838	-2.57773	0.00994515	0.254726		E	E	110083969	tetraspanin 5 [Source:NCBI gene;Acc:110083969]
ENSPVIG00000004307	LRRK1	238.373	-1.2145	0.471227	-2.57731	0.0099572	0.254726		B	N	110072974	leucine rich repeat kinase 1 [Source:NCBI gene;Acc:110072974]
ENSPVIG00000006478		71.7601	1.73676	0.674668	2.57425	0.0100459	0.254753
ENSPVIG00000007688	SUCLG2	854.616	-0.839575	0.325963	-2.57568	0.0100044	0.254753		E	E	110083316	succinate-CoA ligase GDP-forming beta subunit [Source:NCBI gene;Acc:110083316]
ENSPVIG00000013494	NFASC	550.739	-1.64076	0.637128	-2.57525	0.0100168	0.254753			O	110080896	neurofascin [Source:NCBI gene;Acc:110080896]
ENSPVIG00000019129		63.5346	1.39352	0.541142	2.57515	0.0100196	0.254753			O	110079731	di-N-acetylchitobiase-like [Source:NCBI gene;Acc:110079731]
ENSPVIG00000022003	LYRM7	146.494	0.966084	0.375182	2.57498	0.0100247	0.254753				110081108	LYR motif containing 7 [Source:NCBI gene;Acc:110081108]
ENSPVIG00000023512	EXTL2	244.472	-1.32777	0.515693	-2.57472	0.010032	0.254753			O	110076514	exostosin like glycosyltransferase 2 [Source:NCBI gene;Acc:110076514]
ENSPVIG00000002479	LRRC8D	235.884	-0.934957	0.363293	-2.57357	0.0100657	0.254885				110079466	leucine rich repeat containing 8 VRAC subunit D [Source:NCBI gene;Acc:110079466]
ENSPVIG00000015007	MBNL1	557.164	0.997879	0.387848	2.57286	0.0100861	0.255032				110073073	muscleblind like splicing regulator 1 [Source:NCBI gene;Acc:110073073]
ENSPVIG00000021178		1251.05	0.684981	0.266417	2.57108	0.0101381	0.255606			O	110082576	zinc finger protein 467 [Source:NCBI gene;Acc:110082576]
ENSPVIG00000025250	TENT5C	331.732	1.87261	0.728209	2.57152	0.0101252	0.255606			O	110076928	terminal nucleotidyltransferase 5C [Source:NCBI gene;Acc:110076928]
ENSPVIG00000006428		203.989	1.37089	0.533362	2.57029	0.0101614	0.255825			O	110086557	complement receptor type 1-like [Source:NCBI gene;Acc:110086557]
ENSPVIG00000015777	LRRFIP2	651.439	0.38985	0.151798	2.56821	0.0102226	0.256994				110084233	LRR binding FLII interacting protein 2 [Source:NCBI gene;Acc:110084233]
ENSPVIG00000017358	HCRT	10.0644	-2.96746	1.15627	-2.56641	0.0102756	0.257923			O		hypocretin neuropeptide precursor [Source:HGNC Symbol;Acc:HGNC:4847]
ENSPVIG00000019737	E2F1	241.345	1.2722	0.495799	2.56596	0.0102891	0.257923			O	110090563	E2F transcription factor 1 [Source:NCBI gene;Acc:110090563]
ENSPVIG00000018966	ADAM11	67.9051	-1.3076	0.509725	-2.5653	0.0103086	0.258039			O	110081383	ADAM metallopeptidase domain 11 [Source:NCBI gene;Acc:110081383]
ENSPVIG00000002468	LRRC8B	327.569	-1.16361	0.453885	-2.56367	0.0103572	0.258161		E	E	110079454	leucine rich repeat containing 8 VRAC subunit B [Source:NCBI gene;Acc:110079454]
ENSPVIG00000003969		433.468	-0.707087	0.275814	-2.56363	0.0103583	0.258161		C	D	110081334	coiled-coil domain containing 102A [Source:NCBI gene;Acc:110081334]
ENSPVIG00000007627	TFCP2L1	57.8138	-1.74773	0.681791	-2.56344	0.0103639	0.258161			O	110085471	transcription factor CP2 like 1 [Source:NCBI gene;Acc:110085471]
ENSPVIG00000015139		1154.55	1.64257	0.640838	2.56315	0.0103726	0.258161			O	110088901	Kell metallo-endopeptidase (Kell blood group) [Source:NCBI gene;Acc:110088901]
ENSPVIG00000000190		11.9909	2.62792	1.02595	2.56145	0.0104235	0.259058			O
ENSPVIG00000003152	TMEM165	267.041	-0.71392	0.278935	-2.55945	0.0104839	0.26017				110078411	transmembrane protein 165 [Source:NCBI gene;Acc:110078411]
ENSPVIG00000018645		22.802	-1.39528	0.545354	-2.55848	0.010513	0.26017			O
ENSPVIG00000019663	ATP1B1	1227.92	-1.84601	0.721393	-2.55896	0.0104987	0.26017				110074597	ATPase Na+/K+ transporting subunit beta 1 [Source:NCBI gene;Acc:110074597]
ENSPVIG00000016583		97.0772	-1.3601	0.532197	-2.55563	0.0105997	0.261944		E	B
ENSPVIG00000009965	FGD2	64.3788	-2.4776	0.970694	-2.5524	0.0106984	0.263638				110079892	FYVE, RhoGEF and PH domain containing 2 [Source:NCBI gene;Acc:110079892]
ENSPVIG00000016368	LEF1	2346.46	0.848273	0.3323	2.55273	0.0106882	0.263638		E	E	110080460	lymphoid enhancer binding factor 1 [Source:NCBI gene;Acc:110080460]
ENSPVIG00000014047	SERPINI1	762.535	-1.07736	0.422242	-2.55153	0.0107251	0.263923		B	G	110085539	serpin family I member 1 [Source:NCBI gene;Acc:110085539]
ENSPVIG00000000533	LSP1	1154.26	-1.13093	0.443345	-2.55089	0.0107448	0.264034		E	B	110076539	lymphocyte specific protein 1 [Source:NCBI gene;Acc:110076539]
ENSPVIG00000012870	GRM1	11.2172	-2.48682	0.975627	-2.54895	0.0108048	0.265136		B	G	110088369	glutamate metabotropic receptor 1 [Source:NCBI gene;Acc:110088369]
ENSPVIG00000015495	PPP1R3C	996.528	0.956969	0.375586	2.54794	0.0108363	0.265233			O		protein phosphatase 1 regulatory subunit 3C [Source:HGNC Symbol;Acc:HGNC:9293]
ENSPVIG00000017866	PDGFA	5197.63	-0.903972	0.354799	-2.54784	0.0108392	0.265233		E	B	110090337	platelet derived growth factor subunit A [Source:NCBI gene;Acc:110090337]
ENSPVIG00000016029	TMBIM6	2485.16	-1.06933	0.419933	-2.54644	0.0108829	0.26593			O	110075005	transmembrane BAX inhibitor motif containing 6 [Source:NCBI gene;Acc:110075005]
ENSPVIG00000020159		486.941	2.06829	0.812792	2.54467	0.0109381	0.266906			O	110072152	ankyrin 1 [Source:NCBI gene;Acc:110072152]
ENSPVIG00000017621		9745.98	3.55322	1.39675	2.54392	0.0109617	0.267108			O	110078978	chromogranin B [Source:NCBI gene;Acc:110078978]
ENSPVIG00000001380	POFUT1	230.754	-1.45824	0.573397	-2.54316	0.0109855	0.267313				110086713	protein O-fucosyltransferase 1 [Source:NCBI gene;Acc:110086713]
ENSPVIG00000009595	ZYX	3061.61	0.66953	0.263331	2.54254	0.0110051	0.267417		E	B	110091405	zyxin [Source:NCBI gene;Acc:110091405]
ENSPVIG00000000378	CD2BP2	1113.72	1.29037	0.507818	2.54101	0.0110533	0.267963				110090063	CD2 cytoplasmic tail binding protein 2 [Source:NCBI gene;Acc:110090063]
ENSPVIG00000011158		3.54566	4.47896	1.76278	2.54085	0.0110583	0.267963
ENSPVIG00000014546		28142.8	0.849462	0.334626	2.53854	0.0111315	0.269363			O	110074803	poly(A) binding protein cytoplasmic 1 [Source:NCBI gene;Acc:110074803]
ENSPVIG00000016095		5.80696	-3.23818	1.27623	-2.53729	0.0111713	0.269953
ENSPVIG00000001388	AFAP1	508.703	-1.2253	0.48303	-2.5367	0.0111904	0.27004		E	E	110077445	actin filament associated protein 1 [Source:NCBI gene;Acc:110077445]
ENSPVIG00000018133	QSOX2	403.555	-0.985368	0.388563	-2.53593	0.0112149	0.270257				110079617	quiescin sulfhydryl oxidase 2 [Source:NCBI gene;Acc:110079617]
ENSPVIG00000020335		34.0539	-2.81076	1.10873	-2.53512	0.0112408	0.270507		E	E	110079130	slit homolog 1 protein-like [Source:NCBI gene;Acc:110079130]
ENSPVIG00000010445	FAM118A	423.176	0.55279	0.218095	2.53463	0.0112567	0.270518				110084568	family with sequence similarity 118 member A [Source:NCBI gene;Acc:110084568]
ENSPVIG00000014735	ALKBH8	477.969	1.26429	0.499083	2.53322	0.0113019	0.271231				110084096	alkB homolog 8, tRNA methyltransferase [Source:NCBI gene;Acc:110084096]
ENSPVIG00000002788	SRRM4	28.5153	4.07185	1.60903	2.53062	0.011386	0.272125			O	110086271	serine/arginine repetitive matrix 4 [Source:NCBI gene;Acc:110086271]
ENSPVIG00000007167		65.2686	1.16435	0.46006	2.53087	0.0113781	0.272125			O	110075220	transmembrane protease serine 12-like [Source:NCBI gene;Acc:110075220]
ENSPVIG00000023039	AMPD3	461.304	1.00739	0.398008	2.53109	0.011371	0.272125				110077153	adenosine monophosphate deaminase 3 [Source:NCBI gene;Acc:110077153]
ENSPVIG00000004611		548.356	-0.726478	0.287631	-2.52573	0.0115459	0.274071		E	B	110087636	phosphoribosylformylglycinamidine synthase [Source:NCBI gene;Acc:110087636]
ENSPVIG00000008749	UBE2E2	417.718	0.688664	0.272644	2.52587	0.0115412	0.274071			O	110086518	ubiquitin-conjugating enzyme E2 E2 [Source:NCBI gene;Acc:110086518]
ENSPVIG00000013743	SIX2	8.7594	3.70091	1.46453	2.52704	0.0115029	0.274071			O	110082726	SIX homeobox 2 [Source:NCBI gene;Acc:110082726]
ENSPVIG00000019966		1459.14	-1.52665	0.604218	-2.52665	0.0115156	0.274071			O	110079072	claudin 11 [Source:NCBI gene;Acc:110079072]
ENSPVIG00000020310	MPP2	30.1203	-1.6699	0.660806	-2.52707	0.0115018	0.274071		B	N	110079194	membrane palmitoylated protein 2 [Source:NCBI gene;Acc:110079194]
ENSPVIG00000003022	MIGA1	179.026	-0.725839	0.287576	-2.52399	0.0116033	0.275057			O	110079529	mitoguardin 1 [Source:NCBI gene;Acc:110079529]
ENSPVIG00000010388		11.4155	3.54899	1.40807	2.52046	0.0117202	0.277452		E	E
ENSPVIG00000011866	CBFA2T3	518.242	1.53739	0.610088	2.51994	0.0117373	0.277482				110076341	CBFA2/RUNX1 partner transcriptional co-repressor 3 [Source:NCBI gene;Acc:110076341]
ENSPVIG00000003398	RAB38	62.7481	1.55123	0.615719	2.51938	0.0117561	0.277548					RAB38, member RAS oncogene family [Source:HGNC Symbol;Acc:HGNC:9776]
ENSPVIG00000012048		40.1403	1.71668	0.681613	2.51855	0.011784	0.277831
ENSPVIG00000015192	LRRN1	311.361	-1.364	0.541873	-2.51719	0.0118296	0.278155		E	E	110077695	leucine rich repeat neuronal 1 [Source:NCBI gene;Acc:110077695]
ENSPVIG00000023559	GAD2	6.08394	3.98493	1.58283	2.5176	0.0118159	0.278155				110083191	glutamate decarboxylase 2 [Source:NCBI gene;Acc:110083191]
ENSPVIG00000009901	ATP5F1A	4726.01	-0.722012	0.286978	-2.51592	0.0118724	0.278785		B	G	110085932	ATP synthase F1 subunit alpha [Source:NCBI gene;Acc:110085932]
ENSPVIG00000011793	RANBP10	510.518	0.658677	0.26197	2.51433	0.011926	0.279668			O	110088856	RAN binding protein 10 [Source:NCBI gene;Acc:110088856]
ENSPVIG00000022974		242.824	-1.49662	0.595686	-2.51242	0.0119905	0.280804			O	110078335	macrophage-expressed gene 1 protein-like [Source:NCBI gene;Acc:110078335]
ENSPVIG00000006426	PPIB	6656.27	-0.980097	0.390223	-2.51163	0.0120175	0.281058				110086830	peptidylprolyl isomerase B [Source:NCBI gene;Acc:110086830]
ENSPVIG00000024435	CFAP161	422.255	2.15937	0.860053	2.51074	0.0120479	0.281392		B	N	110077264	cilia and flagella associated protein 161 [Source:NCBI gene;Acc:110077264]
ENSPVIG00000018861	MSMO1	112.88	-0.89814	0.357899	-2.50948	0.0120908	0.282016			O	110083492	methylsterol monooxygenase 1 [Source:NCBI gene;Acc:110083492]
ENSPVIG00000012775	ENTPD1	662.476	0.938363	0.374239	2.50739	0.0121628	0.282959				110084053	ectonucleoside triphosphate diphosphohydrolase 1 [Source:NCBI gene;Acc:110084053]
ENSPVIG00000013483	ZNF488	62.0035	-1.60779	0.641227	-2.50736	0.0121637	0.282959			O	110087770	zinc finger protein 488 [Source:NCBI gene;Acc:110087770]
ENSPVIG00000012374	CLDN20	4.13692	-3.4181	1.36433	-2.50533	0.0122338	0.284212		E	E	110083678	claudin 20 [Source:NCBI gene;Acc:110083678]
ENSPVIG00000025559	ALK	26.4144	1.47085	0.587659	2.5029	0.0123179	0.285786			O	110078686	ALK receptor tyrosine kinase [Source:NCBI gene;Acc:110078686]
ENSPVIG00000004234	MFGE8	7739.32	-1.04861	0.419214	-2.50136	0.0123716	0.286191			O	110072964	milk fat globule-EGF factor 8 protein [Source:NCBI gene;Acc:110072964]
ENSPVIG00000012095		52.2004	2.49495	0.997939	2.50011	0.0124156	0.286191
ENSPVIG00000016300	MALSU1	534.425	0.709818	0.284002	2.49935	0.0124423	0.286191				110072611	mitochondrial assembly of ribosomal large subunit 1 [Source:NCBI gene;Acc:110072611]
ENSPVIG00000021218	RABEPK	559.076	0.858004	0.343098	2.50075	0.012393	0.286191			O	110082951	Rab9 effector protein with kelch motifs [Source:NCBI gene;Acc:110082951]
ENSPVIG00000021320	NFIB	655.406	1.33493	0.5336	2.50174	0.0123585	0.286191			O	110073594	nuclear factor I B [Source:NCBI gene;Acc:110073594]
ENSPVIG00000021341	EDNRA	254.908	-1.1967	0.478849	-2.49912	0.0124502	0.286191					endothelin receptor type A [Source:HGNC Symbol;Acc:HGNC:3179]
ENSPVIG00000024220		14.7902	-2.71964	1.08786	-2.49998	0.0124201	0.286191		E	B	110079287	YjeF N-terminal domain containing 3 [Source:NCBI gene;Acc:110079287]
ENSPVIG00000012883	ZC2HC1B	198.239	2.25964	0.90544	2.49563	0.0125735	0.288551			O	110089264	zinc finger C2HC-type containing 1B [Source:NCBI gene;Acc:110089264]
ENSPVIG00000019507		1259.59	-0.902302	0.361664	-2.49486	0.0126005	0.288551				110090498	nodal modulator 1-like [Source:NCBI gene;Acc:110090498]
ENSPVIG00000023021		6.99821	2.48807	0.997301	2.49481	0.0126025	0.288551				110079168	transient receptor potential cation channel subfamily M member 4-like [Source:NCBI gene;Acc:110079168]
ENSPVIG00000006503	TBX1	355.964	1.10835	0.445139	2.4899	0.0127781	0.291423			O	110085355	T-box transcription factor 1 [Source:NCBI gene;Acc:110085355]
ENSPVIG00000010816		14.4846	1.454	0.583869	2.49028	0.0127641	0.291423
ENSPVIG00000020466	GJA4	120.632	1.79582	0.720986	2.49079	0.0127461	0.291423			O	110082516	gap junction protein alpha 4 [Source:NCBI gene;Acc:110082516]
ENSPVIG00000023140		19.84	-2.61848	1.05223	-2.48851	0.0128281	0.292183			O
ENSPVIG00000008610	NEB	86.7571	1.70255	0.684563	2.48706	0.0128804	0.292296			O	110080836	nebulin [Source:NCBI gene;Acc:110080836]
ENSPVIG00000009270		527.702	1.0552	0.424213	2.48743	0.012867	0.292296			O
ENSPVIG00000018022	MIGA2	319.931	-1.03262	0.41521	-2.48698	0.0128834	0.292296			O	110079692	mitoguardin 2 [Source:NCBI gene;Acc:110079692]
ENSPVIG00000003666	SLC44A1	263.49	-1.21128	0.487227	-2.48606	0.0129166	0.292602				110083202	solute carrier family 44 member 1 [Source:NCBI gene;Acc:110083202]
ENSPVIG00000021714		68.1314	-1.43099	0.575692	-2.48568	0.0129304	0.292602		E	E
ENSPVIG00000006583		6.6861	-3.12313	1.2578	-2.48301	0.0130277	0.293245			O
ENSPVIG00000011060		106.522	2.21386	0.891242	2.48401	0.0129911	0.293245		B	G
ENSPVIG00000012200		231.575	1.67472	0.674219	2.48394	0.0129939	0.293245			O	110090909	FXYD domain-containing ion transport regulator 3-like [Source:NCBI gene;Acc:110090909]
ENSPVIG00000018386	CALB2	69.1328	-1.51106	0.608661	-2.4826	0.0130428	0.293245		E	E	110081301	calbindin 2 [Source:NCBI gene;Acc:110081301]
ENSPVIG00000019947		91.083	4.39955	1.77174	2.48318	0.0130214	0.293245			O
ENSPVIG00000022293	NUP210	145.09	1.50515	0.606411	2.48206	0.0130627	0.293313				110081616	nucleoporin 210 [Source:NCBI gene;Acc:110081616]
ENSPVIG00000009293	DHCR24	123.43	-1.24898	0.50349	-2.48064	0.0131146	0.293724			O	110082238	24-dehydrocholesterol reductase [Source:NCBI gene;Acc:110082238]
ENSPVIG00000017689	SLC39A11	90.4013	-0.872109	0.351531	-2.48089	0.0131056	0.293724				110077804	zinc transporter ZIP11-like [Source:NCBI gene;Acc:110077804]
ENSPVIG00000012774	TCTN3	205.119	-1.06044	0.427855	-2.47851	0.0131934	0.295109			O	110084046	tectonic family member 3 [Source:NCBI gene;Acc:110084046]
ENSPVIG00000002741	FANCI	400.261	-0.959483	0.387339	-2.47711	0.013245	0.295585				110072962	FA complementation group I [Source:NCBI gene;Acc:110072962]
ENSPVIG00000004701	STEAP2	59.9625	-1.61378	0.651503	-2.47702	0.0132486	0.295585			O	110074695	STEAP2 metalloreductase [Source:NCBI gene;Acc:110074695]
ENSPVIG00000008936		204.828	-0.972247	0.392783	-2.47527	0.0133134	0.296652				110087104	ribonuclease T2 [Source:NCBI gene;Acc:110087104]
ENSPVIG00000014760		81.1261	-1.36522	0.551919	-2.47358	0.0133766	0.297681		C	A	110087592	N-acetylated-alpha-linked acidic dipeptidase 2-like [Source:NCBI gene;Acc:110087592]
ENSPVIG00000019408	NIT2	296.587	0.785788	0.317787	2.47269	0.01341	0.298045			O	110074642	nitrilase family member 2 [Source:NCBI gene;Acc:110074642]
ENSPVIG00000011120	HM13	1204.99	-0.678088	0.274319	-2.4719	0.0134398	0.298147			O	110090828	histocompatibility minor 13 [Source:NCBI gene;Acc:110090828]
ENSPVIG00000015657	C1orf232	4.0021	4.45536	1.80258	2.47166	0.0134488	0.298147				110084139	testis development-related protein-like [Source:NCBI gene;Acc:110084139]
ENSPVIG00000001904	PHF10	557.632	0.447129	0.181029	2.46993	0.0135139	0.298453			O	110083081	PHD finger protein 10 [Source:NCBI gene;Acc:110083081]
ENSPVIG00000006855	SLC22A7	8.00967	4.20891	1.70344	2.47083	0.01348	0.298453				110080754	solute carrier family 22 member 7-like [Source:NCBI gene;Acc:110080754]
ENSPVIG00000023605	PIGT	888.645	-0.697064	0.28219	-2.47019	0.013504	0.298453				110076777	phosphatidylinositol glycan anchor biosynthesis class T [Source:NCBI gene;Acc:110076777]
ENSPVIG00000009255	LRRC6	91.9284	1.27484	0.516364	2.46888	0.0135535	0.298571			O		leucine rich repeat containing 6 [Source:HGNC Symbol;Acc:HGNC:16725]
ENSPVIG00000025570	PXYLP1	152.237	-1.27972	0.518291	-2.46911	0.0135449	0.298571				110078724	2-phosphoxylose phosphatase 1 [Source:NCBI gene;Acc:110078724]
ENSPVIG00000019877	NARF	564.877	1.23312	0.499858	2.46695	0.0136269	0.299809		E	B	110075049	nuclear prelamin A recognition factor [Source:NCBI gene;Acc:110075049]
ENSPVIG00000018251	WFIKKN2	12.1085	-2.1636	0.877254	-2.46634	0.0136503	0.299946		B	N	110091329	WAP, follistatin/kazal, immunoglobulin, kunitz and netrin domain containing 2 [Source:NCBI gene;Acc:110091329]
ENSPVIG00000013452	MYBPC1	46.9912	1.90929	0.774805	2.46421	0.0137314	0.300284			O	110082694	myosin binding protein C, slow type [Source:NCBI gene;Acc:110082694]
ENSPVIG00000013761	CEP19	160.656	1.31254	0.532546	2.46464	0.0137149	0.300284			O	110075263	centrosomal protein 19 [Source:NCBI gene;Acc:110075263]
ENSPVIG00000016912	DPH1	288.325	-0.590597	0.239677	-2.46413	0.0137345	0.300284			O		diphthamide biosynthesis 1 [Source:HGNC Symbol;Acc:HGNC:3003]
ENSPVIG00000019991		574.593	0.68751	0.278867	2.46536	0.0136874	0.300284				110074085	FUN14 domain containing 1 [Source:NCBI gene;Acc:110074085]
ENSPVIG00000020957	B3GLCT	334.03	-0.911894	0.370661	-2.46018	0.0138867	0.303231			O	110076462	beta 3-glucosyltransferase [Source:NCBI gene;Acc:110076462]
ENSPVIG00000017289		21.4429	1.75278	0.712717	2.45929	0.0139212	0.303605				110090298	keratin, type II cytoskeletal 5-like [Source:NCBI gene;Acc:110090298]
ENSPVIG00000012406	COPS7A	1170.25	0.742085	0.301946	2.45767	0.0139841	0.304596				110084663	COP9 signalosome subunit 7A [Source:NCBI gene;Acc:110084663]
ENSPVIG00000016803	GM2A	661.136	-1.32076	0.537613	-2.45672	0.0140213	0.305024				110087961	GM2 ganglioside activator [Source:NCBI gene;Acc:110087961]
ENSPVIG00000010136	AFAP1L2	168.936	-1.46603	0.597399	-2.45403	0.0141266	0.30598		E	E		actin filament associated protein 1 like 2 [Source:HGNC Symbol;Acc:HGNC:25901]
ENSPVIG00000014151		99.9783	-1.31093	0.534205	-2.45398	0.0141283	0.30598		B	G	110085967	ATPase plasma membrane Ca2+ transporting 2 [Source:NCBI gene;Acc:110085967]
ENSPVIG00000015133	MAPT	364.148	1.25662	0.512112	2.4538	0.0141354	0.30598			O	110082048	microtubule-associated protein tau-like [Source:NCBI gene;Acc:110082048]
ENSPVIG00000024723		694.278	-0.566479	0.230779	-2.45464	0.0141027	0.30598		B	N	110089044	tight junction associated protein 1 [Source:NCBI gene;Acc:110089044]
ENSPVIG00000000168	BRCA1	332.729	-0.924862	0.377018	-2.4531	0.0141632	0.306201				110080303	BRCA1 DNA repair associated [Source:NCBI gene;Acc:110080303]
ENSPVIG00000013868		159.501	-1.40777	0.57398	-2.45265	0.0141807	0.306201		B	N	110071094	p53 apoptosis effector related to PMP22 [Source:NCBI gene;Acc:110071094]
ENSPVIG00000014876	SLC35F4	128.273	-1.63316	0.666071	-2.45194	0.0142089	0.306431		E	B	110091013	solute carrier family 35 member F4 [Source:NCBI gene;Acc:110091013]
ENSPVIG00000022754	ITGB1	1593.35	-1.21285	0.495352	-2.44847	0.0143465	0.309016				110082773	integrin subunit beta 1 [Source:NCBI gene;Acc:110082773]
ENSPVIG00000009297	PCSK9	77.3161	-1.31452	0.537007	-2.44786	0.0143706	0.309155			O	110082259	proprotein convertase subtilisin/kexin type 9 [Source:NCBI gene;Acc:110082259]
ENSPVIG00000023851	CLPTM1	647.024	-0.718082	0.293443	-2.44709	0.0144015	0.309436				110088522	CLPTM1 regulator of GABA type A receptor forward trafficking [Source:NCBI gene;Acc:110088522]
ENSPVIG00000005793	GUCY2D	41.9071	-2.10079	0.859292	-2.4448	0.0144934	0.309506			O	110087765	guanylate cyclase 2D, retinal [Source:NCBI gene;Acc:110087765]
ENSPVIG00000012923	NUBPL	345.585	0.835539	0.341723	2.44507	0.0144822	0.309506			O	110076370	nucleotide binding protein like [Source:NCBI gene;Acc:110076370]
ENSPVIG00000015706	ERCC6L2	326.849	-0.67149	0.274568	-2.44562	0.0144602	0.309506		B	G	110084177	ERCC excision repair 6 like 2 [Source:NCBI gene;Acc:110084177]
ENSPVIG00000021413	PLCD4	9.86091	-2.31792	0.94775	-2.44571	0.0144567	0.309506			O	110078238	phospholipase C delta 4 [Source:NCBI gene;Acc:110078238]
ENSPVIG00000024647	NPTXR	29.9463	-2.10474	0.860364	-2.44634	0.0144315	0.309506				110075935	neuronal pentraxin receptor [Source:NCBI gene;Acc:110075935]
ENSPVIG00000002571	CASQ2	67.0227	1.62797	0.666121	2.44395	0.0145274	0.309852			O	110091118	calsequestrin-2 [Source:NCBI gene;Acc:110091118]
ENSPVIG00000020199	FAM117A	925.9	0.844674	0.345811	2.44259	0.0145824	0.310266			O	110079165	family with sequence similarity 117 member A [Source:NCBI gene;Acc:110079165]
ENSPVIG00000024872	COPS2	901.677	0.458363	0.187625	2.44298	0.0145666	0.310266			O	110077250	COP9 signalosome subunit 2 [Source:NCBI gene;Acc:110077250]
ENSPVIG00000007871	JAKMIP2	51.7007	1.31461	0.538319	2.44207	0.0146034	0.310336			O	110085981	janus kinase and microtubule interacting protein 2 [Source:NCBI gene;Acc:110085981]
ENSPVIG00000003985		33.324	1.91705	0.785648	2.44009	0.0146835	0.311464			O
ENSPVIG00000005085		32.0419	1.78513	0.731721	2.43963	0.0147024	0.311464				110077954	CD209 antigen-like protein C [Source:NCBI gene;Acc:110077954]
ENSPVIG00000019540	CLCN4	13.6157	-1.95632	0.801956	-2.43944	0.01471	0.311464			O	110075470	chloride voltage-gated channel 4 [Source:NCBI gene;Acc:110075470]
ENSPVIG00000007769	GNPDA1	1241.84	0.727217	0.298222	2.43851	0.0147481	0.311892		C	A	110085768	glucosamine-6-phosphate deaminase 1 [Source:NCBI gene;Acc:110085768]
ENSPVIG00000017386		519.882	-0.996708	0.409008	-2.43689	0.0148142	0.312909			O	110086192	fatty acid desaturase 1 [Source:NCBI gene;Acc:110086192]
ENSPVIG00000001858	ZFAND3	1604.39	0.604134	0.248214	2.43392	0.0149362	0.314807			O	110074656	zinc finger AN1-type containing 3 [Source:NCBI gene;Acc:110074656]
ENSPVIG00000008085	ADAMTS2	102.868	-1.46552	0.602148	-2.43383	0.0149401	0.314807		B	G	110073478	ADAM metallopeptidase with thrombospondin type 1 motif 2 [Source:NCBI gene;Acc:110073478]
ENSPVIG00000001107		154.818	-1.83631	0.755534	-2.43048	0.0150788	0.316964			O
ENSPVIG00000006068		257.156	-0.895705	0.368485	-2.43078	0.0150665	0.316964		E	B	110078505	ubiquitin specific peptidase 2 [Source:NCBI gene;Acc:110078505]
ENSPVIG00000021548	DFFA	512.044	0.506417	0.208602	2.42767	0.0151962	0.319048		B	N	110073243	DNA fragmentation factor subunit alpha [Source:NCBI gene;Acc:110073243]
ENSPVIG00000006230		91.5907	1.45634	0.600153	2.42662	0.0152401	0.319585			O
ENSPVIG00000005641		238.18	1.7434	0.719403	2.42339	0.0153763	0.320884				110074293	vascular endothelial growth factor receptor kdr-like [Source:NCBI gene;Acc:110074293]
ENSPVIG00000008708	UBE2H	1550.56	0.507634	0.209439	2.42378	0.0153601	0.320884			O	110091330	ubiquitin conjugating enzyme E2 H [Source:NCBI gene;Acc:110091330]
ENSPVIG00000008974	PACRG	370.349	1.20581	0.497745	2.42254	0.0154124	0.320884			O	110087277	parkin coregulated [Source:NCBI gene;Acc:110087277]
ENSPVIG00000017074	JAG1	813.768	-0.794538	0.327948	-2.42276	0.0154031	0.320884			O	110086123	jagged canonical Notch ligand 1 [Source:NCBI gene;Acc:110086123]
ENSPVIG00000020664	CDC25B	315.012	-1.06585	0.439639	-2.42438	0.0153347	0.320884			O	110079809	cell division cycle 25B [Source:NCBI gene;Acc:110079809]
ENSPVIG00000023144		130.545	-1.92464	0.794102	-2.42367	0.0153646	0.320884				110089887	tyrosine-protein kinase Fyn-like [Source:NCBI gene;Acc:110089887]
ENSPVIG00000007006	AVIL	93.1155	1.72533	0.712482	2.42157	0.0154535	0.321355		B	N	110074450	advillin [Source:NCBI gene;Acc:110074450]
ENSPVIG00000013288	SERPINI2	6.42754	4.693	1.93927	2.41999	0.015521	0.322375				110085513	serpin family I member 2 [Source:NCBI gene;Acc:110085513]
ENSPVIG00000005614		972.281	0.681454	0.281945	2.41697	0.0156503	0.324673				110082200	CCZ1 homolog, vacuolar protein trafficking and biogenesis associated [Source:NCBI gene;Acc:110082200]
ENSPVIG00000012139	INAVA	173.713	1.00045	0.41406	2.4162	0.0156833	0.324973		E	B	110085300	innate immunity activator [Source:NCBI gene;Acc:110085300]
ENSPVIG00000011835		3753.85	1.28852	0.533476	2.41533	0.0157212	0.32537		E	E	110070020	keratin, type II cytoskeletal cochleal-like [Source:NCBI gene;Acc:110070020]
ENSPVIG00000022252		115.175	1.96827	0.815765	2.41279	0.0158311	0.327258				110083921	sulfotransferase 6B1-like [Source:NCBI gene;Acc:110083921]
ENSPVIG00000003772		13.5187	1.63181	0.677462	2.4087	0.0160093	0.32771			O
ENSPVIG00000005203	VAV2	465.257	1.09319	0.453879	2.40856	0.0160155	0.32771			O	110089294	vav guanine nucleotide exchange factor 2 [Source:NCBI gene;Acc:110089294]
ENSPVIG00000006899	PAQR6	59.3905	-1.73181	0.718873	-2.40906	0.0159939	0.32771		E	B	110083766	progestin and adipoQ receptor family member 6 [Source:NCBI gene;Acc:110083766]
ENSPVIG00000007007	C3orf84	1025.66	1.97871	0.821584	2.40841	0.016022	0.32771		E	B	110079910	chromosome unknown C3orf84 homolog [Source:NCBI gene;Acc:110079910]
ENSPVIG00000009094		171.59	-1.13494	0.471054	-2.40936	0.0159803	0.32771		C	D	110071129	zinc finger protein 721-like [Source:NCBI gene;Acc:110071129]
ENSPVIG00000014107	SPACA9	545.9	1.90064	0.788072	2.41176	0.0158759	0.32771			O	110079585	sperm acrosome associated 9 [Source:NCBI gene;Acc:110079585]
ENSPVIG00000016843	XXYLT1	364.742	-0.757706	0.314334	-2.41051	0.0159301	0.32771					xyloside xylosyltransferase 1 [Source:HGNC Symbol;Acc:HGNC:26639]
ENSPVIG00000021941	CASS4	119.801	1.54553	0.641669	2.40861	0.0160134	0.32771		E	B	110081098	Cas scaffold protein family member 4 [Source:NCBI gene;Acc:110081098]
ENSPVIG00000025554		12.9745	3.34442	1.38749	2.41041	0.0159344	0.32771			O	110078707	TOG array regulator of axonemal microtubules 2 [Source:NCBI gene;Acc:110078707]
ENSPVIG00000000062	CIB4	26.0976	3.82918	1.59095	2.40686	0.0160905	0.328724			O	110089587	calcium and integrin binding family member 4 [Source:NCBI gene;Acc:110089587]
ENSPVIG00000011719	POLK	229.506	0.946048	0.393204	2.406	0.0161284	0.329113				110084578	DNA polymerase kappa [Source:NCBI gene;Acc:110084578]
ENSPVIG00000018811	NEO1	1283.58	-0.936342	0.389276	-2.40534	0.0161574	0.329319				110084378	neogenin 1 [Source:NCBI gene;Acc:110084378]
ENSPVIG00000003981	CIAPIN1	1897.98	0.90807	0.377857	2.40321	0.0162516	0.330855				110081266	cytokine induced apoptosis inhibitor 1 [Source:NCBI gene;Acc:110081266]
ENSPVIG00000014356	RARA	784.872	0.459649	0.191349	2.40215	0.016299	0.331431			O	110085568	retinoic acid receptor alpha [Source:NCBI gene;Acc:110085568]
ENSPVIG00000007499		26.8822	2.72429	1.13469	2.4009	0.0163547	0.331792
ENSPVIG00000023687		6.09687	2.60944	1.08684	2.40095	0.0163527	0.331792
ENSPVIG00000022499		78.1188	2.03369	0.847286	2.40024	0.0163842	0.332004			O	110077087	family with sequence similarity 217 member A [Source:NCBI gene;Acc:110077087]
ENSPVIG00000005581	TRPM3	156.122	-1.66582	0.694297	-2.39929	0.0164268	0.332482		E	B	110081700	transient receptor potential cation channel subfamily M member 3 [Source:NCBI gene;Acc:110081700]
ENSPVIG00000009669	GALNT1	262.248	-0.935274	0.390431	-2.39549	0.0165982	0.33556				110085097	polypeptide N-acetylgalactosaminyltransferase 1 [Source:NCBI gene;Acc:110085097]
ENSPVIG00000003393		195.954	0.67625	0.282726	2.39189	0.0167617	0.337062				110091611	zinc finger protein 501-like [Source:NCBI gene;Acc:110091611]
ENSPVIG00000007948		27.3709	-1.52595	0.638122	-2.39131	0.0167884	0.337062
ENSPVIG00000013301	THUMPD2	159.48	-0.707435	0.295751	-2.392	0.016757	0.337062			O	110079539	THUMP domain containing 2 [Source:NCBI gene;Acc:110079539]
ENSPVIG00000020268	PACRGL	325.392	1.29065	0.539716	2.39135	0.0167863	0.337062				110072266	parkin coregulated like [Source:NCBI gene;Acc:110072266]
ENSPVIG00000022244	CDC42EP3	343.748	0.963079	0.402721	2.39143	0.0167829	0.337062		E	E	110083938	CDC42 effector protein 3 [Source:NCBI gene;Acc:110083938]
ENSPVIG00000025654	RFESD	222.929	1.06875	0.446888	2.39153	0.0167785	0.337062				110078757	Rieske Fe-S domain containing [Source:NCBI gene;Acc:110078757]
ENSPVIG00000002815		124.221	-1.07061	0.449836	-2.38	0.0173128	0.337669			O
ENSPVIG00000003072		321.77	-0.560062	0.235264	-2.38057	0.017286	0.337669		B	G	110081255	transmembrane protein 14A [Source:NCBI gene;Acc:110081255]
ENSPVIG00000003405		169.607	-2.47341	1.03888	-2.38083	0.0172736	0.337669
ENSPVIG00000003736		11.1362	2.97191	1.24625	2.38468	0.0170941	0.337669				110079797	ladybird homeobox 2 [Source:NCBI gene;Acc:110079797]
ENSPVIG00000005603		2621.01	-1.05907	0.444233	-2.38403	0.0171241	0.337669			O
ENSPVIG00000006037	SLC5A11	299.805	-1.51865	0.637694	-2.38146	0.017244	0.337669		E	B	110085008	solute carrier family 5 member 11 [Source:NCBI gene;Acc:110085008]
ENSPVIG00000006759	SHOX	11.9394	2.99823	1.25593	2.38726	0.0169747	0.337669				110080690	short stature homeobox [Source:NCBI gene;Acc:110080690]
ENSPVIG00000006869		300.387	3.8833	1.62739	2.38622	0.0170226	0.337669			O	110074432	TBC1 domain family member 15-like [Source:NCBI gene;Acc:110074432]
ENSPVIG00000008082	LARP1	528.947	0.757775	0.318342	2.38038	0.0172949	0.337669				110080777	La ribonucleoprotein 1, translational regulator [Source:NCBI gene;Acc:110080777]
ENSPVIG00000008482	ITGB5	434.346	-0.887783	0.372902	-2.38074	0.0172779	0.337669			O	110090759	integrin subunit beta 5 [Source:NCBI gene;Acc:110090759]
ENSPVIG00000008743	SMCO4	242.656	0.926857	0.388386	2.38643	0.0170129	0.337669			O		single-pass membrane protein with coiled-coil domains 4 [Source:HGNC Symbol;Acc:HGNC:24810]
ENSPVIG00000009699	EPHA4	221.603	-2.02474	0.848221	-2.38704	0.0169845	0.337669			O	110079974	EPH receptor A4 [Source:NCBI gene;Acc:110079974]
ENSPVIG00000009752	METTL21C	4.45956	3.66956	1.53864	2.38494	0.017082	0.337669				110080004	protein-lysine methyltransferase METTL21C-like [Source:NCBI gene;Acc:110080004]
ENSPVIG00000010240	GFRA1	439.42	-0.84557	0.355311	-2.37981	0.0173218	0.337669		E	B	110071988	GDNF family receptor alpha 1 [Source:NCBI gene;Acc:110071988]
ENSPVIG00000011760	CRHBP	250.263	2.14462	0.898354	2.38728	0.0169736	0.337669			O	110084607	corticotropin releasing hormone binding protein [Source:NCBI gene;Acc:110084607]
ENSPVIG00000013363	CALCR	30.0959	1.67706	0.704499	2.3805	0.017289	0.337669			O	110074700	calcitonin receptor [Source:NCBI gene;Acc:110074700]
ENSPVIG00000014102	TMEM63A	335.231	1.17067	0.491733	2.38069	0.01728	0.337669			O	110075378	transmembrane protein 63A [Source:NCBI gene;Acc:110075378]
ENSPVIG00000014722	VIM	5953.1	0.818598	0.343038	2.38632	0.017018	0.337669			O	110085989	vimentin [Source:NCBI gene;Acc:110085989]
ENSPVIG00000015686	TRIM63	14.5759	2.23429	0.937662	2.38283	0.0171802	0.337669				110084148	tripartite motif containing 63 [Source:NCBI gene;Acc:110084148]
ENSPVIG00000016374	TMEM196	98.3984	-2.18856	0.918322	-2.38322	0.0171621	0.337669		E	E	110072751	transmembrane protein 196 [Source:NCBI gene;Acc:110072751]
ENSPVIG00000016519	GRM8	102.089	1.87748	0.786037	2.38854	0.0169153	0.337669			O	110080934	glutamate metabotropic receptor 8 [Source:NCBI gene;Acc:110080934]
ENSPVIG00000016610		1828.66	1.07374	0.449923	2.38651	0.0170092	0.337669		E	B	110074852	keratin, type I cytoskeletal 19-like [Source:NCBI gene;Acc:110074852]
ENSPVIG00000020018	VMP1	286.44	-0.58739	0.246695	-2.38104	0.0172637	0.337669				110075531	vacuole membrane protein 1 [Source:NCBI gene;Acc:110075531]
ENSPVIG00000024029	STMN2	109.414	2.30296	0.9648	2.38698	0.0169874	0.337669				110075904	stathmin 2 [Source:NCBI gene;Acc:110075904]
ENSPVIG00000025301	ADAMTS5	82.5228	-1.73279	0.726874	-2.3839	0.0171304	0.337669			O	110076981	ADAM metallopeptidase with thrombospondin type 1 motif 5 [Source:NCBI gene;Acc:110076981]
ENSPVIG00000025336	PTCD2	293.849	1.21732	0.510341	2.38531	0.0170648	0.337669				110077339	pentatricopeptide repeat domain 2 [Source:NCBI gene;Acc:110077339]
ENSPVIG00000024579	CSF2RB	68.3881	1.55094	0.65189	2.37914	0.0173529	0.337898			O	110075971	colony stimulating factor 2 receptor beta common subunit [Source:NCBI gene;Acc:110075971]
ENSPVIG00000001926		12.5262	-1.5325	0.644413	-2.37814	0.0174002	0.338293
ENSPVIG00000013601	HSD17B12	171.244	-1.05917	0.445423	-2.37789	0.017412	0.338293				110081502	hydroxysteroid 17-beta dehydrogenase 12 [Source:NCBI gene;Acc:110081502]
ENSPVIG00000018857	NPTN	965.43	-0.915145	0.385074	-2.37654	0.0174758	0.339154				110084380	neuroplastin [Source:NCBI gene;Acc:110084380]
ENSPVIG00000004529		553.393	1.13971	0.480075	2.37403	0.0175952	0.340717
ENSPVIG00000018963		684.246	-1.29246	0.544416	-2.37403	0.0175954	0.340717				110080979	glucosidase II alpha subunit [Source:NCBI gene;Acc:110080979]
ENSPVIG00000015393		19.6134	1.96135	0.826328	2.37357	0.0176169	0.340756		B	G	110078475	EPS8 like 1 [Source:NCBI gene;Acc:110078475]
ENSPVIG00000017804	RDH5	20.0594	2.54482	1.0724	2.373	0.0176442	0.340907				110073773	retinol dehydrogenase 5 [Source:NCBI gene;Acc:110073773]
ENSPVIG00000006429		125.401	1.06401	0.448593	2.37188	0.0176976	0.34156
ENSPVIG00000010114	NRAP	112.541	1.47419	0.621957	2.37024	0.0177766	0.342705			O	110071972	nebulin related anchoring protein [Source:NCBI gene;Acc:110071972]
ENSPVIG00000009474		1597.99	0.928132	0.391854	2.36856	0.0178574	0.343882		E	B	110081894	LRR binding FLII interacting protein 1 [Source:NCBI gene;Acc:110081894]
ENSPVIG00000002481	TRAF3IP3	203.467	1.65034	0.697261	2.36689	0.0179383	0.34506				110072363	TRAF3 interacting protein 3 [Source:NCBI gene;Acc:110072363]
ENSPVIG00000012688	NUDT1	213.737	0.809365	0.342139	2.3656	0.0180009	0.345883			O	110084701	nudix hydrolase 1 [Source:NCBI gene;Acc:110084701]
ENSPVIG00000022333	ACVR1	279.442	-0.731676	0.309504	-2.36403	0.0180774	0.34697				110083054	activin A receptor type 1 [Source:NCBI gene;Acc:110083054]
ENSPVIG00000010310	PSPH	320.217	0.845901	0.357968	2.36306	0.0181245	0.347052				110084527	phosphoserine phosphatase [Source:NCBI gene;Acc:110084527]
ENSPVIG00000015756		23.2118	-1.2454	0.527105	-2.36272	0.0181413	0.347052		E	E
ENSPVIG00000022105	ETFRF1	357.998	0.940075	0.39777	2.36336	0.0181098	0.347052			O	110082991	electron transfer flavoprotein regulatory factor 1 [Source:NCBI gene;Acc:110082991]
ENSPVIG00000023882	SNORC	7.43232	2.04638	0.86637	2.36202	0.0181757	0.347329					secondary ossification center associated regulator of chondrocyte maturation [Source:HGNC Symbol;Acc:HGNC:33763]
ENSPVIG00000008878	FST	54.4126	-1.19352	0.505669	-2.36028	0.0182611	0.348259				110073924	follistatin [Source:NCBI gene;Acc:110073924]
ENSPVIG00000018150	KCTD1	204.759	-0.697005	0.295314	-2.36022	0.0182643	0.348259		B	N	110074938	potassium channel tetramerization domain containing 1 [Source:NCBI gene;Acc:110074938]
ENSPVIG00000005726	RUFY2	128.343	-0.77822	0.33009	-2.3576	0.0183935	0.35034			O	110086781	RUN and FYVE domain containing 2 [Source:NCBI gene;Acc:110086781]
ENSPVIG00000023585	PLXDC2	101.705	-1.48844	0.631543	-2.35684	0.0184314	0.350678				110083493	plexin domain containing 2 [Source:NCBI gene;Acc:110083493]
ENSPVIG00000002151	CCN6	3.39215	4.42286	1.87724	2.35604	0.0184708	0.351045				110085309	cellular communication network factor 6 [Source:NCBI gene;Acc:110085309]
ENSPVIG00000018201	ACTA1	499.074	1.17985	0.500967	2.35515	0.0185152	0.351507			O	110075363	actin alpha 1, skeletal muscle [Source:NCBI gene;Acc:110075363]
ENSPVIG00000000600	ING2	189.199	0.411406	0.174898	2.35227	0.0186594	0.353858				110083998	inhibitor of growth family member 2 [Source:NCBI gene;Acc:110083998]
ENSPVIG00000002847		16.1924	2.79184	1.1874	2.35122	0.0187119	0.35447				110086287	C1q and TNF related 3 [Source:NCBI gene;Acc:110086287]
ENSPVIG00000009033	CX3CR1	26.6983	-2.40947	1.02539	-2.3498	0.0187834	0.354669			O	110090767	C-X3-C motif chemokine receptor 1 [Source:NCBI gene;Acc:110090767]
ENSPVIG00000011146	NUP155	751.701	-0.397792	0.169274	-2.34999	0.0187738	0.354669			O	110080071	nucleoporin 155 [Source:NCBI gene;Acc:110080071]
ENSPVIG00000021757	KSR1	245.564	-1.07349	0.456834	-2.34985	0.0187808	0.354669				110075536	kinase suppressor of ras 1 [Source:NCBI gene;Acc:110075536]
ENSPVIG00000012601	CHRNE	46.107	1.62078	0.689927	2.34921	0.0188135	0.354679				110082378	cholinergic receptor nicotinic epsilon subunit [Source:NCBI gene;Acc:110082378]
ENSPVIG00000021914		16.3581	-1.9264	0.820098	-2.34899	0.0188246	0.354679
ENSPVIG00000005692	CLDN15	30.9408	-1.76145	0.750203	-2.34796	0.0188764	0.355271				110087629	claudin 15 [Source:NCBI gene;Acc:110087629]
ENSPVIG00000003449		21.8161	2.50289	1.06624	2.3474	0.0189048	0.355271				110091637	tripartite motif-containing protein 10-like [Source:NCBI gene;Acc:110091637]
ENSPVIG00000008131	LAMB4	51.3698	1.68691	0.718702	2.34716	0.0189171	0.355271		C	A	110080786	laminin subunit beta 4 [Source:NCBI gene;Acc:110080786]
ENSPVIG00000020932	SCAP	835.815	-1.25988	0.537078	-2.3458	0.0189862	0.356185				110082535	SREBF chaperone [Source:NCBI gene;Acc:110082535]
ENSPVIG00000018092		485.292	1.01536	0.43319	2.34391	0.0190825	0.357608			O
ENSPVIG00000004717	FBXO33	629.184	-0.637824	0.272181	-2.34338	0.0191099	0.357737		E	B		F-box protein 33 [Source:HGNC Symbol;Acc:HGNC:19833]
ENSPVIG00000016819	SCD	156.244	-1.99084	0.849767	-2.34281	0.0191393	0.357903		E	E	110077770	stearoyl-CoA desaturase [Source:NCBI gene;Acc:110077770]
ENSPVIG00000005321		9.19767	3.62461	1.54809	2.34135	0.0192141	0.358917			O
ENSPVIG00000006229		25.2239	1.56256	0.667508	2.34088	0.0192383	0.358984				110070694	HRAS-like suppressor 3 [Source:NCBI gene;Acc:110070694]
ENSPVIG00000012021		80.4098	1.61938	0.69233	2.33903	0.0193337	0.359994
ENSPVIG00000022939	SLC43A3	855.659	1.92162	0.821457	2.33929	0.0193206	0.359994			O	110078377	solute carrier family 43 member 3 [Source:NCBI gene;Acc:110078377]
ENSPVIG00000006402	CR2	3.90689	3.66037	1.56573	2.33781	0.0193972	0.360407					complement C3d receptor 2 [Source:HGNC Symbol;Acc:HGNC:2336]
ENSPVIG00000012278	STK32C	439.156	1.15164	0.492609	2.33784	0.0193953	0.360407				110075165	serine/threonine kinase 32C [Source:NCBI gene;Acc:110075165]
ENSPVIG00000021100		22.2499	2.79617	1.19727	2.33545	0.0195198	0.362299		E	E	110083905	thyrotropin releasing hormone [Source:NCBI gene;Acc:110083905]
ENSPVIG00000014394		8.61724	4.16331	1.7838	2.33395	0.0195981	0.363366			O	110087559	carbohydrate sulfotransferase 9-like [Source:NCBI gene;Acc:110087559]
ENSPVIG00000012216	CDK6	154.301	1.11538	0.478688	2.33007	0.0198025	0.364792				110074720	cyclin dependent kinase 6 [Source:NCBI gene;Acc:110074720]
ENSPVIG00000013176		198.715	-1.36074	0.583555	-2.33181	0.0197109	0.364792		E	B	110087513	retbindin [Source:NCBI gene;Acc:110087513]
ENSPVIG00000017384	RAB3IL1	238.698	1.06332	0.456416	2.32971	0.0198213	0.364792				110086181	RAB3A interacting protein like 1 [Source:NCBI gene;Acc:110086181]
ENSPVIG00000017989		10.8105	-3.02975	1.30008	-2.33044	0.0197829	0.364792			O	110072609	arylacetamide deacetylase-like 4 [Source:NCBI gene;Acc:110072609]
ENSPVIG00000019752	RUNX1T1	209.636	0.90887	0.390017	2.33034	0.0197884	0.364792			O	110090578	RUNX1 partner transcriptional co-repressor 1 [Source:NCBI gene;Acc:110090578]
ENSPVIG00000021185	EXOC6	210.361	0.582394	0.24989	2.3306	0.0197743	0.364792			O	110073574	exocyst complex component 6 [Source:NCBI gene;Acc:110073574]
ENSPVIG00000023012		7.11173	-2.52828	1.08485	-2.33053	0.0197782	0.364792			O
ENSPVIG00000014313	LSAMP	28.159	1.60321	0.688779	2.32761	0.0199328	0.365687			O		limbic system associated membrane protein [Source:HGNC Symbol;Acc:HGNC:6705]
ENSPVIG00000015300		23.165	2.09665	0.900658	2.3279	0.0199172	0.365687		C	A
ENSPVIG00000020065	RPS6KL1	106.55	0.725125	0.311524	2.32767	0.0199295	0.365687		E	E	110079089	ribosomal protein S6 kinase like 1 [Source:NCBI gene;Acc:110079089]
ENSPVIG00000001335	MRPL57	342.338	1.08576	0.467027	2.32483	0.0200812	0.367196				110083533	mitochondrial ribosomal protein L57 [Source:NCBI gene;Acc:110083533]
ENSPVIG00000002909	PIM2	205.565	1.72392	0.742136	2.32292	0.0201835	0.367196				110081187	Pim-2 proto-oncogene, serine/threonine kinase [Source:NCBI gene;Acc:110081187]
ENSPVIG00000005372	TTC32	80.9905	0.987347	0.424878	2.32384	0.0201341	0.367196				110074234	tetratricopeptide repeat domain 32 [Source:NCBI gene;Acc:110074234]
ENSPVIG00000006067	THY1	34.1505	-1.73786	0.747811	-2.32393	0.0201294	0.367196		B	G	110078498	Thy-1 cell surface antigen [Source:NCBI gene;Acc:110078498]
ENSPVIG00000012573	CASR	22.8961	-1.90294	0.818529	-2.32483	0.0200809	0.367196			O	110084625	calcium sensing receptor [Source:NCBI gene;Acc:110084625]
ENSPVIG00000013715	ENTPD7	425.383	-0.525026	0.225999	-2.32313	0.020172	0.367196			O	110084035	ectonucleoside triphosphate diphosphohydrolase 7 [Source:NCBI gene;Acc:110084035]
ENSPVIG00000018136		256.707	-1.13356	0.48784	-2.32363	0.0201455	0.367196		E	B
ENSPVIG00000022381	PLA2G12B	12.6757	3.9653	1.70686	2.32315	0.0201709	0.367196			O	110073698	phospholipase A2 group XIIB [Source:NCBI gene;Acc:110073698]
ENSPVIG00000016148		5.49699	4.39144	1.89202	2.32104	0.0202848	0.368074
ENSPVIG00000025269		90.6112	-0.962901	0.414892	-2.32085	0.020295	0.368074			O
ENSPVIG00000025292	MRPL39	418.633	0.608642	0.262211	2.32119	0.0202764	0.368074			O	110076992	mitochondrial ribosomal protein L39 [Source:NCBI gene;Acc:110076992]
ENSPVIG00000000079		371.95	0.988024	0.426073	2.3189	0.0204002	0.369257			O
ENSPVIG00000017100		529.214	2.57907	1.11221	2.31886	0.0204026	0.369257
ENSPVIG00000012734	FBXO3	646.808	0.856111	0.36933	2.31801	0.0204487	0.369623			O	110073531	F-box protein 3 [Source:NCBI gene;Acc:110073531]
ENSPVIG00000015341	SPHKAP	80.2584	2.28873	0.987498	2.31771	0.0204652	0.369623				110078454	SPHK1 interactor, AKAP domain containing [Source:NCBI gene;Acc:110078454]
ENSPVIG00000008971	TMEM59	506.639	-0.944872	0.407893	-2.31647	0.0205326	0.370079				110082240	transmembrane protein 59 [Source:NCBI gene;Acc:110082240]
ENSPVIG00000016620		165.577	2.1246	0.917281	2.31619	0.020548	0.370079			O	110074898	keratin, type I cytoskeletal 14-like [Source:NCBI gene;Acc:110074898]
ENSPVIG00000020574		47.2111	-1.23822	0.534619	-2.31608	0.0205541	0.370079		E	B	110075771	neuroglobin-like [Source:NCBI gene;Acc:110075771]
ENSPVIG00000023613	SDC4	541.095	-1.027	0.443545	-2.31544	0.0205891	0.370327			O	110076764	syndecan 4 [Source:NCBI gene;Acc:110076764]
ENSPVIG00000002938	MCM10	504.306	-0.480416	0.207564	-2.31455	0.0206376	0.370819			O	110081242	protein MCM10 homolog [Source:NCBI gene;Acc:110081242]
ENSPVIG00000001842		11.35	3.61031	1.56052	2.31353	0.0206934	0.371257				110077511	cytochrome P450 2K1-like [Source:NCBI gene;Acc:110077511]
ENSPVIG00000004147	C1orf116	21.4381	1.59638	0.690563	2.3117	0.020794	0.371257		E	E	110070245	chromosome unknown C1orf116 homolog [Source:NCBI gene;Acc:110070245]
ENSPVIG00000007057	AKAP14	62.9888	1.83736	0.794624	2.31224	0.0207647	0.371257			O	110070902	A-kinase anchoring protein 14 [Source:NCBI gene;Acc:110070902]
ENSPVIG00000010939	STARD4	26.0748	-1.01215	0.437809	-2.31185	0.0207857	0.371257			O	110072025	StAR related lipid transfer domain containing 4 [Source:NCBI gene;Acc:110072025]
ENSPVIG00000018998	PHGDH	4001.55	-0.973997	0.421228	-2.31228	0.0207623	0.371257		C	A	110089840	phosphoglycerate dehydrogenase [Source:NCBI gene;Acc:110089840]
ENSPVIG00000019355	CAV3	3.75056	4.25024	1.83931	2.31078	0.0208451	0.371257				110078681	caveolin-3-like [Source:NCBI gene;Acc:110078681]
ENSPVIG00000021227	LMX1B	31.3082	2.01664	0.872784	2.31058	0.0208561	0.371257			O	110082963	LIM homeobox transcription factor 1 beta [Source:NCBI gene;Acc:110082963]
ENSPVIG00000022465	SDF4	1098.33	-0.903331	0.390507	-2.31323	0.0207102	0.371257				110073281	stromal cell derived factor 4 [Source:NCBI gene;Acc:110073281]
ENSPVIG00000023115		14.5936	2.48549	1.07582	2.31032	0.0208704	0.371257				110089881	TNF superfamily member 15 [Source:NCBI gene;Acc:110089881]
ENSPVIG00000024366		131.244	-2.62112	1.13457	-2.31024	0.0208748	0.371257			O	110071745	microtubule-associated proteins 1A/1B light chain 3C-like [Source:NCBI gene;Acc:110071745]
ENSPVIG00000020728		114.643	-1.84877	0.800702	-2.30893	0.0209475	0.371791			O	110088187	cyclic nucleotide binding domain containing 2 [Source:NCBI gene;Acc:110088187]
ENSPVIG00000023660	RUNX1	142.266	1.24777	0.540392	2.309	0.0209436	0.371791			O	110076828	RUNX family transcription factor 1 [Source:NCBI gene;Acc:110076828]
ENSPVIG00000003134	PRPF6	2477.04	0.354703	0.153745	2.30708	0.0210502	0.37266			O	110090668	pre-mRNA processing factor 6 [Source:NCBI gene;Acc:110090668]
ENSPVIG00000018068		174.901	1.08423	0.469934	2.30719	0.0210441	0.37266			O
ENSPVIG00000019756	SCYL3	895.583	0.446789	0.193675	2.3069	0.0210605	0.37266				110090579	SCY1 like pseudokinase 3 [Source:NCBI gene;Acc:110090579]
ENSPVIG00000008415		174.414	-0.854972	0.370834	-2.30554	0.0211364	0.373469			O	110071008	zinc finger protein 420-like [Source:NCBI gene;Acc:110071008]
ENSPVIG00000021155		237.77	-1.08401	0.470283	-2.30502	0.0211653	0.373469		B	N	110089867	glutamine rich 2 [Source:NCBI gene;Acc:110089867]
ENSPVIG00000021436	TTLL4	510.582	-0.71052	0.308261	-2.30493	0.0211705	0.373469			O	110078180	tubulin tyrosine ligase like 4 [Source:NCBI gene;Acc:110078180]
ENSPVIG00000007916	BNIP1	336.612	0.747041	0.324167	2.3045	0.0211947	0.37352			O	110086085	BCL2 interacting protein 1 [Source:NCBI gene;Acc:110086085]
ENSPVIG00000013685	ABCG5	6.32328	-2.59205	1.12584	-2.30233	0.0213164	0.375285			O	110082729	ATP binding cassette subfamily G member 5 [Source:NCBI gene;Acc:110082729]
ENSPVIG00000005693	PAFAH1B3	1937.09	0.657436	0.28566	2.30147	0.0213653	0.375389				110086776	platelet activating factor acetylhydrolase 1b catalytic subunit 3 [Source:NCBI gene;Acc:110086776]
ENSPVIG00000007717	TMEM9	287.188	-0.667092	0.289843	-2.30156	0.0213597	0.375389			O	110073402	transmembrane protein 9 [Source:NCBI gene;Acc:110073402]
ENSPVIG00000015443		127.655	-1.15705	0.503202	-2.29938	0.0214834	0.376652				110078474	trans-1,2-dihydrobenzene-1,2-diol dehydrogenase-like [Source:NCBI gene;Acc:110078474]
ENSPVIG00000017582	PMEL	80.3267	1.68285	0.731847	2.29946	0.021479	0.376652				110073548	premelanosome protein [Source:NCBI gene;Acc:110073548]
ENSPVIG00000018137		1015.95	-0.941078	0.409333	-2.29905	0.021502	0.376652		E	E
ENSPVIG00000021504	ELF2	1638.72	0.3674	0.160002	2.29623	0.021663	0.379091				110073654	E74 like ETS transcription factor 2 [Source:NCBI gene;Acc:110073654]
ENSPVIG00000003021	KIF13A	841.191	-0.877174	0.382247	-2.29478	0.0217455	0.380154			O	110081679	kinesin family member 13A [Source:NCBI gene;Acc:110081679]
ENSPVIG00000002316	CDC42BPG	435.784	-2.00617	0.875845	-2.29055	0.0219893	0.382881			O	110091111	CDC42 binding protein kinase gamma [Source:NCBI gene;Acc:110091111]
ENSPVIG00000013094	TRIM54	34.1619	2.28998	0.999634	2.29082	0.021974	0.382881				110086969	tripartite motif containing 54 [Source:NCBI gene;Acc:110086969]
ENSPVIG00000021429	CDK5R2	25.4017	-2.01682	0.880427	-2.29073	0.0219788	0.382881			O	110078169	cyclin dependent kinase 5 regulatory subunit 2 [Source:NCBI gene;Acc:110078169]
ENSPVIG00000021974	AGRN	2682.35	-1.36212	0.594587	-2.29087	0.021971	0.382881				110073261	agrin [Source:NCBI gene;Acc:110073261]
ENSPVIG00000003779	EIF2AK3	443.311	-0.740545	0.32351	-2.28909	0.0220739	0.383971				110086330	eukaryotic translation initiation factor 2 alpha kinase 3 [Source:NCBI gene;Acc:110086330]
ENSPVIG00000020193		1085.02	0.795516	0.347616	2.28849	0.0221088	0.384195		B	G
ENSPVIG00000004728		479.028	1.01486	0.443562	2.28798	0.0221385	0.384329				110071524	glutathione S-transferase-like [Source:NCBI gene;Acc:110071524]
ENSPVIG00000001820	RHAG	755.22	1.75096	0.765786	2.28649	0.0222257	0.385458				110077500	Rh associated glycoprotein [Source:NCBI gene;Acc:110077500]
ENSPVIG00000014990	DELE1	496.69	-0.525446	0.229865	-2.28588	0.022261	0.385688			O	110082008	DAP3 binding cell death enhancer 1 [Source:NCBI gene;Acc:110082008]
ENSPVIG00000004595		553.718	-0.677431	0.296603	-2.28396	0.0223738	0.387258			O
ENSPVIG00000015281	PLCL2	204.168	0.608867	0.266737	2.28265	0.0224511	0.387844		E	B	110072052	phospholipase C like 2 [Source:NCBI gene;Acc:110072052]
ENSPVIG00000023458		5.39417	2.40626	1.05416	2.28263	0.0224521	0.387844				110088465	protein S100-A4-like [Source:NCBI gene;Acc:110088465]
ENSPVIG00000006942	DUSP23	582.113	1.16598	0.510961	2.28193	0.0224937	0.388178			O	110083756	dual specificity phosphatase 23 [Source:NCBI gene;Acc:110083756]
ENSPVIG00000018696	DUSP7	750.571	0.678168	0.297273	2.2813	0.0225308	0.388433			O	110080632	dual specificity phosphatase 7 [Source:NCBI gene;Acc:110080632]
ENSPVIG00000024862		14348	0.98692	0.43298	2.27937	0.0226453	0.390022			O	110077233	nicotinamide riboside kinase 2-like [Source:NCBI gene;Acc:110077233]
ENSPVIG00000014942	GRASP	147.341	0.725648	0.318452	2.27867	0.0226865	0.390313			O	110074433	general receptor for phosphoinositides 1 associated scaffold protein [Source:NCBI gene;Acc:110074433]
ENSPVIG00000022127	MYLK	693.053	-0.935555	0.410632	-2.27833	0.0227069	0.390313		C	A	110083010	myosin light chain kinase [Source:NCBI gene;Acc:110083010]
ENSPVIG00000003097	BCL2L1	1790.87	0.569413	0.250058	2.27713	0.0227787	0.391162				110086731	BCL2 like 1 [Source:NCBI gene;Acc:110086731]
ENSPVIG00000018120		353.342	1.25705	0.552172	2.27656	0.0228126	0.391204		C	D
ENSPVIG00000024425	GPX1	3363.79	1.43325	0.629632	2.27633	0.022826	0.391204			O		glutathione peroxidase 1 [Source:HGNC Symbol;Acc:HGNC:4553]
ENSPVIG00000021522	ASB10	10.108	3.47377	1.52777	2.27375	0.0229813	0.393478				110082597	ankyrin repeat and SOCS box containing 10 [Source:NCBI gene;Acc:110082597]
ENSPVIG00000009344	ACAP1	535.948	-1.01017	0.444636	-2.27191	0.0230919	0.394985			O	110082377	ArfGAP with coiled-coil, ankyrin repeat and PH domains 1 [Source:NCBI gene;Acc:110082377]
ENSPVIG00000002806		164.611	-0.892621	0.392988	-2.27137	0.0231246	0.395157			O	110091135	class II histocompatibility antigen, M alpha chain [Source:NCBI gene;Acc:110091135]
ENSPVIG00000010636	MLEC	466.984	-0.759706	0.334608	-2.27043	0.0231814	0.395739				110082005	malectin [Source:NCBI gene;Acc:110082005]
ENSPVIG00000025317		14.0936	2.4993	1.10107	2.26987	0.0232152	0.395929				110077212	creatine kinase, mitochondrial 1A [Source:NCBI gene;Acc:110077212]
ENSPVIG00000011870	APRT	1098.81	0.747795	0.329584	2.26891	0.0232741	0.396546				110076342	adenine phosphoribosyltransferase [Source:NCBI gene;Acc:110076342]
ENSPVIG00000012298		338.842	-0.78563	0.34646	-2.26759	0.0233543	0.39701				110090163	C-type lectin domain family 2 member A-like [Source:NCBI gene;Acc:110090163]
ENSPVIG00000018097	TOR1B	374.543	-0.586975	0.258865	-2.2675	0.02336	0.39701			O	110079614	torsin family 1 member B [Source:NCBI gene;Acc:110079614]
ENSPVIG00000019356		5.2084	2.82453	1.24575	2.26734	0.0233696	0.39701				110078663	caveolin-2-like [Source:NCBI gene;Acc:110078663]
ENSPVIG00000010760	TFR2	743.162	1.74013	0.767614	2.26694	0.023394	0.397039				110082354	transferrin receptor 2 [Source:NCBI gene;Acc:110082354]
ENSPVIG00000009226	CPLX3	11.3485	-3.01922	1.33224	-2.26627	0.0234351	0.39735				110084436	complexin 3 [Source:NCBI gene;Acc:110084436]
ENSPVIG00000002073	BFSP2	21.5566	1.49609	0.660693	2.26443	0.0235478	0.3981			O	110084880	beaded filament structural protein 2 [Source:NCBI gene;Acc:110084880]
ENSPVIG00000011210		166.187	-1.3378	0.590674	-2.26487	0.0235207	0.3981			O	110069991	tumor necrosis factor receptor superfamily member 16-like [Source:NCBI gene;Acc:110069991]
ENSPVIG00000021060	ZNHIT3	535.591	0.74066	0.32707	2.26453	0.0235415	0.3981				110075530	zinc finger HIT-type containing 3 [Source:NCBI gene;Acc:110075530]
ENSPVIG00000023969	BACE2	219.096	-0.982695	0.434261	-2.26291	0.0236411	0.399289			O	110076824	beta-secretase 2 [Source:NCBI gene;Acc:110076824]
ENSPVIG00000013328	IER2	1033.88	-0.884078	0.391107	-2.26045	0.0237935	0.401474		B	N	110082661	immediate early response 2 [Source:NCBI gene;Acc:110082661]
ENSPVIG00000003928	SLC15A4	116.652	-0.830504	0.367614	-2.25917	0.0238727	0.401645			O	110076598	solute carrier family 15 member 4 [Source:NCBI gene;Acc:110076598]
ENSPVIG00000020286	MFSD2A	547.017	-1.15167	0.509694	-2.25954	0.02385	0.401645		B	N	110082499	major facilitator superfamily domain containing 2A [Source:NCBI gene;Acc:110082499]
ENSPVIG00000021917	SYT10	9.73997	-2.71019	1.19941	-2.2596	0.0238458	0.401645			O	110078273	synaptotagmin 10 [Source:NCBI gene;Acc:110078273]
ENSPVIG00000015663	SYF2	610.23	0.730773	0.323548	2.25863	0.0239067	0.401831				110084144	SYF2 pre-mRNA splicing factor [Source:NCBI gene;Acc:110084144]
ENSPVIG00000000153		433.607	0.818152	0.362311	2.25815	0.0239365	0.401943		E	B	110077436	monoacylglycerol O-acyltransferase 3 [Source:NCBI gene;Acc:110077436]
ENSPVIG00000010171	YWHAG	1763.42	0.506146	0.224179	2.25778	0.0239596	0.401945			O	110085144	tyrosine 3-monooxygenase/tryptophan 5-monooxygenase activation protein gamma [Source:NCBI gene;Acc:110085144]
ENSPVIG00000005250	MPP1	3109.98	0.916288	0.406132	2.25614	0.0240621	0.402638		E	B	110084938	membrane palmitoylated protein 1 [Source:NCBI gene;Acc:110084938]
ENSPVIG00000008553	TRPV2	121.97	-1.66975	0.740197	-2.25581	0.0240822	0.402638				110087405	transient receptor potential cation channel subfamily V member 2 [Source:NCBI gene;Acc:110087405]
ENSPVIG00000016952	NECAB1	9.67373	2.19667	0.973481	2.25651	0.0240388	0.402638				110090206	N-terminal EF-hand calcium-binding protein 1-like [Source:NCBI gene;Acc:110090206]
ENSPVIG00000018074	DFFB	80.614	0.552676	0.245019	2.25564	0.0240932	0.402638				110072637	DNA fragmentation factor subunit beta [Source:NCBI gene;Acc:110072637]
ENSPVIG00000008015	VWA7	278.724	1.52429	0.676036	2.25474	0.0241494	0.403191				110091283	von Willebrand factor A domain containing 7 [Source:NCBI gene;Acc:110091283]
ENSPVIG00000023100	NCLN	682.384	-0.577827	0.256377	-2.25382	0.0242078	0.40378			O	110079270	nicalin [Source:NCBI gene;Acc:110079270]
ENSPVIG00000002320	MARCHF3	206.869	0.773585	0.343409	2.25266	0.0242803	0.40383			O	110077547	membrane associated ring-CH-type finger 3 [Source:NCBI gene;Acc:110077547]
ENSPVIG00000011541	TRAPPC13	540.945	0.480401	0.213236	2.25291	0.024265	0.40383				110073943	trafficking protein particle complex 13 [Source:NCBI gene;Acc:110073943]
ENSPVIG00000024419	MON1A	80.5688	0.761466	0.337971	2.25305	0.0242558	0.40383			O	110076835	MON1 homolog A, secretory trafficking associated [Source:NCBI gene;Acc:110076835]
ENSPVIG00000012551	TSPAN33	393.843	-0.664988	0.295257	-2.25224	0.0243074	0.403896			O	110089405	tetraspanin 33 [Source:NCBI gene;Acc:110089405]
ENSPVIG00000015183		136.917	-0.983784	0.437107	-2.25067	0.0244065	0.405158			O	110077671	glycerol kinase [Source:NCBI gene;Acc:110077671]
ENSPVIG00000024306	NEMP1	366.91	-0.922468	0.409985	-2.25001	0.0244485	0.405469			O	110071014	nuclear envelope integral membrane protein 1 [Source:NCBI gene;Acc:110071014]
ENSPVIG00000001976	PLPPR5	89.6236	-1.59238	0.708033	-2.24902	0.024511	0.406119		E	E	110083092	phospholipid phosphatase related 5 [Source:NCBI gene;Acc:110083092]
ENSPVIG00000003634	ABCA1	660.203	1.17939	0.524555	2.24836	0.0245532	0.406432			O	110083188	ATP binding cassette subfamily A member 1 [Source:NCBI gene;Acc:110083188]
ENSPVIG00000013127	BACH1	296.316	1.21476	0.540508	2.24745	0.0246114	0.406662				110080374	BTB domain and CNC homolog 1 [Source:NCBI gene;Acc:110080374]
ENSPVIG00000015887	ATP13A2	405.854	-0.883685	0.393201	-2.24741	0.0246137	0.406662			O	110073145	ATPase cation transporting 13A2 [Source:NCBI gene;Acc:110073145]
ENSPVIG00000000710	UCP2	1209.63	-0.952237	0.423869	-2.24654	0.0246696	0.407201		C	A	110070636	uncoupling protein 2 [Source:NCBI gene;Acc:110070636]
ENSPVIG00000005073		5.98647	2.66506	1.18837	2.24262	0.0249213	0.407499
ENSPVIG00000007236	PURG	59.5068	1.31279	0.585239	2.24316	0.0248862	0.407499				110087367	purine rich element binding protein G [Source:NCBI gene;Acc:110087367]
ENSPVIG00000009682	MYL3	10.7971	1.85203	0.825201	2.24433	0.024811	0.407499				110085110	myosin light chain 1, cardiac muscle-like [Source:NCBI gene;Acc:110085110]
ENSPVIG00000010216	CYTH1	348.447	0.492689	0.21968	2.24276	0.0249125	0.407499			O	110090338	cytohesin 1 [Source:NCBI gene;Acc:110090338]
ENSPVIG00000012959		19.0119	-1.7245	0.768116	-2.2451	0.0247614	0.407499			O	110076409	disintegrin and metalloproteinase domain-containing protein 20-like [Source:NCBI gene;Acc:110076409]
ENSPVIG00000013669	BRAF	101.04	0.887858	0.395534	2.24471	0.0247868	0.407499			O	110082693	B-Raf proto-oncogene, serine/threonine kinase [Source:NCBI gene;Acc:110082693]
ENSPVIG00000017250	HES2	6.33353	4.13507	1.84346	2.24311	0.02489	0.407499					hes family bHLH transcription factor 2 [Source:HGNC Symbol;Acc:HGNC:16005]
ENSPVIG00000019586	TRIM2	297.85	0.722723	0.32195	2.24483	0.0247789	0.407499			O	110072764	tripartite motif containing 2 [Source:NCBI gene;Acc:110072764]
ENSPVIG00000019714		20.4173	-2.04949	0.912788	-2.24531	0.0247485	0.407499		B	G	110074638	uncharacterized LOC110074638 [Source:NCBI gene;Acc:110074638]
ENSPVIG00000025513		54.2195	1.30263	0.580751	2.243	0.0248967	0.407499		E	B
ENSPVIG00000010202	FBF1	557.945	-0.581044	0.25919	-2.24176	0.0249766	0.408021				110085180	Fas binding factor 1 [Source:NCBI gene;Acc:110085180]
ENSPVIG00000017419	CTSA	739.265	-0.880309	0.392768	-2.24129	0.0250071	0.408137			O	110086236	cathepsin A [Source:NCBI gene;Acc:110086236]
ENSPVIG00000000154	OXTR	16.7808	-3.05379	1.36276	-2.24089	0.0250331	0.408179				110077877	oxytocin receptor [Source:NCBI gene;Acc:110077877]
ENSPVIG00000013099	CCDC124	2334.96	0.620378	0.277033	2.23936	0.0251323	0.409237				110072504	coiled-coil domain containing 124 [Source:NCBI gene;Acc:110072504]
ENSPVIG00000023477	MAFB	1808.48	1.11838	0.499461	2.23917	0.0251449	0.409237			O	110076780	MAF bZIP transcription factor B [Source:NCBI gene;Acc:110076780]
ENSPVIG00000007010		5.48466	-3.66666	1.63898	-2.23716	0.0252761	0.409392
ENSPVIG00000014399	GDF6	181.399	-0.927685	0.414749	-2.23674	0.0253033	0.409392		E	E	110074753	growth differentiation factor 6 [Source:NCBI gene;Acc:110074753]
ENSPVIG00000014508	SNCG	93.3434	1.2729	0.56892	2.2374	0.0252602	0.409392		C	A	110085613	synuclein gamma [Source:NCBI gene;Acc:110085613]
ENSPVIG00000015080	PLCB2	67.5984	1.57889	0.705653	2.23749	0.0252542	0.409392				110080121	phospholipase C beta 2 [Source:NCBI gene;Acc:110080121]
ENSPVIG00000018187	BCL2L14	117.311	0.842999	0.376927	2.23651	0.0253186	0.409392			O	110074994	BCL2 like 14 [Source:NCBI gene;Acc:110074994]
ENSPVIG00000021678	DOCK5	138.245	-1.5633	0.698977	-2.23655	0.0253155	0.409392		E	E	110089476	dedicator of cytokinesis 5 [Source:NCBI gene;Acc:110089476]
ENSPVIG00000024380	PBX4	1061.61	0.431494	0.192925	2.23659	0.025313	0.409392			O	110071625	pre-B-cell leukemia transcription factor 3-like [Source:NCBI gene;Acc:110071625]
ENSPVIG00000011544	NLN	297.853	0.802118	0.358978	2.23445	0.0254536	0.410068				110073945	neurolysin [Source:NCBI gene;Acc:110073945]
ENSPVIG00000015816	ALDOB	1867.22	0.912161	0.408049	2.23542	0.0253896	0.410068		E	B	110077747	aldolase, fructose-bisphosphate B [Source:NCBI gene;Acc:110077747]
ENSPVIG00000020489	BRIP1	294.702	-0.652451	0.292045	-2.23408	0.025478	0.410068			O	110075493	BRCA1 interacting protein C-terminal helicase 1 [Source:NCBI gene;Acc:110075493]
ENSPVIG00000022283		128.737	1.81125	0.810696	2.23419	0.0254707	0.410068
ENSPVIG00000024623	SOX10	55.9957	1.57838	0.706348	2.23456	0.0254463	0.410068			O	110075981	SRY-box transcription factor 10 [Source:NCBI gene;Acc:110075981]
ENSPVIG00000004396	GOLGA5	435.382	-0.274115	0.122752	-2.23309	0.0255433	0.41017			O	110083637	golgin A5 [Source:NCBI gene;Acc:110083637]
ENSPVIG00000008774	GABRA2	20.6297	-1.54963	0.693975	-2.23298	0.02555	0.41017			O	110085861	gamma-aminobutyric acid type A receptor alpha2 subunit [Source:NCBI gene;Acc:110085861]
ENSPVIG00000012687	SNX8	135.982	1.00613	0.450665	2.23256	0.0255783	0.41017				110084699	sorting nexin 8 [Source:NCBI gene;Acc:110084699]
ENSPVIG00000013056		6.98447	-1.94622	0.871683	-2.23272	0.0255677	0.41017			O	110072489	potassium voltage-gated channel subfamily V member 2-like [Source:NCBI gene;Acc:110072489]
ENSPVIG00000006738		5.57584	3.91224	1.75297	2.23178	0.0256293	0.410234				110070831	sulfotransferase 6B1-like [Source:NCBI gene;Acc:110070831]
ENSPVIG00000011451	PAIP1	550.389	0.456946	0.204716	2.2321	0.0256086	0.410234			O	110073888	poly(A) binding protein interacting protein 1 [Source:NCBI gene;Acc:110073888]
ENSPVIG00000003737	FABP1	742.443	1.96671	0.881538	2.23099	0.0256816	0.410428			O	110086340	fatty acid binding protein 1 [Source:NCBI gene;Acc:110086340]
ENSPVIG00000006344		59.3132	1.13596	0.509322	2.23034	0.0257252	0.410428		B	G
ENSPVIG00000012535	COMMD2	429.502	0.495787	0.222308	2.23018	0.0257356	0.410428			O	110073056	COMM domain containing 2 [Source:NCBI gene;Acc:110073056]
ENSPVIG00000023913	ESPL1	501.719	-0.900893	0.403942	-2.23025	0.0257306	0.410428			O	110070448	extra spindle pole bodies like 1, separase [Source:NCBI gene;Acc:110070448]
ENSPVIG00000015449		13.025	-2.46073	1.10383	-2.22927	0.0257956	0.410774			O	110078587	excitatory amino acid transporter 2-like [Source:NCBI gene;Acc:110078587]
ENSPVIG00000016288	GSDME	409.067	-0.721708	0.323863	-2.22844	0.0258513	0.410774		E	B	110072539	gasdermin E [Source:NCBI gene;Acc:110072539]
ENSPVIG00000017972		558.346	1.21654	0.545975	2.2282	0.0258674	0.410774				110072595	mitotic spindle positioning [Source:NCBI gene;Acc:110072595]
ENSPVIG00000018199	ABCB10	227.706	0.957426	0.429708	2.22808	0.025875	0.410774				110076264	ATP binding cassette subfamily B member 10 [Source:NCBI gene;Acc:110076264]
ENSPVIG00000021883		3.08504	-2.38278	1.06897	-2.22905	0.0258106	0.410774
ENSPVIG00000017596		24.5951	1.34031	0.60182	2.22709	0.0259411	0.411165		E	B
ENSPVIG00000018900	FAM131A	6.42487	3.26054	1.46409	2.22701	0.0259467	0.411165			O	110089829	family with sequence similarity 131 member A [Source:NCBI gene;Acc:110089829]
ENSPVIG00000018543	CD226	21.1733	1.87692	0.843134	2.22612	0.0260061	0.411732				110080614	CD226 molecule [Source:NCBI gene;Acc:110080614]
ENSPVIG00000016069	ITGA6	587.918	-1.75273	0.787571	-2.22549	0.0260482	0.412025				110086019	integrin subunit alpha 6 [Source:NCBI gene;Acc:110086019]
ENSPVIG00000020604	TNFAIP8L2	31.4833	1.14527	0.514854	2.22445	0.0261183	0.412759		B	N		TNF alpha induced protein 8 like 2 [Source:HGNC Symbol;Acc:HGNC:26277]
ENSPVIG00000022053	DCUN1D2	307.454	0.717681	0.322795	2.22333	0.0261935	0.413573				110074137	defective in cullin neddylation 1 domain containing 2 [Source:NCBI gene;Acc:110074137]
ENSPVIG00000006425	SNX22	143.523	1.6572	0.745601	2.22264	0.0262401	0.413808			O	110086849	sorting nexin 22 [Source:NCBI gene;Acc:110086849]
ENSPVIG00000018198	TAF5L	172.791	0.921767	0.414761	2.22241	0.0262559	0.413808			O		TATA-box binding protein associated factor 5 like [Source:HGNC Symbol;Acc:HGNC:17304]
ENSPVIG00000002799	PCDH19	61.2868	1.38361	0.622698	2.22195	0.0262865	0.413818			O	110083586	protocadherin 19 [Source:NCBI gene;Acc:110083586]
ENSPVIG00000006263	GK5	56.7475	-1.24137	0.558836	-2.22134	0.0263276	0.413818				110078452	glycerol kinase 5 [Source:NCBI gene;Acc:110078452]
ENSPVIG00000022711	BEST4	13.3556	2.01483	0.906922	2.22161	0.0263097	0.413818				110073769	bestrophin 4 [Source:NCBI gene;Acc:110073769]
ENSPVIG00000013209		19.1457	-2.22981	1.00408	-2.22074	0.0263684	0.414086			O	110073512	neural EGFL like 1 [Source:NCBI gene;Acc:110073512]
ENSPVIG00000004404		220.973	0.917105	0.413096	2.22008	0.0264135	0.414397			O	110083636	GON7 subunit of KEOPS complex [Source:NCBI gene;Acc:110083636]
ENSPVIG00000007972	SH3TC2	752.395	-0.848574	0.382283	-2.21975	0.0264357	0.414397		E	B	110086193	SH3 domain and tetratricopeptide repeats 2 [Source:NCBI gene;Acc:110086193]
ENSPVIG00000002485		125.081	1.5161	0.68376	2.21729	0.026603	0.415355			O	110072908	probable 2-ketogluconate reductase [Source:NCBI gene;Acc:110072908]
ENSPVIG00000003751	DLEC1	712.503	-0.919712	0.414825	-2.21711	0.0266159	0.415355			O	110085829	DLEC1 cilia and flagella associated protein [Source:NCBI gene;Acc:110085829]
ENSPVIG00000003956		146.365	-1.14779	0.517529	-2.21783	0.0265664	0.415355				110071387	zinc finger protein 239-like [Source:NCBI gene;Acc:110071387]
ENSPVIG00000022111	ECHDC3	292.507	0.816853	0.36843	2.21712	0.0266149	0.415355					enoyl-CoA hydratase domain containing 3 [Source:HGNC Symbol;Acc:HGNC:23489]
ENSPVIG00000024074		41.593	-2.76188	1.24569	-2.21716	0.0266124	0.415355			O
ENSPVIG00000002326	SORBS1	237.07	-1.10692	0.499489	-2.21611	0.0266839	0.415934		C	D	110087242	sorbin and SH3 domain containing 1 [Source:NCBI gene;Acc:110087242]
ENSPVIG00000017324	REP15	10.7355	2.17642	0.982257	2.21573	0.0267097	0.415934				110088014	RAB15 effector protein [Source:NCBI gene;Acc:110088014]
ENSPVIG00000022236	CD151	919.047	-1.25872	0.568137	-2.21552	0.0267245	0.415934				110074182	CD151 molecule (Raph blood group) [Source:NCBI gene;Acc:110074182]
ENSPVIG00000000219	PRDX6	3444.73	0.876071	0.396068	2.21192	0.0269723	0.416673		C	D	110081638	peroxiredoxin 6 [Source:NCBI gene;Acc:110081638]
ENSPVIG00000001035	HPGD	72.1779	1.28457	0.580637	2.21234	0.0269429	0.416673				110084316	15-hydroxyprostaglandin dehydrogenase [Source:NCBI gene;Acc:110084316]
ENSPVIG00000002620		21.1246	-1.5843	0.716216	-2.21204	0.026964	0.416673			O
ENSPVIG00000004016	STAT1	5989.1	0.930979	0.420514	2.21391	0.0268352	0.416673				110083952	signal transducer and activator of transcription 1 [Source:NCBI gene;Acc:110083952]
ENSPVIG00000005748	NHSL2	161.564	-1.36643	0.618685	-2.20861	0.0272019	0.416673				110084917	NHS like 2 [Source:NCBI gene;Acc:110084917]
ENSPVIG00000006787	LRIT1	26.5701	3.43746	1.5556	2.20973	0.0271241	0.416673			O	110080717	leucine rich repeat, Ig-like and transmembrane domains 1 [Source:NCBI gene;Acc:110080717]
ENSPVIG00000011767	F2RL2	19.4758	-1.69012	0.764356	-2.21117	0.0270242	0.416673				110084592	coagulation factor II thrombin receptor like 2 [Source:NCBI gene;Acc:110084592]
ENSPVIG00000011776	C2CD2	138.859	0.819688	0.370904	2.20997	0.0271069	0.416673			O	110090887	C2 calcium dependent domain containing 2 [Source:NCBI gene;Acc:110090887]
ENSPVIG00000012529	CP	75.8738	-1.62857	0.73688	-2.21009	0.0270992	0.416673		C	D	110073045	ceruloplasmin [Source:NCBI gene;Acc:110073045]
ENSPVIG00000013471		145.026	-1.41142	0.638582	-2.21025	0.0270879	0.416673		E	E
ENSPVIG00000014513	OSR2	175.792	1.34915	0.609342	2.2141	0.0268217	0.416673				110074764	odd-skipped related transciption factor 2 [Source:NCBI gene;Acc:110074764]
ENSPVIG00000016621	KRT19	150.449	2.39761	1.08438	2.21104	0.0270328	0.416673			O	110074882	keratin, type I cytoskeletal 17-like [Source:NCBI gene;Acc:110074882]
ENSPVIG00000016851		488.042	1.82811	0.827624	2.20886	0.0271841	0.416673
ENSPVIG00000017399	DAGLA	175.482	1.12295	0.508369	2.20892	0.0271802	0.416673			O	110086183	diacylglycerol lipase alpha [Source:NCBI gene;Acc:110086183]
ENSPVIG00000018415	PLAT	332.553	-1.05264	0.475753	-2.21257	0.0269273	0.416673			O	110072150	plasminogen activator, tissue type [Source:NCBI gene;Acc:110072150]
ENSPVIG00000018735	SMIM4	95.2483	1.00805	0.456244	2.20945	0.0271432	0.416673					small integral membrane protein 4 [Source:HGNC Symbol;Acc:HGNC:37257]
ENSPVIG00000023349		200.756	0.884911	0.400567	2.20914	0.0271646	0.416673			O	110088440	LYR motif containing 9 [Source:NCBI gene;Acc:110088440]
ENSPVIG00000024428	ARNT2	1334.3	-0.684901	0.310016	-2.20924	0.027158	0.416673				110077261	aryl hydrocarbon receptor nuclear translocator 2 [Source:NCBI gene;Acc:110077261]
ENSPVIG00000020040	MTMR11	349.907	-1.07354	0.486277	-2.20766	0.0272677	0.417315			O	110081483	myotubularin related protein 11 [Source:NCBI gene;Acc:110081483]
ENSPVIG00000012032	SCRN3	583.116	0.583568	0.264411	2.20705	0.0273107	0.417607		C	A	110085211	secernin 3 [Source:NCBI gene;Acc:110085211]
ENSPVIG00000001783	MCM3	1000.12	-0.510488	0.231463	-2.20549	0.0274198	0.418908			O	110077513	minichromosome maintenance complex component 3 [Source:NCBI gene;Acc:110077513]
ENSPVIG00000002170	PPIC	691.487	-0.736853	0.334231	-2.20463	0.0274804	0.41936			O	110077529	peptidylprolyl isomerase C [Source:NCBI gene;Acc:110077529]
ENSPVIG00000005186		605.089	0.90385	0.410024	2.20438	0.0274974	0.41936			O	110089284	transmembrane protein 14C-like [Source:NCBI gene;Acc:110089284]
ENSPVIG00000001636	TGIF1	843.142	-0.857698	0.389184	-2.20384	0.0275358	0.419578		E	E	110079442	TGFB induced factor homeobox 1 [Source:NCBI gene;Acc:110079442]
ENSPVIG00000006056		503.361	0.85104	0.3863	2.20306	0.0275908	0.419683		B	N	110090136	shroom family member 1 [Source:NCBI gene;Acc:110090136]
ENSPVIG00000010628	POU2F1	109.591	1.09915	0.498901	2.20314	0.0275846	0.419683			O	110088370	POU class 2 homeobox 1 [Source:NCBI gene;Acc:110088370]
ENSPVIG00000022285	GP9	11.8759	1.96139	0.890894	2.20159	0.027694	0.420519					glycoprotein IX platelet [Source:HGNC Symbol;Acc:HGNC:4444]
ENSPVIG00000025645	ERAP1	695.79	-0.955309	0.433869	-2.20184	0.0276767	0.420519			O	110078766	endoplasmic reticulum aminopeptidase 1 [Source:NCBI gene;Acc:110078766]
ENSPVIG00000005386	OSR1	1039.69	0.9398	0.427004	2.20091	0.0277421	0.420883		E	B	110074228	odd-skipped related transcription factor 1 [Source:NCBI gene;Acc:110074228]
ENSPVIG00000001739		59.8307	-5.70519	2.60004	-2.19427	0.0282162	0.421128				110077506	cysteine-rich venom protein TEL1-like [Source:NCBI gene;Acc:110077506]
ENSPVIG00000002165		5.78311	4.46994	2.03526	2.19625	0.0280744	0.421128				110081179	immunoglobulin lambda-1 light chain-like [Source:NCBI gene;Acc:110081179]
ENSPVIG00000002669	FPGT	96.9933	0.684395	0.311728	2.19548	0.0281289	0.421128			O	110079520	fucose-1-phosphate guanylyltransferase [Source:NCBI gene;Acc:110079520]
ENSPVIG00000003136	VIPR2	14.6843	-1.80881	0.822852	-2.19822	0.0279333	0.421128				110071894	vasoactive intestinal peptide receptor 2 [Source:NCBI gene;Acc:110071894]
ENSPVIG00000003148		627.592	0.752453	0.342042	2.19989	0.0278148	0.421128				110081252	glutathione S-transferase-like [Source:NCBI gene;Acc:110081252]
ENSPVIG00000003954	DHX37	674.209	-0.363794	0.165394	-2.19956	0.0278378	0.421128			O	110076601	DEAH-box helicase 37 [Source:NCBI gene;Acc:110076601]
ENSPVIG00000004398	CHGA	3286.47	3.31306	1.50926	2.19516	0.0281523	0.421128				110083624	chromogranin A [Source:NCBI gene;Acc:110083624]
ENSPVIG00000005564		75.4326	-1.15665	0.526336	-2.19754	0.0279817	0.421128		B	G
ENSPVIG00000005994	RTN3	794.187	-1.1952	0.544696	-2.19426	0.0282168	0.421128				110084980	reticulon 3 [Source:NCBI gene;Acc:110084980]
ENSPVIG00000006979	IL17RC	48.0576	-1.36989	0.622801	-2.19957	0.0278374	0.421128		B	N	110079906	interleukin 17 receptor C [Source:NCBI gene;Acc:110079906]
ENSPVIG00000008319	PHKB	1418.19	0.408305	0.185876	2.19665	0.0280454	0.421128			O	110076267	phosphorylase kinase regulatory subunit beta [Source:NCBI gene;Acc:110076267]
ENSPVIG00000008686		192.906	3.45047	1.57028	2.19737	0.0279943	0.421128			O	110071064	zinc finger protein 502-like [Source:NCBI gene;Acc:110071064]
ENSPVIG00000009150		34.6128	-1.27188	0.579143	-2.19615	0.0280814	0.421128			O	110081767	uncharacterized LOC110081767 [Source:NCBI gene;Acc:110081767]
ENSPVIG00000009191		5.2167	3.89863	1.77563	2.19564	0.0281181	0.421128			O
ENSPVIG00000010992	ARL14EPL	170.936	1.60487	0.731379	2.1943	0.0282136	0.421128			O	110072059	ADP ribosylation factor like GTPase 14 effector protein like [Source:NCBI gene;Acc:110072059]
ENSPVIG00000015400		23.623	-1.8177	0.827819	-2.19577	0.0281086	0.421128
ENSPVIG00000016320	ABITRAM	316.062	0.580313	0.264082	2.19747	0.0279869	0.421128				110080898	actin binding transcription modulator [Source:NCBI gene;Acc:110080898]
ENSPVIG00000022384	ECD	637.047	0.558257	0.254066	2.19729	0.0279999	0.421128				110073700	ecdysoneless cell cycle regulator [Source:NCBI gene;Acc:110073700]
ENSPVIG00000023774	EPN3	268.396	-0.843336	0.383518	-2.19895	0.0278818	0.421128		E	B	110091156	epsin 3 [Source:NCBI gene;Acc:110091156]
ENSPVIG00000009876	CALN1	90.2892	1.25452	0.571818	2.19392	0.0282414	0.421134			O	110088822	calneuron 1 [Source:NCBI gene;Acc:110088822]
ENSPVIG00000007958	STK10	197.139	1.13265	0.516429	2.19324	0.02829	0.4215			O	110086288	serine/threonine kinase 10 [Source:NCBI gene;Acc:110086288]
ENSPVIG00000004094		8.53115	4.36659	1.992	2.19206	0.028375	0.422405			O
ENSPVIG00000015213	PDE7B	260.273	-0.641402	0.292729	-2.19111	0.0284437	0.422706		E	B	110071820	phosphodiesterase 7B [Source:NCBI gene;Acc:110071820]
ENSPVIG00000015437	NUCB1	2252.75	-1.01822	0.464694	-2.19117	0.0284396	0.422706				110078513	nucleobindin 1 [Source:NCBI gene;Acc:110078513]
ENSPVIG00000022261		142.342	1.41774	0.64755	2.18939	0.0285687	0.424203				110081583	biliverdin reductase A [Source:NCBI gene;Acc:110081583]
ENSPVIG00000019483	FRMPD4	61.646	-1.20689	0.551713	-2.18753	0.028704	0.425488			O	110075472	FERM and PDZ domain containing 4 [Source:NCBI gene;Acc:110075472]
ENSPVIG00000024121	SNTG1	19.0251	1.39848	0.639224	2.18778	0.0286853	0.425488			O	110080237	syntrophin gamma 1 [Source:NCBI gene;Acc:110080237]
ENSPVIG00000000474	KCNG3	92.4435	1.15997	0.530727	2.18563	0.0288428	0.425726			O	110084399	potassium voltage-gated channel modifier subfamily G member 3 [Source:NCBI gene;Acc:110084399]
ENSPVIG00000006570		34.113	-1.96869	0.90079	-2.18552	0.028851	0.425726		E	B
ENSPVIG00000006734	PLCXD1	89.3982	-1.1283	0.516313	-2.1853	0.0288665	0.425726		B	N	110080692	phosphatidylinositol specific phospholipase C X domain containing 1 [Source:NCBI gene;Acc:110080692]
ENSPVIG00000013800	AMOTL2	1149.63	-0.551098	0.252026	-2.18667	0.0287667	0.425726		B	N	110075286	angiomotin like 2 [Source:NCBI gene;Acc:110075286]
ENSPVIG00000017704		98.1206	-1.15826	0.529869	-2.18593	0.0288209	0.425726				110077858	stimulated by retinoic acid gene 6 protein-like [Source:NCBI gene;Acc:110077858]
ENSPVIG00000025561	YPEL5	526.618	0.504371	0.230746	2.18582	0.0288284	0.425726				110078697	yippee like 5 [Source:NCBI gene;Acc:110078697]
ENSPVIG00000022719		367.245	1.78176	0.815551	2.18473	0.0289087	0.425988			O	110082367	galectin-related protein A-like [Source:NCBI gene;Acc:110082367]
ENSPVIG00000013088	HUNK	369.854	0.748596	0.342734	2.18419	0.0289484	0.426213			O	110080403	hormonally up-regulated Neu-associated kinase [Source:NCBI gene;Acc:110080403]
ENSPVIG00000001441	TRPC3	34.6044	1.54256	0.706671	2.18285	0.0290466	0.426823			O	110072822	transient receptor potential cation channel subfamily C member 3 [Source:NCBI gene;Acc:110072822]
ENSPVIG00000007793	C8orf82	75.0471	0.586339	0.268598	2.18296	0.0290387	0.426823			O	110091278	chromosome unknown C8orf82 homolog [Source:NCBI gene;Acc:110091278]
ENSPVIG00000009690	PAX3	3.2228	3.86051	1.76874	2.18263	0.0290632	0.426823				110079975	paired box 3 [Source:NCBI gene;Acc:110079975]
ENSPVIG00000008455	GART	407.586	-0.850091	0.389692	-2.18145	0.0291505	0.427745				110080382	phosphoribosylglycinamide formyltransferase, phosphoribosylglycinamide synthetase, phosphoribosylaminoimidazole synthetase [Source:NCBI gene;Acc:110080382]
ENSPVIG00000016310	RAPGEF5	43.7019	-1.57836	0.723796	-2.18067	0.0292079	0.428227			O	110072674	Rap guanine nucleotide exchange factor 5 [Source:NCBI gene;Acc:110072674]
ENSPVIG00000019404		21.9049	2.61013	1.19826	2.17826	0.0293867	0.430487
ENSPVIG00000009831	MYOD1	123.454	1.87413	0.860896	2.17695	0.0294841	0.431551				110088809	myogenic differentiation 1 [Source:NCBI gene;Acc:110088809]
ENSPVIG00000012707		44.0621	-1.26029	0.579361	-2.17531	0.0296069	0.432436			O	110084018	TBC1 domain family member 24-like [Source:NCBI gene;Acc:110084018]
ENSPVIG00000022785		531.801	-0.699831	0.321667	-2.17563	0.0295826	0.432436				110088278	transmembrane 9 superfamily member 1 [Source:NCBI gene;Acc:110088278]
ENSPVIG00000022977	DTX4	414.851	-0.747232	0.343531	-2.17515	0.0296189	0.432436			O	110078292	deltex E3 ubiquitin ligase 4 [Source:NCBI gene;Acc:110078292]
ENSPVIG00000006222		5.32117	-4.88169	2.24702	-2.17251	0.0298171	0.434965				110070692	cytochrome P450 2K1-like [Source:NCBI gene;Acc:110070692]
ENSPVIG00000017733	CCIN	169.956	-1.80099	0.829445	-2.17132	0.0299073	0.435918			O	110077826	calicin [Source:NCBI gene;Acc:110077826]
ENSPVIG00000010564	NECTIN3	551.537	-0.614073	0.282883	-2.17077	0.0299488	0.436153				110087897	nectin cell adhesion molecule 3 [Source:NCBI gene;Acc:110087897]
ENSPVIG00000021579		9.14488	-3.0339	1.39783	-2.17044	0.0299735	0.436153				110073095	solute carrier family 2, facilitated glucose transporter member 5-like [Source:NCBI gene;Acc:110073095]
ENSPVIG00000004592		283.255	-0.810954	0.373819	-2.16938	0.0300541	0.436254			O
ENSPVIG00000017003		48.611	1.09356	0.504093	2.16936	0.0300554	0.436254			O	110073265	phosphatidylinositol transfer protein cytoplasmic 1 [Source:NCBI gene;Acc:110073265]
ENSPVIG00000017816	CAV1	175.573	-1.22723	0.565625	-2.16968	0.0300311	0.436254		B	G		caveolin 1 [Source:HGNC Symbol;Acc:HGNC:1527]
ENSPVIG00000006232	GLB1	108.19	-0.80594	0.371727	-2.16809	0.0301516	0.436922			O	110070703	galactosidase beta 1 [Source:NCBI gene;Acc:110070703]
ENSPVIG00000016991	ELOVL5	282.383	-1.14419	0.527704	-2.16825	0.0301398	0.436922			O	110090240	ELOVL fatty acid elongase 5 [Source:NCBI gene;Acc:110090240]
ENSPVIG00000018720	NT5DC2	292.314	0.974633	0.449677	2.1674	0.030204	0.437319				110080638	5'-nucleotidase domain containing 2 [Source:NCBI gene;Acc:110080638]
ENSPVIG00000020883	DISP3	8.60007	-3.27282	1.51062	-2.16654	0.0302701	0.437912					dispatched RND transporter family member 3 [Source:HGNC Symbol;Acc:HGNC:29251]
ENSPVIG00000008736	ZNF385D	98.5628	0.92422	0.427027	2.16431	0.0304403	0.438518				110086479	zinc finger protein 385D [Source:NCBI gene;Acc:110086479]
ENSPVIG00000009567	HMBS	1568.58	0.827309	0.382196	2.16462	0.0304171	0.438518			O	110079065	hydroxymethylbilane synthase [Source:NCBI gene;Acc:110079065]
ENSPVIG00000010184	SH2B2	98.3601	-0.987549	0.456349	-2.16402	0.0304627	0.438518			O	110085138	SH2B adaptor protein 2 [Source:NCBI gene;Acc:110085138]
ENSPVIG00000017083		96.8685	0.69041	0.318993	2.16434	0.0304383	0.438518			O	110086124	THAP domain containing 5 [Source:NCBI gene;Acc:110086124]
ENSPVIG00000018123	ADRA2B	36.7866	-1.50401	0.694599	-2.16529	0.0303652	0.438518					adrenoceptor alpha 2B [Source:HGNC Symbol;Acc:HGNC:282]
ENSPVIG00000018566	SVBP	736.293	0.781258	0.361019	2.16403	0.0304618	0.438518			O	110073101	small vasohibin binding protein [Source:NCBI gene;Acc:110073101]
ENSPVIG00000002982	RRAGD	486.705	0.744337	0.344158	2.16278	0.0305584	0.438565			O	110076136	Ras related GTP binding D [Source:NCBI gene;Acc:110076136]
ENSPVIG00000010319	GUSB	362.404	-1.09231	0.505084	-2.16264	0.0305692	0.438565				110084533	glucuronidase beta [Source:NCBI gene;Acc:110084533]
ENSPVIG00000021956	RBM38	769.663	0.80426	0.371797	2.16317	0.0305282	0.438565			O	110081086	RNA binding motif protein 38 [Source:NCBI gene;Acc:110081086]
ENSPVIG00000022322		983.697	0.852895	0.394348	2.1628	0.0305565	0.438565			O	110083048	death associated protein like 1 [Source:NCBI gene;Acc:110083048]
ENSPVIG00000025264		22.0434	2.387	1.1039	2.16234	0.0305917	0.438565			O
ENSPVIG00000008902	PARP8	228.581	-0.672974	0.31149	-2.1605	0.0307338	0.439879		E	B	110073918	poly(ADP-ribose) polymerase family member 8 [Source:NCBI gene;Acc:110073918]
ENSPVIG00000015870	PLEKHH2	292.489	-1.21109	0.560538	-2.16058	0.0307277	0.439879				110087853	pleckstrin homology, MyTH4 and FERM domain containing H2 [Source:NCBI gene;Acc:110087853]
ENSPVIG00000001053		47.1473	-1.43312	0.664708	-2.15601	0.0310828	0.441959
ENSPVIG00000001219	PGAP6	989.877	0.783876	0.363741	2.15504	0.0311589	0.441959			O	110089139	post-glycosylphosphatidylinositol attachment to proteins 6 [Source:NCBI gene;Acc:110089139]
ENSPVIG00000004412		787.813	0.57764	0.26808	2.15473	0.0311829	0.441959			O	110080319	ring finger protein 113A [Source:NCBI gene;Acc:110080319]
ENSPVIG00000010568	PHLDB2	798.549	-0.944951	0.438526	-2.15483	0.0311749	0.441959			O	110087951	pleckstrin homology like domain family B member 2 [Source:NCBI gene;Acc:110087951]
ENSPVIG00000011488	NKAIN3	96.601	-1.26452	0.5866	-2.15568	0.031109	0.441959				110088974	sodium/potassium transporting ATPase interacting 3 [Source:NCBI gene;Acc:110088974]
ENSPVIG00000012113		25.3604	-2.11134	0.979155	-2.15629	0.031061	0.441959			O
ENSPVIG00000013546	SLC26A9	13.8615	2.0635	0.956193	2.15804	0.030925	0.441959			O	110081222	solute carrier family 26 member 9 [Source:NCBI gene;Acc:110081222]
ENSPVIG00000014500	STK3	257.99	0.481349	0.223196	2.15662	0.0310351	0.441959				110074755	serine/threonine kinase 3 [Source:NCBI gene;Acc:110074755]
ENSPVIG00000014874	NOTCH3	2550.19	-1.07205	0.497392	-2.15535	0.0311345	0.441959				110080432	notch receptor 3 [Source:NCBI gene;Acc:110080432]
ENSPVIG00000023960	HMGN1	2200.41	0.403571	0.18706	2.15743	0.0309718	0.441959			O	110076843	high mobility group nucleosome binding domain 1 [Source:NCBI gene;Acc:110076843]
ENSPVIG00000024253	MAGI2	398.042	0.924193	0.428737	2.15562	0.0311134	0.441959				110077183	membrane associated guanylate kinase, WW and PDZ domain containing 2 [Source:NCBI gene;Acc:110077183]
ENSPVIG00000025217		426.295	0.80028	0.371406	2.15473	0.0311831	0.441959				110076961	cytochrome c oxidase copper chaperone [Source:NCBI gene;Acc:110076961]
ENSPVIG00000008284	CBLN1	20.308	-2.26047	1.04952	-2.15381	0.0312555	0.442266				110076247	cerebellin 1 precursor [Source:NCBI gene;Acc:110076247]
ENSPVIG00000014743		50.3856	1.56821	0.728029	2.15405	0.0312366	0.442266				110084083	guanylate cyclase 1 soluble subunit alpha 2 [Source:NCBI gene;Acc:110084083]
ENSPVIG00000013930		7.14884	-2.55737	1.18814	-2.15242	0.0313639	0.44295
ENSPVIG00000014143	ASPN	8.55122	2.90772	1.35072	2.15271	0.0313413	0.44295				110085975	asporin [Source:NCBI gene;Acc:110085975]
ENSPVIG00000024891	DAG1	899.398	-1.32061	0.613603	-2.15222	0.0313799	0.44295			O	110077092	dystroglycan 1 [Source:NCBI gene;Acc:110077092]
ENSPVIG00000004691	COPS8	716.138	0.527893	0.245326	2.1518	0.0314133	0.443062					COP9 signalosome subunit 8 [Source:HGNC Symbol;Acc:HGNC:24335]
ENSPVIG00000004588		46.328	1.65392	0.769417	2.14958	0.0315885	0.444899				110087651	histone H2A type 2-C-like [Source:NCBI gene;Acc:110087651]
ENSPVIG00000023915		136.303	0.469792	0.218559	2.1495	0.0315945	0.444899			O	110070465	zinc finger protein 436-like [Source:NCBI gene;Acc:110070465]
ENSPVIG00000003073		1024.71	0.819126	0.381339	2.14802	0.0317118	0.445085		E	B	110081254	glutathione S-transferase-like [Source:NCBI gene;Acc:110081254]
ENSPVIG00000011332		56.5593	-1.44328	0.672126	-2.14733	0.0317667	0.445085		B	N
ENSPVIG00000011996	CASKIN2	489.196	-0.797046	0.371028	-2.14821	0.031697	0.445085				110085174	CASK interacting protein 2 [Source:NCBI gene;Acc:110085174]
ENSPVIG00000015250	SGK1	442.116	-1.04765	0.487954	-2.14702	0.0317915	0.445085				110071906	serum/glucocorticoid regulated kinase 1 [Source:NCBI gene;Acc:110071906]
ENSPVIG00000016005	RNF41	1165.39	0.376367	0.175183	2.14842	0.0316801	0.445085			O	110074730	ring finger protein 41 [Source:NCBI gene;Acc:110074730]
ENSPVIG00000019402		27.3608	1.90321	0.886547	2.14677	0.0318118	0.445085
ENSPVIG00000020987	INPP5J	46.8816	-1.58584	0.738529	-2.14729	0.03177	0.445085			O	110082915	inositol polyphosphate-5-phosphatase J [Source:NCBI gene;Acc:110082915]
ENSPVIG00000022439	MYOC	3.51342	-4.13119	1.92383	-2.14737	0.0317635	0.445085				110081642	myocilin [Source:NCBI gene;Acc:110081642]
ENSPVIG00000022154	UXS1	355.421	-0.815142	0.379766	-2.14643	0.0318388	0.445106			O	110074145	UDP-glucuronate decarboxylase 1 [Source:NCBI gene;Acc:110074145]
ENSPVIG00000001198	FSTL5	62.2516	-1.45661	0.67899	-2.14526	0.0319324	0.445827			O	110072803	follistatin like 5 [Source:NCBI gene;Acc:110072803]
ENSPVIG00000019078		27.9684	-1.5952	0.743633	-2.14514	0.0319415	0.445827			O
ENSPVIG00000010768	ACTL6B	93.0596	1.7259	0.805495	2.14265	0.0321411	0.448254			O	110082301	actin like 6B [Source:NCBI gene;Acc:110082301]
ENSPVIG00000014329	C11orf49	113.22	-0.977607	0.456394	-2.14202	0.0321917	0.448601			O		chromosome 11 open reading frame 49 [Source:HGNC Symbol;Acc:HGNC:28720]
ENSPVIG00000013366	TFPI2	93.6893	-1.50071	0.700729	-2.14164	0.0322225	0.448671				110074733	tissue factor pathway inhibitor 2 [Source:NCBI gene;Acc:110074733]
ENSPVIG00000002492	ENG	510.663	-1.17156	0.547969	-2.13801	0.0325159	0.450037				110078870	endoglin [Source:NCBI gene;Acc:110078870]
ENSPVIG00000009433		42.1131	1.32819	0.621027	2.1387	0.0324601	0.450037			O	110085027	endoplasmic reticulum to nucleus signaling 2 [Source:NCBI gene;Acc:110085027]
ENSPVIG00000010460	GCNT4	43.6687	0.984842	0.460569	2.13832	0.0324912	0.450037					glucosaminyl (N-acetyl) transferase 4 [Source:HGNC Symbol;Acc:HGNC:17973]
ENSPVIG00000011134	APOB	102.215	3.87193	1.81021	2.13893	0.032441	0.450037				110091484	apolipoprotein B [Source:NCBI gene;Acc:110091484]
ENSPVIG00000012119	SNAI3	145.64	1.19608	0.559255	2.1387	0.0324601	0.450037		E	E		snail family transcriptional repressor 3 [Source:HGNC Symbol;Acc:HGNC:18411]
ENSPVIG00000013829	EMX2	3493.89	1.07862	0.504587	2.13762	0.0325473	0.450037		E	E	110075344	empty spiracles homeobox 2 [Source:NCBI gene;Acc:110075344]
ENSPVIG00000014599		12.8086	-2.10408	0.983922	-2.13847	0.032479	0.450037				110074818	lipase I [Source:NCBI gene;Acc:110074818]
ENSPVIG00000016411	CENPE	897.056	-0.62209	0.290861	-2.13879	0.0324526	0.450037			O	110080453	centromere protein E [Source:NCBI gene;Acc:110080453]
ENSPVIG00000025538		520.241	-0.873451	0.408621	-2.13756	0.0325527	0.450037		E	B	110078705	uncharacterized LOC110078705 [Source:NCBI gene;Acc:110078705]
ENSPVIG00000010442	UPK3A	96.1749	1.79941	0.842483	2.13584	0.0326925	0.450848			O	110084554	uroplakin 3A [Source:NCBI gene;Acc:110084554]
ENSPVIG00000015364	DOCK10	152.225	-0.915256	0.428641	-2.13525	0.0327405	0.450848				110078439	dedicator of cytokinesis 10 [Source:NCBI gene;Acc:110078439]
ENSPVIG00000017583	DGKA	1074.48	-1.14236	0.534888	-2.1357	0.0327042	0.450848				110073562	diacylglycerol kinase alpha [Source:NCBI gene;Acc:110073562]
ENSPVIG00000019655	TIPRL	503.04	0.429254	0.201023	2.13535	0.0327327	0.450848				110074611	TOR signaling pathway regulator [Source:NCBI gene;Acc:110074611]
ENSPVIG00000021245		179.779	-0.944145	0.442126	-2.13547	0.032723	0.450848			O	110082937	erythrocyte band 7 integral membrane protein [Source:NCBI gene;Acc:110082937]
ENSPVIG00000022775	CIDEB	17.6603	2.07628	0.972749	2.13444	0.0328067	0.451403				110088271	cell death inducing DFFA like effector b [Source:NCBI gene;Acc:110088271]
ENSPVIG00000011806	KCNQ3	25.339	-2.14992	1.00759	-2.13373	0.032865	0.451849			O	110090896	potassium voltage-gated channel subfamily Q member 3 [Source:NCBI gene;Acc:110090896]
ENSPVIG00000022622	ZBTB18	237.028	0.516547	0.24218	2.1329	0.0329327	0.452422			O	110075959	zinc finger and BTB domain containing 18 [Source:NCBI gene;Acc:110075959]
ENSPVIG00000012971	N4BP2L1	119.001	0.830071	0.389273	2.13236	0.032977	0.452675				110076472	NEDD4 binding protein 2 like 1 [Source:NCBI gene;Acc:110076472]
ENSPVIG00000004424	UBE2G1	1201.55	0.558299	0.261976	2.13111	0.0330803	0.453417			O	110089243	ubiquitin conjugating enzyme E2 G1 [Source:NCBI gene;Acc:110089243]
ENSPVIG00000020933		1095.87	0.794812	0.372963	2.13107	0.0330831	0.453417		B	N	110088238	peroxiredoxin like 2B [Source:NCBI gene;Acc:110088238]
ENSPVIG00000004729	CLDN12	76.8631	-1.03321	0.484933	-2.13063	0.03312	0.453565				110074710	claudin 12 [Source:NCBI gene;Acc:110074710]
ENSPVIG00000010490		604.486	-0.832147	0.390622	-2.13031	0.0331459	0.453565		B	N	110069805	cathepsin W [Source:NCBI gene;Acc:110069805]
ENSPVIG00000018335	NDUFB9	2055.77	0.729598	0.342552	2.12989	0.0331807	0.453686				110080544	NADH:ubiquinone oxidoreductase subunit B9 [Source:NCBI gene;Acc:110080544]
ENSPVIG00000001493		175.718	-1.45773	0.684673	-2.12909	0.0332464	0.453874		C	D	110091562	H-2 class II histocompatibility antigen, A-R alpha chain-like [Source:NCBI gene;Acc:110091562]
ENSPVIG00000001501		17.4767	1.37817	0.647297	2.12912	0.0332447	0.453874			O
ENSPVIG00000003947		46.226	-1.42695	0.670499	-2.12819	0.0333212	0.454539			O
ENSPVIG00000005223	NTSR1	3.55234	-3.50542	1.6501	-2.12437	0.0336393	0.455318				110084902	neurotensin receptor 1 [Source:NCBI gene;Acc:110084902]
ENSPVIG00000006689	TMEM74B	3.98452	-3.0054	1.41468	-2.12444	0.0336337	0.455318				110070798	transmembrane protein 74B [Source:NCBI gene;Acc:110070798]
ENSPVIG00000008951	LRP8	59.1009	-1.66447	0.78314	-2.12538	0.0335547	0.455318				110082253	LDL receptor related protein 8 [Source:NCBI gene;Acc:110082253]
ENSPVIG00000016474		3.31173	3.66144	1.72278	2.12531	0.0335609	0.455318
ENSPVIG00000017036	C15orf61	7.91981	-1.48309	0.697764	-2.1255	0.0335452	0.455318				110087993	chromosome unknown C15orf61 homolog [Source:NCBI gene;Acc:110087993]
ENSPVIG00000017574	ERBB3	51.351	-1.64607	0.774621	-2.125	0.0335865	0.455318		B	G	110073465	erb-b2 receptor tyrosine kinase 3 [Source:NCBI gene;Acc:110073465]
ENSPVIG00000018118	KCNIP3	34.7809	1.58553	0.745724	2.12617	0.0334894	0.455318		B	N	110072117	potassium voltage-gated channel interacting protein 3 [Source:NCBI gene;Acc:110072117]
ENSPVIG00000020117		17.0187	1.88141	0.885212	2.12538	0.0335549	0.455318
ENSPVIG00000020443	GFM1	493.347	-0.380397	0.179007	-2.12504	0.0335836	0.455318				110078055	G elongation factor mitochondrial 1 [Source:NCBI gene;Acc:110078055]
ENSPVIG00000024896	LSR	266.572	-0.833834	0.392397	-2.12498	0.0335885	0.455318				110089089	lipolysis stimulated lipoprotein receptor [Source:NCBI gene;Acc:110089089]
ENSPVIG00000019211	DNAJC10	580.89	-0.688226	0.324151	-2.12317	0.0337398	0.455618				110086676	DnaJ heat shock protein family (Hsp40) member C10 [Source:NCBI gene;Acc:110086676]
ENSPVIG00000021249	KCNH2	326.023	-0.87775	0.413382	-2.12334	0.0337253	0.455618		E	E	110082586	potassium voltage-gated channel subfamily H member 2 [Source:NCBI gene;Acc:110082586]
ENSPVIG00000025557	CLIP4	296.386	0.612938	0.288657	2.12341	0.0337191	0.455618			O	110078703	CAP-Gly domain containing linker protein family member 4 [Source:NCBI gene;Acc:110078703]
ENSPVIG00000007755		7.50318	-3.24754	1.53015	-2.12237	0.0338068	0.455817
ENSPVIG00000021842		67.5064	1.66772	0.785722	2.12253	0.0337932	0.455817			O	110089507	mucin-5B-like [Source:NCBI gene;Acc:110089507]
ENSPVIG00000004196	TSPYL1	556.932	0.504353	0.237795	2.12096	0.0339255	0.45582			O	110089195	protein SET-like [Source:NCBI gene;Acc:110089195]
ENSPVIG00000009172	DOC2A	25.9989	-2.25676	1.06386	-2.12129	0.0338973	0.45582		B	N	110081794	double C2 domain alpha [Source:NCBI gene;Acc:110081794]
ENSPVIG00000015975	LITAF	216.93	1.31399	0.619209	2.12205	0.0338338	0.45582				110087060	lipopolysaccharide induced TNF factor [Source:NCBI gene;Acc:110087060]
ENSPVIG00000017099	SIN3B	2550.08	0.323603	0.152607	2.1205	0.0339638	0.45582				110072558	SIN3 transcription regulator family member B [Source:NCBI gene;Acc:110072558]
ENSPVIG00000021015		9.48617	-1.91117	0.901081	-2.12098	0.0339238	0.45582
ENSPVIG00000022344	ZACN	9.16415	-2.38932	1.12669	-2.12065	0.0339515	0.45582				110089866	zinc activated ion channel [Source:NCBI gene;Acc:110089866]
ENSPVIG00000018930	ITIH4	10.3444	-2.64009	1.24593	-2.11898	0.0340922	0.457192				110080619	inter-alpha-trypsin inhibitor heavy chain 4 [Source:NCBI gene;Acc:110080619]
ENSPVIG00000010851	EIF4A2	3073.29	0.469712	0.221815	2.11758	0.0342106	0.458114			O	110069869	eukaryotic translation initiation factor 4A2 [Source:NCBI gene;Acc:110069869]
ENSPVIG00000016720		312.447	0.823342	0.388819	2.11755	0.0342135	0.458114				110087078	prolyl-tRNA synthetase associated domain-containing protein 1-like [Source:NCBI gene;Acc:110087078]
ENSPVIG00000006472	MANBA	278.664	-0.945531	0.446679	-2.1168	0.0342767	0.458609				110085343	mannosidase beta [Source:NCBI gene;Acc:110085343]
ENSPVIG00000007872	ARHGEF10	652.343	-0.886235	0.418867	-2.11579	0.0343626	0.459053		B	G	110073433	Rho guanine nucleotide exchange factor 10 [Source:NCBI gene;Acc:110073433]
ENSPVIG00000024445	SH3GL3	576.074	0.721333	0.340895	2.116	0.034345	0.459053				110077307	SH3 domain containing GRB2 like 3, endophilin A3 [Source:NCBI gene;Acc:110077307]
ENSPVIG00000002246		9.20238	2.38453	1.12721	2.11543	0.0343931	0.45911
ENSPVIG00000005151		98.2467	-0.687123	0.324905	-2.11484	0.0344432	0.459427			O
ENSPVIG00000018945	TLX3	3.87521	4.10823	1.94357	2.11375	0.0345363	0.460317				110078974	T cell leukemia homeobox 3 [Source:NCBI gene;Acc:110078974]
ENSPVIG00000010615	VPS51	2236.29	0.623626	0.295188	2.11264	0.0346312	0.460877			O	110069857	VPS51 subunit of GARP complex [Source:NCBI gene;Acc:110069857]
ENSPVIG00000025374	XRCC4	305.65	0.73478	0.347794	2.11269	0.0346276	0.460877			O	110077330	X-ray repair cross complementing 4 [Source:NCBI gene;Acc:110077330]
ENSPVIG00000000312	CORIN	44.0746	-2.50406	1.18563	-2.11201	0.0346855	0.460897			O	110077020	corin, serine peptidase [Source:NCBI gene;Acc:110077020]
ENSPVIG00000002494		33.6945	1.33951	0.634178	2.11219	0.0346698	0.460897				110070659	RAP1 GTPase activating protein 2 [Source:NCBI gene;Acc:110070659]
ENSPVIG00000025682	DPP7	433.813	-0.89533	0.424018	-2.11154	0.0347263	0.461088				110078851	dipeptidyl peptidase 7 [Source:NCBI gene;Acc:110078851]
ENSPVIG00000019916		3.46067	4.42172	2.09549	2.11012	0.0348484	0.462358
ENSPVIG00000020788		29.1558	2.19618	1.04108	2.10952	0.0348994	0.462683			O	110088228	connector enhancer of kinase suppressor of ras 2-like [Source:NCBI gene;Acc:110088228]
ENSPVIG00000001582	REV3L	740.786	0.788583	0.374299	2.10683	0.0351324	0.464032				110085307	REV3 like, DNA directed polymerase zeta catalytic subunit [Source:NCBI gene;Acc:110085307]
ENSPVIG00000004444		47.0601	1.32906	0.630841	2.10681	0.0351342	0.464032
ENSPVIG00000015873		792.732	0.59966	0.284473	2.10797	0.0350336	0.464032		B	N
ENSPVIG00000018506	ADAM17	458.041	-1.05405	0.500172	-2.10737	0.0350857	0.464032				110080585	ADAM metallopeptidase domain 17 [Source:NCBI gene;Acc:110080585]
ENSPVIG00000020349		70.3165	2.3251	1.10337	2.10728	0.0350933	0.464032
ENSPVIG00000001822	GNPAT	252.154	0.524234	0.248924	2.106	0.0352042	0.464605			O	110083064	glyceronephosphate O-acyltransferase [Source:NCBI gene;Acc:110083064]
ENSPVIG00000001447	C5orf15	323.71	-0.722068	0.34308	-2.10466	0.0353207	0.464857			O	110079413	chromosome unknown C5orf15 homolog [Source:NCBI gene;Acc:110079413]
ENSPVIG00000002430	RAP1A	701.286	0.584194	0.277525	2.10502	0.0352898	0.464857				110072354	RAP1A, member of RAS oncogene family [Source:NCBI gene;Acc:110072354]
ENSPVIG00000007484	SLC25A44	659.403	-0.498804	0.236983	-2.10481	0.035308	0.464857			O	110091224	solute carrier family 25 member 44 [Source:NCBI gene;Acc:110091224]
ENSPVIG00000015479	TMED2	1895.47	-0.683068	0.324566	-2.10456	0.0353299	0.464857				110083868	transmembrane p24 trafficking protein 2 [Source:NCBI gene;Acc:110083868]
ENSPVIG00000012619	COQ7	467.142	0.468037	0.222584	2.10275	0.0354878	0.466583			O	110084008	coenzyme Q7, hydroxylase [Source:NCBI gene;Acc:110084008]
ENSPVIG00000016649		199.811	0.448646	0.21354	2.10099	0.0356417	0.467715			O
ENSPVIG00000019669	F5	276.813	-1.60211	0.7626	-2.10085	0.0356543	0.467715			O	110074606	coagulation factor V [Source:NCBI gene;Acc:110074606]
ENSPVIG00000020958		42.4062	0.834228	0.397029	2.10118	0.0356252	0.467715			O
ENSPVIG00000000848		17.5234	1.74026	0.828715	2.09995	0.0357335	0.467767			O	110084426	kelch repeat and BTB domain-containing protein 13-like [Source:NCBI gene;Acc:110084426]
ENSPVIG00000004765	PDPR	826.7	-0.546811	0.260422	-2.09972	0.0357539	0.467767			O	110081305	pyruvate dehydrogenase phosphatase regulatory subunit [Source:NCBI gene;Acc:110081305]
ENSPVIG00000009477		1034.58	0.617246	0.293985	2.09958	0.0357655	0.467767			O	110081891	ubiquitin conjugating enzyme E2 F (putative) [Source:NCBI gene;Acc:110081891]
ENSPVIG00000019048	RPN1	1224.63	-0.708447	0.337286	-2.10043	0.0356906	0.467767				110081404	ribophorin I [Source:NCBI gene;Acc:110081404]
ENSPVIG00000002160		41.8496	1.74405	0.830993	2.09875	0.0358386	0.468372			O	110087231	disintegrin and metalloproteinase domain-containing protein 9-like [Source:NCBI gene;Acc:110087231]
ENSPVIG00000019269	ANKH	248.073	-0.82913	0.395287	-2.09754	0.035946	0.469424		B	G	110072730	ANKH inorganic pyrophosphate transport regulator [Source:NCBI gene;Acc:110072730]
ENSPVIG00000010623		475.574	1.18489	0.565464	2.09543	0.0361326	0.469633			O	110088664	myelin protein zero-like protein 1 [Source:NCBI gene;Acc:110088664]
ENSPVIG00000012348	DUSP26	43.4842	1.67742	0.800587	2.09523	0.0361504	0.469633				110089346	dual specificity phosphatase 26 [Source:NCBI gene;Acc:110089346]
ENSPVIG00000013642	LAMA2	218.487	-1.1971	0.571074	-2.09622	0.0360624	0.469633				110077555	laminin subunit alpha 2 [Source:NCBI gene;Acc:110077555]
ENSPVIG00000014118	DEGS1	616.387	-0.731501	0.348887	-2.09667	0.0360228	0.469633				110075366	delta 4-desaturase, sphingolipid 1 [Source:NCBI gene;Acc:110075366]
ENSPVIG00000018905		182.758	-0.96567	0.460742	-2.0959	0.0360909	0.469633			O	110075001	MANSC domain containing 1 [Source:NCBI gene;Acc:110075001]
ENSPVIG00000021327	LURAP1L	34.2765	1.3699	0.653379	2.09664	0.0360254	0.469633		B	G		leucine rich adaptor protein 1 like [Source:HGNC Symbol;Acc:HGNC:31452]
ENSPVIG00000025387		99.5796	0.898559	0.428842	2.09532	0.0361429	0.469633		E	E	110075042	tripartite motif containing 16 [Source:NCBI gene;Acc:110075042]
ENSPVIG00000015809	ITGA9	267.897	-0.779141	0.371943	-2.09479	0.0361898	0.469795			O	110084229	integrin subunit alpha 9 [Source:NCBI gene;Acc:110084229]
ENSPVIG00000012733	LMO2	345.602	1.20634	0.576051	2.09416	0.0362456	0.470169					LIM domain only 2 [Source:HGNC Symbol;Acc:HGNC:6642]
ENSPVIG00000005500	GAB3	465.086	0.825963	0.394667	2.09281	0.0363661	0.470333			O	110074282	GRB2 associated binding protein 3 [Source:NCBI gene;Acc:110074282]
ENSPVIG00000008156	LYN	118.233	0.956627	0.457075	2.09293	0.0363552	0.470333		E	B	110089695	LYN proto-oncogene, Src family tyrosine kinase [Source:NCBI gene;Acc:110089695]
ENSPVIG00000017071	SNAP25	231.704	1.4995	0.716313	2.09336	0.0363168	0.470333		C	D	110086120	synaptosome associated protein 25 [Source:NCBI gene;Acc:110086120]
ENSPVIG00000021063	MYO19	458.831	-0.903392	0.43153	-2.09346	0.0363078	0.470333				110075526	myosin XIX [Source:NCBI gene;Acc:110075526]
ENSPVIG00000022529	HOOK1	396.042	-0.894059	0.427699	-2.09039	0.0365825	0.472782			O	110077128	hook microtubule tethering protein 1 [Source:NCBI gene;Acc:110077128]
ENSPVIG00000009546	NIFK	1916.71	0.596097	0.285369	2.08887	0.0367197	0.474203				110081920	nucleolar protein interacting with the FHA domain of MKI67 [Source:NCBI gene;Acc:110081920]
ENSPVIG00000004791	KCTD15	363.725	0.694203	0.332547	2.08754	0.0368398	0.475402				110081329	potassium channel tetramerization domain containing 15 [Source:NCBI gene;Acc:110081329]
ENSPVIG00000000450		108.269	0.704061	0.337475	2.08626	0.0369552	0.476147			O
ENSPVIG00000003750	ARX	1738.25	0.73886	0.354336	2.08519	0.0370516	0.476147		E	E	110083213	aristaless related homeobox [Source:NCBI gene;Acc:110083213]
ENSPVIG00000005362	KCNV2	4.25402	3.46351	1.65992	2.08655	0.0369288	0.476147				110083254	potassium voltage-gated channel modifier subfamily V member 2 [Source:NCBI gene;Acc:110083254]
ENSPVIG00000013128		4.91524	3.48957	1.67343	2.08528	0.0370438	0.476147				110080363	MAP3K7 C-terminal like [Source:NCBI gene;Acc:110080363]
ENSPVIG00000016981		9.91109	-1.64007	0.786571	-2.08509	0.0370613	0.476147			O	110090218	tetratricopeptide repeat domain 24 [Source:NCBI gene;Acc:110090218]
ENSPVIG00000022305	IFT52	334.592	0.660638	0.316773	2.08553	0.0370216	0.476147			O	110083038	intraflagellar transport 52 [Source:NCBI gene;Acc:110083038]
ENSPVIG00000011050	CASTOR1	2303.37	-0.899245	0.43141	-2.08443	0.037121	0.476563				110069937	cytosolic arginine sensor for mTORC1 subunit 1 [Source:NCBI gene;Acc:110069937]
ENSPVIG00000000204	TMEM109	647.363	-0.628426	0.301618	-2.08351	0.0372043	0.477282			O	110078380	transmembrane protein 109 [Source:NCBI gene;Acc:110078380]
ENSPVIG00000008752	UBE2E1	1270.82	0.66412	0.318931	2.08233	0.0373124	0.478317			O	110086535	ubiquitin conjugating enzyme E2 E1 [Source:NCBI gene;Acc:110086535]
ENSPVIG00000024578	NCF4	80.259	1.04659	0.502825	2.08143	0.0373948	0.479021				110075924	neutrophil cytosolic factor 4 [Source:NCBI gene;Acc:110075924]
ENSPVIG00000005666		101.288	-0.823284	0.395601	-2.0811	0.0374247	0.479053
ENSPVIG00000022721		250.441	0.86593	0.416167	2.08073	0.0374591	0.479141				110082481	zinc finger FYVE-type containing 26 [Source:NCBI gene;Acc:110082481]
ENSPVIG00000001685	COMMD1	309.658	0.489282	0.235252	2.07982	0.0375424	0.479719				110077491	copper metabolism domain containing 1 [Source:NCBI gene;Acc:110077491]
ENSPVIG00000014978	SLC39A5	11.154	-1.48842	0.715715	-2.07963	0.0375593	0.479719				110074644	solute carrier family 39 member 5 [Source:NCBI gene;Acc:110074644]
ENSPVIG00000007494	CFL2	541.473	0.564049	0.271288	2.07916	0.0376031	0.479927			O	110089303	cofilin 2 [Source:NCBI gene;Acc:110089303]
ENSPVIG00000004300	VGLL2	11.7603	2.05763	0.990899	2.07652	0.0378454	0.479956			O	110083599	vestigial like family member 2 [Source:NCBI gene;Acc:110083599]
ENSPVIG00000005330	TEKT2	787.47	-1.04156	0.5014	-2.0773	0.0377735	0.479956			O	110087306	tektin 2 [Source:NCBI gene;Acc:110087306]
ENSPVIG00000011148		562.24	1.3647	0.656721	2.07805	0.0377043	0.479956				110088842	aquaporin 1 (Colton blood group) [Source:NCBI gene;Acc:110088842]
ENSPVIG00000012025		24.7261	1.77504	0.854038	2.07841	0.0376712	0.479956			O
ENSPVIG00000017228	CAMTA1	614.454	0.928154	0.446992	2.07644	0.0378529	0.479956				110082430	calmodulin binding transcription activator 1 [Source:NCBI gene;Acc:110082430]
ENSPVIG00000017516	MYO18A	1049.61	-0.712891	0.343291	-2.07664	0.0378352	0.479956		C	D	110084240	myosin XVIIIA [Source:NCBI gene;Acc:110084240]
ENSPVIG00000019918	NCF2	100.983	1.37899	0.663733	2.07762	0.0377443	0.479956		E	E	110079778	neutrophil cytosolic factor 2 [Source:NCBI gene;Acc:110079778]
ENSPVIG00000020087	MSS51	12.6622	1.73177	0.833693	2.07722	0.037781	0.479956				110087127	MSS51 mitochondrial translational activator [Source:NCBI gene;Acc:110087127]
ENSPVIG00000022882	VWA1	1220.78	-1.07006	0.515123	-2.0773	0.0377742	0.479956			O	110073296	von Willebrand factor A domain containing 1 [Source:NCBI gene;Acc:110073296]
ENSPVIG00000017077		313.777	-1.81249	0.87326	-2.07555	0.037936	0.480661			O	110084310	vitronectin [Source:NCBI gene;Acc:110084310]
ENSPVIG00000008949	CZIB	746.311	0.749728	0.361619	2.07326	0.0381485	0.482781				110082274	CXXC motif containing zinc binding protein [Source:NCBI gene;Acc:110082274]
ENSPVIG00000013155		103.827	2.62824	1.26775	2.07315	0.0381587	0.482781		B	N	110087501	dual specificity tyrosine phosphorylation regulated kinase 4 [Source:NCBI gene;Acc:110087501]
ENSPVIG00000001952		170.076	-1.08666	0.525136	-2.06928	0.0385196	0.482795		B	N	110083058	WD repeat domain 27 [Source:NCBI gene;Acc:110083058]
ENSPVIG00000004130	PFKFB2	75.7899	-1.17985	0.569898	-2.07028	0.0384259	0.482795			O	110070247	6-phosphofructo-2-kinase/fructose-2,6-biphosphatase 2 [Source:NCBI gene;Acc:110070247]
ENSPVIG00000005503	VSIG1	214.248	-1.29177	0.623615	-2.07143	0.0383187	0.482795			O	110074276	V-set and immunoglobulin domain containing 1 [Source:NCBI gene;Acc:110074276]
ENSPVIG00000006698	TECR	365.373	-1.16728	0.563892	-2.07004	0.0384483	0.482795				110070802	trans-2,3-enoyl-CoA reductase [Source:NCBI gene;Acc:110070802]
ENSPVIG00000007294	KIAA1143	555.029	0.786735	0.380015	2.07028	0.0384264	0.482795				110086617	KIAA1143 ortholog [Source:NCBI gene;Acc:110086617]
ENSPVIG00000008288	LONP2	906.305	-0.642061	0.309829	-2.07231	0.0382366	0.482795				110076268	lon peptidase 2, peroxisomal [Source:NCBI gene;Acc:110076268]
ENSPVIG00000015297	FKBP14	242.271	-0.697832	0.337193	-2.06953	0.0384961	0.482795			O	110072189	FKBP prolyl isomerase 14 [Source:NCBI gene;Acc:110072189]
ENSPVIG00000016402	AGR2	4.526	2.85218	1.37682	2.07157	0.0383056	0.482795				110072813	anterior gradient 2, protein disulphide isomerase family member [Source:NCBI gene;Acc:110072813]
ENSPVIG00000016408	TACR3	48.3282	-1.7837	0.860793	-2.07216	0.0382504	0.482795		E	E	110080469	tachykinin receptor 3 [Source:NCBI gene;Acc:110080469]
ENSPVIG00000016820	PKD2L1	22.4752	1.76234	0.850759	2.0715	0.0383125	0.482795		C	D	110077776	polycystin 2 like 1, transient receptor potential cation channel [Source:NCBI gene;Acc:110077776]
ENSPVIG00000023643	SERINC3	1176.76	-0.786154	0.379646	-2.07075	0.0383817	0.482795				110076772	serine incorporator 3 [Source:NCBI gene;Acc:110076772]
ENSPVIG00000024358		9.07903	2.67526	1.29163	2.07123	0.0383372	0.482795				110087660, 110071431	histone H4 [Source:NCBI gene;Acc:110071431]
ENSPVIG00000024466	HDC	11.1518	1.7415	0.841438	2.06967	0.038483	0.482795			O	110077265	histidine decarboxylase [Source:NCBI gene;Acc:110077265]
ENSPVIG00000001993	GET4	846.05	0.397544	0.192328	2.06701	0.0387334	0.484447			O	110087203	guided entry of tail-anchored proteins factor 4 [Source:NCBI gene;Acc:110087203]
ENSPVIG00000003996		278.617	-1.30055	0.629092	-2.06734	0.0387018	0.484447			O	110087251	desmocollin-1-like [Source:NCBI gene;Acc:110087251]
ENSPVIG00000014972	TIMELESS	712.966	-0.548537	0.265379	-2.06699	0.0387346	0.484447				110074526	timeless circadian regulator [Source:NCBI gene;Acc:110074526]
ENSPVIG00000013003	FRY	462.402	-0.909909	0.440277	-2.06667	0.0387648	0.484477		B	G	110076469	FRY microtubule binding protein [Source:NCBI gene;Acc:110076469]
ENSPVIG00000001386	TM9SF4	775.678	-0.606103	0.293407	-2.06574	0.0388526	0.485226				110086724	transmembrane 9 superfamily member 4 [Source:NCBI gene;Acc:110086724]
ENSPVIG00000019770	IP6K2	1560.2	0.712687	0.345169	2.06475	0.0389466	0.486052				110081405	inositol hexakisphosphate kinase 2 [Source:NCBI gene;Acc:110081405]
ENSPVIG00000016660	TM9SF3	349.602	-0.912909	0.442409	-2.06349	0.0390656	0.48719				110077773	transmembrane 9 superfamily member 3 [Source:NCBI gene;Acc:110077773]
ENSPVIG00000007603		9.35986	3.452	1.67491	2.061	0.0393032	0.487365			O	110083767	potassium channel subfamily K member 16-like [Source:NCBI gene;Acc:110083767]
ENSPVIG00000008265		37.9084	-0.937936	0.455029	-2.06127	0.0392774	0.487365		B	N
ENSPVIG00000008750		8.18226	3.50987	1.70289	2.06112	0.0392915	0.487365				110091365	17-beta-hydroxysteroid dehydrogenase type 6-like [Source:NCBI gene;Acc:110091365]
ENSPVIG00000015776	MLH1	167.819	-0.679382	0.329357	-2.06275	0.0391359	0.487365				110084227	mutL homolog 1 [Source:NCBI gene;Acc:110084227]
ENSPVIG00000016327	GALNT12	525.839	-0.811974	0.393905	-2.06134	0.0392703	0.487365			O	110080889	polypeptide N-acetylgalactosaminyltransferase 12 [Source:NCBI gene;Acc:110080889]
ENSPVIG00000017198	SOWAHD	13.235	1.68018	0.814938	2.06173	0.0392336	0.487365				110090270	sosondowah ankyrin repeat domain family member D [Source:NCBI gene;Acc:110090270]
ENSPVIG00000017273	TYMP	9.85662	3.32939	1.61527	2.0612	0.0392838	0.487365			O	110090284	thymidine phosphorylase [Source:NCBI gene;Acc:110090284]
ENSPVIG00000021490	CLGN	563.852	-0.994774	0.482379	-2.06223	0.0391862	0.487365			O	110073658	calmegin [Source:NCBI gene;Acc:110073658]
ENSPVIG00000002020	PLBD2	307.482	-1.13673	0.552104	-2.05891	0.0395031	0.488806				110086263	phospholipase B domain containing 2 [Source:NCBI gene;Acc:110086263]
ENSPVIG00000002700	SLC44A5	40.5898	-1.53229	0.744303	-2.05869	0.0395241	0.488806		B	G	110079523	solute carrier family 44 member 5 [Source:NCBI gene;Acc:110079523]
ENSPVIG00000015954	GRIN3A	21.9988	-1.93924	0.942013	-2.05861	0.0395315	0.488806				110077723	glutamate ionotropic receptor NMDA type subunit 3A [Source:NCBI gene;Acc:110077723]
ENSPVIG00000025397	CNOT2	1047.23	0.340998	0.165582	2.05939	0.0394565	0.488806			O	110075095	CCR4-NOT transcription complex subunit 2 [Source:NCBI gene;Acc:110075095]
ENSPVIG00000008874	NDUFS4	982.835	0.691356	0.336159	2.05663	0.0397214	0.48995			O	110073922	NADH:ubiquinone oxidoreductase subunit S4 [Source:NCBI gene;Acc:110073922]
ENSPVIG00000009295	BSND	52.0072	1.35122	0.657323	2.05563	0.0398178	0.48995			O	110082258	barttin CLCNK type accessory beta subunit [Source:NCBI gene;Acc:110082258]
ENSPVIG00000010384	LONRF2	386.75	0.5707	0.277573	2.05603	0.0397794	0.48995			O		LON peptidase N-terminal domain and ring finger 2 [Source:HGNC Symbol;Acc:HGNC:24788]
ENSPVIG00000015969	DOLK	146.658	-0.758395	0.36894	-2.05561	0.0398205	0.48995			O	110079686	dolichol kinase [Source:NCBI gene;Acc:110079686]
ENSPVIG00000017653	TPM1	4339.27	0.759119	0.368991	2.05728	0.0396589	0.48995			O	110074513	tropomyosin 1 [Source:NCBI gene;Acc:110074513]
ENSPVIG00000019644	RELT	42.0247	-0.943416	0.458718	-2.05664	0.0397212	0.48995				110090540	RELT TNF receptor [Source:NCBI gene;Acc:110090540]
ENSPVIG00000021317	ZDHHC21	25.8984	-1.10302	0.536504	-2.05593	0.0397888	0.48995				110073592	zinc finger DHHC-type containing 21 [Source:NCBI gene;Acc:110073592]
ENSPVIG00000000510		133.955	-1.95388	0.950945	-2.05467	0.0399111	0.490372			O	110084420	proline-rich extensin-like protein EPR1 [Source:NCBI gene;Acc:110084420]
ENSPVIG00000015150	PANX3	6.12212	2.49751	1.21541	2.05486	0.0398923	0.490372				110088924	pannexin 3 [Source:NCBI gene;Acc:110088924]
ENSPVIG00000024580	TEX33	1962.66	-1.49868	0.729568	-2.0542	0.0399567	0.490587			O	110075936	testis expressed 33 [Source:NCBI gene;Acc:110075936]
ENSPVIG00000010417		367.657	0.555689	0.270572	2.05375	0.0399995	0.490768				110085456	COBW domain containing 1 [Source:NCBI gene;Acc:110085456]
ENSPVIG00000003176		550.135	0.741144	0.361402	2.05075	0.0402914	0.490974				110071903	nucleolar protein with MIF4G domain 1 [Source:NCBI gene;Acc:110071903]
ENSPVIG00000008033	NME5	326.977	1.14086	0.556207	2.05114	0.0402537	0.490974			O	110073496	NME/NM23 family member 5 [Source:NCBI gene;Acc:110073496]
ENSPVIG00000008037	LAMC1	981.287	-1.62592	0.79258	-2.05143	0.0402255	0.490974			O	110091308	laminin subunit gamma 1 [Source:NCBI gene;Acc:110091308]
ENSPVIG00000010946	EPB41L4A	216.52	0.823206	0.401104	2.05235	0.0401357	0.490974		B	N	110072030	erythrocyte membrane protein band 4.1 like 4A [Source:NCBI gene;Acc:110072030]
ENSPVIG00000013273	SLC9A1	121.206	1.42418	0.694278	2.05131	0.0402365	0.490974			O	110090947	solute carrier family 9 member A1 [Source:NCBI gene;Acc:110090947]
ENSPVIG00000013960		9.08319	2.4879	1.21277	2.05143	0.0402253	0.490974			O	110077646	desmoglein-1-beta-like [Source:NCBI gene;Acc:110077646]
ENSPVIG00000016799	ANXA6	4441.28	-0.773483	0.377183	-2.05068	0.0402978	0.490974			O	110087956	annexin A6 [Source:NCBI gene;Acc:110087956]
ENSPVIG00000019641		52.0857	1.00092	0.487655	2.05251	0.0401204	0.490974				110090538	family with sequence similarity 168 member A [Source:NCBI gene;Acc:110090538]
ENSPVIG00000021257		983.095	0.531084	0.258732	2.05264	0.0401071	0.490974				110076454	uncharacterized LOC110076454 [Source:NCBI gene;Acc:110076454]
ENSPVIG00000025257	WARS2	280.932	0.647157	0.315411	2.05179	0.0401898	0.490974			O	110076954	tryptophanyl tRNA synthetase 2, mitochondrial [Source:NCBI gene;Acc:110076954]
ENSPVIG00000014717	CUBN	78.1505	-1.87378	0.914056	-2.04996	0.0403681	0.491487				110085987	cubilin [Source:NCBI gene;Acc:110085987]
ENSPVIG00000007642	ARL8A	589.396	-0.58551	0.285692	-2.04945	0.0404183	0.491756		C	D	110073391	ADP ribosylation factor like GTPase 8A [Source:NCBI gene;Acc:110073391]
ENSPVIG00000004570		13.0971	2.59278	1.26568	2.04852	0.0405089	0.492515				110083680	PLIalpha-like protein [Source:NCBI gene;Acc:110083680]
ENSPVIG00000009834	ENPP1	279.258	-1.3691	0.668647	-2.04757	0.0406023	0.493306				110091419	ectonucleotide pyrophosphatase/phosphodiesterase 1 [Source:NCBI gene;Acc:110091419]
ENSPVIG00000004524		171.164	1.10283	0.538984	2.04612	0.0407448	0.493745				110080399	small integral membrane protein 11A [Source:NCBI gene;Acc:110080399]
ENSPVIG00000004891		43.7368	-1.78016	0.870407	-2.0452	0.0408352	0.493745				110071608	serine protease 23-like [Source:NCBI gene;Acc:110071608]
ENSPVIG00000005719	DDX21	10294.5	0.57806	0.282555	2.04583	0.0407732	0.493745				110086782	DExD-box helicase 21 [Source:NCBI gene;Acc:110086782]
ENSPVIG00000007037	CTHRC1	434.439	-1.32054	0.645772	-2.0449	0.0408648	0.493745				110073835	collagen triple helix repeat containing 1 [Source:NCBI gene;Acc:110073835]
ENSPVIG00000012118	RNF166	1001.78	0.615731	0.301096	2.04496	0.0408586	0.493745				110076351	ring finger protein 166 [Source:NCBI gene;Acc:110076351]
ENSPVIG00000016387	TBCK	288.995	-0.664217	0.32477	-2.04519	0.0408362	0.493745				110080454	TBC1 domain containing kinase [Source:NCBI gene;Acc:110080454]
ENSPVIG00000017993	LRRC38	191.782	1.04089	0.508609	2.04654	0.0407033	0.493745		E	E	110072712	leucine rich repeat containing 38 [Source:NCBI gene;Acc:110072712]
ENSPVIG00000022527	IL17RA	95.665	-1.22668	0.599455	-2.04633	0.0407241	0.493745				110076696	interleukin 17 receptor A [Source:NCBI gene;Acc:110076696]
ENSPVIG00000002626	PHLDB3	37.9326	1.35037	0.661052	2.04275	0.0410769	0.494267				110089625	pleckstrin homology like domain family B member 3 [Source:NCBI gene;Acc:110089625]
ENSPVIG00000004709	CFAP69	104.754	-0.910085	0.445464	-2.043	0.0410521	0.494267		E	B	110074749	cilia and flagella associated protein 69 [Source:NCBI gene;Acc:110074749]
ENSPVIG00000018242		4.29361	2.26258	1.10775	2.0425	0.041102	0.494267
ENSPVIG00000019079		60.3426	-0.822738	0.402844	-2.04233	0.0411193	0.494267				110079719	gamma-aminobutyric acid receptor subunit pi-like [Source:NCBI gene;Acc:110079719]
ENSPVIG00000019175	EMC1	742.26	-0.909827	0.445637	-2.04163	0.041188	0.494267			O	110073203	ER membrane protein complex subunit 1 [Source:NCBI gene;Acc:110073203]
ENSPVIG00000019887		57.143	1.56117	0.764431	2.04227	0.0411247	0.494267		B	N	110075081	myosin-4-like [Source:NCBI gene;Acc:110075081]
ENSPVIG00000021449		282.687	-1.34668	0.659476	-2.04205	0.0411469	0.494267				110081468	cingulin [Source:NCBI gene;Acc:110081468]
ENSPVIG00000022426	FBLN2	283.872	-1.79257	0.877972	-2.04172	0.0411793	0.494267				110081629	fibulin 2 [Source:NCBI gene;Acc:110081629]
ENSPVIG00000022803	ATP5IF1	1989.42	0.785509	0.384752	2.0416	0.0411913	0.494267					ATP synthase inhibitory factor subunit 1 [Source:HGNC Symbol;Acc:HGNC:871]
ENSPVIG00000025265	MAN1A2	266.085	-1.03327	0.50596	-2.0422	0.0411319	0.494267				110076944	mannosidase alpha class 1A member 2 [Source:NCBI gene;Acc:110076944]
ENSPVIG00000021683	DPM3	139.227	0.983969	0.482277	2.04026	0.0413246	0.495185				110081035	dolichyl-phosphate mannosyltransferase subunit 3, regulatory [Source:NCBI gene;Acc:110081035]
ENSPVIG00000022052		9.58674	2.68306	1.31495	2.04043	0.0413072	0.495185				110074096	ADP-ribosylhydrolase like 1 [Source:NCBI gene;Acc:110074096]
ENSPVIG00000007430	SMARCAL1	6218.52	0.75294	0.369108	2.03989	0.0413613	0.495285				110085239	SWI/SNF related, matrix associated, actin dependent regulator of chromatin, subfamily a like 1 [Source:NCBI gene;Acc:110085239]
ENSPVIG00000010011	P3H2	301.418	-0.752389	0.368954	-2.03925	0.0414251	0.495709			O	110085947	prolyl 3-hydroxylase 2 [Source:NCBI gene;Acc:110085947]
ENSPVIG00000018173	WNT7B	3.97128	2.69455	1.32174	2.03863	0.0414865	0.495916				110075003	Wnt family member 7B [Source:NCBI gene;Acc:110075003]
ENSPVIG00000023123	SLC31A2	65.4101	-0.670263	0.328801	-2.03851	0.0414992	0.495916				110089885	solute carrier family 31 member 2 [Source:NCBI gene;Acc:110089885]
ENSPVIG00000000499		9299.12	0.720823	0.354283	2.0346	0.0418912	0.495948			O	110077871	ribosomal protein L32 [Source:NCBI gene;Acc:110077871]
ENSPVIG00000008820		223.804	0.954967	0.469449	2.03423	0.0419283	0.495948			O	110081313	SS18-like protein 2 [Source:NCBI gene;Acc:110081313]
ENSPVIG00000010576	TMPRSS7	11.1289	2.26944	1.11484	2.03567	0.041784	0.495948			O	110088636	transmembrane serine protease 7 [Source:NCBI gene;Acc:110088636]
ENSPVIG00000012446	FTCD	30.4836	1.98901	0.977308	2.03519	0.0418314	0.495948			O	110090942	formimidoyltransferase cyclodeaminase [Source:NCBI gene;Acc:110090942]
ENSPVIG00000012497		1913.97	0.662955	0.325887	2.03431	0.0419205	0.495948				110073042	phospholipid scramblase 2-like [Source:NCBI gene;Acc:110073042]
ENSPVIG00000013697	THAP4	1095.59	0.52681	0.25881	2.03551	0.0417995	0.495948			O	110075265	THAP domain containing 4 [Source:NCBI gene;Acc:110075265]
ENSPVIG00000015506		272.647	0.396474	0.194615	2.03722	0.0416275	0.495948			O	110084115	C-factor-like [Source:NCBI gene;Acc:110084115]
ENSPVIG00000016307	TOMM7	811.694	0.927232	0.455627	2.03507	0.041844	0.495948			O	110072664	translocase of outer mitochondrial membrane 7 [Source:NCBI gene;Acc:110072664]
ENSPVIG00000016528		13.0045	1.97139	0.96729	2.03806	0.0415442	0.495948			O	110074843	keratin, type I cuticular Ha6-like [Source:NCBI gene;Acc:110074843]
ENSPVIG00000017294		102.257	-0.713554	0.350237	-2.03735	0.0416154	0.495948		C	A	110075434	MARVEL domain-containing protein 3-like [Source:NCBI gene;Acc:110075434]
ENSPVIG00000019844	SEC14L1	1451.78	-0.498152	0.244579	-2.03678	0.0416724	0.495948		E	E	110075084	SEC14 like lipid binding 1 [Source:NCBI gene;Acc:110075084]
ENSPVIG00000020267	KCNIP4	21.4894	-1.5399	0.756268	-2.03619	0.0417312	0.495948		B	N	110072265	potassium voltage-gated channel interacting protein 4 [Source:NCBI gene;Acc:110072265]
ENSPVIG00000020852	ALKBH6	1116.28	0.618611	0.303742	2.03664	0.0416865	0.495948				110075790	alkB homolog 6 [Source:NCBI gene;Acc:110075790]
ENSPVIG00000024387		179.801	-0.906042	0.4453	-2.03468	0.0418834	0.495948			O
ENSPVIG00000025158	XIRP2	19.6874	1.35112	0.663235	2.03716	0.0416339	0.495948				110076892	xin actin binding repeat containing 2 [Source:NCBI gene;Acc:110076892]
ENSPVIG00000021426	CFAP65	179.424	-0.984923	0.484342	-2.03353	0.0419991	0.496449			O	110078246	cilia and flagella associated protein 65 [Source:NCBI gene;Acc:110078246]
ENSPVIG00000016625	JUP	5863.41	0.596739	0.293559	2.03278	0.042075	0.497009		C	D	110074866	junction plakoglobin [Source:NCBI gene;Acc:110074866]
ENSPVIG00000013347		146.078	0.963609	0.474277	2.03174	0.0421796	0.497571				110082678	RING finger protein 11-like [Source:NCBI gene;Acc:110082678]
ENSPVIG00000023259		1131.51	0.636707	0.313339	2.03201	0.0421529	0.497571			O
ENSPVIG00000014802		68.2025	-1.63966	0.807585	-2.03032	0.0423241	0.49813				110087610	serine protease 23 [Source:NCBI gene;Acc:110087610]
ENSPVIG00000017501		50.7528	-1.21779	0.599933	-2.02987	0.0423697	0.49813
ENSPVIG00000018606	CORO1C	1616.1	0.584074	0.287584	2.03097	0.0422582	0.49813		B	G	110083459	coronin 1C [Source:NCBI gene;Acc:110083459]
ENSPVIG00000020351		22.5027	1.55011	0.763593	2.03002	0.0423544	0.49813			O	110079127	dickkopf-related protein 3-like [Source:NCBI gene;Acc:110079127]
ENSPVIG00000024802		33.233	1.59126	0.783784	2.03022	0.0423338	0.49813			O
ENSPVIG00000009550	PCSK7	705.551	-0.602387	0.29704	-2.02797	0.0425634	0.500067			O	110079421	proprotein convertase subtilisin/kexin type 7 [Source:NCBI gene;Acc:110079421]
ENSPVIG00000011994	TSEN54	403.544	-0.507871	0.250468	-2.02769	0.0425919	0.500067			O	110085195	tRNA splicing endonuclease subunit 54 [Source:NCBI gene;Acc:110085195]
ENSPVIG00000015579		70.9508	1.21093	0.597395	2.02701	0.0426612	0.500209			O	110088941	contactin-associated protein-like 4 [Source:NCBI gene;Acc:110088941]
ENSPVIG00000020756	CARHSP1	1075.75	0.708221	0.349373	2.02712	0.0426504	0.500209			O	110087142	calcium regulated heat stable protein 1 [Source:NCBI gene;Acc:110087142]
ENSPVIG00000003079	THSD7B	95.7686	-0.886392	0.438062	-2.02344	0.0430276	0.500287				110071870	thrombospondin type 1 domain containing 7B [Source:NCBI gene;Acc:110071870]
ENSPVIG00000003747		9.26621	1.24059	0.613624	2.02174	0.0432036	0.500287
ENSPVIG00000006014	SLC9A3R2	356.036	0.801976	0.396549	2.02239	0.0431364	0.500287				110085011	SLC9A3 regulator 2 [Source:NCBI gene;Acc:110085011]
ENSPVIG00000007008		259.991	-0.636458	0.314818	-2.02167	0.0432105	0.500287		E	B
ENSPVIG00000008689	CTSC	1454.43	-0.785541	0.387875	-2.02524	0.0428424	0.500287			O	110071074	cathepsin C [Source:NCBI gene;Acc:110071074]
ENSPVIG00000009858		17.7559	-2.02951	1.00326	-2.02291	0.043082	0.500287			O
ENSPVIG00000013521	TMCC2	116.211	0.976571	0.482031	2.02595	0.0427699	0.500287			O	110080975	transmembrane and coiled-coil domain family 2 [Source:NCBI gene;Acc:110080975]
ENSPVIG00000015048	GPAA1	850.607	-0.431783	0.213384	-2.0235	0.0430211	0.500287				110084794	glycosylphosphatidylinositol anchor attachment 1 [Source:NCBI gene;Acc:110084794]
ENSPVIG00000017174	GPN2	197.365	0.681119	0.336789	2.02239	0.0431357	0.500287			O	110086146	GPN-loop GTPase 2 [Source:NCBI gene;Acc:110086146]
ENSPVIG00000017851	RASD1	100.008	1.55777	0.770646	2.02138	0.0432406	0.500287		C	D	110090322	ras related dexamethasone induced 1 [Source:NCBI gene;Acc:110090322]
ENSPVIG00000018793	CKAP4	228.849	-1.29075	0.638554	-2.02137	0.0432414	0.500287				110084370	cytoskeleton associated protein 4 [Source:NCBI gene;Acc:110084370]
ENSPVIG00000020074		14.6105	-1.87495	0.926648	-2.02337	0.0430348	0.500287
ENSPVIG00000020082	DERA	847.265	0.558455	0.275832	2.02462	0.042906	0.500287				110087121	deoxyribose-phosphate aldolase [Source:NCBI gene;Acc:110087121]
ENSPVIG00000020113	IRX5	231.924	1.11652	0.551936	2.02291	0.0430825	0.500287		E	E	110082471	iroquois homeobox 5 [Source:NCBI gene;Acc:110082471]
ENSPVIG00000021869		3.72736	-2.32764	1.14982	-2.02435	0.0429339	0.500287
ENSPVIG00000022073	SH3RF3	121.061	0.908933	0.448783	2.02533	0.0428336	0.500287			O	110074153	SH3 domain containing ring finger 3 [Source:NCBI gene;Acc:110074153]
ENSPVIG00000022370	ASCC1	419.799	0.634896	0.31361	2.02448	0.0429212	0.500287			O	110073692	activating signal cointegrator 1 complex subunit 1 [Source:NCBI gene;Acc:110073692]
ENSPVIG00000022716	ATP6V1D	606.394	0.431337	0.213192	2.02323	0.0430491	0.500287				110082345	ATPase H+ transporting V1 subunit D [Source:NCBI gene;Acc:110082345]
ENSPVIG00000023141		72.2756	-1.90588	0.940865	-2.02567	0.0427988	0.500287			O	110089886	uncharacterized LOC110089886 [Source:NCBI gene;Acc:110089886]
ENSPVIG00000023537	MTPAP	602.077	0.400258	0.197962	2.0219	0.0431871	0.500287			O	110082912	mitochondrial poly(A) polymerase [Source:NCBI gene;Acc:110082912]
ENSPVIG00000008456		13.3173	3.09968	1.53441	2.02012	0.0433712	0.501323			O	110080394	trifunctional purine biosynthetic protein adenosine-3-like [Source:NCBI gene;Acc:110080394]
ENSPVIG00000014277	FAM217B	19.6849	-1.09433	0.541759	-2.01995	0.0433884	0.501323				110084720	family with sequence similarity 217 member B [Source:NCBI gene;Acc:110084720]
ENSPVIG00000004355	SYNM	344.894	1.24837	0.618435	2.0186	0.043529	0.5015			O	110072946	synemin [Source:NCBI gene;Acc:110072946]
ENSPVIG00000006363	MAGT1	1751.03	-0.58006	0.287314	-2.01891	0.0434967	0.5015				110074321	magnesium transporter 1 [Source:NCBI gene;Acc:110074321]
ENSPVIG00000009210		109.22	1.05113	0.520505	2.01945	0.0434409	0.5015			O
ENSPVIG00000010238	DNAJA2	2347.97	0.430117	0.213096	2.01842	0.0435475	0.5015			O	110076322	DnaJ heat shock protein family (Hsp40) member A2 [Source:NCBI gene;Acc:110076322]
ENSPVIG00000018486	SECISBP2	2152.32	0.565494	0.280072	2.0191	0.0434764	0.5015			O	110080573	SECIS binding protein 2 [Source:NCBI gene;Acc:110080573]
ENSPVIG00000001140		566.492	0.694319	0.344149	2.0175	0.0436437	0.501616
ENSPVIG00000018807	ARIH1	889.288	0.333895	0.165479	2.01775	0.0436176	0.501616			O	110084390	E3 ubiquitin-protein ligase ARIH1-like [Source:NCBI gene;Acc:110084390]
ENSPVIG00000021242	GARNL3	559.607	-1.02163	0.50638	-2.01752	0.0436418	0.501616		E	B	110082935	GTPase activating Rap/RanGAP domain like 3 [Source:NCBI gene;Acc:110082935]
ENSPVIG00000000495	NR2C2AP	174.352	0.757421	0.375529	2.01694	0.0437017	0.501619				110090596	nuclear receptor 2C2 associated protein [Source:NCBI gene;Acc:110090596]
ENSPVIG00000004620		11.0794	-1.70908	0.847921	-2.01561	0.0438405	0.501619			O	110071453	transmembrane gamma-carboxyglutamic acid protein 1-like [Source:NCBI gene;Acc:110071453]
ENSPVIG00000005906		75.835	-1.14018	0.565761	-2.0153	0.0438734	0.501619		B	N	110082622	protocadherin-11 X-linked-like [Source:NCBI gene;Acc:110082622]
ENSPVIG00000006643		89.0882	-1.2527	0.621709	-2.01492	0.0439127	0.501619
ENSPVIG00000006676		15.4994	2.35593	1.16807	2.01694	0.0437016	0.501619			O
ENSPVIG00000009818	IAPP	7.20254	3.4569	1.71576	2.01479	0.0439271	0.501619		C	D		islet amyloid polypeptide [Source:HGNC Symbol;Acc:HGNC:5329]
ENSPVIG00000009875	GALNT17	31.3867	1.37065	0.680184	2.01512	0.043892	0.501619			O	110088821	polypeptide N-acetylgalactosaminyltransferase 17 [Source:NCBI gene;Acc:110088821]
ENSPVIG00000015808	MRPL50	592.306	0.596727	0.296108	2.01523	0.0438804	0.501619				110077754	mitochondrial ribosomal protein L50 [Source:NCBI gene;Acc:110077754]
ENSPVIG00000018770	WNT3	22.9771	1.7995	0.893168	2.01474	0.0439316	0.501619				110081350	Wnt family member 3 [Source:NCBI gene;Acc:110081350]
ENSPVIG00000020675		228.863	-0.536016	0.265873	-2.01606	0.0437932	0.501619				110079847	testis expressed 261 [Source:NCBI gene;Acc:110079847]
ENSPVIG00000010410	DMRT2	19.5839	1.86922	0.928041	2.01416	0.043993	0.501992			O		doublesex and mab-3 related transcription factor 2 [Source:HGNC Symbol;Acc:HGNC:2935]
ENSPVIG00000022703	UROD	1531.09	1.08911	0.541004	2.01313	0.0441007	0.502893				110073761	uroporphyrinogen decarboxylase [Source:NCBI gene;Acc:110073761]
ENSPVIG00000010128	CCDC186	422.462	0.569937	0.28347	2.01057	0.0443708	0.50334				110071979	coiled-coil domain containing 186 [Source:NCBI gene;Acc:110071979]
ENSPVIG00000012415	P3H3	1590.98	-0.847479	0.421495	-2.01065	0.0443623	0.50334				110084656	prolyl 3-hydroxylase 3 [Source:NCBI gene;Acc:110084656]
ENSPVIG00000014453	UPK1B	49.4501	1.67214	0.831475	2.01106	0.0443193	0.50334			O	110074010	uroplakin 1B [Source:NCBI gene;Acc:110074010]
ENSPVIG00000015874		483.162	0.810611	0.402896	2.01196	0.0442243	0.50334			O
ENSPVIG00000017938	GNG13	101.072	1.07041	0.532153	2.01147	0.0442763	0.50334		B	N	110090442	G protein subunit gamma 13 [Source:NCBI gene;Acc:110090442]
ENSPVIG00000020341	NCSTN	2698.03	-0.68269	0.339523	-2.01073	0.0443536	0.50334				110088140	nicastrin [Source:NCBI gene;Acc:110088140]
ENSPVIG00000021626		1186.7	0.636869	0.316723	2.01081	0.0443456	0.50334			O	110089431	uncharacterized LOC110089431 [Source:NCBI gene;Acc:110089431]
ENSPVIG00000023150	APLP1	359.15	-1.29263	0.642566	-2.01167	0.0442551	0.50334				110089902	amyloid beta precursor like protein 1 [Source:NCBI gene;Acc:110089902]
ENSPVIG00000016643	CINP	296.198	0.865467	0.430789	2.00903	0.0445343	0.504867				110078941	cyclin dependent kinase 2 interacting protein [Source:NCBI gene;Acc:110078941]
ENSPVIG00000010004	IL1RAP	192.027	-0.900448	0.448317	-2.00851	0.0445893	0.505162			O	110085948	interleukin 1 receptor accessory protein [Source:NCBI gene;Acc:110085948]
ENSPVIG00000007361	FAM83C	3.30101	2.97203	1.4803	2.00773	0.0446723	0.505336				110073317	family with sequence similarity 83 member C [Source:NCBI gene;Acc:110073317]
ENSPVIG00000008851	GPC6	30.2961	-1.1353	0.565454	-2.00777	0.0446679	0.505336				110073851	glypican 6 [Source:NCBI gene;Acc:110073851]
ENSPVIG00000020445	MLF1	866.148	0.410469	0.204463	2.00755	0.0446916	0.505336			O	110078061	myeloid leukemia factor 1 [Source:NCBI gene;Acc:110078061]
ENSPVIG00000000501		167.345	2.87986	1.43561	2.00602	0.0448536	0.505463			O	110084408	acrosin [Source:NCBI gene;Acc:110084408]
ENSPVIG00000005508		92.6592	0.828612	0.413099	2.00584	0.0448731	0.505463			O
ENSPVIG00000006724		13.4851	1.77548	0.885167	2.00581	0.0448766	0.505463		E	E	110070821	uncharacterized LOC110070821 [Source:NCBI gene;Acc:110070821]
ENSPVIG00000006964	GPR135	43.3985	-1.35701	0.676159	-2.00693	0.0447569	0.505463			O		G protein-coupled receptor 135 [Source:HGNC Symbol;Acc:HGNC:19991]
ENSPVIG00000014587	HSPA13	226.259	-0.737211	0.367483	-2.00611	0.0448444	0.505463				110074820	heat shock protein family A (Hsp70) member 13 [Source:NCBI gene;Acc:110074820]
ENSPVIG00000023415	HAX1	865.871	0.643533	0.320663	2.00688	0.0447623	0.505463				110088475	HCLS1 associated protein X-1 [Source:NCBI gene;Acc:110088475]
ENSPVIG00000004477		4659.88	0.732487	0.365394	2.00465	0.0450006	0.505893		E	E	110072989	nuclear receptor subfamily 2 group F member 2 [Source:NCBI gene;Acc:110072989]
ENSPVIG00000021537	RIIAD1	452.974	0.757226	0.377735	2.00465	0.0450004	0.505893			O	110081507	regulatory subunit of type II PKA R-subunit domain containing 1 [Source:NCBI gene;Acc:110081507]
ENSPVIG00000025687		43.7094	-0.775707	0.386956	-2.00464	0.0450018	0.505893			O
ENSPVIG00000001163	PLK2	1000.11	-0.740678	0.369732	-2.00328	0.045147	0.506407			O	110088668	polo like kinase 2 [Source:NCBI gene;Acc:110088668]
ENSPVIG00000001344		390.289	0.785128	0.392057	2.00259	0.0452217	0.506407			O
ENSPVIG00000011954	PLEKHA3	679.769	0.304904	0.152205	2.00324	0.0451512	0.506407			O	110084619	pleckstrin homology domain containing A3 [Source:NCBI gene;Acc:110084619]
ENSPVIG00000013163		61.2484	1.25706	0.627693	2.00267	0.0452122	0.506407		C	D	110087523	ATPase phospholipid transporting 10B (putative) [Source:NCBI gene;Acc:110087523]
ENSPVIG00000018038		8.76689	1.58741	0.792209	2.00377	0.0450945	0.506407
ENSPVIG00000023511	COMMD8	228.65	0.923179	0.460882	2.00307	0.04517	0.506407				110076517	COMM domain containing 8 [Source:NCBI gene;Acc:110076517]
ENSPVIG00000004041		4.65894	3.30337	1.65098	2.00086	0.0454074	0.506862
ENSPVIG00000004357	IGF1R	262.814	-1.08424	0.542398	-1.99898	0.045611	0.506862				110072986	insulin like growth factor 1 receptor [Source:NCBI gene;Acc:110072986]
ENSPVIG00000004890	QTRT1	171.969	-0.586657	0.293298	-2.00021	0.045478	0.506862			O	110078025	queuine tRNA-ribosyltransferase catalytic subunit 1 [Source:NCBI gene;Acc:110078025]
ENSPVIG00000005451		258.745	-0.939526	0.470044	-1.99881	0.0456294	0.506862			O	110081713	cytochrome P450 1A1-like [Source:NCBI gene;Acc:110081713]
ENSPVIG00000005785	RBMX2	1219.25	0.916361	0.458541	1.99843	0.0456705	0.506862				110084955	RNA binding motif protein X-linked 2 [Source:NCBI gene;Acc:110084955]
ENSPVIG00000007177	NR5A2	15.7596	-1.72593	0.862894	-2.00016	0.0454827	0.506862				110074472	nuclear receptor subfamily 5 group A member 2 [Source:NCBI gene;Acc:110074472]
ENSPVIG00000007288	MEA1	737.456	0.563938	0.281778	2.00136	0.0453539	0.506862				110080740	male-enhanced antigen 1 [Source:NCBI gene;Acc:110080740]
ENSPVIG00000015118	SLC4A1	5957.78	1.68897	0.844962	1.99887	0.0456221	0.506862				110082072	solute carrier family 4 member 1 (Diego blood group) [Source:NCBI gene;Acc:110082072]
ENSPVIG00000015913		9.62293	-1.83032	0.914867	-2.00064	0.0454313	0.506862
ENSPVIG00000018529	KCNF1	7.25925	-2.55239	1.27718	-1.99846	0.0456664	0.506862				110080595	potassium voltage-gated channel modifier subfamily F member 1 [Source:NCBI gene;Acc:110080595]
ENSPVIG00000020944	CCDC174	708.444	0.445501	0.222667	2.00075	0.045419	0.506862				110083909	coiled-coil domain containing 174 [Source:NCBI gene;Acc:110083909]
ENSPVIG00000023337		13.1374	1.82308	0.911632	1.9998	0.0455217	0.506862				110088436	coiled-coil domain-containing protein 92 [Source:NCBI gene;Acc:110088436]
ENSPVIG00000023571		96.9654	2.50136	1.251	1.99948	0.0455562	0.506862		C	A	110083536	chromosome unknown C10orf67 homolog [Source:NCBI gene;Acc:110083536]
ENSPVIG00000023688		1111.97	1.01437	0.507637	1.99822	0.0456929	0.506862			O	110090022, 110090020	thiamin pyrophosphokinase 1 [Source:NCBI gene;Acc:110090022]
ENSPVIG00000025685	GLT6D1	118.55	1.34023	0.670726	1.99817	0.0456981	0.506862			O		glycosyltransferase 6 domain containing 1 [Source:HGNC Symbol;Acc:HGNC:23671]
ENSPVIG00000006826	MYMK	3.18227	3.32351	1.66391	1.99741	0.0457808	0.507458				110089295	myomaker, myoblast fusion factor [Source:NCBI gene;Acc:110089295]
ENSPVIG00000018717	RGSL1	130.2	1.12869	0.565371	1.99638	0.0458928	0.508376			O	110077051	regulator of G protein signaling like 1 [Source:NCBI gene;Acc:110077051]
ENSPVIG00000014187	BROX	278.226	0.391955	0.196423	1.99546	0.0459925	0.509157			O	110075361	BRO1 domain and CAAX motif containing [Source:NCBI gene;Acc:110075361]
ENSPVIG00000001819	MRC2	1073.53	-1.15172	0.577344	-1.99486	0.0460576	0.509232				110080269	mannose receptor C type 2 [Source:NCBI gene;Acc:110080269]
ENSPVIG00000014494	HS3ST6	594.775	-0.970024	0.48621	-1.99507	0.046035	0.509232			O	110085608	heparan sulfate-glucosamine 3-sulfotransferase 6 [Source:NCBI gene;Acc:110085608]
ENSPVIG00000003906	ASAH1	1203.76	-0.652312	0.327066	-1.99443	0.0461049	0.509233			O	110077885	N-acylsphingosine amidohydrolase 1 [Source:NCBI gene;Acc:110077885]
ENSPVIG00000009579		144.707	-1.0477	0.525337	-1.99433	0.0461161	0.509233			O
ENSPVIG00000001488	PITX1	14.9679	1.37134	0.688278	1.99243	0.0463242	0.511207				110079412	paired like homeodomain 1 [Source:NCBI gene;Acc:110079412]
ENSPVIG00000001327	HLF	137.58	1.38787	0.696793	1.9918	0.046393	0.51132			O	110074077	HLF transcription factor, PAR bZIP family member [Source:NCBI gene;Acc:110074077]
ENSPVIG00000004221		385.868	-0.979017	0.491497	-1.99191	0.0463811	0.51132
ENSPVIG00000020530		2490.87	-0.944549	0.474308	-1.99142	0.0464342	0.511451		E	B
ENSPVIG00000000293	GNS	302.006	-1.34611	0.676684	-1.98927	0.0466712	0.511594				110075098	glucosamine (N-acetyl)-6-sulfatase [Source:NCBI gene;Acc:110075098]
ENSPVIG00000007592	MMD2	14.841	-2.07476	1.04272	-1.98975	0.046618	0.511594		E	B	110070960	monocyte to macrophage differentiation associated 2 [Source:NCBI gene;Acc:110070960]
ENSPVIG00000008573	CTBP1	1904.26	0.452829	0.227646	1.98918	0.0466818	0.511594			O	110080817	C-terminal binding protein 1 [Source:NCBI gene;Acc:110080817]
ENSPVIG00000011230		187.417	-1.21281	0.609556	-1.98967	0.0466278	0.511594			O	110090846	ovostatin-like [Source:NCBI gene;Acc:110090846]
ENSPVIG00000013621	TP53I11	347.311	-0.792261	0.398044	-1.99039	0.0465483	0.511594				110081574	tumor protein p53 inducible protein 11 [Source:NCBI gene;Acc:110081574]
ENSPVIG00000014638	SLC22A17	368.345	-0.660378	0.331802	-1.99028	0.0465606	0.511594				110087817	solute carrier family 22 member 17 [Source:NCBI gene;Acc:110087817]
ENSPVIG00000015598		13.8664	-1.31935	0.662778	-1.99064	0.0465207	0.511594
ENSPVIG00000018625	TIMP3	271.921	-1.55357	0.780862	-1.98956	0.0466399	0.511594		C	D	110084372	TIMP metallopeptidase inhibitor 3 [Source:NCBI gene;Acc:110084372]
ENSPVIG00000003942		136.709	-0.952026	0.478845	-1.98817	0.0467927	0.511955			O
ENSPVIG00000006559	CA13	8039.21	1.80953	0.910045	1.9884	0.0467674	0.511955				110086869	carbonic anhydrase 13-like [Source:NCBI gene;Acc:110086869]
ENSPVIG00000018278	QPCTL	424.024	-0.520797	0.26196	-1.98808	0.0468028	0.511955			O	110075786	glutaminyl-peptide cyclotransferase like [Source:NCBI gene;Acc:110075786]
ENSPVIG00000002310	KIAA0319	124.612	1.62791	0.819146	1.98733	0.0468859	0.512222			O	110072881	KIAA0319 ortholog [Source:NCBI gene;Acc:110072881]
ENSPVIG00000003424	SHISAL2A	5.01831	2.63753	1.32707	1.98748	0.0468697	0.512222		C	A		shisa like 2A [Source:HGNC Symbol;Acc:HGNC:28757]
ENSPVIG00000006075		788.701	-0.733476	0.369297	-1.98614	0.0470178	0.512562			O	110078521	melanoma cell adhesion molecule [Source:NCBI gene;Acc:110078521]
ENSPVIG00000008092	RUFY1	679.339	0.368964	0.185748	1.98637	0.0469919	0.512562				110073479	RUN and FYVE domain containing 1 [Source:NCBI gene;Acc:110073479]
ENSPVIG00000013387	RHOH	7.74876	2.00005	1.00675	1.98664	0.0469625	0.512562				110075225	ras homolog family member H [Source:NCBI gene;Acc:110075225]
ENSPVIG00000013666	PASK	500.209	-0.680361	0.34258	-1.98599	0.0470345	0.512562			O	110075308	PAS domain containing serine/threonine kinase [Source:NCBI gene;Acc:110075308]
ENSPVIG00000001989		7.34117	-2.39524	1.20982	-1.97982	0.0477236	0.513349			O	110076122	fibrinogen-like protein 1 [Source:NCBI gene;Acc:110076122]
ENSPVIG00000002914	MANEA	47.3516	-0.810459	0.408638	-1.98332	0.0473317	0.513349				110074132	mannosidase endo-alpha [Source:NCBI gene;Acc:110074132]
ENSPVIG00000003427		3.56161	2.45788	1.23941	1.9831	0.0473558	0.513349
ENSPVIG00000005065	AP1M2	110.78	1.12791	0.569112	1.98187	0.0474934	0.513349		E	E	110077983	adaptor related protein complex 1 subunit mu 2 [Source:NCBI gene;Acc:110077983]
ENSPVIG00000007310		17.195	2.31292	1.16635	1.98305	0.0473619	0.513349			O
ENSPVIG00000010230	DNAH17	363.683	-0.870143	0.439513	-1.97979	0.0477275	0.513349			O	110090378	dynein axonemal heavy chain 17 [Source:NCBI gene;Acc:110090378]
ENSPVIG00000011396	RTN1	237.67	-0.967841	0.48892	-1.97955	0.0477543	0.513349			O	110070441	reticulon-1-like [Source:NCBI gene;Acc:110070441]
ENSPVIG00000011995		10.8937	-1.97281	0.995793	-1.98114	0.0475753	0.513349				110085193	melanin-concentrating hormone receptor 1-like [Source:NCBI gene;Acc:110085193]
ENSPVIG00000012046	KBTBD3	85.6229	0.591034	0.29846	1.98028	0.047672	0.513349			O	110085225	kelch repeat and BTB domain containing 3 [Source:NCBI gene;Acc:110085225]
ENSPVIG00000014097		4291.63	0.590529	0.298433	1.97877	0.0478423	0.513349			O	110075380	histone H3.3 [Source:NCBI gene;Acc:110075380]
ENSPVIG00000016757	ACYP2	65.8179	0.764899	0.38575	1.98289	0.0473802	0.513349					acylphosphatase 2 [Source:HGNC Symbol;Acc:HGNC:180]
ENSPVIG00000017145		318.79	0.421943	0.213102	1.98001	0.0477023	0.513349			O	110086154	ArfGAP with SH3 domain, ankyrin repeat and PH domain 3 [Source:NCBI gene;Acc:110086154]
ENSPVIG00000017595		25.0118	1.16743	0.58969	1.97974	0.0477327	0.513349		E	B
ENSPVIG00000018411	MAT2A	1208.65	-0.683333	0.34457	-1.98315	0.0473507	0.513349			O	110072146	methionine adenosyltransferase 2A [Source:NCBI gene;Acc:110072146]
ENSPVIG00000018923		354.039	0.662576	0.3338	1.98495	0.04715	0.513349		E	B	110074978	uncharacterized LOC110074978 [Source:NCBI gene;Acc:110074978]
ENSPVIG00000020895	PCYOX1L	200.439	-0.984995	0.497008	-1.98185	0.0474959	0.513349			O	110072277	prenylcysteine oxidase 1 like [Source:NCBI gene;Acc:110072277]
ENSPVIG00000020989	SMTN	267.323	-0.707399	0.357088	-1.98102	0.047589	0.513349				110082881	smoothelin [Source:NCBI gene;Acc:110082881]
ENSPVIG00000021302		25.2949	1.40042	0.706746	1.9815	0.0475351	0.513349
ENSPVIG00000021398	ILK	3184.27	0.4686	0.236801	1.97888	0.0478298	0.513349			O	110078157	integrin linked kinase [Source:NCBI gene;Acc:110078157]
ENSPVIG00000022136	PTPMT1	1076.98	0.567482	0.285919	1.98477	0.0471703	0.513349			O	110082256	protein tyrosine phosphatase mitochondrial 1 [Source:NCBI gene;Acc:110082256]
ENSPVIG00000022461		186.639	0.884471	0.446001	1.98311	0.0473548	0.513349
ENSPVIG00000022484		67.1336	-1.00407	0.506733	-1.98146	0.0475402	0.513349			O	110077097	tubulin beta-1 chain [Source:NCBI gene;Acc:110077097]
ENSPVIG00000022545	C8A	33.3303	-1.45593	0.73524	-1.98022	0.0476793	0.513349				110077117	complement C8 alpha chain [Source:NCBI gene;Acc:110077117]
ENSPVIG00000022951		532.65	0.74748	0.377022	1.98259	0.0474133	0.513349				110088396	DNA-directed RNA polymerases I and III subunit RPAC2-like [Source:NCBI gene;Acc:110088396]
ENSPVIG00000024792		38.3186	1.50461	0.760242	1.97912	0.0478029	0.513349			O	110076067	histone H2B 7-like [Source:NCBI gene;Acc:110076067]
ENSPVIG00000007898	CPEB4	330.134	1.05053	0.531208	1.97762	0.0479714	0.513932			O	110086041	cytoplasmic polyadenylation element binding protein 4 [Source:NCBI gene;Acc:110086041]
ENSPVIG00000019618	SCAMP2	352.923	-1.00602	0.508732	-1.9775	0.047985	0.513932				110090534	secretory carrier membrane protein 2 [Source:NCBI gene;Acc:110090534]
ENSPVIG00000025273	MED30	778.39	-0.576821	0.291617	-1.97801	0.0479276	0.513932		B	G	110076978	mediator complex subunit 30 [Source:NCBI gene;Acc:110076978]
ENSPVIG00000001048		13.7318	-1.66356	0.842269	-1.97509	0.0482576	0.514414		B	G
ENSPVIG00000002975		299.533	0.755668	0.382652	1.97482	0.0482891	0.514414				110075769	LYR motif containing 2 [Source:NCBI gene;Acc:110075769]
ENSPVIG00000005205		7.71748	3.42086	1.73113	1.97609	0.0481449	0.514414				110086753	cornifelin homolog [Source:NCBI gene;Acc:110086753]
ENSPVIG00000007959		40.0282	1.84879	0.936327	1.97451	0.0483233	0.514414			O
ENSPVIG00000009561	SCNN1B	66.0772	-1.01071	0.511846	-1.97463	0.0483102	0.514414			O	110085048	sodium channel epithelial 1 beta subunit [Source:NCBI gene;Acc:110085048]
ENSPVIG00000012919	DIS3L	273.16	-0.558954	0.283032	-1.97488	0.0482814	0.514414			O	110085467	DIS3 like exosome 3'-5' exoribonuclease [Source:NCBI gene;Acc:110085467]
ENSPVIG00000014336	PACSIN3	818.651	0.527905	0.267191	1.97576	0.0481821	0.514414			O	110081963	protein kinase C and casein kinase substrate in neurons protein 3-like [Source:NCBI gene;Acc:110081963]
ENSPVIG00000015544	VSIG10L2	378.646	2.14852	1.08819	1.97439	0.0483374	0.514414			O	110088916	V-set and immunoglobulin domain containing 10 like 2 [Source:NCBI gene;Acc:110088916]
ENSPVIG00000017830	ZNRF3	255.484	-1.03734	0.524755	-1.97681	0.0480635	0.514414			O		zinc and ring finger 3 [Source:HGNC Symbol;Acc:HGNC:18126]
ENSPVIG00000019667	SLC19A2	149.69	-0.683865	0.346394	-1.97424	0.0483543	0.514414			O	110074607	solute carrier family 19 member 2 [Source:NCBI gene;Acc:110074607]
ENSPVIG00000019818	TMEM30A	727.377	-0.737597	0.373527	-1.97468	0.0483043	0.514414				110075021	transmembrane protein 30A [Source:NCBI gene;Acc:110075021]
ENSPVIG00000000186		14.7298	1.90647	0.966368	1.97282	0.0485158	0.514796		B	N	110090058	matrix metalloproteinase-23-like [Source:NCBI gene;Acc:110090058]
ENSPVIG00000009120		185.431	-0.868804	0.44043	-1.97263	0.0485378	0.514796			O	110081742	paralemmin 3 [Source:NCBI gene;Acc:110081742]
ENSPVIG00000010361		22.7167	-1.53451	0.777878	-1.97269	0.0485314	0.514796			O	110085410	protein kinase C-binding protein NELL1 [Source:NCBI gene;Acc:110085410]
ENSPVIG00000012663		75.811	1.07143	0.542914	1.97347	0.0484415	0.514796			O	110075170	G protein-coupled receptor kinase 5-like [Source:NCBI gene;Acc:110075170]
ENSPVIG00000022139	FAM180B	3.6208	-2.70428	1.37079	-1.97279	0.0485196	0.514796				110082537	family with sequence similarity 180 member B [Source:NCBI gene;Acc:110082537]
ENSPVIG00000001868	MMS22L	86.4694	-0.845876	0.429044	-1.97154	0.0486625	0.515074			O	110073377	MMS22 like, DNA repair protein [Source:NCBI gene;Acc:110073377]
ENSPVIG00000007264	PTK7	1935.71	-0.924438	0.468767	-1.97206	0.0486024	0.515074				110080750	protein tyrosine kinase 7 (inactive) [Source:NCBI gene;Acc:110080750]
ENSPVIG00000011574		205.016	1.20086	0.609154	1.97136	0.0486821	0.515074				110073962	betaine--homocysteine S-methyltransferase [Source:NCBI gene;Acc:110073962]
ENSPVIG00000020276	PITHD1	463.702	0.656342	0.332918	1.97148	0.0486686	0.515074				110082495	PITH domain containing 1 [Source:NCBI gene;Acc:110082495]
ENSPVIG00000017140		6.22717	3.86716	1.96194	1.97109	0.0487136	0.515094
ENSPVIG00000002822	SLC39A7	287.613	-0.887173	0.450279	-1.97027	0.048807	0.515153			O	110091138	solute carrier family 39 member 7 [Source:NCBI gene;Acc:110091138]
ENSPVIG00000010755		25.7188	1.03607	0.525852	1.97027	0.0488077	0.515153				110085175	uncharacterized LOC110085175 [Source:NCBI gene;Acc:110085175]
ENSPVIG00000020576		254.856	-0.592306	0.300595	-1.97045	0.0487873	0.515153			O	110088965	centromere protein C [Source:NCBI gene;Acc:110088965]
ENSPVIG00000004754	CDK14	96.0014	-1.50007	0.761483	-1.96994	0.0488457	0.515242		B	G	110074722	cyclin dependent kinase 14 [Source:NCBI gene;Acc:110074722]
ENSPVIG00000015984	SLC30A10	335.998	1.63486	0.83073	1.96798	0.0490699	0.517295				110087068	solute carrier family 30 member 10 [Source:NCBI gene;Acc:110087068]
ENSPVIG00000020285	SLIT2	223.488	-0.816821	0.415157	-1.9675	0.0491257	0.51757			O	110072268	slit guidance ligand 2 [Source:NCBI gene;Acc:110072268]
ENSPVIG00000017201	UBE2A	1941.16	0.446472	0.227108	1.9659	0.0493102	0.5192				110090261	ubiquitin conjugating enzyme E2 A [Source:NCBI gene;Acc:110090261]
ENSPVIG00000013390	RBM47	192.168	-1.362	0.692987	-1.9654	0.0493679	0.519495		E	E	110075229	RNA binding motif protein 47 [Source:NCBI gene;Acc:110075229]
ENSPVIG00000014681		26.7628	-1.48907	0.75777	-1.96507	0.0494063	0.519585
ENSPVIG00000000683	COA4	379.11	0.800473	0.407462	1.96453	0.0494683	0.519611			O	110070634	cytochrome c oxidase assembly factor 4 homolog, mitochondrial [Source:NCBI gene;Acc:110070634]
ENSPVIG00000005521	LAMB1	3033.62	-1.09871	0.559221	-1.96472	0.0494467	0.519611			O	110070347	laminin subunit beta 1 [Source:NCBI gene;Acc:110070347]
ENSPVIG00000010850		12.3098	3.1925	1.62541	1.96412	0.0495165	0.519804				110069870	kininogen-1-like [Source:NCBI gene;Acc:110069870]
ENSPVIG00000023902	TMTC2	176.426	-0.797858	0.406289	-1.96377	0.0495565	0.519911			O	110070154	transmembrane O-mannosyltransferase targeting cadherins 2 [Source:NCBI gene;Acc:110070154]
ENSPVIG00000025296	APP	2929.41	-0.894725	0.455776	-1.96308	0.049637	0.520443				110076980	amyloid beta precursor protein [Source:NCBI gene;Acc:110076980]
ENSPVIG00000025399	EDIL3	17.2144	-2.50816	1.27786	-1.96278	0.049672	0.520497		B	G	110077354	EGF-like repeat and discoidin I-like domain-containing protein 3 [Source:NCBI gene;Acc:110077354]
ENSPVIG00000001883	PRKRIP1	48.5586	-1.11296	0.567231	-1.96209	0.0497518	0.520707					PRKR interacting protein 1 [Source:HGNC Symbol;Acc:HGNC:21894]
ENSPVIG00000022704	HECTD3	1419.18	0.737444	0.375804	1.96231	0.0497264	0.520707			O	110073762	HECT domain E3 ubiquitin protein ligase 3 [Source:NCBI gene;Acc:110073762]
ENSPVIG00000022629		451.37	0.685006	0.349275	1.96122	0.0498532	0.521456				110076048	cytochrome c oxidase protein 20 homolog [Source:NCBI gene;Acc:110076048]
ENSPVIG00000020307		28.5286	1.29413	0.659973	1.96089	0.0498924	0.521553		C	A	110079156	all-trans-retinol 13,14-reductase-like [Source:NCBI gene;Acc:110079156]
ENSPVIG00000006365	ATP7A	341.221	1.06077	0.541724	1.95813	0.0502144	0.52428			O	110074319	ATPase copper transporting alpha [Source:NCBI gene;Acc:110074319]
ENSPVIG00000007676		861.62	0.667902	0.341092	1.95813	0.0502149	0.52428			O	110083310	cytosolic arginine sensor for mTORC1 subunit 2 [Source:NCBI gene;Acc:110083310]
ENSPVIG00000021086		211.65	-0.992117	0.506729	-1.95789	0.0502434	0.52428			O	110078077	secreted frizzled-related protein 2-like [Source:NCBI gene;Acc:110078077]
ENSPVIG00000013695	BOK	268.303	-1.00654	0.514188	-1.95753	0.0502847	0.524397			O	110075307	BCL2 family apoptosis regulator BOK [Source:NCBI gene;Acc:110075307]
ENSPVIG00000001280	RASL11B	498.302	0.639648	0.326915	1.95662	0.0503927	0.524583				110078396	RAS like family 11 member B [Source:NCBI gene;Acc:110078396]
ENSPVIG00000010085	MXI1	202.252	0.879699	0.449506	1.95704	0.0503431	0.524583				110071951	MAX interactor 1, dimerization protein [Source:NCBI gene;Acc:110071951]
ENSPVIG00000014186	FAM177B	31.9371	1.44713	0.739553	1.95677	0.0503748	0.524583			O	110075394	family with sequence similarity 177 member B [Source:NCBI gene;Acc:110075394]
ENSPVIG00000008879	TGFBR2	123.733	1.07226	0.548153	1.95614	0.0504491	0.524857				110086832	transforming growth factor beta receptor 2 [Source:NCBI gene;Acc:110086832]
ENSPVIG00000007092		8.41899	2.79671	1.43016	1.95552	0.0505211	0.524981				110074444	exendin-3-like [Source:NCBI gene;Acc:110074444]
ENSPVIG00000022901		464.274	-0.752297	0.3847	-1.95554	0.0505192	0.524981			O	110073301	Golgi integral membrane protein 4-like [Source:NCBI gene;Acc:110073301]
ENSPVIG00000009857		346.261	-0.637386	0.326049	-1.95488	0.0505973	0.525326		E	B	110091429	catenin delta-2-like [Source:NCBI gene;Acc:110091429]
ENSPVIG00000015961		361.347	-0.751374	0.384437	-1.95448	0.0506447	0.525326				110077771	N-deacetylase and N-sulfotransferase 2 [Source:NCBI gene;Acc:110077771]
ENSPVIG00000020984	SLC46A3	66.6416	1.15445	0.590629	1.95461	0.0506289	0.525326				110076463	solute carrier family 46 member 3 [Source:NCBI gene;Acc:110076463]
ENSPVIG00000021375		820.599	3.55811	1.82087	1.95407	0.0506932	0.525516			O
ENSPVIG00000004976	INO80C	491.613	0.64403	0.329866	1.9524	0.0508904	0.526709				110071678	INO80 complex subunit C [Source:NCBI gene;Acc:110071678]
ENSPVIG00000010071	TNFRSF21	632.117	-0.651228	0.333564	-1.95233	0.0508988	0.526709			O	110069779	TNF receptor superfamily member 21 [Source:NCBI gene;Acc:110069779]
ENSPVIG00000024992	PNCK	56.0895	-0.860619	0.440774	-1.95252	0.0508769	0.526709				110078655	pregnancy up-regulated nonubiquitous CaM kinase [Source:NCBI gene;Acc:110078655]
ENSPVIG00000012659	PLPP5	77.6539	-1.01739	0.521464	-1.95103	0.0510535	0.527193			O	110075189	phospholipid phosphatase 5 [Source:NCBI gene;Acc:110075189]
ENSPVIG00000014971	HERPUD1	78.2875	-0.776603	0.39807	-1.95092	0.0510665	0.527193			O		homocysteine inducible ER protein with ubiquitin like domain 1 [Source:HGNC Symbol;Acc:HGNC:13744]
ENSPVIG00000016747		12.2927	1.70197	0.87207	1.95165	0.0509802	0.527193
ENSPVIG00000016921		129.367	-1.04387	0.535025	-1.95108	0.051048	0.527193			O	110080483	myogenesis regulating glycosidase (putative) [Source:NCBI gene;Acc:110080483]
ENSPVIG00000009841	ENPP3	40.6165	1.44344	0.74026	1.94991	0.0511871	0.527673				110091421	ectonucleotide pyrophosphatase/phosphodiesterase 3 [Source:NCBI gene;Acc:110091421]
ENSPVIG00000015651	UBXN11	279.852	-1.12725	0.578145	-1.94977	0.0512037	0.527673			O	110084152	UBX domain protein 11 [Source:NCBI gene;Acc:110084152]
ENSPVIG00000025707	CRB2	315.698	-1.25752	0.644829	-1.95015	0.0511579	0.527673				110078855	crumbs cell polarity complex component 2 [Source:NCBI gene;Acc:110078855]
ENSPVIG00000021459	TUFT1	1141.76	0.467438	0.239804	1.94925	0.0512655	0.527687			O	110081548	tuftelin 1 [Source:NCBI gene;Acc:110081548]
ENSPVIG00000024068	AAMDC	118.777	0.52776	0.270749	1.94926	0.0512646	0.527687				110088565	adipogenesis associated Mth938 domain containing [Source:NCBI gene;Acc:110088565]
ENSPVIG00000020955		52.981	0.665112	0.341446	1.94793	0.0514236	0.529002
ENSPVIG00000006007		84.9928	1.7917	0.920085	1.94731	0.051497	0.529133				110084977	atypical chemokine receptor 1-like [Source:NCBI gene;Acc:110084977]
ENSPVIG00000017677	USP3	843.158	0.376283	0.193209	1.94754	0.0514701	0.529133				110074515	ubiquitin specific peptidase 3 [Source:NCBI gene;Acc:110074515]
ENSPVIG00000005501	DYNC1LI1	602.687	0.377089	0.193841	1.94536	0.051732	0.52937			O	110082170, 110082154	CKLF like MARVEL transmembrane domain containing 6 [Source:NCBI gene;Acc:110082170]
ENSPVIG00000007454		30.0391	1.69798	0.873338	1.94424	0.0518669	0.52937			O	110073381	alpha-1,3-mannosyl-glycoprotein 4-beta-N-acetylglucosaminyltransferase C-like [Source:NCBI gene;Acc:110073381]
ENSPVIG00000007921	MACROH2A1	689.609	0.485149	0.249365	1.94554	0.0517101	0.52937				110073453	core histone macro-H2A.1 [Source:NCBI gene;Acc:110073453]
ENSPVIG00000012911	ECT2L	20.968	1.60889	0.827562	1.94413	0.0518802	0.52937				110091393	epithelial cell transforming 2 like [Source:NCBI gene;Acc:110091393]
ENSPVIG00000013243	DDX28	512.75	0.478498	0.245914	1.9458	0.0516793	0.52937				110085487	DEAD-box helicase 28 [Source:NCBI gene;Acc:110085487]
ENSPVIG00000013325		159.649	-0.614224	0.315943	-1.94409	0.0518841	0.52937			O	110082663	syntaxin 10 [Source:NCBI gene;Acc:110082663]
ENSPVIG00000013472	GNMT	753.68	0.628657	0.32328	1.94462	0.0518206	0.52937				110087012	glycine N-methyltransferase [Source:NCBI gene;Acc:110087012]
ENSPVIG00000013533	MFSD4A	87.372	-1.07663	0.553725	-1.94435	0.0518538	0.52937		C	A	110081097	major facilitator superfamily domain containing 4A [Source:NCBI gene;Acc:110081097]
ENSPVIG00000014797	HIKESHI	1157.56	0.573788	0.295049	1.94472	0.0518087	0.52937			O	110087611	heat shock protein nuclear import factor hikeshi [Source:NCBI gene;Acc:110087611]
ENSPVIG00000017244	PLEKHG5	140.115	0.736664	0.378466	1.94645	0.0516011	0.52937				110082437	pleckstrin homology and RhoGEF domain containing G5 [Source:NCBI gene;Acc:110082437]
ENSPVIG00000019130	SPATA1	58.6823	1.79788	0.924073	1.9456	0.051703	0.52937			O	110079743	spermatogenesis associated 1 [Source:NCBI gene;Acc:110079743]
ENSPVIG00000019162		4.71752	-2.24502	1.15365	-1.946	0.0516542	0.52937
ENSPVIG00000008639		25.9594	-2.58856	1.33171	-1.94378	0.0519221	0.529448		C	A	110082224	acyl-coenzyme A synthetase ACSM3, mitochondrial-like [Source:NCBI gene;Acc:110082224]
ENSPVIG00000018114	GALNT2	253.277	-1.0096	0.519472	-1.9435	0.0519554	0.529478				110075317	polypeptide N-acetylgalactosaminyltransferase 2 [Source:NCBI gene;Acc:110075317]
ENSPVIG00000010098	GPAM	344.424	-0.714312	0.367595	-1.94321	0.0519913	0.529534		B	N	110071963	glycerol-3-phosphate acyltransferase, mitochondrial [Source:NCBI gene;Acc:110071963]
ENSPVIG00000007791	LRRC24	58.8605	-0.965924	0.497274	-1.94244	0.0520839	0.5301			O	110091272	leucine rich repeat containing 24 [Source:NCBI gene;Acc:110091272]
ENSPVIG00000023181	LYAR	508.035	0.779474	0.401326	1.94224	0.0521076	0.5301				110089912	Ly1 antibody reactive [Source:NCBI gene;Acc:110089912]
ENSPVIG00000007395	TARS3	1423.39	0.386979	0.199393	1.94078	0.0522847	0.531592				110074497	threonyl-tRNA synthetase 3 [Source:NCBI gene;Acc:110074497]
ENSPVIG00000010718	SH2B3	492.395	0.788872	0.406569	1.94032	0.0523414	0.531858			O	110083866	SH2B adaptor protein 3 [Source:NCBI gene;Acc:110083866]
ENSPVIG00000024582	MPST	629.911	0.422647	0.217906	1.93958	0.0524305	0.532453			O	110075937	mercaptopyruvate sulfurtransferase [Source:NCBI gene;Acc:110075937]
ENSPVIG00000009302		656.437	0.786286	0.405457	1.93926	0.0524697	0.532541				110081847	zinc finger protein 524-like [Source:NCBI gene;Acc:110081847]
ENSPVIG00000025131	ATP6AP1	950.492	-0.726305	0.374687	-1.93843	0.0525706	0.533256				110078599	ATPase H+ transporting accessory protein 1 [Source:NCBI gene;Acc:110078599]
ENSPVIG00000007581		14.9379	1.72662	0.890892	1.93808	0.0526133	0.533378		B	G
ENSPVIG00000006901		3.38381	3.83645	1.97979	1.93781	0.0526464	0.533404
ENSPVIG00000019316	P4HA2	452.268	-0.539179	0.278297	-1.93742	0.052694	0.533576			O	110086688	prolyl 4-hydroxylase subunit alpha 2 [Source:NCBI gene;Acc:110086688]
ENSPVIG00000016003		373.261	-0.66216	0.341951	-1.93642	0.0528163	0.534505		B	N	110074691	canopy FGF signaling regulator 2 [Source:NCBI gene;Acc:110074691]
ENSPVIG00000003667		135.417	-0.927563	0.479202	-1.93564	0.0529118	0.534541				110071255	class I histocompatibility antigen, F10 alpha chain-like [Source:NCBI gene;Acc:110071255]
ENSPVIG00000013493	HIPK2	1179.37	0.893938	0.461776	1.93587	0.0528837	0.534541				110082688	homeodomain interacting protein kinase 2 [Source:NCBI gene;Acc:110082688]
ENSPVIG00000019847	TOMM40L	457.441	0.469144	0.242339	1.9359	0.0528804	0.534541		B	G	110081064	translocase of outer mitochondrial membrane 40 like [Source:NCBI gene;Acc:110081064]
ENSPVIG00000004812		142.31	-0.723571	0.373913	-1.93513	0.0529739	0.53455				110071575	protein regulator of cytokinesis 1-like [Source:NCBI gene;Acc:110071575]
ENSPVIG00000024152	PGR	301.643	1.11515	0.576199	1.93536	0.0529461	0.53455		E	E	110080244	progesterone receptor [Source:NCBI gene;Acc:110080244]
ENSPVIG00000013543	SLC41A1	188.034	-0.519435	0.26858	-1.934	0.0531126	0.535639			O	110081206	solute carrier family 41 member 1 [Source:NCBI gene;Acc:110081206]
ENSPVIG00000012523	SMO	375.362	-1.04204	0.538962	-1.93341	0.0531852	0.536061			O	110089400	smoothened, frizzled class receptor [Source:NCBI gene;Acc:110089400]
ENSPVIG00000019566	PTAR1	145.688	0.555562	0.287502	1.93237	0.0533135	0.537044			O	110090521	protein prenyltransferase alpha subunit repeat containing 1 [Source:NCBI gene;Acc:110090521]
ENSPVIG00000010596	NSUN3	317.301	0.614176	0.317973	1.93153	0.0534171	0.537777				110088159	NOP2/Sun RNA methyltransferase 3 [Source:NCBI gene;Acc:110088159]
ENSPVIG00000002814	HSD17B8	230.018	0.428026	0.221653	1.93106	0.053475	0.537995				110091148	hydroxysteroid 17-beta dehydrogenase 8 [Source:NCBI gene;Acc:110091148]
ENSPVIG00000007279	KIF15	291.503	-0.559319	0.289697	-1.9307	0.0535199	0.537995				110086618	kinesin family member 15 [Source:NCBI gene;Acc:110086618]
ENSPVIG00000021530		5.86406	-3.24324	1.6799	-1.93061	0.0535312	0.537995				110073234	somatostatin-2-like [Source:NCBI gene;Acc:110073234]
ENSPVIG00000009159		1085.48	0.324618	0.168256	1.92931	0.0536919	0.539299				110081769, 110081739	ribonucleoprotein, PTB binding 1 [Source:NCBI gene;Acc:110081739]
ENSPVIG00000002751	MOV10L1	372.858	-1.31684	0.682781	-1.92865	0.0537748	0.539511				110089649	Mov10 like RISC complex RNA helicase 1 [Source:NCBI gene;Acc:110089649]
ENSPVIG00000007159	ATP8B3	11.6585	-2.32759	1.20682	-1.92869	0.0537693	0.539511					ATPase phospholipid transporting 8B3 [Source:HGNC Symbol;Acc:HGNC:13535]
ENSPVIG00000022829	SYT4	75.1111	-2.05767	1.06719	-1.92812	0.0538402	0.539856			O		synaptotagmin 4 [Source:HGNC Symbol;Acc:HGNC:11512]
ENSPVIG00000000601		223304	1.85744	0.964084	1.92664	0.0540243	0.54077				110089112	hemoglobin subunit alpha-D-like [Source:NCBI gene;Acc:110089112]
ENSPVIG00000010558	ZDHHC14	144.742	-0.623262	0.323463	-1.92684	0.0539994	0.54077				110087780	zinc finger DHHC-type containing 14 [Source:NCBI gene;Acc:110087780]
ENSPVIG00000015307	JAZF1	157.015	0.569838	0.295762	1.92668	0.0540199	0.54077				110072320	JAZF zinc finger 1 [Source:NCBI gene;Acc:110072320]
ENSPVIG00000013219	MAP2K1	1238.28	-0.472423	0.245352	-1.92549	0.0541679	0.541816		B	N	110085468	mitogen-activated protein kinase kinase 1 [Source:NCBI gene;Acc:110085468]
ENSPVIG00000015477	SNRNP35	229.123	-0.625892	0.325087	-1.92531	0.054191	0.541816			O	110083873	small nuclear ribonucleoprotein U11/U12 subunit 35 [Source:NCBI gene;Acc:110083873]
ENSPVIG00000003414	GALNT11	407.204	-0.507038	0.263492	-1.9243	0.0543168	0.542673				110071917	polypeptide N-acetylgalactosaminyltransferase 11 [Source:NCBI gene;Acc:110071917]
ENSPVIG00000011455	DEF8	1340.88	0.56725	0.294809	1.92413	0.0543388	0.542673				110076257	differentially expressed in FDCP 8 homolog [Source:NCBI gene;Acc:110076257]
ENSPVIG00000010991	EGFLAM	28.1694	-1.2018	0.624705	-1.92379	0.0543812	0.542786				110080080	EGF like, fibronectin type III and laminin G domains [Source:NCBI gene;Acc:110080080]
ENSPVIG00000024901		494.759	1.00871	0.52452	1.92311	0.0544668	0.543329		E	E	110089092	ETS variant transcription factor 2 [Source:NCBI gene;Acc:110089092]
ENSPVIG00000015318		193.94	0.998122	0.519309	1.92202	0.0546032	0.544315				110073183	homeobox A9 [Source:NCBI gene;Acc:110073183]
ENSPVIG00000018338	TMEM65	247.619	0.676592	0.352058	1.92182	0.0546281	0.544315				110080555	transmembrane protein 65 [Source:NCBI gene;Acc:110080555]
ENSPVIG00000004490	LINGO2	25.8451	-1.38445	0.720489	-1.92154	0.0546639	0.544361		E	B	110080355	leucine rich repeat and Ig domain containing 2 [Source:NCBI gene;Acc:110080355]
ENSPVIG00000012850	PCMT1	605.478	0.552707	0.287687	1.92121	0.0547053	0.544463			O	110086711	protein-L-isoaspartate (D-aspartate) O-methyltransferase [Source:NCBI gene;Acc:110086711]
ENSPVIG00000015962	GABRE	73.1097	1.09185	0.568443	1.92077	0.0547606	0.544702		B	G	110080132	gamma-aminobutyric acid receptor subunit gamma-4 [Source:NCBI gene;Acc:110080132]
ENSPVIG00000000251	TBC1D30	199.464	-0.797059	0.415153	-1.91992	0.0548683	0.545463			O	110075127	TBC1 domain family member 30 [Source:NCBI gene;Acc:110075127]
ENSPVIG00000006919		177.43	0.536702	0.27969	1.91892	0.054995	0.545505			O
ENSPVIG00000009486	SLC5A6	286.614	-0.862168	0.449362	-1.91865	0.0550289	0.545505			O	110086972	solute carrier family 5 member 6 [Source:NCBI gene;Acc:110086972]
ENSPVIG00000012616	TMC7	188.853	-0.770223	0.4014	-1.91884	0.0550043	0.545505				110084001	transmembrane channel like 7 [Source:NCBI gene;Acc:110084001]
ENSPVIG00000013915	AFMID	59.121	1.9403	1.01079	1.91958	0.0549109	0.545505				110090454	arylformamidase [Source:NCBI gene;Acc:110090454]
ENSPVIG00000017833	GIT2	1792.34	0.479569	0.249864	1.91932	0.0549443	0.545505			O	110083429	GIT ArfGAP 2 [Source:NCBI gene;Acc:110083429]
ENSPVIG00000015266	MUSK	7.73848	1.95163	1.01737	1.91831	0.0550719	0.545621				110077743	muscle associated receptor tyrosine kinase [Source:NCBI gene;Acc:110077743]
ENSPVIG00000006497	ACTR8	1011.67	0.597073	0.311522	1.91663	0.0552846	0.546987				110084957	actin related protein 8 [Source:NCBI gene;Acc:110084957]
ENSPVIG00000010621		190.263	-1.08961	0.568546	-1.91648	0.0553038	0.546987			O	110088286	myelin protein zero-like protein 1 [Source:NCBI gene;Acc:110088286]
ENSPVIG00000012562	PTPN6	742.525	0.549066	0.286435	1.9169	0.0552511	0.546987				110084630, 110084628	chromosome unknown C12orf57 homolog [Source:NCBI gene;Acc:110084630]
ENSPVIG00000006908		478.084	-1.27129	0.66359	-1.91577	0.0553943	0.547571				110070857	H-2 class I histocompatibility antigen, Q9 alpha chain-like [Source:NCBI gene;Acc:110070857]
ENSPVIG00000017136	RGL3	167.32	0.959279	0.500808	1.91546	0.0554335	0.547649			O		ral guanine nucleotide dissociation stimulator like 3 [Source:HGNC Symbol;Acc:HGNC:30282]
ENSPVIG00000016324	CTNNAL1	596.188	-0.634877	0.331599	-1.91459	0.0555445	0.548435		B	N	110080897	catenin alpha like 1 [Source:NCBI gene;Acc:110080897]
ENSPVIG00000019548		17.3644	2.47026	1.29045	1.91426	0.0555863	0.548538			O
ENSPVIG00000001279	FAM234A	703.441	-0.512567	0.268003	-1.91254	0.055807	0.5495				110089126	family with sequence similarity 234 member A [Source:NCBI gene;Acc:110089126]
ENSPVIG00000005580	PAK3	130.363	0.696622	0.364512	1.91111	0.0559911	0.5495		B	G	110074346	p21 (RAC1) activated kinase 3 [Source:NCBI gene;Acc:110074346]
ENSPVIG00000006552		403.325	1.42322	0.744676	1.9112	0.0559794	0.5495				110085361	glycoprotein Ib platelet subunit beta [Source:NCBI gene;Acc:110085361]
ENSPVIG00000010236	ITFG1	362.741	-0.976783	0.510963	-1.91165	0.0559209	0.5495				110076251	integrin alpha FG-GAP repeat containing 1 [Source:NCBI gene;Acc:110076251]
ENSPVIG00000011507	PLCXD3	53.1517	1.29175	0.675183	1.91319	0.0557237	0.5495			O	110073881	phosphatidylinositol specific phospholipase C X domain containing 3 [Source:NCBI gene;Acc:110073881]
ENSPVIG00000013732		119.883	0.606841	0.317378	1.91204	0.0558705	0.5495			O	110082724	calmodulin-lysine N-methyltransferase [Source:NCBI gene;Acc:110082724]
ENSPVIG00000019072	PWWP2B	311.069	0.415093	0.217052	1.91241	0.0558235	0.5495			O	110079724	PWWP domain containing 2B [Source:NCBI gene;Acc:110079724]
ENSPVIG00000021550	PGD	1836.16	0.478465	0.250316	1.91145	0.0559473	0.5495			O	110073240	phosphogluconate dehydrogenase [Source:NCBI gene;Acc:110073240]
ENSPVIG00000024061	GDPD4	44.0321	2.89817	1.51654	1.91105	0.0559988	0.5495		B	N	110088573	glycerophosphodiester phosphodiesterase domain containing 4 [Source:NCBI gene;Acc:110088573]
ENSPVIG00000024714	RNF123	668.449	0.687355	0.359343	1.91281	0.055772	0.5495				110076990	ring finger protein 123 [Source:NCBI gene;Acc:110076990]
ENSPVIG00000003798	APCDD1	224.306	-0.794287	0.415797	-1.91028	0.0560975	0.549653		E	B	110078916	APC down-regulated 1 [Source:NCBI gene;Acc:110078916]
ENSPVIG00000015925		8.81089	-1.88326	0.986153	-1.9097	0.0561719	0.549653
ENSPVIG00000021610	ATP6V1F	1716.88	0.546438	0.286081	1.91008	0.0561231	0.549653				110089407	ATPase H+ transporting V1 subunit F [Source:NCBI gene;Acc:110089407]
ENSPVIG00000022028	PROZ	16.3668	-2.76156	1.446	-1.9098	0.0561592	0.549653				110074109	protein Z, vitamin K dependent plasma glycoprotein [Source:NCBI gene;Acc:110074109]
ENSPVIG00000024405	SLC2A10	260.607	-0.749377	0.392338	-1.91003	0.0561294	0.549653			O	110071782	solute carrier family 2 member 10 [Source:NCBI gene;Acc:110071782]
ENSPVIG00000002835	NPR3	17.3949	-1.64788	0.864313	-1.90658	0.0565753	0.551127				110086290	natriuretic peptide receptor 3 [Source:NCBI gene;Acc:110086290]
ENSPVIG00000003482		192.002	-0.677969	0.355297	-1.90818	0.0563685	0.551127			O
ENSPVIG00000005028		23.2691	1.59978	0.839033	1.90669	0.0565603	0.551127
ENSPVIG00000014439	MATN2	597.714	-1.02281	0.536283	-1.90723	0.0564914	0.551127				110074789	matrilin 2 [Source:NCBI gene;Acc:110074789]
ENSPVIG00000018127	NACC2	125.769	-0.974362	0.510995	-1.90679	0.0565474	0.551127		E	E	110079703	NACC family member 2 [Source:NCBI gene;Acc:110079703]
ENSPVIG00000020145	ESRRB	13.1785	-1.7657	0.926086	-1.90663	0.0565688	0.551127			O	110079104	estrogen related receptor beta [Source:NCBI gene;Acc:110079104]
ENSPVIG00000021427	CRYBA2	3.98823	2.69006	1.40987	1.90803	0.0563878	0.551127				110078230	crystallin beta A2 [Source:NCBI gene;Acc:110078230]
ENSPVIG00000025087		217.542	-1.25094	0.655963	-1.90702	0.0565179	0.551127			O	110078235	beta-galactosidase-1-like protein 2 [Source:NCBI gene;Acc:110078235]
ENSPVIG00000010570		253.385	0.879008	0.4612	1.90591	0.0566613	0.551657			O	110087420	aldehyde dehydrogenase, dimeric NADP-preferring-like [Source:NCBI gene;Acc:110087420]
ENSPVIG00000001731	TMEM104	128.366	-1.13929	0.598611	-1.90322	0.0570118	0.552446			O	110085796	transmembrane protein 104 [Source:NCBI gene;Acc:110085796]
ENSPVIG00000001874		179.927	-0.657632	0.345279	-1.90464	0.0568267	0.552446			O	110070088	deoxyribodipyrimidine photo-lyase-like [Source:NCBI gene;Acc:110070088]
ENSPVIG00000002179	ACADSB	399.089	0.663959	0.348953	1.90272	0.0570776	0.552446				110087224	acyl-CoA dehydrogenase short/branched chain [Source:NCBI gene;Acc:110087224]
ENSPVIG00000002611		720.675	0.450913	0.237074	1.902	0.0571718	0.552446				110072391	ribulose-5-phosphate-3-epimerase [Source:NCBI gene;Acc:110072391]
ENSPVIG00000008246	SLC38A10	313.199	-0.93111	0.488802	-1.90488	0.0567955	0.552446				110089994	solute carrier family 38 member 10 [Source:NCBI gene;Acc:110089994]
ENSPVIG00000009066		81.9276	-0.503844	0.264837	-1.90247	0.0571102	0.552446
ENSPVIG00000009162		1712.84	0.439852	0.231167	1.90275	0.0570734	0.552446			O	110081831	ras-related protein Rab-35-like [Source:NCBI gene;Acc:110081831]
ENSPVIG00000009684		28.1599	-1.07796	0.566089	-1.90422	0.0568818	0.552446		C	A	110085109	transmembrane inner ear [Source:NCBI gene;Acc:110085109]
ENSPVIG00000010532		21.1062	-1.08512	0.570451	-1.90222	0.0571421	0.552446
ENSPVIG00000016680	BCL11A	475.789	0.668067	0.350906	1.90383	0.056932	0.552446			O	110086097	BAF chromatin remodeling complex subunit BCL11A [Source:NCBI gene;Acc:110086097]
ENSPVIG00000017920	TBL3	1011.48	-0.301025	0.158277	-1.90189	0.0571856	0.552446			O	110090431	transducin beta like 3 [Source:NCBI gene;Acc:110090431]
ENSPVIG00000020248	CCDC149	103.991	-0.656802	0.344907	-1.90429	0.0568726	0.552446				110072258	coiled-coil domain containing 149 [Source:NCBI gene;Acc:110072258]
ENSPVIG00000021172	TSPAN3	1333.69	-0.547472	0.28773	-1.90273	0.0570764	0.552446				110087167	tetraspanin 3 [Source:NCBI gene;Acc:110087167]
ENSPVIG00000025533	ALAS2	7012.75	1.56276	0.821124	1.90319	0.0570156	0.552446				110078642	5'-aminolevulinate synthase 2 [Source:NCBI gene;Acc:110078642]
ENSPVIG00000020879		8.21114	1.38276	0.727266	1.90132	0.0572603	0.552861
ENSPVIG00000005736	ATP10A	635.448	0.789648	0.415474	1.9006	0.057355	0.553279			O	110087725	ATPase phospholipid transporting 10A (putative) [Source:NCBI gene;Acc:110087725]
ENSPVIG00000018424	ANKRD13B	48.2086	-0.936099	0.492553	-1.9005	0.0573669	0.553279				110084269	ankyrin repeat domain 13B [Source:NCBI gene;Acc:110084269]
ENSPVIG00000021057	TSPEAR	17.6657	2.22664	1.17179	1.9002	0.0574069	0.553358		B	N	110075801	thrombospondin type laminin G domain and EAR repeats [Source:NCBI gene;Acc:110075801]
ENSPVIG00000000890		217.402	1.406	0.740514	1.89869	0.0576059	0.554416			O	110084427	dromaiocalcin-1-like [Source:NCBI gene;Acc:110084427]
ENSPVIG00000001116	TNR	30.1667	-1.5115	0.796096	-1.89864	0.057612	0.554416				110081672	tenascin R [Source:NCBI gene;Acc:110081672]
ENSPVIG00000019729		293.807	-0.877059	0.461862	-1.89896	0.0575696	0.554416				110088956	coiled-coil domain containing 60 [Source:NCBI gene;Acc:110088956]
ENSPVIG00000009528	BARD1	294.492	-0.493161	0.259893	-1.89755	0.057755	0.555325			O	110081899	BRCA1 associated RING domain 1 [Source:NCBI gene;Acc:110081899]
ENSPVIG00000010112	NUDT3	274.983	0.514221	0.271062	1.89706	0.0578201	0.555325				110080266	nudix hydrolase 3 [Source:NCBI gene;Acc:110080266]
ENSPVIG00000017890	DDA1	555.502	0.506452	0.266954	1.89715	0.0578075	0.555325			O	110072682	DET1 and DDB1 associated 1 [Source:NCBI gene;Acc:110072682]
ENSPVIG00000022060	GAS6	372.279	-0.701104	0.369594	-1.89696	0.0578337	0.555325		B	G	110074131	growth arrest specific 6 [Source:NCBI gene;Acc:110074131]
ENSPVIG00000003442		9.0859	3.07743	1.62287	1.89629	0.0579217	0.555421			O	110070189	chromosome unknown C17orf50 homolog [Source:NCBI gene;Acc:110070189]
ENSPVIG00000011632	PLEKHA7	171.18	-1.07029	0.564347	-1.89651	0.0578926	0.555421				110083980	pleckstrin homology domain containing A7 [Source:NCBI gene;Acc:110083980]
ENSPVIG00000024794		17.7086	1.65563	0.87315	1.89616	0.0579393	0.555421
ENSPVIG00000002488		186.073	0.676869	0.357095	1.89549	0.0580279	0.555916			O	110072894	probable 2-ketogluconate reductase [Source:NCBI gene;Acc:110072894]
ENSPVIG00000005987	MAP2K7	83.3417	0.913068	0.482246	1.89336	0.0583096	0.555916			O	110082669	mitogen-activated protein kinase kinase 7 [Source:NCBI gene;Acc:110082669]
ENSPVIG00000012615	TMC5	93.6972	1.12702	0.594795	1.8948	0.0581185	0.555916		B	N	110083994	transmembrane channel like 5 [Source:NCBI gene;Acc:110083994]
ENSPVIG00000015815		23.2194	0.968912	0.511594	1.89391	0.0582375	0.555916			O
ENSPVIG00000017102	CPAMD8	351.105	-0.958051	0.505709	-1.89447	0.0581624	0.555916				110072560	C3 and PZP like alpha-2-macroglobulin domain containing 8 [Source:NCBI gene;Acc:110072560]
ENSPVIG00000018847	CPE	358.509	-0.841027	0.444068	-1.89391	0.0582364	0.555916		E	E	110083481	carboxypeptidase E [Source:NCBI gene;Acc:110083481]
ENSPVIG00000020769	KIAA2026	614.643	0.582193	0.307409	1.89387	0.0582421	0.555916			O	110088208	KIAA2026 ortholog [Source:NCBI gene;Acc:110088208]
ENSPVIG00000022877	MRPL20	911.775	0.713756	0.376952	1.89349	0.0582922	0.555916				110073315	mitochondrial ribosomal protein L20 [Source:NCBI gene;Acc:110073315]
ENSPVIG00000023061	LINGO3	99.2968	-1.11228	0.587084	-1.89459	0.0581467	0.555916				110079298	leucine rich repeat and Ig domain containing 3 [Source:NCBI gene;Acc:110079298]
ENSPVIG00000025381	FN3K	137.011	0.740487	0.391054	1.89357	0.0582823	0.555916			O	110075083	fructosamine 3 kinase [Source:NCBI gene;Acc:110075083]
ENSPVIG00000008512	UCHL3	572.21	0.690198	0.364589	1.89308	0.0583466	0.555966			O	110073860	ubiquitin C-terminal hydrolase L3 [Source:NCBI gene;Acc:110073860]
ENSPVIG00000000054	DESI1	72.8971	1.05924	0.55963	1.89275	0.0583914	0.556089			O	110076050	desumoylating isopeptidase 1 [Source:NCBI gene;Acc:110076050]
ENSPVIG00000002191		25.3131	-1.20233	0.635734	-1.89124	0.0585923	0.557394			O	110083124	multiple inositol polyphosphate phosphatase 1-like [Source:NCBI gene;Acc:110083124]
ENSPVIG00000016706	IRF8	36.1403	-1.21462	0.642204	-1.89133	0.0585796	0.557394				110087076	interferon regulatory factor 8 [Source:NCBI gene;Acc:110087076]
ENSPVIG00000011122		88.2099	0.844897	0.446991	1.89019	0.0587328	0.558122			O
ENSPVIG00000024577	PVALB	10.1222	1.34371	0.710804	1.89041	0.0587036	0.558122				110075967	parvalbumin [Source:NCBI gene;Acc:110075967]
ENSPVIG00000001961	ITPR1	472.557	-0.820227	0.434138	-1.88932	0.0588486	0.558228				110088203	inositol 1,4,5-trisphosphate receptor type 1 [Source:NCBI gene;Acc:110088203]
ENSPVIG00000003082	XKR7	26.6992	-0.957522	0.506764	-1.88948	0.0588272	0.558228				110086726	XK related 7 [Source:NCBI gene;Acc:110086726]
ENSPVIG00000006606		11.5361	4.31087	2.28356	1.88779	0.0590541	0.558228
ENSPVIG00000006882	HOXC9	615.178	0.891293	0.472153	1.88772	0.0590636	0.558228				110074377	homeobox C9 [Source:NCBI gene;Acc:110074377]
ENSPVIG00000009938	DYNLT1	714.104	0.584048	0.30925	1.88859	0.0589461	0.558228			O	110087649	dynein light chain Tctex-type 1 [Source:NCBI gene;Acc:110087649]
ENSPVIG00000010366	KIAA1211L	444.468	-0.801576	0.424526	-1.88817	0.0590034	0.558228		E	E	110085436	KIAA1211 like [Source:NCBI gene;Acc:110085436]
ENSPVIG00000010962	KCNN2	50.6182	-0.755302	0.399824	-1.88909	0.0588802	0.558228		B	N	110072039	potassium calcium-activated channel subfamily N member 2 [Source:NCBI gene;Acc:110072039]
ENSPVIG00000012429		12.7949	1.49043	0.789534	1.88773	0.0590623	0.558228			O	110090929	retinoid X receptor gamma [Source:NCBI gene;Acc:110090929]
ENSPVIG00000020191	PPP3CC	613.492	0.330308	0.174952	1.888	0.0590266	0.558228			O	110072175	protein phosphatase 3 catalytic subunit gamma [Source:NCBI gene;Acc:110072175]
ENSPVIG00000023594	RPN2	2647.22	-0.585302	0.310058	-1.88772	0.0590639	0.558228				110076776	ribophorin II [Source:NCBI gene;Acc:110076776]
ENSPVIG00000023090	PLPP2	111.168	-0.73646	0.390214	-1.88732	0.0591168	0.558425			O	110079297	phospholipid phosphatase 2 [Source:NCBI gene;Acc:110079297]
ENSPVIG00000024691	ME2	274.766	-0.694125	0.367864	-1.88691	0.059173	0.558653				110088637	malic enzyme 2 [Source:NCBI gene;Acc:110088637]
ENSPVIG00000021805		59.2674	-1.0571	0.560318	-1.8866	0.0592136	0.558734				110075586	protein kinase X-linked [Source:NCBI gene;Acc:110075586]
ENSPVIG00000024095	FRMD7	57.6291	1.04369	0.553417	1.8859	0.0593085	0.559327				110080164	FERM domain containing 7 [Source:NCBI gene;Acc:110080164]
ENSPVIG00000012670		52.3094	-1.11213	0.589984	-1.88501	0.0594287	0.559856			O	110075175	adrenoceptor beta 3 [Source:NCBI gene;Acc:110075175]
ENSPVIG00000014853	IGFBP7	660.751	-1.10496	0.586129	-1.88519	0.0594043	0.559856					insulin like growth factor binding protein 7 [Source:HGNC Symbol;Acc:HGNC:5476]
ENSPVIG00000004162		131.638	-1.41292	0.749838	-1.88429	0.0595251	0.559883			O	110070256	galectin-1-like [Source:NCBI gene;Acc:110070256]
ENSPVIG00000019842	PCP4L1	406.16	-1.1574	0.6143	-1.88409	0.0595528	0.559883			O		Purkinje cell protein 4 like 1 [Source:HGNC Symbol;Acc:HGNC:20448]
ENSPVIG00000019899	GDPD1	232.889	-0.600813	0.3188	-1.88461	0.0594828	0.559883			O	110075548	glycerophosphodiester phosphodiesterase domain containing 1 [Source:NCBI gene;Acc:110075548]
ENSPVIG00000021153		5.02654	-2.52063	1.33796	-1.88393	0.0595743	0.559883
ENSPVIG00000021160	FOXJ1	78.2994	1.83719	0.975258	1.8838	0.059592	0.559883			O	110089870	forkhead box J1 [Source:NCBI gene;Acc:110089870]
ENSPVIG00000017785		116.729	0.972156	0.516146	1.88349	0.059634	0.559975			O	110090304	annexin A3 [Source:NCBI gene;Acc:110090304]
ENSPVIG00000025050	APLP2	6506.37	-0.790178	0.419583	-1.88325	0.0596668	0.559983				110078058	amyloid beta precursor like protein 2 [Source:NCBI gene;Acc:110078058]
ENSPVIG00000009096		28.0634	2.53858	1.34838	1.8827	0.0597415	0.560239		E	E
ENSPVIG00000022609	PIGM	64.4407	-0.680425	0.361433	-1.88257	0.0597584	0.560239				110075825	phosphatidylinositol glycan anchor biosynthesis class M [Source:NCBI gene;Acc:110075825]
ENSPVIG00000009658	ARHGEF33	105.968	1.08997	0.579235	1.88174	0.0598716	0.56077			O	110079541	Rho guanine nucleotide exchange factor 33 [Source:NCBI gene;Acc:110079541]
ENSPVIG00000023062	TIMM13	809.411	0.791694	0.420738	1.88168	0.0598794	0.56077				110079285	translocase of inner mitochondrial membrane 13 [Source:NCBI gene;Acc:110079285]
ENSPVIG00000002158	C10orf88	332.612	0.593739	0.315774	1.88027	0.0600717	0.560796				110087230	chromosome unknown C10orf88 homolog [Source:NCBI gene;Acc:110087230]
ENSPVIG00000003448		126.406	1.62407	0.86381	1.88012	0.0600911	0.560796			O
ENSPVIG00000003782		998.135	-0.955127	0.508044	-1.88001	0.0601071	0.560796		E	E
ENSPVIG00000006666	PANX1	126.875	-1.25176	0.66559	-1.88068	0.060016	0.560796				110070778	pannexin 1 [Source:NCBI gene;Acc:110070778]
ENSPVIG00000014427	NFYB	493.092	0.365503	0.194393	1.88023	0.0600769	0.560796		C	D	110084790	nuclear transcription factor Y subunit beta [Source:NCBI gene;Acc:110084790]
ENSPVIG00000018809	ADPGK	342.67	-0.739912	0.393431	-1.88067	0.0600173	0.560796				110084388	ADP dependent glucokinase [Source:NCBI gene;Acc:110084388]
ENSPVIG00000022407		4.40282	-2.71352	1.44228	-1.88141	0.0599164	0.560796				110073713	chromosome unknown C1orf210 homolog [Source:NCBI gene;Acc:110073713]
ENSPVIG00000010747	EPHB4	1130.84	-0.864841	0.460254	-1.87905	0.0602373	0.561511			O	110082317	EPH receptor B4 [Source:NCBI gene;Acc:110082317]
ENSPVIG00000023637		7.62801	-1.66306	0.885198	-1.87874	0.0602803	0.561511				110076788	P2Y purinoceptor 1-like [Source:NCBI gene;Acc:110076788]
ENSPVIG00000023773	SPATA20	1339.63	0.545813	0.290521	1.87874	0.06028	0.561511			O	110091124	spermatogenesis associated 20 [Source:NCBI gene;Acc:110091124]
ENSPVIG00000013789	SLCO2A1	239.29	-0.840595	0.447526	-1.87832	0.0603379	0.561747				110075285	solute carrier organic anion transporter family member 2A1 [Source:NCBI gene;Acc:110075285]
ENSPVIG00000019151		6.85832	2.87671	1.5319	1.87787	0.0603985	0.562012
ENSPVIG00000012211	GATAD1	657.456	0.439613	0.234167	1.87735	0.0604703	0.562381			O	110074697	GATA zinc finger domain containing 1 [Source:NCBI gene;Acc:110074697]
ENSPVIG00000014641	CMTM5	14.7938	-1.24545	0.663762	-1.87634	0.060608	0.563361			O		CKLF like MARVEL transmembrane domain containing 5 [Source:HGNC Symbol;Acc:HGNC:19176]
ENSPVIG00000004734		165.792	-0.916037	0.488499	-1.87521	0.0607644	0.564213			O	110074711	uncharacterized LOC110074711 [Source:NCBI gene;Acc:110074711]
ENSPVIG00000012983	ATP2A2	689.844	-0.67158	0.358113	-1.87533	0.0607477	0.564213				110083889	ATPase sarcoplasmic/endoplasmic reticulum Ca2+ transporting 2 [Source:NCBI gene;Acc:110083889]
ENSPVIG00000000435		12.2373	2.11207	1.12712	1.87386	0.0609493	0.565594
ENSPVIG00000025196	METTL5	398.946	0.604641	0.322707	1.87366	0.060978	0.565594			O	110076878	methyltransferase like 5 [Source:NCBI gene;Acc:110076878]
ENSPVIG00000020475		41.1423	1.12894	0.602655	1.87327	0.0610307	0.565782			O
ENSPVIG00000019422	FAM135A	262.631	0.568442	0.303577	1.87248	0.0611403	0.566498			O	110075019	family with sequence similarity 135 member A [Source:NCBI gene;Acc:110075019]
ENSPVIG00000012181	NID2	1529.06	-0.992572	0.530416	-1.87131	0.0613024	0.567698				110090898	nidogen 2 [Source:NCBI gene;Acc:110090898]
ENSPVIG00000018130	TMEM250	382.62	0.802542	0.429005	1.8707	0.061386	0.568171			O	110079675	transmembrane protein 250 [Source:NCBI gene;Acc:110079675]
ENSPVIG00000023137	MED18	159.171	0.484971	0.259438	1.86931	0.0615793	0.569657			O	110089895	mediator complex subunit 18 [Source:NCBI gene;Acc:110089895]
ENSPVIG00000013569	SLC7A7	221.08	1.07532	0.575755	1.86768	0.0618073	0.571464		E	B	110087839	solute carrier family 7 member 7 [Source:NCBI gene;Acc:110087839]
ENSPVIG00000017803		474.811	0.681278	0.364909	1.86698	0.0619046	0.57206				110073766	biogenesis of lysosomal organelles complex 1 subunit 1 [Source:NCBI gene;Acc:110073766]
ENSPVIG00000008206	KCNB2	4.51167	-2.48834	1.334	-1.86532	0.0621365	0.573899				110089553	potassium voltage-gated channel subfamily B member 2 [Source:NCBI gene;Acc:110089553]
ENSPVIG00000008461	IFNAR1	161.254	0.766423	0.410938	1.86506	0.0621736	0.573938				110080372	interferon alpha and beta receptor subunit 1 [Source:NCBI gene;Acc:110080372]
ENSPVIG00000007870		87.9658	-0.655401	0.35165	-1.86379	0.0623518	0.575279			O	110073432	CLN8 transmembrane ER and ERGIC protein [Source:NCBI gene;Acc:110073432]
ENSPVIG00000013067	NADSYN1	185.202	-0.622432	0.33401	-1.86351	0.0623902	0.575328				110073556	NAD synthetase 1 [Source:NCBI gene;Acc:110073556]
ENSPVIG00000011157	C4orf54	9.28113	2.18072	1.17073	1.86269	0.0625056	0.575959			O		chromosome 4 open reading frame 54 [Source:HGNC Symbol;Acc:HGNC:27741]
ENSPVIG00000018776		195.006	2.10829	1.13194	1.86256	0.0625246	0.575959			O
ENSPVIG00000025580	RBP2	9.17757	-2.48586	1.3352	-1.86178	0.0626337	0.57666				110078721	retinol binding protein 2 [Source:NCBI gene;Acc:110078721]
ENSPVIG00000004302	SELENOS	281.53	-0.748477	0.402125	-1.8613	0.0627014	0.576865				110072973	selenoprotein S [Source:NCBI gene;Acc:110072973]
ENSPVIG00000015287		8.19092	2.6917	1.44642	1.86093	0.0627534	0.576865				110073146	vitelline membrane outer layer protein 1 homolog [Source:NCBI gene;Acc:110073146]
ENSPVIG00000016956	PIP4P2	29.9487	0.918219	0.493422	1.86092	0.0627552	0.576865			O	110090207	phosphatidylinositol-4,5-bisphosphate 4-phosphatase 2 [Source:NCBI gene;Acc:110090207]
ENSPVIG00000004306	PDE6B	7.57897	-2.91349	1.56622	-1.8602	0.0628571	0.577194				110070309	phosphodiesterase 6B [Source:NCBI gene;Acc:110070309]
ENSPVIG00000022656		39.9238	1.37719	0.740308	1.86029	0.0628442	0.577194		E	B	110088257	arachidonate 12-lipoxygenase, 12R-type-like [Source:NCBI gene;Acc:110088257]
ENSPVIG00000000308	PHF5A	566.667	0.593427	0.319428	1.85778	0.0632	0.57783				110076072	PHD finger protein 5A [Source:NCBI gene;Acc:110076072]
ENSPVIG00000009768	CNGB3	4.16594	-2.81743	1.51691	-1.85734	0.0632629	0.57783					cyclic nucleotide gated channel subunit beta 3 [Source:HGNC Symbol;Acc:HGNC:2153]
ENSPVIG00000011755	RIPK4	45.863	-0.932462	0.501974	-1.85759	0.0632272	0.57783			O	110090888	receptor interacting serine/threonine kinase 4 [Source:NCBI gene;Acc:110090888]
ENSPVIG00000013178	PRDX2	13015.6	0.821313	0.442099	1.85776	0.0632033	0.57783				110087518	peroxiredoxin 2 [Source:NCBI gene;Acc:110087518]
ENSPVIG00000014461		779.788	0.597712	0.321754	1.85767	0.0632163	0.57783			O	110085605	ALG1 chitobiosyldiphosphodolichol beta-mannosyltransferase [Source:NCBI gene;Acc:110085605]
ENSPVIG00000015730	ACTR6	312.882	-0.572835	0.308431	-1.85726	0.0632744	0.57783		B	G	110084199	actin related protein 6 [Source:NCBI gene;Acc:110084199]
ENSPVIG00000017110		7.08889	-2.31686	1.24749	-1.85722	0.0632803	0.57783
ENSPVIG00000018325	CCSER1	100.47	0.904008	0.486773	1.85714	0.0632907	0.57783			O	110080527	coiled-coil serine rich protein 1 [Source:NCBI gene;Acc:110080527]
ENSPVIG00000022507	PPP1R3G	169.634	-0.997513	0.536563	-1.85908	0.0630157	0.57783				110077089	protein phosphatase 1 regulatory subunit 3G [Source:NCBI gene;Acc:110077089]
ENSPVIG00000023002	SLC19A1	189.664	-0.645267	0.347124	-1.85889	0.0630422	0.57783			O	110078369	solute carrier family 19 member 1 [Source:NCBI gene;Acc:110078369]
ENSPVIG00000025224	HGD	149.779	-0.973214	0.523928	-1.85754	0.063235	0.57783		E	E	110076917	homogentisate 1,2-dioxygenase [Source:NCBI gene;Acc:110076917]
ENSPVIG00000008136	PEF1	669.747	0.438051	0.235935	1.85666	0.063359	0.578151				110089690	penta-EF-hand domain containing 1 [Source:NCBI gene;Acc:110089690]
ENSPVIG00000010245	GABARAP	5785.6	0.597512	0.322004	1.8556	0.0635104	0.579229			O	110082372	GABA type A receptor-associated protein [Source:NCBI gene;Acc:110082372]
ENSPVIG00000002325	CEP57L1	224.947	-0.567148	0.305764	-1.85485	0.0636173	0.579607			O	110083131	centrosomal protein 57 like 1 [Source:NCBI gene;Acc:110083131]
ENSPVIG00000023642	ANKRD37	34.5927	1.79215	0.966202	1.85485	0.0636183	0.579607			O	110083780	ankyrin repeat domain 37 [Source:NCBI gene;Acc:110083780]
ENSPVIG00000003434	MEGF9	204.863	-0.578728	0.312197	-1.85373	0.0637781	0.57995			O	110078815	multiple EGF like domains 9 [Source:NCBI gene;Acc:110078815]
ENSPVIG00000006109		303.975	-0.806595	0.435192	-1.85342	0.0638219	0.57995			O	110086455	zinc finger protein 219-like [Source:NCBI gene;Acc:110086455]
ENSPVIG00000008395	DRC7	99.9617	-1.21668	0.656331	-1.85376	0.0637733	0.57995		B	N	110070981	dynein regulatory complex subunit 7 [Source:NCBI gene;Acc:110070981]
ENSPVIG00000018607		25.3685	1.74782	0.943217	1.85304	0.063877	0.57995
ENSPVIG00000019067	MRPS2	2081.41	0.680016	0.366989	1.85296	0.0638886	0.57995			O	110079624	mitochondrial ribosomal protein S2 [Source:NCBI gene;Acc:110079624]
ENSPVIG00000019898		688.961	-0.342311	0.184614	-1.85419	0.0637115	0.57995			O	110075499	SMG8 nonsense mediated mRNA decay factor [Source:NCBI gene;Acc:110075499]
ENSPVIG00000024812	MMP1	3.47279	-2.77963	1.49985	-1.85328	0.0638423	0.57995				110089072	interstitial collagenase-like [Source:NCBI gene;Acc:110089072]
ENSPVIG00000004843	HSD3B7	298.595	-0.629667	0.339931	-1.85234	0.0639772	0.580453		E	B	110086394	hydroxy-delta-5-steroid dehydrogenase, 3 beta- and steroid delta-isomerase 7 [Source:NCBI gene;Acc:110086394]
ENSPVIG00000000467	GRB10	251.504	-0.619658	0.334715	-1.8513	0.0641265	0.580564			O	110085762	growth factor receptor bound protein 10 [Source:NCBI gene;Acc:110085762]
ENSPVIG00000012590	ELF1	468.611	0.55848	0.30174	1.85086	0.0641891	0.580564				110084687	E74 like ETS transcription factor 1 [Source:NCBI gene;Acc:110084687]
ENSPVIG00000017300	SERPINB11	10.761	1.99289	1.07662	1.85107	0.0641596	0.580564				110075424	serpin B12-like [Source:NCBI gene;Acc:110075424]
ENSPVIG00000017627	DHH	81.6453	-1.06478	0.575285	-1.85086	0.064189	0.580564		E	E	110073642	desert hedgehog signaling molecule [Source:NCBI gene;Acc:110073642]
ENSPVIG00000021603	RERE	769.823	-0.779027	0.420726	-1.85162	0.0640797	0.580564		E	E	110073123	arginine-glutamic acid dipeptide repeats [Source:NCBI gene;Acc:110073123]
ENSPVIG00000023547		33.5489	-1.30578	0.705145	-1.8518	0.064055	0.580564				110083036	patched domain-containing protein 3-like [Source:NCBI gene;Acc:110083036]
ENSPVIG00000018859	INSYN1	94.0701	1.02431	0.553514	1.85057	0.064232	0.580651		B	G	110084375	inhibitory synaptic factor 1 [Source:NCBI gene;Acc:110084375]
ENSPVIG00000020279		30.8013	1.13574	0.613835	1.85024	0.0642785	0.58077				110082491	kelch-like protein 31 [Source:NCBI gene;Acc:110082491]
ENSPVIG00000017699	XPA	300.572	0.808284	0.436938	1.84988	0.0643305	0.580939			O	110077848	XPA, DNA damage recognition and repair factor [Source:NCBI gene;Acc:110077848]
ENSPVIG00000010415	DOCK8	94.7187	0.893815	0.483375	1.84911	0.0644412	0.581531				110085455	dedicator of cytokinesis 8 [Source:NCBI gene;Acc:110085455]
ENSPVIG00000017065	NOL6	692.422	-0.488703	0.264312	-1.84897	0.0644627	0.581531			O	110080492	nucleolar protein 6 [Source:NCBI gene;Acc:110080492]
ENSPVIG00000002780	LOXL1	340.878	-0.727504	0.393577	-1.84844	0.0645381	0.581911		C	A	110091132	lysyl oxidase like 1 [Source:NCBI gene;Acc:110091132]
ENSPVIG00000015678	MTFR1L	436.756	0.342446	0.185313	1.84793	0.0646124	0.582279				110084157	mitochondrial fission regulator 1 like [Source:NCBI gene;Acc:110084157]
ENSPVIG00000009091		102.352	2.38078	1.28856	1.84763	0.0646559	0.582371
ENSPVIG00000017893		49.6643	-0.739469	0.400433	-1.84668	0.0647941	0.583014			O
ENSPVIG00000025124	SRPK3	200.643	-0.754777	0.408673	-1.8469	0.0647621	0.583014				110078597	SRSF protein kinase 3 [Source:NCBI gene;Acc:110078597]
ENSPVIG00000002878	TRMT12	264.674	1.07384	0.581847	1.84557	0.0649544	0.583128				110083587	tRNA methyltransferase 12 homolog [Source:NCBI gene;Acc:110083587]
ENSPVIG00000011931		42.1891	1.84827	1.00129	1.84589	0.0649083	0.583128			O
ENSPVIG00000011961	CFL1	17462.1	0.539654	0.292382	1.84572	0.0649332	0.583128				110070042	cofilin 1 [Source:NCBI gene;Acc:110070042]
ENSPVIG00000013867		769.893	0.74215	0.401966	1.8463	0.0648489	0.583128			O	110084072	NADH:ubiquinone oxidoreductase subunit A5 [Source:NCBI gene;Acc:110084072]
ENSPVIG00000018029	ITPRIPL1	258.966	3.42181	1.8542	1.84544	0.064974	0.583128			O	110072618	inositol 1,4,5-trisphosphate receptor-interacting protein-like 1 [Source:NCBI gene;Acc:110072618]
ENSPVIG00000016817		2870.11	0.571743	0.309904	1.84491	0.0650511	0.58352			O	110077792	NADH:ubiquinone oxidoreductase subunit B8 [Source:NCBI gene;Acc:110077792]
ENSPVIG00000000373		12.0844	-1.61355	0.875523	-1.84296	0.0653349	0.583946			O
ENSPVIG00000001351		4127.99	0.69919	0.37957	1.84206	0.0654667	0.583946			O	110086727	COMM domain containing 7 [Source:NCBI gene;Acc:110086727]
ENSPVIG00000003255		51.019	3.90938	2.122	1.84231	0.0654297	0.583946			O	110090675	alpha-1-antitrypsin-like [Source:NCBI gene;Acc:110090675]
ENSPVIG00000006154	SLC16A2	191.929	-1.29981	0.70531	-1.84289	0.0653455	0.583946				110074300	solute carrier family 16 member 2 [Source:NCBI gene;Acc:110074300]
ENSPVIG00000011734	SCAMP1	220.122	-0.713935	0.387564	-1.84211	0.0654596	0.583946				110084590	secretory carrier membrane protein 1 [Source:NCBI gene;Acc:110084590]
ENSPVIG00000014366	TNS4	51.4945	1.09652	0.594736	1.84371	0.0652255	0.583946		E	E	110085577	tensin 4 [Source:NCBI gene;Acc:110085577]
ENSPVIG00000015132		83.3579	0.926292	0.50237	1.84384	0.065206	0.583946		E	E	110088899	transient receptor potential cation channel subfamily V member 6-like [Source:NCBI gene;Acc:110088899]
ENSPVIG00000015738	CEP68	835.011	-0.366963	0.199076	-1.84333	0.0652809	0.583946			O	110084205	centrosomal protein 68 [Source:NCBI gene;Acc:110084205]
ENSPVIG00000020624	NKIRAS2	656.442	0.403102	0.218597	1.84404	0.0651773	0.583946				110088999	NFKB inhibitor interacting Ras like 2 [Source:NCBI gene;Acc:110088999]
ENSPVIG00000021089		727.58	0.67956	0.36879	1.84267	0.0653768	0.583946			O	110078128	leucine-rich repeat-containing protein 51-like [Source:NCBI gene;Acc:110078128]
ENSPVIG00000024534	BCAS1	17.4336	1.63404	0.886518	1.84322	0.0652975	0.583946				110071816	breast carcinoma amplified sequence 1 [Source:NCBI gene;Acc:110071816]
ENSPVIG00000006744		74.3158	1.12717	0.612032	1.84169	0.0655202	0.584124				110070829	sulfotransferase 6B1-like [Source:NCBI gene;Acc:110070829]
ENSPVIG00000000964	GPM6A	146.872	-0.770342	0.41853	-1.84059	0.0656814	0.58429		C	D	110084163	glycoprotein M6A [Source:NCBI gene;Acc:110084163]
ENSPVIG00000003081		12.0062	1.22051	0.663823	1.8386	0.0659742	0.58429			O
ENSPVIG00000004246	STT3A	1688.34	-0.672197	0.365421	-1.83951	0.0658401	0.58429			O	110070288	STT3 oligosaccharyltransferase complex catalytic subunit A [Source:NCBI gene;Acc:110070288]
ENSPVIG00000008471	EMC10	586.719	-0.789718	0.428931	-1.84113	0.0656025	0.58429				110086946	ER membrane protein complex subunit 10 [Source:NCBI gene;Acc:110086946]
ENSPVIG00000013416	SDHAF3	157.116	0.620138	0.337131	1.83946	0.065848	0.58429				110074739	succinate dehydrogenase complex assembly factor 3 [Source:NCBI gene;Acc:110074739]
ENSPVIG00000013962	TTR	100.145	2.47045	1.34357	1.83872	0.0659564	0.58429				110077630	transthyretin [Source:NCBI gene;Acc:110077630]
ENSPVIG00000014072	GADD45B	180.491	0.633753	0.344478	1.83975	0.0658052	0.58429		E	B		growth arrest and DNA damage inducible beta [Source:HGNC Symbol;Acc:HGNC:4096]
ENSPVIG00000015648	LIN28A	30.1159	-1.56032	0.848114	-1.83976	0.0658038	0.58429			O	110084165	lin-28 homolog A [Source:NCBI gene;Acc:110084165]
ENSPVIG00000017570		321.085	1.0482	0.570097	1.83863	0.0659689	0.58429				110073417	sterile alpha motif domain-containing protein 9-like [Source:NCBI gene;Acc:110073417]
ENSPVIG00000018110		10551	0.624663	0.33963	1.83925	0.0658788	0.58429			O	110075041	nascent polypeptide associated complex subunit alpha [Source:NCBI gene;Acc:110075041]
ENSPVIG00000020325	WDR90	443.156	-0.603319	0.328	-1.83939	0.0658581	0.58429				110087125	WD repeat domain 90 [Source:NCBI gene;Acc:110087125]
ENSPVIG00000020640		11.6761	3.12623	1.69965	1.83934	0.0658659	0.58429				110081435	selenium-binding protein 1-like [Source:NCBI gene;Acc:110081435]
ENSPVIG00000024099	GPC4	2023.57	-0.761966	0.414382	-1.8388	0.0659444	0.58429			O	110080166	glypican 4 [Source:NCBI gene;Acc:110080166]
ENSPVIG00000019236		403.733	1.02999	0.560307	1.83826	0.066024	0.584435				110090477	zinc-binding protein A33-like [Source:NCBI gene;Acc:110090477]
ENSPVIG00000012822	KDM2B	1206.58	-0.364464	0.198388	-1.83713	0.0661907	0.585589			O	110083885	lysine demethylase 2B [Source:NCBI gene;Acc:110083885]
ENSPVIG00000013792	DCDC2B	113.395	-1.84373	1.00371	-1.83692	0.0662216	0.585589			O	110082770	doublecortin domain containing 2B [Source:NCBI gene;Acc:110082770]
ENSPVIG00000003664		482.573	-1.02641	0.559158	-1.83564	0.0664106	0.585881		B	N	110085321	AF4/FMR2 family member 1 [Source:NCBI gene;Acc:110085321]
ENSPVIG00000012143		645.571	0.526762	0.287011	1.83534	0.066456	0.585881			O	110076309	microtubule associated protein 1 light chain 3 beta [Source:NCBI gene;Acc:110076309]
ENSPVIG00000012647	PTPRE	70.8136	-1.00383	0.54688	-1.83555	0.0664236	0.585881			O	110075159	protein tyrosine phosphatase receptor type E [Source:NCBI gene;Acc:110075159]
ENSPVIG00000013901	PGS1	594.616	0.551045	0.300122	1.83607	0.0663472	0.585881				110090404	phosphatidylglycerophosphate synthase 1 [Source:NCBI gene;Acc:110090404]
ENSPVIG00000018331	SQLE	243.441	-0.875527	0.476832	-1.83613	0.0663379	0.585881			O	110080534	squalene epoxidase [Source:NCBI gene;Acc:110080534]
ENSPVIG00000020372	PKNOX1	334.966	0.316481	0.172417	1.83555	0.0664242	0.585881		B	G	110074071	PBX/knotted 1 homeobox 1 [Source:NCBI gene;Acc:110074071]
ENSPVIG00000016472	SNRNP48	465.278	0.718584	0.39159	1.83504	0.0664992	0.585966			O	110080904	small nuclear ribonucleoprotein U11/U12 subunit 48 [Source:NCBI gene;Acc:110080904]
ENSPVIG00000007549	MRPL27	1216.96	0.75396	0.410931	1.83476	0.0665408	0.586036				110091235	mitochondrial ribosomal protein L27 [Source:NCBI gene;Acc:110091235]
ENSPVIG00000015932	GPR176	15.2665	-1.1256	0.61365	-1.83427	0.0666144	0.586388				110080095	G protein-coupled receptor 176 [Source:NCBI gene;Acc:110080095]
ENSPVIG00000001684		3.82653	-2.8202	1.53872	-1.83282	0.0668293	0.587687				110071183	V-set and immunoglobulin domain containing 2 [Source:NCBI gene;Acc:110071183]
ENSPVIG00000002207	GRM6	34.1509	-1.16688	0.63664	-1.83287	0.0668222	0.587687			O	110081176	glutamate metabotropic receptor 6 [Source:NCBI gene;Acc:110081176]
ENSPVIG00000006961	ARHGAP32	344.751	-0.750352	0.409571	-1.83204	0.0669448	0.588406		E	B	110087330	Rho GTPase activating protein 32 [Source:NCBI gene;Acc:110087330]
ENSPVIG00000001958	THBS2	86.8964	-1.65543	0.904153	-1.83092	0.0671128	0.589086			O	110083084	thrombospondin 2 [Source:NCBI gene;Acc:110083084]
ENSPVIG00000019414	ST3GAL6	74.66	-1.24552	0.680141	-1.83126	0.0670615	0.589086				110074621	ST3 beta-galactoside alpha-2,3-sialyltransferase 6 [Source:NCBI gene;Acc:110074621]
ENSPVIG00000021235	ANGPTL2	407.33	-1.05766	0.577689	-1.83085	0.0671234	0.589086				110082928	angiopoietin like 2 [Source:NCBI gene;Acc:110082928]
ENSPVIG00000002618	UNC80	46.0528	1.4908	0.81459	1.83012	0.0672322	0.589561			O	110072418	unc-80 homolog, NALCN channel complex subunit [Source:NCBI gene;Acc:110072418]
ENSPVIG00000003964	ADGRG1	1568.42	-0.994677	0.543597	-1.82981	0.0672789	0.589561		E	E	110081336	adhesion G protein-coupled receptor G1 [Source:NCBI gene;Acc:110081336]
ENSPVIG00000018982	LIPC	57.8498	-1.95022	1.06571	-1.82997	0.0672551	0.589561				110074552	lipase C, hepatic type [Source:NCBI gene;Acc:110074552]
ENSPVIG00000012309		24.2591	-1.05182	0.574968	-1.82935	0.0673465	0.589856
ENSPVIG00000003230		124.518	-1.1479	0.627736	-1.82864	0.0674538	0.589862
ENSPVIG00000005960		66.2078	-0.902713	0.493663	-1.8286	0.0674594	0.589862			O
ENSPVIG00000006663		92.7865	-0.883831	0.483557	-1.82777	0.0675838	0.589862
ENSPVIG00000024494	RNF114	847.939	0.454056	0.248406	1.82788	0.067568	0.589862			O	110071798	ring finger protein 114 [Source:NCBI gene;Acc:110071798]
[truncated: 17,418 more rows]

## Sheet: stage 12
ZW versus ZZ
Column J: The gene is a DEG: A only at stage 6/7, B only at stage 12, C only at stage 16, D at stages 6/7 and 12, E at stages 12 and 16, F at stages 6/7 and 16, G at stages 6/7, 12 and 16
Column K: see Figure S1D for explanation of the letters
Ensembl gene ID	Gene name	baseMean	log2FoldChange	lfcSE	stat	pvalue	padj	significantly more highly expressed in	Venn Figure 1C	Venn Figure S1C	NCBI_geneID	gene_description
ENSPVIG00000020222	NKX3-1	614.862	-7.17977	0.375667	-19.112	2.00476e-81	3.64806e-77	ZZ	G	C	110072236	NK3 homeobox 1 [Source:NCBI gene;Acc:110072236]
ENSPVIG00000024938	CYP19A1	1692.09	9.03303	0.554419	16.2928	1.11079e-59	1.01065e-55	ZW	G	F	110077216	aromatase [Source:NCBI gene;Acc:110077216]
ENSPVIG00000015705	HSD17B3	1840.25	-8.1183	0.549758	-14.767	2.38983e-49	1.44959e-45	ZZ	G	C	110084176	hydroxysteroid 17-beta dehydrogenase 3 [Source:NCBI gene;Acc:110084176]
ENSPVIG00000019420		897.338	-5.63872	0.396454	-14.2229	6.60663e-46	3.00552e-42	ZZ	G	C
ENSPVIG00000012375	TIAM2	829.799	-3.96081	0.296613	-13.3535	1.13058e-40	4.11463e-37	ZZ	G	F	110082992	TIAM Rac1 associated GEF 2 [Source:NCBI gene;Acc:110082992]
ENSPVIG00000010138	CBX4	472.855	-1.97887	0.149157	-13.267	3.59627e-40	1.09069e-36	ZZ	E	B		chromobox 4 [Source:HGNC Symbol;Acc:HGNC:1554]
ENSPVIG00000007252	PLCB1	665.128	-4.16338	0.339162	-12.2755	1.22635e-34	3.18799e-31	ZZ	G	C	110087370	phospholipase C beta 1 [Source:NCBI gene;Acc:110087370]
ENSPVIG00000012245	TENT5A	877.221	-4.40825	0.362791	-12.1509	5.67242e-34	1.29026e-30	ZZ	G	C	110080745	terminal nucleotidyltransferase 5A [Source:NCBI gene;Acc:110080745]
ENSPVIG00000019713		137.361	-4.86511	0.408918	-11.8975	1.21941e-32	2.46551e-29	ZZ	G	C	110074603	group 10 secretory phospholipase A2-like [Source:NCBI gene;Acc:110074603]
ENSPVIG00000006102		684.873	-4.54371	0.385239	-11.7945	4.16656e-32	7.58189e-29	ZZ	E	B	110078654	heat shock protein family B (small) member 2 [Source:NCBI gene;Acc:110078654]
ENSPVIG00000021581	C2CD4D	67.7699	-5.53334	0.474878	-11.6521	2.2379e-31	3.7021e-28	ZZ	E	B	110081446	C2 calcium dependent domain containing 4D [Source:NCBI gene;Acc:110081446]
ENSPVIG00000000740	PLS1	232.25	-4.54483	0.395126	-11.5022	1.28554e-30	1.94941e-27	ZZ	G	F	110083528	plastin 1 [Source:NCBI gene;Acc:110083528]
ENSPVIG00000017818	MET	594.556	-4.80037	0.42619	-11.2635	1.98768e-29	2.7823e-26	ZZ	G	C	110077032	MET proto-oncogene, receptor tyrosine kinase [Source:NCBI gene;Acc:110077032]
ENSPVIG00000010873		677.232	-3.87374	0.344137	-11.2564	2.15438e-29	2.80023e-26	ZZ	G	C
ENSPVIG00000008173		1527.72	-4.56966	0.415468	-10.9988	3.87128e-28	4.69638e-25	ZZ	G	C
ENSPVIG00000010466	FMOD	2966.07	-5.24855	0.479601	-10.9436	7.1325e-28	8.11189e-25	ZZ	G	C	110080742	fibromodulin [Source:NCBI gene;Acc:110080742]
ENSPVIG00000005953		19235.8	-4.69247	0.462908	-10.137	3.78732e-24	4.05399e-21	ZZ	G	C	110072647	anti-Mullerian hormone [Source:NCBI gene;Acc:110072647]
ENSPVIG00000020458	VEPH1	161.375	-4.83131	0.488745	-9.88513	4.82956e-23	4.88241e-20	ZZ	G	C	110078065	ventricular zone expressed PH domain containing 1 [Source:NCBI gene;Acc:110078065]
ENSPVIG00000016368	LEF1	2346.46	2.64052	0.268853	9.82143	9.10408e-23	8.71931e-20	ZW	E	E	110080460	lymphoid enhancer binding factor 1 [Source:NCBI gene;Acc:110080460]
ENSPVIG00000016476	MICAL2	872.146	-3.16996	0.323015	-9.81366	9.83373e-23	8.94722e-20	ZZ	G	F	110080915	microtubule associated monooxygenase, calponin and LIM domain containing 2 [Source:NCBI gene;Acc:110080915]
ENSPVIG00000009902	PSTPIP2	1268.59	-3.75804	0.390083	-9.63396	5.74704e-22	4.97994e-19	ZZ	G	C	110085935	proline-serine-threonine phosphatase interacting protein 2 [Source:NCBI gene;Acc:110085935]
ENSPVIG00000023463	S100A1	3814.25	-4.77357	0.498458	-9.57668	1.0021e-21	8.28871e-19	ZZ	E	E	110088467	S100 calcium binding protein A1 [Source:NCBI gene;Acc:110088467]
ENSPVIG00000002728	RHCG	1515.36	-5.95444	0.624988	-9.52728	1.61461e-21	1.27744e-18	ZZ	G	C	110072932	Rh family C glycoprotein [Source:NCBI gene;Acc:110072932]
ENSPVIG00000017106	AQP3	799.157	5.62641	0.591013	9.51993	1.73293e-21	1.31393e-18	ZW	E	E	110080477	aquaporin 3 (Gill blood group) [Source:NCBI gene;Acc:110080477]
ENSPVIG00000003877		965.224	-4.0759	0.429015	-9.5006	2.08677e-21	1.47397e-18	ZZ	E	E	110085852	myosin heavy chain 15 [Source:NCBI gene;Acc:110085852]
ENSPVIG00000013189	GRID1	345.408	3.00975	0.316827	9.49965	2.10601e-21	1.47397e-18	ZW	G	C	110087527	glutamate receptor ionotropic, delta-1-like [Source:NCBI gene;Acc:110087527]
ENSPVIG00000014501	SOX8	178.951	-4.60944	0.48886	-9.42896	4.14168e-21	2.79134e-18	ZZ	E	B	110085604	SRY-box transcription factor 8 [Source:NCBI gene;Acc:110085604]
ENSPVIG00000024937	GLDN	381.152	4.18784	0.449621	9.31415	1.22928e-20	7.98898e-18	ZW	E	B	110077207	gliomedin [Source:NCBI gene;Acc:110077207]
ENSPVIG00000016966	LGALS12	1125.59	-3.77325	0.40651	-9.28206	1.66227e-20	1.04304e-17	ZZ	G	C	110090220	galectin 12 [Source:NCBI gene;Acc:110090220]
ENSPVIG00000022217	IRF7	159.123	3.87638	0.42562	9.1076	8.42261e-20	5.10887e-17	ZW	E	E	110074187	interferon regulatory factor 7 [Source:NCBI gene;Acc:110074187]
ENSPVIG00000015734	GAS2L3	463.42	-2.80454	0.310202	-9.04101	1.55227e-19	9.11185e-17	ZZ	G	C	110084201	growth arrest specific 2 like 3 [Source:NCBI gene;Acc:110084201]
ENSPVIG00000015254	PDZRN3	494.963	2.39481	0.266906	8.97247	2.89946e-19	1.6488e-16	ZW	E	B	110077712	PDZ domain containing ring finger 3 [Source:NCBI gene;Acc:110077712]
ENSPVIG00000003750	ARX	1738.25	2.53471	0.287053	8.83013	1.0455e-18	5.76514e-16	ZW	E	E	110083213	aristaless related homeobox [Source:NCBI gene;Acc:110083213]
ENSPVIG00000024702		798.158	-3.21184	0.366804	-8.75627	2.01812e-18	1.08011e-15	ZZ	G	C	110088642	spermatogenesis associated 13 [Source:NCBI gene;Acc:110088642]
ENSPVIG00000018869	ARRDC1	333.791	-2.26234	0.26011	-8.69765	3.38835e-18	1.76165e-15	ZZ	E	B	110089802	arrestin domain containing 1 [Source:NCBI gene;Acc:110089802]
ENSPVIG00000024316		660.113	-6.05947	0.699283	-8.66526	4.50466e-18	2.27698e-15	ZZ	G	F	110071205	gametocyte-specific factor 1-like [Source:NCBI gene;Acc:110071205]
ENSPVIG00000016527	KRT23	906.262	3.65255	0.421936	8.65663	4.85927e-18	2.38984e-15	ZW	E	B	110074859	keratin, type I cytoskeletal 23-like [Source:NCBI gene;Acc:110074859]
ENSPVIG00000005713	HK1	1254.01	-1.54376	0.180276	-8.56331	1.09675e-17	5.25201e-15	ZZ	G	C	110086784	hexokinase-1 [Source:NCBI gene;Acc:110086784]
ENSPVIG00000025587	FOXL2	56.2459	7.89651	0.930435	8.4869	2.12229e-17	9.90238e-15	ZW	G	C		forkhead box L2 [Source:HGNC Symbol;Acc:HGNC:1092]
ENSPVIG00000003270		1592.01	3.18515	0.376728	8.45477	2.79648e-17	1.27219e-14	ZW	E	B	110090687	cell surface glycoprotein MUC18-like [Source:NCBI gene;Acc:110090687]
ENSPVIG00000009857		346.261	-2.17999	0.263229	-8.28174	1.21387e-16	5.3875e-14	ZZ	E	B	110091429	catenin delta-2-like [Source:NCBI gene;Acc:110091429]
ENSPVIG00000002361		78.2139	-2.61153	0.318515	-8.19907	2.4225e-16	1.04958e-13	ZZ	G	F	110072376	protein phosphatase, Mg2+/Mn2+ dependent 1J [Source:NCBI gene;Acc:110072376]
ENSPVIG00000022315	MYL9	2647.68	-2.87003	0.357488	-8.02833	9.8806e-16	4.18133e-13	ZZ	E	E	110083027	myosin light chain 9 [Source:NCBI gene;Acc:110083027]
ENSPVIG00000022568		17.2986	4.22652	0.527732	8.00883	1.15802e-15	4.78921e-13	ZW	E	B
ENSPVIG00000021290	F3	264.242	-3.98735	0.501453	-7.95158	1.84145e-15	7.44642e-13	ZZ	G	F	110076522	coagulation factor III, tissue factor [Source:NCBI gene;Acc:110076522]
ENSPVIG00000013471		145.026	-4.13343	0.523852	-7.89044	3.0112e-15	1.19119e-12	ZZ	E	E
ENSPVIG00000014446		374.792	-4.97319	0.632609	-7.86139	3.79894e-15	1.47084e-12	ZZ	G	C	110074027	galactosylgalactosylxylosylprotein 3-beta-glucuronosyltransferase 1-like [Source:NCBI gene;Acc:110074027]
ENSPVIG00000009426		155.201	-3.78464	0.483221	-7.83212	4.79713e-15	1.78225e-12	ZZ	G	C	110081834	sulfotransferase family 2B member 1 [Source:NCBI gene;Acc:110081834]
ENSPVIG00000015146	FSHR	266.107	3.78084	0.482739	7.83207	4.79917e-15	1.78225e-12	ZW	E	B	110088908	follicle-stimulating hormone receptor-like [Source:NCBI gene;Acc:110088908]
ENSPVIG00000004027	INSYN2A	91.985	-2.38689	0.30794	-7.75116	9.10551e-15	3.24888e-12	ZZ	G	C	110077910	inhibitory synaptic factor 2A [Source:NCBI gene;Acc:110077910]
ENSPVIG00000000514	CRH	334.074	5.75831	0.74281	7.75206	9.04121e-15	3.24888e-12	ZW	E	E	110089701	corticotropin releasing hormone [Source:NCBI gene;Acc:110089701]
ENSPVIG00000023967	PCP4	152.404	4.91757	0.63972	7.68707	1.50548e-14	5.2683e-12	ZW	E	E	110076815	Purkinje cell protein 4 [Source:NCBI gene;Acc:110076815]
ENSPVIG00000024375		162.422	2.61379	0.340757	7.67054	1.71274e-14	5.88051e-12	ZW	G	C	110071748	LIM homeobox transcription factor 1-alpha-like [Source:NCBI gene;Acc:110071748]
ENSPVIG00000005015		624.518	-3.2865	0.431408	-7.61807	2.57494e-14	8.67707e-12	ZZ	E	E	110083977	alcohol dehydrogenase 1B-like [Source:NCBI gene;Acc:110083977]
ENSPVIG00000003512	ARHGAP28	357.805	2.83406	0.375179	7.55389	4.2246e-14	1.39773e-11	ZW	E	B	110078891	Rho GTPase activating protein 28 [Source:NCBI gene;Acc:110078891]
ENSPVIG00000001636	TGIF1	843.142	-2.37558	0.314839	-7.54538	4.50958e-14	1.46537e-11	ZZ	E	E	110079442	TGFB induced factor homeobox 1 [Source:NCBI gene;Acc:110079442]
ENSPVIG00000019203	FRZB	753.952	-3.14313	0.416853	-7.54014	4.69455e-14	1.49872e-11	ZZ	G	C	110086680	frizzled related protein [Source:NCBI gene;Acc:110086680]
ENSPVIG00000006937	AMHR2	1951.34	2.58739	0.344246	7.5161	5.64335e-14	1.77055e-11	ZW	E	E	110074443	anti-Mullerian hormone receptor type 2 [Source:NCBI gene;Acc:110074443]
ENSPVIG00000004184	RFTN2	1278.02	-2.74865	0.37063	-7.41615	1.20575e-13	3.71881e-11	ZZ	G	C	110079882	raftlin family member 2 [Source:NCBI gene;Acc:110079882]
ENSPVIG00000017684	SOX9	2300.05	-3.81935	0.51764	-7.37839	1.60216e-13	4.85907e-11	ZZ	E	B	110077802	SRY-box transcription factor 9 [Source:NCBI gene;Acc:110077802]
ENSPVIG00000022373	DDIT4	12331.3	2.14504	0.291953	7.34721	2.02384e-13	6.03734e-11	ZW	E	B	110073708	DNA damage inducible transcript 4 [Source:NCBI gene;Acc:110073708]
ENSPVIG00000017774	TPST2	921.608	2.243	0.305777	7.33542	2.21032e-13	6.48728e-11	ZW	E	E	110083448	tyrosylprotein sulfotransferase 2 [Source:NCBI gene;Acc:110083448]
ENSPVIG00000017475	ITM2C	705.561	-3.7154	0.507858	-7.31582	2.55817e-13	7.38905e-11	ZZ	G	C	110083395	integral membrane protein 2C [Source:NCBI gene;Acc:110083395]
ENSPVIG00000015281	PLCL2	204.168	1.62854	0.223366	7.29091	3.07879e-13	8.75386e-11	ZW	E	B	110072052	phospholipase C like 2 [Source:NCBI gene;Acc:110072052]
ENSPVIG00000009119		303.414	-3.13419	0.433572	-7.22877	4.87384e-13	1.36445e-10	ZZ	G	C	110081741	MISP family member 3 [Source:NCBI gene;Acc:110081741]
ENSPVIG00000010209	KIFC3	682.588	-2.39059	0.332205	-7.19614	6.19404e-13	1.69004e-10	ZZ	E	E	110081321	kinesin family member C3 [Source:NCBI gene;Acc:110081321]
ENSPVIG00000025711	LHX2	668.49	3.39162	0.471352	7.19551	6.22262e-13	1.69004e-10	ZW	E	B	110078790	LIM homeobox 2 [Source:NCBI gene;Acc:110078790]
ENSPVIG00000015444		1011.97	-3.72278	0.518509	-7.17978	6.98247e-13	1.86853e-10	ZZ	G	C	110078568	trans-1,2-dihydrobenzene-1,2-diol dehydrogenase-like [Source:NCBI gene;Acc:110078568]
ENSPVIG00000001230	BRINP3	405.513	2.74045	0.382038	7.17323	7.32499e-13	1.93178e-10	ZW	E	E	110077438	BMP/retinoic acid inducible neural specific 3 [Source:NCBI gene;Acc:110077438]
ENSPVIG00000016376	PAPSS1	2352.9	-1.78394	0.249699	-7.14437	9.04124e-13	2.35034e-10	ZZ	E	B	110080470	3'-phosphoadenosine 5'-phosphosulfate synthase 1 [Source:NCBI gene;Acc:110080470]
ENSPVIG00000024535	CYP24A1	630.78	3.79289	0.535766	7.07939	1.44791e-12	3.65938e-10	ZW	E	E	110071817	1,25-dihydroxyvitamin D(3) 24-hydroxylase, mitochondrial [Source:NCBI gene;Acc:110071817]
ENSPVIG00000009096		28.0634	6.47278	0.914204	7.08024	1.43908e-12	3.65938e-10	ZW	E	E
ENSPVIG00000015694		138.71	3.90908	0.553451	7.0631	1.62826e-12	4.05882e-10	ZW	E	B	110084179	cryptic protein-like [Source:NCBI gene;Acc:110084179]
ENSPVIG00000011273		402.91	-3.83332	0.545333	-7.02932	2.07542e-12	5.03552e-10	ZZ	E	E	110070405	muellerian-inhibiting factor-like [Source:NCBI gene;Acc:110070405]
ENSPVIG00000017303		236.668	3.23026	0.45943	7.03102	2.05036e-12	5.03552e-10	ZW	E	E	110088946	bactericidal permeability-increasing protein-like [Source:NCBI gene;Acc:110088946]
ENSPVIG00000004299	RAP1GDS1	1040.86	1.38641	0.198167	6.99614	2.63105e-12	6.29962e-10	ZW	G	F	110083968	Rap1 GTPase-GDP dissociation stimulator 1 [Source:NCBI gene;Acc:110083968]
ENSPVIG00000019844	SEC14L1	1451.78	-1.38226	0.197771	-6.98918	2.765e-12	6.53439e-10	ZZ	E	E	110075084	SEC14 like lipid binding 1 [Source:NCBI gene;Acc:110075084]
ENSPVIG00000000690		565.857	-2.45446	0.351467	-6.98347	2.87979e-12	6.7184e-10	ZZ	E	E
ENSPVIG00000021287	SLC44A3	239.034	-2.67824	0.385775	-6.9425	3.85219e-12	8.87319e-10	ZZ	G	C	110076506	solute carrier family 44 member 3 [Source:NCBI gene;Acc:110076506]
ENSPVIG00000024659	TLE4	734.41	-1.47345	0.212983	-6.91813	4.57633e-12	1.04094e-09	ZZ	E	E	110075998	TLE family member 4, transcriptional corepressor [Source:NCBI gene;Acc:110075998]
ENSPVIG00000013629	PIK3R6	117.35	-3.42251	0.495496	-6.90724	4.94161e-12	1.11015e-09	ZZ	G	F	110080433	phosphoinositide-3-kinase regulatory subunit 6 [Source:NCBI gene;Acc:110080433]
ENSPVIG00000018923		354.039	1.87912	0.273203	6.87813	6.06415e-12	1.34572e-09	ZW	E	B	110074978	uncharacterized LOC110074978 [Source:NCBI gene;Acc:110074978]
ENSPVIG00000025042	CLINT1	977.907	-1.39572	0.203143	-6.87063	6.39176e-12	1.40134e-09	ZZ	E	E	110077819	clathrin interactor 1 [Source:NCBI gene;Acc:110077819]
ENSPVIG00000019988	LRRC31	74.1053	-5.2252	0.761242	-6.86405	6.69362e-12	1.45004e-09	ZZ	G	C	110079063	leucine rich repeat containing 31 [Source:NCBI gene;Acc:110079063]
ENSPVIG00000016864	SOX5	217.638	-1.71434	0.250316	-6.84869	7.4528e-12	1.59551e-09	ZZ	E	B	110087971	SRY-box transcription factor 5 [Source:NCBI gene;Acc:110087971]
ENSPVIG00000022112	USP6NL	324.306	-2.48319	0.364678	-6.80928	9.80863e-12	2.07544e-09	ZZ	E	E	110083000	USP6 N-terminal like [Source:NCBI gene;Acc:110083000]
ENSPVIG00000010423		11555.2	-2.00756	0.294986	-6.80562	1.00614e-11	2.10444e-09	ZZ	G	C	110085446	tight junction protein 2 [Source:NCBI gene;Acc:110085446]
ENSPVIG00000013643	MAPK8IP1	330.519	-1.63422	0.240403	-6.79784	1.06202e-11	2.17248e-09	ZZ	E	B	110081651	mitogen-activated protein kinase 8 interacting protein 1 [Source:NCBI gene;Acc:110081651]
ENSPVIG00000007477		359.688	3.45654	0.508481	6.79777	1.06254e-11	2.17248e-09	ZW	G	C	110091229	ras-related protein Rab-11A-like [Source:NCBI gene;Acc:110091229]
ENSPVIG00000016999		4413.11	-2.51577	0.371576	-6.77056	1.28286e-11	2.5938e-09	ZZ	E	B	110090242	glutathione S-transferase 3-like [Source:NCBI gene;Acc:110090242]
ENSPVIG00000018154	CHST9	129.076	-2.4026	0.356248	-6.74417	1.53905e-11	3.07759e-09	ZZ	E	B	110074922	carbohydrate sulfotransferase 9 [Source:NCBI gene;Acc:110074922]
ENSPVIG00000009470	EMP3	358.953	-1.99437	0.295929	-6.73935	1.59101e-11	3.14692e-09	ZZ	G	C	110081864	epithelial membrane protein 3 [Source:NCBI gene;Acc:110081864]
ENSPVIG00000016288	GSDME	409.067	-1.75998	0.262106	-6.71478	1.8835e-11	3.64617e-09	ZZ	E	B	110072539	gasdermin E [Source:NCBI gene;Acc:110072539]
ENSPVIG00000004778		27.034	3.85592	0.574185	6.71546	1.87469e-11	3.64617e-09	ZW	E	E
ENSPVIG00000009595	ZYX	3061.61	1.43026	0.213084	6.71219	1.91721e-11	3.67236e-09	ZW	E	B	110091405	zyxin [Source:NCBI gene;Acc:110091405]
ENSPVIG00000005060	MLIP	42.097	-4.28642	0.642059	-6.67605	2.45476e-11	4.65305e-09	ZZ	E	B	110073011	muscular LMNA interacting protein [Source:NCBI gene;Acc:110073011]
ENSPVIG00000006950	CDA	232.915	2.78746	0.417814	6.67152	2.53161e-11	4.74926e-09	ZW	G	C	110070863	cytidine deaminase [Source:NCBI gene;Acc:110070863]
ENSPVIG00000015805	PLPPR1	316.624	2.48436	0.373202	6.65688	2.79698e-11	5.19354e-09	ZW	E	E	110077752	phospholipid phosphatase related 1 [Source:NCBI gene;Acc:110077752]
ENSPVIG00000013818	CYP17A1	57.421	7.04383	1.06002	6.64502	3.0318e-11	5.5727e-09	ZW	B	N	110077624	steroid 17-alpha-hydroxylase/17,20 lyase [Source:NCBI gene;Acc:110077624]
ENSPVIG00000005250	MPP1	3109.98	2.18	0.328171	6.64289	3.07601e-11	5.59741e-09	ZW	E	B	110084938	membrane palmitoylated protein 1 [Source:NCBI gene;Acc:110084938]
ENSPVIG00000022336	ERMN	91.5412	-3.75635	0.567744	-6.61628	3.68359e-11	6.63667e-09	ZZ	E	B		ermin [Source:HGNC Symbol;Acc:HGNC:29208]
ENSPVIG00000008396		31.4527	4.42423	0.671353	6.59001	4.39784e-11	7.84584e-09	ZW	E	B	110070982	alpha-tectorin-like [Source:NCBI gene;Acc:110070982]
ENSPVIG00000004321	ALDH1A3	222.293	-3.75971	0.57097	-6.58478	4.55567e-11	7.97112e-09	ZZ	G	F	110072975	aldehyde dehydrogenase 1 family member A3 [Source:NCBI gene;Acc:110072975]
ENSPVIG00000013678	KIAA1324L	174.262	3.28342	0.498603	6.58524	4.54146e-11	7.97112e-09	ZW	E	B		KIAA1324 like [Source:HGNC Symbol;Acc:HGNC:21945]
ENSPVIG00000022547	PRKAA2	89.2847	-2.76174	0.420102	-6.57398	4.89868e-11	8.48964e-09	ZZ	E	E	110077130	protein kinase AMP-activated catalytic subunit alpha 2 [Source:NCBI gene;Acc:110077130]
ENSPVIG00000010975	CDO1	785.405	-3.39015	0.516577	-6.56272	5.28366e-11	9.07044e-09	ZZ	G	C	110072047	cysteine dioxygenase type 1 [Source:NCBI gene;Acc:110072047]
ENSPVIG00000012836	CCDC170	229.737	-2.45773	0.37458	-6.56131	5.33387e-11	9.07106e-09	ZZ	E	B	110085375	coiled-coil domain containing 170 [Source:NCBI gene;Acc:110085375]
ENSPVIG00000015693	LRRC2	57.0518	7.74541	1.18207	6.55239	5.66216e-11	9.54022e-09	ZW	E	E	110084186	leucine rich repeat containing 2 [Source:NCBI gene;Acc:110084186]
ENSPVIG00000014366	TNS4	51.4945	3.31214	0.505988	6.5459	5.9139e-11	9.87295e-09	ZW	E	E	110085577	tensin 4 [Source:NCBI gene;Acc:110085577]
ENSPVIG00000010217	CNGB1	81.4425	-2.75356	0.420963	-6.54109	6.10741e-11	1.01033e-08	ZZ	D	M	110081338	cyclic nucleotide gated channel subunit beta 1 [Source:NCBI gene;Acc:110081338]
ENSPVIG00000017156		53.5102	3.50871	0.538221	6.51909	7.07373e-11	1.15965e-08	ZW	E	B
ENSPVIG00000018232	MAP3K21	655.897	-2.49805	0.383321	-6.51686	7.17947e-11	1.16647e-08	ZZ	G	F	110075498	mitogen-activated protein kinase kinase kinase 21 [Source:NCBI gene;Acc:110075498]
ENSPVIG00000006935	CFAP45	3372	-1.51899	0.234975	-6.46447	1.01657e-10	1.63704e-08	ZZ	E	E	110083755, 110083744	cilia and flagella associated protein 45 [Source:NCBI gene;Acc:110083744]
ENSPVIG00000011751		64.0842	-2.80597	0.436349	-6.43058	1.27121e-10	2.02914e-08	ZZ	G	C	110080397	eva-1 homolog C [Source:NCBI gene;Acc:110080397]
ENSPVIG00000003832	GADD45A	1045.24	2.12973	0.332162	6.41172	1.43889e-10	2.27683e-08	ZW	E	E	110079870	growth arrest and DNA damage inducible alpha [Source:NCBI gene;Acc:110079870]
ENSPVIG00000016692	SH3BP4	1005.42	-1.15752	0.180788	-6.40265	1.52707e-10	2.39552e-08	ZZ	G	C	110086100	SH3 domain binding protein 4 [Source:NCBI gene;Acc:110086100]
ENSPVIG00000015057	TSHZ3	575.845	1.66269	0.260158	6.39106	1.64736e-10	2.56214e-08	ZW	E	E	110082026	teashirt zinc finger homeobox 3 [Source:NCBI gene;Acc:110082026]
ENSPVIG00000015962	GABRE	73.1097	2.975	0.466183	6.38163	1.75214e-10	2.70201e-08	ZW	B	G	110080132	gamma-aminobutyric acid receptor subunit gamma-4 [Source:NCBI gene;Acc:110080132]
ENSPVIG00000010468	PRELP	120.395	-4.18635	0.65625	-6.3792	1.78017e-10	2.72217e-08	ZZ	E	E	110080761	proline and arginine rich end leucine rich repeat protein [Source:NCBI gene;Acc:110080761]
ENSPVIG00000023893	ALX1	645.28	2.22059	0.348364	6.37435	1.83746e-10	2.78635e-08	ZW	G	F	110070266	ALX homeobox 1 [Source:NCBI gene;Acc:110070266]
ENSPVIG00000002450	KYAT3	713.661	-2.16534	0.339771	-6.37295	1.85431e-10	2.78867e-08	ZZ	E	E	110079452	kynurenine aminotransferase 3 [Source:NCBI gene;Acc:110079452]
ENSPVIG00000001963	SMOC2	83.7874	-3.00107	0.471807	-6.36079	2.00712e-10	2.98562e-08	ZZ	E	B	110083062	SPARC related modular calcium binding 2 [Source:NCBI gene;Acc:110083062]
ENSPVIG00000025290	NCAM2	101.813	2.59913	0.408671	6.35996	2.01809e-10	2.98562e-08	ZW	E	B	110076984	neural cell adhesion molecule 2 [Source:NCBI gene;Acc:110076984]
ENSPVIG00000017993	LRRC38	191.782	2.62466	0.415235	6.32089	2.60058e-10	3.81635e-08	ZW	E	E	110072712	leucine rich repeat containing 38 [Source:NCBI gene;Acc:110072712]
ENSPVIG00000014397	DCLK1	271.23	-2.10272	0.332967	-6.31512	2.69959e-10	3.92996e-08	ZZ	G	C	110074014	doublecortin like kinase 1 [Source:NCBI gene;Acc:110074014]
ENSPVIG00000013176		198.715	-2.92373	0.463567	-6.30703	2.84447e-10	4.08206e-08	ZZ	E	B	110087513	retbindin [Source:NCBI gene;Acc:110087513]
ENSPVIG00000017866	PDGFA	5197.63	-1.80877	0.286797	-6.30678	2.84894e-10	4.08206e-08	ZZ	E	B	110090337	platelet derived growth factor subunit A [Source:NCBI gene;Acc:110090337]
ENSPVIG00000015284	RFTN1	457.593	2.32649	0.369237	6.30081	2.96094e-10	4.20939e-08	ZW	G	F	110072095	raftlin, lipid raft linker 1 [Source:NCBI gene;Acc:110072095]
ENSPVIG00000023242	SH3KBP1	842.238	-1.12445	0.178498	-6.29951	2.9859e-10	4.21197e-08	ZZ	G	C	110076718	SH3 domain containing kinase binding protein 1 [Source:NCBI gene;Acc:110076718]
ENSPVIG00000014380	FGFR3	159.886	-2.39282	0.381774	-6.26765	3.66548e-10	5.13083e-08	ZZ	E	B	110085587	fibroblast growth factor receptor 3 [Source:NCBI gene;Acc:110085587]
ENSPVIG00000024317	NCKAP1L	353.513	-2.44983	0.392593	-6.24012	4.37231e-10	6.07351e-08	ZZ	D	H	110071189	NCK associated protein 1 like [Source:NCBI gene;Acc:110071189]
ENSPVIG00000010604		114.812	-2.89723	0.4654	-6.22524	4.80834e-10	6.62859e-08	ZZ	E	E	110069865	toll-like receptor 2 [Source:NCBI gene;Acc:110069865]
ENSPVIG00000015993	PLP1	877.447	-2.91135	0.468834	-6.20976	5.30669e-10	7.26059e-08	ZZ	G	C	110080183	proteolipid protein 1 [Source:NCBI gene;Acc:110080183]
ENSPVIG00000012588	CNMD	572.424	-3.4299	0.552485	-6.20814	5.36161e-10	7.28099e-08	ZZ	G	F	110084680	chondromodulin [Source:NCBI gene;Acc:110084680]
ENSPVIG00000022723		481.951	2.5861	0.417468	6.19473	5.83857e-10	7.86997e-08	ZW	E	B	110082559	retinol dehydrogenase 12-like [Source:NCBI gene;Acc:110082559]
ENSPVIG00000000575	CNTN1	247.246	-3.8087	0.616473	-6.17821	6.48325e-10	8.67469e-08	ZZ	G	C	110082138	contactin 1 [Source:NCBI gene;Acc:110082138]
ENSPVIG00000021943	GCNT7	44.8156	-3.90379	0.632377	-6.17321	6.69191e-10	8.88851e-08	ZZ	G	F	110081091	glucosaminyl (N-acetyl) transferase family member 7 [Source:NCBI gene;Acc:110081091]
ENSPVIG00000021714		68.1314	-2.88448	0.467698	-6.16739	6.94244e-10	9.08861e-08	ZZ	E	E
ENSPVIG00000005386	OSR1	1039.69	2.13377	0.345915	6.16849	6.89458e-10	9.08861e-08	ZW	E	B	110074228	odd-skipped related transcription factor 1 [Source:NCBI gene;Acc:110074228]
ENSPVIG00000005581	TRPM3	156.122	-3.49332	0.566681	-6.16452	7.06984e-10	9.18928e-08	ZZ	E	B	110081700	transient receptor potential cation channel subfamily M member 3 [Source:NCBI gene;Acc:110081700]
ENSPVIG00000017627	DHH	81.6453	-2.80267	0.455343	-6.15507	7.50432e-10	9.66683e-08	ZZ	E	E	110073642	desert hedgehog signaling molecule [Source:NCBI gene;Acc:110073642]
ENSPVIG00000022357		100.521	3.06484	0.498005	6.15425	7.5435e-10	9.66683e-08	ZW	B	N	110073674	microsomal triglyceride transfer protein large subunit-like [Source:NCBI gene;Acc:110073674]
ENSPVIG00000000052	C17orf75	317.754	-1.53001	0.24983	-6.1242	9.11386e-10	1.15402e-07	ZZ	E	E	110073817	chromosome unknown C17orf75 homolog [Source:NCBI gene;Acc:110073817]
ENSPVIG00000000712	TCF24	105.434	3.47741	0.567844	6.12388	9.13219e-10	1.15402e-07	ZW	E	E		transcription factor 24 [Source:HGNC Symbol;Acc:HGNC:32275]
ENSPVIG00000023225	SMS	657.636	-2.26194	0.369952	-6.11414	9.7077e-10	1.21828e-07	ZZ	E	E	110076724	spermine synthase [Source:NCBI gene;Acc:110076724]
ENSPVIG00000004176	PLCL1	1123.03	-1.58955	0.260041	-6.11267	9.79754e-10	1.22114e-07	ZZ	E	B	110079884	phospholipase C like 1 (inactive) [Source:NCBI gene;Acc:110079884]
ENSPVIG00000015704		153.547	-3.06253	0.501964	-6.10109	1.05346e-09	1.30406e-07	ZZ	G	F	110084175	solute carrier family 35 member D2 [Source:NCBI gene;Acc:110084175]
ENSPVIG00000002724	FRMD3	145.179	-3.7004	0.60748	-6.09139	1.11938e-09	1.3763e-07	ZZ	G	C	110089633	FERM domain containing 3 [Source:NCBI gene;Acc:110089633]
ENSPVIG00000013857	NANOS1	613.674	-2.29891	0.377571	-6.08868	1.13846e-09	1.39037e-07	ZZ	E	B		nanos C2HC-type zinc finger 1 [Source:HGNC Symbol;Acc:HGNC:23044]
ENSPVIG00000003071	AGPAT5	456.949	-1.55467	0.255873	-6.07595	1.23257e-09	1.49527e-07	ZZ	G	F	110081249	1-acylglycerol-3-phosphate O-acyltransferase 5 [Source:NCBI gene;Acc:110081249]
ENSPVIG00000017312	BICDL1	227.766	-2.0155	0.331914	-6.07237	1.26038e-09	1.51888e-07	ZZ	E	E	110088959	BICD family like cargo adaptor 1 [Source:NCBI gene;Acc:110088959]
ENSPVIG00000022015	SLC27A6	134.851	-3.07964	0.508333	-6.05832	1.37555e-09	1.64676e-07	ZZ	E	B	110081106	solute carrier family 27 member 6 [Source:NCBI gene;Acc:110081106]
ENSPVIG00000024542		800.156	-4.11996	0.680866	-6.05106	1.43899e-09	1.70034e-07	ZZ	G	F	110071835	glycerol-3-phosphate dehydrogenase 1-like protein [Source:NCBI gene;Acc:110071835]
ENSPVIG00000017212	DHRS3	132.812	2.2902	0.378474	6.05113	1.43834e-09	1.70034e-07	ZW	D	M	110082458	dehydrogenase/reductase 3 [Source:NCBI gene;Acc:110082458]
ENSPVIG00000018137		1015.95	-1.99692	0.330332	-6.04518	1.49244e-09	1.75213e-07	ZZ	E	E
ENSPVIG00000002334	MEGF10	190.925	-2.86677	0.474385	-6.04314	1.51145e-09	1.76307e-07	ZZ	E	B	110077545	multiple EGF like domains 10 [Source:NCBI gene;Acc:110077545]
ENSPVIG00000021941	CASS4	119.801	-3.04749	0.505419	-6.02964	1.64323e-09	1.90457e-07	ZZ	E	B	110081098	Cas scaffold protein family member 4 [Source:NCBI gene;Acc:110081098]
ENSPVIG00000000545	SHANK3	1532.15	-2.08814	0.346702	-6.02287	1.71353e-09	1.96108e-07	ZZ	G	C		SH3 and multiple ankyrin repeat domains 3 [Source:HGNC Symbol;Acc:HGNC:14294]
ENSPVIG00000014495	LMF1	230.476	-2.02319	0.335906	-6.02308	1.71132e-09	1.96108e-07	ZZ	G	C	110085607	lipase maturation factor 1 [Source:NCBI gene;Acc:110085607]
ENSPVIG00000013508	CNTN2	133.935	-3.07569	0.511316	-6.01524	1.79623e-09	2.04287e-07	ZZ	G	F	110080916	contactin 2 [Source:NCBI gene;Acc:110080916]
ENSPVIG00000010379	MYLK3	46.5508	3.17879	0.528852	6.01073	1.84684e-09	2.08739e-07	ZW	E	E	110076324	myosin light chain kinase 3 [Source:NCBI gene;Acc:110076324]
ENSPVIG00000016824	FAM20A	210.116	2.76078	0.459571	6.00731	1.88625e-09	2.11877e-07	ZW	E	E	110077809	FAM20A golgi associated secretory pathway pseudokinase [Source:NCBI gene;Acc:110077809]
ENSPVIG00000010962	KCNN2	50.6182	-1.93016	0.321437	-6.0048	1.91566e-09	2.1386e-07	ZZ	B	N	110072039	potassium calcium-activated channel subfamily N member 2 [Source:NCBI gene;Acc:110072039]
ENSPVIG00000012119	SNAI3	145.64	2.6326	0.438584	6.00249	1.94317e-09	2.15609e-07	ZW	E	E		snail family transcriptional repressor 3 [Source:HGNC Symbol;Acc:HGNC:18411]
ENSPVIG00000012834	ESR1	164.166	-3.34301	0.55984	-5.97136	2.35286e-09	2.59485e-07	ZZ	G	C	110085184	estrogen receptor 1 [Source:NCBI gene;Acc:110085184]
ENSPVIG00000018489	GADD45G	341.596	-1.69108	0.283539	-5.96419	2.45843e-09	2.69494e-07	ZZ	E	E	110080579	growth arrest and DNA damage inducible gamma [Source:NCBI gene;Acc:110080579]
ENSPVIG00000025384	ZNF750	43.5197	3.53588	0.593587	5.95681	2.57214e-09	2.80271e-07	ZW	E	E	110075052	zinc finger protein 750 [Source:NCBI gene;Acc:110075052]
ENSPVIG00000018553	MGAT3	80.6223	-2.23863	0.376348	-5.94829	2.70964e-09	2.93496e-07	ZZ	E	B	110088077	beta-1,4-mannosyl-glycoprotein 4-beta-N-acetylglucosaminyltransferase [Source:NCBI gene;Acc:110088077]
ENSPVIG00000006037	SLC5A11	299.805	-2.9487	0.49768	-5.9249	3.12481e-09	3.36462e-07	ZZ	E	B	110085008	solute carrier family 5 member 11 [Source:NCBI gene;Acc:110085008]
ENSPVIG00000008902	PARP8	228.581	-1.47868	0.250858	-5.8945	3.75827e-09	4.02289e-07	ZZ	E	B	110073918	poly(ADP-ribose) polymerase family member 8 [Source:NCBI gene;Acc:110073918]
ENSPVIG00000001902	FKBP1B	718.267	2.34448	0.398881	5.87763	4.16187e-09	4.42886e-07	ZW	E	B	110076128	FKBP prolyl isomerase 1B [Source:NCBI gene;Acc:110076128]
ENSPVIG00000018118	KCNIP3	34.7809	3.64149	0.623847	5.83716	5.30995e-09	5.61774e-07	ZW	B	N	110072117	potassium voltage-gated channel interacting protein 3 [Source:NCBI gene;Acc:110072117]
ENSPVIG00000004141	SFRP5	281.274	2.7994	0.480257	5.82897	5.57701e-09	5.86618e-07	ZW	E	E	110089176	secreted frizzled related protein 5 [Source:NCBI gene;Acc:110089176]
ENSPVIG00000001532	SUSD3	389.977	-2.22611	0.382243	-5.82381	5.75216e-09	6.01564e-07	ZZ	E	B	110084413	sushi domain containing 3 [Source:NCBI gene;Acc:110084413]
ENSPVIG00000012139	INAVA	173.713	1.98392	0.341494	5.80955	6.26424e-09	6.51373e-07	ZW	E	B	110085300	innate immunity activator [Source:NCBI gene;Acc:110085300]
ENSPVIG00000020209	SAMD14	335.779	1.7678	0.304558	5.80447	6.45712e-09	6.67615e-07	ZW	B	N	110079189	sterile alpha motif domain containing 14 [Source:NCBI gene;Acc:110079189]
ENSPVIG00000025538		520.241	-1.90896	0.329192	-5.79893	6.674e-09	6.78474e-07	ZZ	E	B	110078705	uncharacterized LOC110078705 [Source:NCBI gene;Acc:110078705]
ENSPVIG00000018158	LYPD6B	324.931	-1.83435	0.316303	-5.79934	6.65769e-09	6.78474e-07	ZZ	E	B	110074912	LY6/PLAUR domain containing 6B [Source:NCBI gene;Acc:110074912]
ENSPVIG00000008156	LYN	118.233	2.21452	0.381877	5.79905	6.66916e-09	6.78474e-07	ZW	E	B	110089695	LYN proto-oncogene, Src family tyrosine kinase [Source:NCBI gene;Acc:110089695]
ENSPVIG00000023091		641.881	1.21671	0.209909	5.79636	6.77691e-09	6.85108e-07	ZW	B	N	110079284	transducin-like enhancer protein 1 [Source:NCBI gene;Acc:110079284]
ENSPVIG00000006742	OTOGL	113.627	-3.54377	0.611935	-5.79109	6.9931e-09	7.03058e-07	ZZ	E	B	110084984	otogelin like [Source:NCBI gene;Acc:110084984]
ENSPVIG00000013289		452.026	-1.80411	0.312978	-5.76434	8.19785e-09	8.19649e-07	ZZ	E	B	110090954	clathrin binding box of aftiphilin containing 1 [Source:NCBI gene;Acc:110090954]
ENSPVIG00000013566	PLA2G10	15.8972	3.69393	0.646532	5.71345	1.10707e-08	1.10084e-06	ZW	E	B	110087046	phospholipase A2 group X [Source:NCBI gene;Acc:110087046]
ENSPVIG00000021993	NFIL3	462.383	-1.20917	0.211754	-5.71027	1.12799e-08	1.11555e-06	ZZ	B	G	110081113	nuclear factor, interleukin 3 regulated [Source:NCBI gene;Acc:110081113]
ENSPVIG00000013498	FBLN7	85.4505	-3.75312	0.659603	-5.68996	1.27069e-08	1.24987e-06	ZZ	E	B	110087018	fibulin 7 [Source:NCBI gene;Acc:110087018]
ENSPVIG00000006763		19.3051	-2.89009	0.508715	-5.68117	1.33779e-08	1.3088e-06	ZZ	G	F
ENSPVIG00000013234	CMIP	525.443	1.37447	0.242119	5.67687	1.37185e-08	1.33495e-06	ZW	E	B	110085497	c-Maf inducing protein [Source:NCBI gene;Acc:110085497]
ENSPVIG00000003932	TMEM132C	286.602	2.24051	0.394828	5.67463	1.38985e-08	1.34528e-06	ZW	E	E	110076572	transmembrane protein 132C [Source:NCBI gene;Acc:110076572]
ENSPVIG00000003044	STK38L	272.742	-1.1323	0.200326	-5.65229	1.58325e-08	1.52436e-06	ZZ	E	B	110081236	serine/threonine kinase 38 like [Source:NCBI gene;Acc:110081236]
ENSPVIG00000020113	IRX5	231.924	2.52508	0.449808	5.61368	1.98073e-08	1.89702e-06	ZW	E	E	110082471	iroquois homeobox 5 [Source:NCBI gene;Acc:110082471]
ENSPVIG00000001103	RAB11FIP4	1186.01	-2.27888	0.406328	-5.60847	2.04128e-08	1.94478e-06	ZZ	E	B	110073967	RAB11 family interacting protein 4 [Source:NCBI gene;Acc:110073967]
ENSPVIG00000018136		256.707	-2.20075	0.393466	-5.59323	2.22881e-08	2.10143e-06	ZZ	E	B
ENSPVIG00000005937	RCOR2	662.661	1.09672	0.196076	5.59334	2.22747e-08	2.10143e-06	ZW	B	G	110084972	REST corepressor 2 [Source:NCBI gene;Acc:110084972]
ENSPVIG00000003874		160.005	2.86325	0.512341	5.58856	2.28958e-08	2.1476e-06	ZW	E	E	110071325	17-beta-hydroxysteroid dehydrogenase type 6-like [Source:NCBI gene;Acc:110071325]
ENSPVIG00000008713		29.9138	2.24568	0.402285	5.58231	2.37349e-08	2.21489e-06	ZW	E	B
ENSPVIG00000008032		392.556	-1.94427	0.348737	-5.57517	2.47291e-08	2.29589e-06	ZZ	E	E	110091305	phospholipid phosphatase 3-like [Source:NCBI gene;Acc:110091305]
ENSPVIG00000016412	BZW2	1102.48	-1.2831	0.230201	-5.57383	2.49193e-08	2.30181e-06	ZZ	E	B	110072836	basic leucine zipper and W2 domains 2 [Source:NCBI gene;Acc:110072836]
ENSPVIG00000010490		604.486	-1.75755	0.315599	-5.56895	2.56273e-08	2.35525e-06	ZZ	B	N	110069805	cathepsin W [Source:NCBI gene;Acc:110069805]
ENSPVIG00000019279	OSGIN1	601.936	1.97297	0.354356	5.56776	2.58029e-08	2.35947e-06	ZW	E	B	110085713	oxidative stress induced growth inhibitor 1 [Source:NCBI gene;Acc:110085713]
ENSPVIG00000022463	TTLL10	1211.15	2.72955	0.4914	5.55463	2.78199e-08	2.53119e-06	ZW	E	B	110073273	tubulin tyrosine ligase like 10 [Source:NCBI gene;Acc:110073273]
ENSPVIG00000004610	GREB1	367.445	2.44188	0.440302	5.54593	2.92398e-08	2.64715e-06	ZW	E	B	110083696	growth regulating estrogen receptor binding 1 [Source:NCBI gene;Acc:110083696]
ENSPVIG00000020389	LDLRAD4	417.94	1.14369	0.206679	5.53362	3.13687e-08	2.82582e-06	ZW	G	F	110078040	low density lipoprotein receptor class A domain containing 4 [Source:NCBI gene;Acc:110078040]
ENSPVIG00000019123	LPAR3	57.924	-3.43093	0.620705	-5.52747	3.24877e-08	2.91221e-06	ZZ	G	F	110079734	lysophosphatidic acid receptor 3 [Source:NCBI gene;Acc:110079734]
ENSPVIG00000023630	PDLIM3	316.966	-1.91634	0.347756	-5.51058	3.57646e-08	3.19024e-06	ZZ	G	C	110083703	PDZ and LIM domain 3 [Source:NCBI gene;Acc:110083703]
ENSPVIG00000017044	HSPB7	188.408	-2.33625	0.426832	-5.47346	4.41333e-08	3.91753e-06	ZZ	E	E	110073164	heat shock protein family B (small) member 7 [Source:NCBI gene;Acc:110073164]
ENSPVIG00000010602		9.33977	-3.27317	0.598844	-5.46581	4.60785e-08	4.07034e-06	ZZ	E	E
ENSPVIG00000023250	DYRK3	654.676	-1.32176	0.241879	-5.46455	4.64087e-08	4.07971e-06	ZZ	E	B	110088408	dual specificity tyrosine phosphorylation regulated kinase 3 [Source:NCBI gene;Acc:110088408]
ENSPVIG00000008492		765.926	-1.23168	0.225515	-5.46163	4.71777e-08	4.12737e-06	ZZ	E	E	110090758	kalirin-like [Source:NCBI gene;Acc:110090758]
ENSPVIG00000023465		92.363	-1.88949	0.346031	-5.46047	4.74869e-08	4.13454e-06	ZZ	E	E
ENSPVIG00000021515	ASIC3	56.5679	2.05679	0.376803	5.45852	4.80108e-08	4.16025e-06	ZW	B	N		acid sensing ion channel subunit 3 [Source:HGNC Symbol;Acc:HGNC:101]
ENSPVIG00000015849	AP1G2	113.292	2.94649	0.540074	5.45571	4.87767e-08	4.20658e-06	ZW	E	E	110087821	adaptor related protein complex 1 subunit gamma 2 [Source:NCBI gene;Acc:110087821]
ENSPVIG00000004008	FA2H	16.1201	4.03917	0.741291	5.44884	5.07002e-08	4.35185e-06	ZW	B	N		fatty acid 2-hydroxylase [Source:HGNC Symbol;Acc:HGNC:21197]
ENSPVIG00000021009		987.837	-1.07668	0.197908	-5.44028	5.31967e-08	4.5447e-06	ZZ	E	B	110082880	SEC14 like lipid binding 2 [Source:NCBI gene;Acc:110082880]
ENSPVIG00000006496	IL17RB	112.422	2.4754	0.456755	5.41955	5.97506e-08	5.08076e-06	ZW	E	B	110084517	interleukin 17 receptor B [Source:NCBI gene;Acc:110084517]
ENSPVIG00000019453		54.8425	2.53147	0.467669	5.41295	6.19944e-08	5.24703e-06	ZW	E	B	110080170	Krueppel-like factor 5 [Source:NCBI gene;Acc:110080170]
ENSPVIG00000006710	STK17B	904.702	-1.89621	0.350565	-5.40902	6.33691e-08	5.33855e-06	ZZ	G	F	110079879	serine/threonine kinase 17b [Source:NCBI gene;Acc:110079879]
ENSPVIG00000021573	GPR157	250.147	-1.57163	0.291102	-5.39892	6.70443e-08	5.62214e-06	ZZ	E	E	110073121	G protein-coupled receptor 157 [Source:NCBI gene;Acc:110073121]
ENSPVIG00000023583	SKIDA1	139.164	1.77494	0.329094	5.3934	6.91378e-08	5.7711e-06	ZW	B	G	110083444	SKI/DACH domain containing 1 [Source:NCBI gene;Acc:110083444]
ENSPVIG00000022544	C8B	269.973	-3.83105	0.710629	-5.39108	7.00372e-08	5.81949e-06	ZZ	G	F	110077118	complement C8 beta chain [Source:NCBI gene;Acc:110077118]
ENSPVIG00000018571		296.978	2.14514	0.399231	5.37318	7.73614e-08	6.39884e-06	ZW	E	B	110073192	protein-arginine deiminase type-3-like [Source:NCBI gene;Acc:110073192]
ENSPVIG00000015536		445.983	-1.34718	0.251029	-5.36664	8.02172e-08	6.57528e-06	ZZ	B	G
ENSPVIG00000003076	CXCR4	264.422	2.09859	0.39104	5.36671	8.01876e-08	6.57528e-06	ZW	E	B	110071869	C-X-C motif chemokine receptor 4 [Source:NCBI gene;Acc:110071869]
ENSPVIG00000012003	FRMD6	529.995	-1.57737	0.295023	-5.34658	8.96319e-08	7.31404e-06	ZZ	G	C	110090900	FERM domain containing 6 [Source:NCBI gene;Acc:110090900]
ENSPVIG00000021678	DOCK5	138.245	-3.02552	0.566339	-5.34224	9.18035e-08	7.4578e-06	ZZ	E	E	110089476	dedicator of cytokinesis 5 [Source:NCBI gene;Acc:110089476]
ENSPVIG00000012870	GRM1	11.2172	-3.89819	0.732031	-5.32518	1.00855e-07	8.12062e-06	ZZ	B	G	110088369	glutamate metabotropic receptor 1 [Source:NCBI gene;Acc:110088369]
ENSPVIG00000002360		31.2356	-2.74515	0.515464	-5.32559	1.00626e-07	8.12062e-06	ZZ	G	F
ENSPVIG00000015707	PTCH1	333.539	-1.7111	0.321456	-5.32297	1.02087e-07	8.18359e-06	ZZ	E	B	110084178	patched 1 [Source:NCBI gene;Acc:110084178]
ENSPVIG00000023774	EPN3	268.396	-1.65052	0.310141	-5.32184	1.02725e-07	8.19864e-06	ZZ	E	B	110091156	epsin 3 [Source:NCBI gene;Acc:110091156]
ENSPVIG00000000533	LSP1	1154.26	-1.90414	0.358224	-5.31551	1.06358e-07	8.45149e-06	ZZ	E	B	110076539	lymphocyte specific protein 1 [Source:NCBI gene;Acc:110076539]
ENSPVIG00000015706	ERCC6L2	326.849	-1.17814	0.222031	-5.30618	1.11944e-07	8.8567e-06	ZZ	B	G	110084177	ERCC excision repair 6 like 2 [Source:NCBI gene;Acc:110084177]
ENSPVIG00000015816	ALDOB	1867.22	1.74683	0.329846	5.29588	1.18448e-07	9.33072e-06	ZW	E	B	110077747	aldolase, fructose-bisphosphate B [Source:NCBI gene;Acc:110077747]
ENSPVIG00000019591	SFRP2	1172.31	-2.18378	0.412659	-5.29198	1.20996e-07	9.49036e-06	ZZ	E	B	110072795	secreted frizzled related protein 2 [Source:NCBI gene;Acc:110072795]
ENSPVIG00000024703	AMER2	148.909	-1.99296	0.377428	-5.28036	1.28934e-07	1.00696e-05	ZZ	B	N	110088644	APC membrane recruitment protein 2 [Source:NCBI gene;Acc:110088644]
ENSPVIG00000013390	RBM47	192.168	-2.9687	0.563005	-5.27295	1.3425e-07	1.04399e-05	ZZ	E	E	110075229	RNA binding motif protein 47 [Source:NCBI gene;Acc:110075229]
ENSPVIG00000021432	WNT6	583.028	-2.12574	0.403784	-5.26456	1.40523e-07	1.08352e-05	ZZ	E	B	110078170	Wnt family member 6 [Source:NCBI gene;Acc:110078170]
ENSPVIG00000011629	NR0B2	11.8735	3.81034	0.723719	5.26494	1.40235e-07	1.08352e-05	ZW	E	E	110070516	nuclear receptor subfamily 0 group B member 2 [Source:NCBI gene;Acc:110070516]
ENSPVIG00000013793	CADPS2	654.138	-1.51967	0.289188	-5.25497	1.48051e-07	1.13675e-05	ZZ	E	E	110084067	calcium dependent secretion activator 2 [Source:NCBI gene;Acc:110084067]
ENSPVIG00000000193	PMM1	84.2857	-1.39352	0.265332	-5.25198	1.50469e-07	1.15046e-05	ZZ	B	G	110076055	phosphomannomutase 1 [Source:NCBI gene;Acc:110076055]
ENSPVIG00000007972	SH3TC2	752.395	-1.61966	0.308478	-5.25049	1.51699e-07	1.155e-05	ZZ	E	B	110086193	SH3 domain and tetratricopeptide repeats 2 [Source:NCBI gene;Acc:110086193]
ENSPVIG00000019125		35.1154	5.65296	1.07684	5.2496	1.5243e-07	1.15574e-05	ZW	B	N	110079758	vitellogenin-2-like [Source:NCBI gene;Acc:110079758]
ENSPVIG00000005902		15.1307	-5.2908	1.00937	-5.24169	1.59112e-07	1.20139e-05	ZZ	B	G
ENSPVIG00000017587		354.378	-1.41198	0.269555	-5.23818	1.62169e-07	1.21942e-05	ZZ	G	C	110073583	transmembrane protein 198-like [Source:NCBI gene;Acc:110073583]
ENSPVIG00000016278	NEDD9	388.851	-1.70783	0.326173	-5.23597	1.64117e-07	1.22898e-05	ZZ	E	B	110080868	neural precursor cell expressed, developmentally down-regulated 9 [Source:NCBI gene;Acc:110080868]
ENSPVIG00000005638	PDLIM5	418.668	1.54753	0.295721	5.23309	1.66702e-07	1.24323e-05	ZW	E	B	110081717	PDZ and LIM domain 5 [Source:NCBI gene;Acc:110081717]
ENSPVIG00000006057		17.5734	2.36414	0.453192	5.21665	1.82188e-07	1.35318e-05	ZW	E	E
ENSPVIG00000000206	WIF1	675.634	-2.30078	0.441266	-5.21405	1.84763e-07	1.36672e-05	ZZ	D	H	110075088	WNT inhibitory factor 1 [Source:NCBI gene;Acc:110075088]
ENSPVIG00000008856	SNX18	608.011	-1.51032	0.289733	-5.2128	1.86012e-07	1.36758e-05	ZZ	E	E	110073892	sorting nexin 18 [Source:NCBI gene;Acc:110073892]
ENSPVIG00000016658	ANXA7	1513.48	-1.29024	0.247532	-5.21243	1.86382e-07	1.36758e-05	ZZ	E	E	110077778	annexin A7 [Source:NCBI gene;Acc:110077778]
ENSPVIG00000010689	PIK3IP1	1236.25	-1.56406	0.300339	-5.20766	1.91237e-07	1.39757e-05	ZZ	E	E	110081953	phosphoinositide-3-kinase interacting protein 1 [Source:NCBI gene;Acc:110081953]
ENSPVIG00000010412	DMRT1	996.3	-2.70823	0.52029	-5.20523	1.93758e-07	1.41032e-05	ZZ	G	C	110085460	doublesex and mab-3 related transcription factor 1 [Source:NCBI gene;Acc:110085460]
ENSPVIG00000016819	SCD	156.244	-3.56465	0.686874	-5.18967	2.10664e-07	1.52727e-05	ZZ	E	E	110077770	stearoyl-CoA desaturase [Source:NCBI gene;Acc:110077770]
ENSPVIG00000003360	KCNK12	111.425	1.92626	0.371766	5.18138	2.20249e-07	1.59043e-05	ZW	G	C	110079573	potassium two pore domain channel subfamily K member 12 [Source:NCBI gene;Acc:110079573]
ENSPVIG00000014600		993.256	-1.54272	0.297989	-5.17711	2.25347e-07	1.6208e-05	ZZ	E	B	110085648	carnosine synthase 1 [Source:NCBI gene;Acc:110085648]
ENSPVIG00000002541	CYP26B1	270.337	-2.42741	0.469467	-5.17058	2.33371e-07	1.67191e-05	ZZ	E	E	110079849	cytochrome P450 26B1 [Source:NCBI gene;Acc:110079849]
ENSPVIG00000022984	PATL1	1173.75	-1.00235	0.193992	-5.16698	2.37904e-07	1.6977e-05	ZZ	E	B	110078344	PAT1 homolog 1, processing body mRNA decay factor [Source:NCBI gene;Acc:110078344]
ENSPVIG00000008783		56.9203	1.78052	0.344754	5.16461	2.40942e-07	1.71266e-05	ZW	B	N	110086632	retinoic acid receptor beta [Source:NCBI gene;Acc:110086632]
ENSPVIG00000024203	DENND2B	840.675	1.30298	0.252429	5.16175	2.44652e-07	1.73227e-05	ZW	E	E	110077154	DENN domain containing 2B [Source:NCBI gene;Acc:110077154]
ENSPVIG00000021719	EBF2	150.538	-1.87323	0.363406	-5.15464	2.54114e-07	1.79229e-05	ZZ	E	B	110089479	transcription factor COE2 [Source:NCBI gene;Acc:110089479]
ENSPVIG00000023699	TRPC4	404.017	2.29607	0.446355	5.14405	2.68884e-07	1.88323e-05	ZW	E	B	110090023	transient receptor potential cation channel subfamily C member 4 [Source:NCBI gene;Acc:110090023]
ENSPVIG00000000678	TNN	31.881	2.93888	0.571333	5.14391	2.69077e-07	1.88323e-05	ZW	B	N	110081656	tenascin N [Source:NCBI gene;Acc:110081656]
ENSPVIG00000019035	MYO1D	690.444	-1.61994	0.315468	-5.13504	2.8208e-07	1.96667e-05	ZZ	E	E	110081393	myosin ID [Source:NCBI gene;Acc:110081393]
ENSPVIG00000023800	CDK17	671.841	-1.44574	0.281751	-5.13129	2.87767e-07	1.99733e-05	ZZ	B	N	110091379	cyclin dependent kinase 17 [Source:NCBI gene;Acc:110091379]
ENSPVIG00000022800	TMEFF2	149.246	2.03127	0.395905	5.1307	2.88673e-07	1.99733e-05	ZW	E	E	110088319	transmembrane protein with EGF like and two follistatin like domains 2 [Source:NCBI gene;Acc:110088319]
ENSPVIG00000016261	DSP	5062.61	2.05274	0.400161	5.12977	2.90091e-07	1.99954e-05	ZW	E	B	110080857	desmoplakin [Source:NCBI gene;Acc:110080857]
ENSPVIG00000024407	EYA2	352.485	1.5589	0.304434	5.12063	3.0451e-07	2.09101e-05	ZW	G	C	110071783	EYA transcriptional coactivator and phosphatase 2 [Source:NCBI gene;Acc:110071783]
ENSPVIG00000022072	SEPTIN10	324.418	1.77387	0.346622	5.11759	3.0947e-07	2.11708e-05	ZW	E	E	110074117	septin 10 [Source:NCBI gene;Acc:110074117]
ENSPVIG00000017595		25.0118	2.43688	0.477081	5.10789	3.25776e-07	2.22028e-05	ZW	E	B
ENSPVIG00000014705		115.812	2.19695	0.430475	5.10356	3.33329e-07	2.26328e-05	ZW	E	B	110087579	collagen type XX alpha 1 chain [Source:NCBI gene;Acc:110087579]
ENSPVIG00000000153		433.607	1.51225	0.296425	5.10163	3.36735e-07	2.2779e-05	ZW	E	B	110077436	monoacylglycerol O-acyltransferase 3 [Source:NCBI gene;Acc:110077436]
ENSPVIG00000020749	FAM189B	73.8475	2.02901	0.397772	5.10093	3.37994e-07	2.27795e-05	ZW	E	E	110080957	family with sequence similarity 189 member B [Source:NCBI gene;Acc:110080957]
ENSPVIG00000004342	SEMA3E	716.634	2.77964	0.545582	5.09482	3.4907e-07	2.34392e-05	ZW	E	E	110089208	semaphorin 3E [Source:NCBI gene;Acc:110089208]
ENSPVIG00000015192	LRRN1	311.361	-2.23078	0.43863	-5.08578	3.66112e-07	2.44932e-05	ZZ	E	E	110077695	leucine rich repeat neuronal 1 [Source:NCBI gene;Acc:110077695]
ENSPVIG00000000905	CHST2	178.381	1.17649	0.231731	5.07699	3.83462e-07	2.54666e-05	ZW	E	E		carbohydrate sulfotransferase 2 [Source:HGNC Symbol;Acc:HGNC:1970]
ENSPVIG00000000084		180.403	1.74584	0.343864	5.07711	3.83211e-07	2.54666e-05	ZW	E	B
ENSPVIG00000025274	SLC30A8	113.357	-4.43216	0.873658	-5.0731	3.91387e-07	2.56248e-05	ZZ	B	N		solute carrier family 30 member 8 [Source:HGNC Symbol;Acc:HGNC:20303]
ENSPVIG00000007846	SH3YL1	304.88	-1.06627	0.210183	-5.07306	3.91476e-07	2.56248e-05	ZZ	E	B	110073425	SH3 and SYLF domain containing 1 [Source:NCBI gene;Acc:110073425]
ENSPVIG00000018386	CALB2	69.1328	2.60787	0.513978	5.07389	3.89767e-07	2.56248e-05	ZW	E	E	110081301	calbindin 2 [Source:NCBI gene;Acc:110081301]
ENSPVIG00000009211	CYP11A1	1163.9	3.36795	0.66363	5.07505	3.874e-07	2.56248e-05	ZW	G	F	110084450	cholesterol side-chain cleavage enzyme, mitochondrial [Source:NCBI gene;Acc:110084450]
ENSPVIG00000024846		55.0796	-2.81324	0.554649	-5.0721	3.93442e-07	2.56612e-05	ZZ	G	C	110076090	shisa family member 8 [Source:NCBI gene;Acc:110076090]
ENSPVIG00000010296	MDFI	729.072	1.3001	0.256542	5.06778	4.02481e-07	2.6157e-05	ZW	E	B	110080491	MyoD family inhibitor [Source:NCBI gene;Acc:110080491]
ENSPVIG00000012261	PPM1H	195.908	-1.64208	0.325358	-5.047	4.48795e-07	2.9063e-05	ZZ	B	N	110075115	protein phosphatase, Mg2+/Mn2+ dependent 1H [Source:NCBI gene;Acc:110075115]
ENSPVIG00000021183	DOCK11	1920.67	1.40409	0.278803	5.03612	4.75058e-07	3.06547e-05	ZW	E	B	110080138	dedicator of cytokinesis 11 [Source:NCBI gene;Acc:110080138]
ENSPVIG00000006899	PAQR6	59.3905	-2.93175	0.582286	-5.0349	4.78105e-07	3.07423e-05	ZZ	E	B	110083766	progestin and adipoQ receptor family member 6 [Source:NCBI gene;Acc:110083766]
ENSPVIG00000022569		6.64129	5.14948	1.02297	5.03387	4.80685e-07	3.07994e-05	ZW	E	B
ENSPVIG00000013682	SEMA3D	496.491	2.25185	0.447534	5.03169	4.86182e-07	3.10423e-05	ZW	E	E	110082713	semaphorin 3D [Source:NCBI gene;Acc:110082713]
ENSPVIG00000006587		55.3618	-3.23014	0.643106	-5.02271	5.09465e-07	3.24151e-05	ZZ	E	B
ENSPVIG00000016759	PSME4	1951.66	1.64626	0.328543	5.01081	5.42014e-07	3.43659e-05	ZW	E	B	110087936	proteasome activator subunit 4 [Source:NCBI gene;Acc:110087936]
ENSPVIG00000005962	PLEKHJ1	1791.1	-1.26569	0.252737	-5.00795	5.50126e-07	3.47592e-05	ZZ	E	E	110072435	pleckstrin homology domain containing J1 [Source:NCBI gene;Acc:110072435]
ENSPVIG00000018188	NOTCH1	1069.37	-1.96834	0.393704	-4.99954	5.74667e-07	3.61841e-05	ZZ	E	B	110079623	notch receptor 1 [Source:NCBI gene;Acc:110079623]
ENSPVIG00000005564		75.4326	-2.13273	0.426859	-4.99634	5.84283e-07	3.66628e-05	ZZ	B	G
ENSPVIG00000016352		185.307	1.45497	0.291626	4.98914	6.06484e-07	3.7925e-05	ZW	E	B
ENSPVIG00000005955	TP73	39.9064	3.08009	0.618245	4.98199	6.29345e-07	3.92198e-05	ZW	E	B	110086816	tumor protein p73 [Source:NCBI gene;Acc:110086816]
ENSPVIG00000016494	FAR1	519.481	-1.50325	0.302147	-4.97521	6.51774e-07	4.04789e-05	ZZ	E	E	110080910	fatty acyl-CoA reductase 1 [Source:NCBI gene;Acc:110080910]
ENSPVIG00000007979		1132.47	-2.51765	0.506452	-4.97115	6.65573e-07	4.11954e-05	ZZ	G	C	110086222	complement factor H-like [Source:NCBI gene;Acc:110086222]
ENSPVIG00000003563	ARHGAP24	1971.58	-1.68343	0.339233	-4.96246	6.96061e-07	4.28949e-05	ZZ	E	B	110085326	Rho GTPase activating protein 24 [Source:NCBI gene;Acc:110085326]
ENSPVIG00000022245		443.574	2.51418	0.506687	4.96199	6.97746e-07	4.28949e-05	ZW	E	B	110083919	regulator of microtubule dynamics 2 [Source:NCBI gene;Acc:110083919]
ENSPVIG00000018127	NACC2	125.769	-2.04356	0.413192	-4.94578	7.5839e-07	4.64661e-05	ZZ	E	E	110079703	NACC family member 2 [Source:NCBI gene;Acc:110079703]
ENSPVIG00000007688	SUCLG2	854.616	-1.30237	0.263579	-4.9411	7.76826e-07	4.74359e-05	ZZ	E	E	110083316	succinate-CoA ligase GDP-forming beta subunit [Source:NCBI gene;Acc:110083316]
ENSPVIG00000000616	VCPIP1	316.571	-0.721252	0.14605	-4.93838	7.87736e-07	4.79412e-05	ZZ	B	N	110089227	valosin containing protein interacting protein 1 [Source:NCBI gene;Acc:110089227]
ENSPVIG00000013924	TMC6	645.264	-1.33721	0.270984	-4.93466	8.02894e-07	4.87009e-05	ZZ	E	B	110090487	transmembrane channel like 6 [Source:NCBI gene;Acc:110090487]
ENSPVIG00000018090	CRAT	382.41	-1.44369	0.29289	-4.92913	8.25978e-07	4.99346e-05	ZZ	B	N	110079637	carnitine O-acetyltransferase [Source:NCBI gene;Acc:110079637]
ENSPVIG00000006439	NKD1	452.006	1.30889	0.266988	4.90245	9.4648e-07	5.70301e-05	ZW	E	B	110086567	NKD inhibitor of WNT signaling pathway 1 [Source:NCBI gene;Acc:110086567]
ENSPVIG00000005982		19.4888	3.3663	0.686879	4.90086	9.54181e-07	5.73044e-05	ZW	E	B
ENSPVIG00000009491	LPO	12.2731	3.37957	0.689873	4.89882	9.64124e-07	5.77111e-05	ZW	B	N	110084498	myeloperoxidase-like [Source:NCBI gene;Acc:110084498]
ENSPVIG00000017060	UBAP2	6096.97	-1.32489	0.270595	-4.89621	9.77042e-07	5.82926e-05	ZZ	E	E	110080478	ubiquitin associated protein 2 [Source:NCBI gene;Acc:110080478]
ENSPVIG00000001356	LNX1	185.231	1.55392	0.317602	4.89265	9.94856e-07	5.91614e-05	ZW	B	N	110078408	ligand of numb-protein X 1 [Source:NCBI gene;Acc:110078408]
ENSPVIG00000007201	TBC1D2	150.215	-2.63332	0.539072	-4.8849	1.03479e-06	6.11368e-05	ZZ	G	F		TBC1 domain family member 2 [Source:HGNC Symbol;Acc:HGNC:18026]
ENSPVIG00000014072	GADD45B	180.491	-1.34215	0.274748	-4.88502	1.03417e-06	6.11368e-05	ZZ	E	B		growth arrest and DNA damage inducible beta [Source:HGNC Symbol;Acc:HGNC:4096]
ENSPVIG00000001388	AFAP1	508.703	-1.89891	0.389186	-4.87919	1.06524e-06	6.27318e-05	ZZ	E	E	110077445	actin filament associated protein 1 [Source:NCBI gene;Acc:110077445]
ENSPVIG00000020559	NCCRP1	445.129	1.93242	0.396307	4.87607	1.08219e-06	6.35244e-05	ZW	B	N	110075673	NCCRP1, F-box associated domain containing [Source:NCBI gene;Acc:110075673]
ENSPVIG00000009172	DOC2A	25.9989	-4.18814	0.859337	-4.87369	1.09532e-06	6.40887e-05	ZZ	B	N	110081794	double C2 domain alpha [Source:NCBI gene;Acc:110081794]
ENSPVIG00000022240	TSPAN4	114.37	1.97797	0.406346	4.8677	1.12903e-06	6.58491e-05	ZW	E	B	110074183	tetraspanin 4 [Source:NCBI gene;Acc:110074183]
ENSPVIG00000011350	CSAD	291.539	-1.48705	0.305935	-4.86067	1.1699e-06	6.80151e-05	ZZ	E	B	110070432	cysteine sulfinic acid decarboxylase [Source:NCBI gene;Acc:110070432]
ENSPVIG00000025201		1201.91	-3.68796	0.759192	-4.85774	1.18735e-06	6.88097e-05	ZZ	E	B	110075072	myosin-3 [Source:NCBI gene;Acc:110075072]
ENSPVIG00000010136	AFAP1L2	168.936	-2.34617	0.483058	-4.8569	1.19235e-06	6.88799e-05	ZZ	E	E		actin filament associated protein 1 like 2 [Source:HGNC Symbol;Acc:HGNC:25901]
ENSPVIG00000006329		22.0383	3.81698	0.786812	4.8512	1.22717e-06	7.06672e-05	ZW	E	B
ENSPVIG00000025386	METRNL	1679.73	1.41322	0.292069	4.83864	1.3073e-06	7.50438e-05	ZW	E	E	110075050	meteorin like, glial cell differentiation regulator [Source:NCBI gene;Acc:110075050]
ENSPVIG00000009239		392.434	-1.9071	0.394265	-4.8371	1.31744e-06	7.53882e-05	ZZ	E	E	110084475	aminoacylase 1 [Source:NCBI gene;Acc:110084475]
ENSPVIG00000017548		571.175	1.6983	0.351341	4.83377	1.33968e-06	7.64207e-05	ZW	E	B	110088041	zinc finger protein RFP-like [Source:NCBI gene;Acc:110088041]
ENSPVIG00000022512	NRN1	90.4279	-4.84736	1.00497	-4.82337	1.41152e-06	8.02668e-05	ZZ	E	E	110077100	neuritin 1 [Source:NCBI gene;Acc:110077100]
ENSPVIG00000024901		494.759	2.04844	0.424991	4.81997	1.43579e-06	8.13926e-05	ZW	E	E	110089092	ETS variant transcription factor 2 [Source:NCBI gene;Acc:110089092]
ENSPVIG00000019314	PDLIM4	1825.98	1.48777	0.309275	4.8105	1.50555e-06	8.50821e-05	ZW	E	E	110086686	PDZ and LIM domain 4 [Source:NCBI gene;Acc:110086686]
ENSPVIG00000019413	COL8A1	108.79	-2.36205	0.491252	-4.80822	1.5228e-06	8.56227e-05	ZZ	E	E	110074635	collagen type VIII alpha 1 chain [Source:NCBI gene;Acc:110074635]
ENSPVIG00000013667	CREB3L1	739.248	1.25989	0.26204	4.80799	1.52452e-06	8.56227e-05	ZW	E	B	110081714	cAMP responsive element binding protein 3 like 1 [Source:NCBI gene;Acc:110081714]
ENSPVIG00000015755	AIF1L	262.265	-2.02503	0.421527	-4.80403	1.55502e-06	8.70667e-05	ZZ	E	B		allograft inflammatory factor 1 like [Source:HGNC Symbol;Acc:HGNC:28904]
ENSPVIG00000019814	CD109	152.271	1.96553	0.409558	4.79915	1.59342e-06	8.8943e-05	ZW	E	E	110075026	CD109 molecule [Source:NCBI gene;Acc:110075026]
ENSPVIG00000022605	GREM2	52.2173	3.10253	0.646983	4.79537	1.62371e-06	9.03569e-05	ZW	B	G		gremlin 2, DAN family BMP antagonist [Source:HGNC Symbol;Acc:HGNC:17655]
ENSPVIG00000015302	CPVL	670.816	1.85047	0.386263	4.79071	1.66191e-06	9.22007e-05	ZW	B	G	110072257	carboxypeptidase vitellogenic like [Source:NCBI gene;Acc:110072257]
ENSPVIG00000018306		1838.26	-1.24248	0.259422	-4.78941	1.67275e-06	9.25196e-05	ZZ	E	B	110078622	5'-nucleotidase domain-containing protein 2-like [Source:NCBI gene;Acc:110078622]
ENSPVIG00000003787	LOXL3	325.116	-2.03096	0.424512	-4.78422	1.7165e-06	9.46521e-05	ZZ	E	E		lysyl oxidase like 3 [Source:HGNC Symbol;Acc:HGNC:13869]
ENSPVIG00000020065	RPS6KL1	106.55	1.20283	0.251936	4.77433	1.80302e-06	9.91226e-05	ZW	E	E	110079089	ribosomal protein S6 kinase like 1 [Source:NCBI gene;Acc:110079089]
ENSPVIG00000014672	OPLAH	745.891	-1.36878	0.286938	-4.7703	1.83953e-06	0.000100825	ZZ	G	C	110084803	5-oxoprolinase, ATP-hydrolysing [Source:NCBI gene;Acc:110084803]
ENSPVIG00000003526	DUOX2	27.6802	2.56121	0.5377	4.76328	1.90474e-06	0.000104086	ZW	E	E	110091655	dual oxidase 2-like [Source:NCBI gene;Acc:110091655]
ENSPVIG00000002332		267.485	1.58662	0.333452	4.75815	1.95373e-06	0.000106443	ZW	E	E	110072886	RHO family interacting cell polarization regulator 2 [Source:NCBI gene;Acc:110072886]
ENSPVIG00000000018	BVES	169.93	-2.13002	0.448541	-4.74878	2.04643e-06	0.000109849	ZZ	E	E	110072019	blood vessel epicardial substance [Source:NCBI gene;Acc:110072019]
ENSPVIG00000025275		131.173	-1.6037	0.337697	-4.74894	2.04485e-06	0.000109849	ZZ	E	E
ENSPVIG00000002899		93.136	-1.52287	0.320657	-4.74921	2.04211e-06	0.000109849	ZZ	B	G	110083576	XK related X-linked [Source:NCBI gene;Acc:110083576]
ENSPVIG00000025387		99.5796	1.66168	0.349853	4.74966	2.03754e-06	0.000109849	ZW	E	E	110075042	tripartite motif containing 16 [Source:NCBI gene;Acc:110075042]
ENSPVIG00000020185	PHYHIP	53.1766	2.00034	0.421039	4.75096	2.02454e-06	0.000109849	ZW	E	E	110072170	phytanoyl-CoA 2-hydroxylase interacting protein [Source:NCBI gene;Acc:110072170]
ENSPVIG00000008227	KIF19	100.796	1.40425	0.296142	4.7418	2.11825e-06	0.00011337	ZW	B	N	110089835	kinesin family member 19 [Source:NCBI gene;Acc:110089835]
ENSPVIG00000020574		47.2111	2.08359	0.440575	4.72925	2.25349e-06	0.000120255	ZW	E	B	110075771	neuroglobin-like [Source:NCBI gene;Acc:110075771]
ENSPVIG00000024569		30.7049	2.33565	0.494349	4.72471	2.3045e-06	0.000122617	ZW	E	E	110075078	myosin-1B-like [Source:NCBI gene;Acc:110075078]
ENSPVIG00000015482		598.39	1.75276	0.371165	4.72231	2.33178e-06	0.000123707	ZW	G	F	110078592	protein kinase C and casein kinase substrate in neurons protein 2-like [Source:NCBI gene;Acc:110078592]
ENSPVIG00000010730	ADAMTS16	53.4499	-2.7644	0.585919	-4.71806	2.38101e-06	0.000125952	ZZ	E	E		ADAM metallopeptidase with thrombospondin type 1 motif 16 [Source:HGNC Symbol;Acc:HGNC:17108]
ENSPVIG00000015219	MITF	74.017	-1.39281	0.295952	-4.70621	2.5237e-06	0.000133113	ZZ	B	G	110077705	melanocyte inducing transcription factor [Source:NCBI gene;Acc:110077705]
ENSPVIG00000006743	SLCO5A1	138.511	2.10401	0.447213	4.70471	2.54223e-06	0.000133702	ZW	E	B	110089437	solute carrier organic anion transporter family member 5A1 [Source:NCBI gene;Acc:110089437]
ENSPVIG00000023651	GDAP1L1	112.145	1.88607	0.401336	4.69948	2.60827e-06	0.00013678	ZW	G	C	110076758	ganglioside induced differentiation associated protein 1 like 1 [Source:NCBI gene;Acc:110076758]
ENSPVIG00000019117	SYDE2	218.665	-1.40383	0.299129	-4.69306	2.69144e-06	0.000140736	ZZ	B	N	110079739	synapse defective Rho GTPase homolog 2 [Source:NCBI gene;Acc:110079739]
ENSPVIG00000001631		278.083	2.63922	0.563445	4.68409	2.81211e-06	0.000146625	ZW	B	N	110091599	endothelin-converting enzyme 2-like [Source:NCBI gene;Acc:110091599]
ENSPVIG00000007814	SH3RF2	169.574	1.90981	0.408207	4.67853	2.88946e-06	0.000150227	ZW	E	B	110085880	SH3 domain containing ring finger 2 [Source:NCBI gene;Acc:110085880]
ENSPVIG00000002657	TRERF1	522.338	-1.75684	0.375825	-4.67461	2.9451e-06	0.000152683	ZZ	B	G	110079485	transcriptional regulating factor 1 [Source:NCBI gene;Acc:110079485]
ENSPVIG00000024729	RASGRP3	131.24	1.2852	0.275702	4.66156	3.13819e-06	0.000162232	ZW	E	E	110089042	RAS guanyl releasing protein 3 [Source:NCBI gene;Acc:110089042]
ENSPVIG00000017604	SLC25A29	389.497	-1.7013	0.365225	-4.65823	3.1894e-06	0.000164412	ZZ	B	N	110078931	solute carrier family 25 member 29 [Source:NCBI gene;Acc:110078931]
ENSPVIG00000013126	GRIK1	560.591	-2.32181	0.498614	-4.65652	3.21596e-06	0.000165313	ZZ	E	E	110080395	glutamate ionotropic receptor kainate type subunit 1 [Source:NCBI gene;Acc:110080395]
ENSPVIG00000021601		979.102	-1.79553	0.385723	-4.65498	3.24006e-06	0.000166083	ZZ	B	N	110081571	dipeptidyl peptidase 4 [Source:NCBI gene;Acc:110081571]
ENSPVIG00000006446	SALL1	1730.14	1.26948	0.273025	4.64967	3.32471e-06	0.000169943	ZW	E	E	110086575	spalt like transcription factor 1 [Source:NCBI gene;Acc:110086575]
ENSPVIG00000010139	CBX2	589.669	-0.815997	0.175639	-4.64589	3.38618e-06	0.000172601	ZZ	E	B	110091260	chromobox protein homolog 2-like [Source:NCBI gene;Acc:110091260]
ENSPVIG00000012982	ACSBG2	1326.14	1.41344	0.304396	4.64343	3.42667e-06	0.000174176	ZW	B	N	110072454	acyl-CoA synthetase bubblegum family member 2 [Source:NCBI gene;Acc:110072454]
ENSPVIG00000002520	NFATC1	130.673	-2.43769	0.52518	-4.64163	3.4568e-06	0.000174731	ZZ	B	N	110072900	nuclear factor of activated T cells 1 [Source:NCBI gene;Acc:110072900]
ENSPVIG00000012247	BCKDHB	592.244	-1.39859	0.301301	-4.64185	3.45304e-06	0.000174731	ZZ	E	E	110080851	branched chain keto acid dehydrogenase E1 subunit beta [Source:NCBI gene;Acc:110080851]
ENSPVIG00000006410	EDA	116.028	1.32022	0.285328	4.62702	3.70964e-06	0.000186992	ZW	E	E		ectodysplasin A [Source:HGNC Symbol;Acc:HGNC:3157]
ENSPVIG00000015090		45.8834	-2.61431	0.566171	-4.61752	3.88346e-06	0.000195213	ZZ	E	E
ENSPVIG00000004990	COX6A2	210.864	-2.11099	0.457832	-4.61083	4.01064e-06	0.000201051	ZZ	E	B	110086427	cytochrome c oxidase subunit 6A2, mitochondrial [Source:NCBI gene;Acc:110086427]
ENSPVIG00000003860		31.4217	4.72257	1.03001	4.58495	4.54088e-06	0.000227007	ZW	B	N	110071310	apolipoprotein A-IV-like [Source:NCBI gene;Acc:110071310]
ENSPVIG00000021658		29.4791	-2.37248	0.517992	-4.58015	4.64646e-06	0.000231648	ZZ	G	C
ENSPVIG00000007344	CORO2B	180.643	1.27044	0.277738	4.57423	4.77978e-06	0.000237644	ZW	B	G	110086900	coronin 2B [Source:NCBI gene;Acc:110086900]
ENSPVIG00000018150	KCTD1	204.759	-1.08211	0.23696	-4.56666	4.95556e-06	0.000245712	ZZ	B	N	110074938	potassium channel tetramerization domain containing 1 [Source:NCBI gene;Acc:110074938]
ENSPVIG00000016583		97.0772	-1.97898	0.43379	-4.56207	5.06509e-06	0.000250461	ZZ	E	B
ENSPVIG00000000340		18.973	-4.90719	1.07644	-4.55874	5.14625e-06	0.000253784	ZZ	G	F
ENSPVIG00000015509	SLC16A12	127.901	-2.55328	0.560957	-4.55164	5.32284e-06	0.000261783	ZZ	G	F	110084134	solute carrier family 16 member 12 [Source:NCBI gene;Acc:110084134]
ENSPVIG00000023149	KIRREL2	171.996	1.68313	0.369832	4.55107	5.33728e-06	0.000261786	ZW	B	N	110089907	kirre like nephrin family adhesion molecule 2 [Source:NCBI gene;Acc:110089907]
ENSPVIG00000010724	CUX2	2023.16	-1.85631	0.408701	-4.54197	5.57316e-06	0.00027262	ZZ	E	B	110083888	cut like homeobox 2 [Source:NCBI gene;Acc:110083888]
ENSPVIG00000001257		27.2402	2.68455	0.59188	4.53564	5.74302e-06	0.000280176	ZW	E	B	110089141	protein disulfide isomerase family A member 2 [Source:NCBI gene;Acc:110089141]
ENSPVIG00000020310	MPP2	30.1203	-2.35487	0.519787	-4.53045	5.88586e-06	0.000286377	ZZ	B	N	110079194	membrane palmitoylated protein 2 [Source:NCBI gene;Acc:110079194]
ENSPVIG00000005414	FARP1	966.682	0.72028	0.159103	4.52714	5.97876e-06	0.000290121	ZW	E	B	110083265	FERM, ARH/RhoGEF and pleckstrin domain protein 1 [Source:NCBI gene;Acc:110083265]
ENSPVIG00000002872	KLHL32	338.026	2.52129	0.557242	4.52459	6.05113e-06	0.000292852	ZW	E	E	110073513	kelch like family member 32 [Source:NCBI gene;Acc:110073513]
ENSPVIG00000008395	DRC7	99.9617	2.6682	0.590346	4.51972	6.19218e-06	0.000298883	ZW	B	N	110070981	dynein regulatory complex subunit 7 [Source:NCBI gene;Acc:110070981]
ENSPVIG00000004477		4659.88	1.33442	0.295351	4.51807	6.24071e-06	0.00029983	ZW	E	E	110072989	nuclear receptor subfamily 2 group F member 2 [Source:NCBI gene;Acc:110072989]
ENSPVIG00000018113		35.6504	2.48524	0.550085	4.51793	6.24474e-06	0.00029983	ZW	E	E
ENSPVIG00000020622	ZNF385C	32.2369	-2.55382	0.565703	-4.51442	6.34914e-06	0.00030404	ZZ	E	B	110088987	zinc finger protein 385C [Source:NCBI gene;Acc:110088987]
ENSPVIG00000007628	TRIM50	134.266	2.16936	0.480802	4.51197	6.42288e-06	0.000306764	ZW	E	B	110083293	tripartite motif containing 50 [Source:NCBI gene;Acc:110083293]
ENSPVIG00000007962	PLAC8	31.4345	2.99304	0.665337	4.49853	6.84256e-06	0.000325953	ZW	B	N		placenta associated 8 [Source:HGNC Symbol;Acc:HGNC:19254]
ENSPVIG00000003073		1024.71	-1.38561	0.308127	-4.49688	6.89566e-06	0.000327625	ZZ	E	B	110081254	glutathione S-transferase-like [Source:NCBI gene;Acc:110081254]
ENSPVIG00000000126	HSD17B7	7098.88	-1.62303	0.361178	-4.49372	6.99895e-06	0.000331666	ZZ	E	B	110081655	hydroxysteroid 17-beta dehydrogenase 7 [Source:NCBI gene;Acc:110081655]
ENSPVIG00000002282		1058.98	1.13302	0.252239	4.49183	7.06141e-06	0.000333757	ZW	E	B	110087247	PDZ and LIM domain 1 [Source:NCBI gene;Acc:110087247]
ENSPVIG00000025676	NPDC1	178.035	1.28434	0.286007	4.49061	7.1021e-06	0.00033481	ZW	E	B		neural proliferation, differentiation and control 1 [Source:HGNC Symbol;Acc:HGNC:7899]
ENSPVIG00000022468	C1QTNF12	40.8095	2.29681	0.511889	4.48693	7.22557e-06	0.000339751	ZW	B	N	110073135	C1q and TNF related 12 [Source:NCBI gene;Acc:110073135]
ENSPVIG00000019470	GPM6B	372.5	-1.68666	0.376091	-4.48472	7.30113e-06	0.000342419	ZZ	D	M	110075468	glycoprotein M6B [Source:NCBI gene;Acc:110075468]
ENSPVIG00000020701		715.326	-0.487688	0.108782	-4.48318	7.35372e-06	0.000343999	ZZ	B	N	110080179	kelch like family member 13 [Source:NCBI gene;Acc:110080179]
ENSPVIG00000011783	ASAP1	344.172	-1.51443	0.338572	-4.473	7.71313e-06	0.000359311	ZZ	E	E	110088849	ArfGAP with SH3 domain, ankyrin repeat and PH domain 1 [Source:NCBI gene;Acc:110088849]
ENSPVIG00000008179	PPP1R3B	195.696	-1.29208	0.288875	-4.47279	7.72053e-06	0.000359311	ZZ	E	B	110089718	protein phosphatase 1 regulatory subunit 3B [Source:NCBI gene;Acc:110089718]
ENSPVIG00000013868		159.501	-2.04985	0.458594	-4.46986	7.82726e-06	0.000362424	ZZ	B	N	110071094	p53 apoptosis effector related to PMP22 [Source:NCBI gene;Acc:110071094]
ENSPVIG00000012717	TEKT3	413.466	1.94663	0.435497	4.46991	7.82521e-06	0.000362424	ZW	E	B	110084011	tektin 3 [Source:NCBI gene;Acc:110084011]
ENSPVIG00000018864		126.237	-3.15702	0.706783	-4.46674	7.9419e-06	0.000366799	ZZ	E	E	110083483	apelin receptor early endogenous ligand [Source:NCBI gene;Acc:110083483]
ENSPVIG00000015257		17.5043	2.51095	0.562471	4.46415	8.03888e-06	0.000370338	ZW	E	E
ENSPVIG00000001370	FGF9	125.471	1.3869	0.310984	4.45972	8.20674e-06	0.000377116	ZW	E	E	110083555	fibroblast growth factor 9 [Source:NCBI gene;Acc:110083555]
ENSPVIG00000003072		321.77	-0.84639	0.190019	-4.45425	8.41885e-06	0.000385889	ZZ	B	G	110081255	transmembrane protein 14A [Source:NCBI gene;Acc:110081255]
ENSPVIG00000020551	GPR4	72.6081	1.87067	0.420271	4.45111	8.54286e-06	0.000390589	ZW	E	B	110075750	G protein-coupled receptor 4 [Source:NCBI gene;Acc:110075750]
ENSPVIG00000022555	GALNT18	850.125	-1.97897	0.44515	-4.44562	8.76369e-06	0.000398942	ZZ	E	B	110077176	polypeptide N-acetylgalactosaminyltransferase 18 [Source:NCBI gene;Acc:110077176]
ENSPVIG00000006344		59.3132	1.91332	0.430396	4.44548	8.76939e-06	0.000398942	ZW	B	G
ENSPVIG00000022553	DKK3	336.982	-1.88591	0.424775	-4.43979	9.00474e-06	0.000408626	ZZ	D	H	110077161	dickkopf-related protein 3-like [Source:NCBI gene;Acc:110077161]
ENSPVIG00000020840	CHP2	69.4106	1.8622	0.419489	4.43921	9.02898e-06	0.000408708	ZW	B	N	110075608	calcineurin B homologous protein 2-like [Source:NCBI gene;Acc:110075608]
ENSPVIG00000018937	PRKCD	770.934	-0.951659	0.214407	-4.43856	9.05612e-06	0.000408919	ZZ	B	N	110080620	protein kinase C delta [Source:NCBI gene;Acc:110080620]
ENSPVIG00000019809		248.232	1.41751	0.319521	4.43636	9.14909e-06	0.000412094	ZW	B	G	110075025	cyclic GMP-AMP synthase [Source:NCBI gene;Acc:110075025]
ENSPVIG00000010237	NETO2	392.51	1.3515	0.304977	4.43148	9.35899e-06	0.000420507	ZW	E	E	110076320	neuropilin and tolloid like 2 [Source:NCBI gene;Acc:110076320]
ENSPVIG00000009817	RALY	96.3058	2.33942	0.528023	4.43052	9.40048e-06	0.000421332	ZW	B	N	110085921	RALY heterogeneous nuclear ribonucleoprotein [Source:NCBI gene;Acc:110085921]
ENSPVIG00000009685	ALS2CL	715.587	-1.42646	0.322746	-4.41976	9.88089e-06	0.000441775	ZZ	E	E	110085107	ALS2 C-terminal like [Source:NCBI gene;Acc:110085107]
ENSPVIG00000022295	ADCY5	119.268	-1.79621	0.406539	-4.41828	9.94874e-06	0.000443719	ZZ	E	E	110083012	adenylate cyclase 5 [Source:NCBI gene;Acc:110083012]
ENSPVIG00000009398	HS3ST5	39.9653	1.69105	0.382839	4.41713	1.00021e-05	0.000445006	ZW	B	G	110088773	heparan sulfate-glucosamine 3-sulfotransferase 5 [Source:NCBI gene;Acc:110088773]
ENSPVIG00000018679	RCC2	1813.32	-1.03002	0.233625	-4.40886	1.03916e-05	0.000461208	ZZ	E	B	110073194	regulator of chromosome condensation 2 [Source:NCBI gene;Acc:110073194]
ENSPVIG00000021431	WNT10A	38.1698	2.38399	0.541081	4.40598	1.05308e-05	0.000466251	ZW	E	E	110078221	Wnt family member 10A [Source:NCBI gene;Acc:110078221]
ENSPVIG00000022000	CDC42SE2	192.923	-1.43154	0.325149	-4.40272	1.06902e-05	0.00047216	ZZ	E	B	110081116	CDC42 small effector 2 [Source:NCBI gene;Acc:110081116]
ENSPVIG00000012713		39.7173	3.10819	0.706831	4.39736	1.09574e-05	0.000482788	ZW	E	B	110084010	cytochrome P450 2C14-like [Source:NCBI gene;Acc:110084010]
ENSPVIG00000003782		998.135	-1.80359	0.410336	-4.39539	1.10572e-05	0.000486011	ZZ	E	E
ENSPVIG00000013394		850.151	-1.95512	0.44487	-4.39481	1.10872e-05	0.000486152	ZZ	E	B	110074724	serum paraoxonase/arylesterase 2-like [Source:NCBI gene;Acc:110074724]
ENSPVIG00000020668		834.059	-1.28652	0.293114	-4.38916	1.13789e-05	0.000496279	ZZ	E	B	110075501	ubiquitin specific peptidase 32 [Source:NCBI gene;Acc:110075501]
ENSPVIG00000024350	HDAC7	1681	0.829028	0.188866	4.38951	1.13608e-05	0.000496279	ZW	E	B	110071347	histone deacetylase 7 [Source:NCBI gene;Acc:110071347]
ENSPVIG00000022244	CDC42EP3	343.748	1.43508	0.327016	4.38841	1.14183e-05	0.000496279	ZW	E	E	110083938	CDC42 effector protein 3 [Source:NCBI gene;Acc:110083938]
ENSPVIG00000020207	ITGA3	536.767	1.71714	0.391305	4.38824	1.14272e-05	0.000496279	ZW	E	E	110079172	integrin subunit alpha 3 [Source:NCBI gene;Acc:110079172]
ENSPVIG00000018140	DNLZ	240.254	1.24434	0.283889	4.38319	1.16953e-05	0.000506714	ZW	E	B		DNL-type zinc finger [Source:HGNC Symbol;Acc:HGNC:33879]
ENSPVIG00000019714		20.4173	-3.274	0.748807	-4.37229	1.22952e-05	0.000531026	ZZ	B	G	110074638	uncharacterized LOC110074638 [Source:NCBI gene;Acc:110074638]
ENSPVIG00000019327	CGNL1	924.544	1.41365	0.323346	4.37194	1.23148e-05	0.000531026	ZW	E	B	110074522	cingulin like 1 [Source:NCBI gene;Acc:110074522]
ENSPVIG00000018080		116.271	-2.3759	0.543572	-4.3709	1.23734e-05	0.00053229	ZZ	B	N	110072742	catenin delta 2 [Source:NCBI gene;Acc:110072742]
ENSPVIG00000022324	PKP4	2575.82	-0.968083	0.221583	-4.36894	1.24852e-05	0.000535185	ZZ	E	B	110083053	plakophilin 4 [Source:NCBI gene;Acc:110083053]
ENSPVIG00000021163	A4GALT	21.7838	2.46432	0.564088	4.36869	1.24995e-05	0.000535185	ZW	E	E	110087161	alpha 1,4-galactosyltransferase (P blood group) [Source:NCBI gene;Acc:110087161]
ENSPVIG00000012720		56.2701	2.06678	0.473332	4.36645	1.26283e-05	0.000539429	ZW	E	B	110084026	heparan sulfate-glucosamine 3-sulfotransferase 3B1 [Source:NCBI gene;Acc:110084026]
ENSPVIG00000006779	CDHR1	78.2299	4.26673	0.97898	4.35834	1.31052e-05	0.000558492	ZW	E	B	110080702	cadherin related family member 1 [Source:NCBI gene;Acc:110080702]
ENSPVIG00000007041	TFCP2	1165.87	-0.744497	0.170897	-4.3564	1.3222e-05	0.000562153	ZZ	E	B	110074403	transcription factor CP2 [Source:NCBI gene;Acc:110074403]
ENSPVIG00000012999	NRTN	84.4469	-1.90733	0.438253	-4.35213	1.34821e-05	0.000571874	ZZ	E	E	110072477	neurturin [Source:NCBI gene;Acc:110072477]
ENSPVIG00000024092		103.371	2.30128	0.529029	4.35001	1.36129e-05	0.000576004	ZW	B	N	110088588	dynein heavy chain 11, axonemal-like [Source:NCBI gene;Acc:110088588]
ENSPVIG00000021100		22.2499	4.48786	1.0318	4.34953	1.36428e-05	0.000576004	ZW	E	E	110083905	thyrotropin releasing hormone [Source:NCBI gene;Acc:110083905]
ENSPVIG00000003799	SEMA4F	491.75	1.39885	0.321804	4.34689	1.38079e-05	0.000580384	ZW	E	B	110079807	ssemaphorin 4F [Source:NCBI gene;Acc:110079807]
ENSPVIG00000012815	ANGPTL4	1060.89	1.78732	0.411175	4.34686	1.38103e-05	0.000580384	ZW	E	E		angiopoietin like 4 [Source:HGNC Symbol;Acc:HGNC:16039]
ENSPVIG00000024813	MMP27	103.835	-2.07478	0.47741	-4.3459	1.38705e-05	0.00058157	ZZ	B	G	110089071	matrix metalloproteinase-27-like [Source:NCBI gene;Acc:110089071]
ENSPVIG00000016683	TWIST2	51.5726	1.49207	0.343623	4.34217	1.4108e-05	0.00059017	ZW	B	G	110086112	twist family bHLH transcription factor 2 [Source:NCBI gene;Acc:110086112]
ENSPVIG00000001952		170.076	-1.84305	0.424702	-4.33964	1.42716e-05	0.000595643	ZZ	B	N	110083058	WD repeat domain 27 [Source:NCBI gene;Acc:110083058]
ENSPVIG00000004490	LINGO2	25.8451	-2.59007	0.597715	-4.33328	1.46902e-05	0.000611712	ZZ	E	B	110080355	leucine rich repeat and Ig domain containing 2 [Source:NCBI gene;Acc:110080355]
ENSPVIG00000015440		89.8999	2.94513	0.68027	4.32935	1.49549e-05	0.000621312	ZW	E	B	110078540	trans-1,2-dihydrobenzene-1,2-diol dehydrogenase-like [Source:NCBI gene;Acc:110078540]
ENSPVIG00000024157	ARHGAP42	579.428	1.00801	0.232884	4.3284	1.50199e-05	0.000621333	ZW	G	C	110080249	Rho GTPase activating protein 42 [Source:NCBI gene;Acc:110080249]
ENSPVIG00000008786		44.8781	1.74079	0.402184	4.32834	1.50237e-05	0.000621333	ZW	E	B
ENSPVIG00000025714	ADGRD2	28.6279	2.13459	0.493561	4.32487	1.52619e-05	0.000629751	ZW	B	N		adhesion G protein-coupled receptor D2 [Source:HGNC Symbol;Acc:HGNC:18651]
ENSPVIG00000021242	GARNL3	559.607	-1.76701	0.408724	-4.32323	1.5376e-05	0.000631598	ZZ	E	B	110082935	GTPase activating Rap/RanGAP domain like 3 [Source:NCBI gene;Acc:110082935]
ENSPVIG00000010130	CCDC40	371.502	-1.12118	0.259332	-4.32334	1.53683e-05	0.000631598	ZZ	E	B	110090144	coiled-coil domain containing 40 [Source:NCBI gene;Acc:110090144]
ENSPVIG00000016609	FLNB	2202.95	-1.26883	0.293967	-4.31622	1.58722e-05	0.000650508	ZZ	B	N	110082409	filamin B [Source:NCBI gene;Acc:110082409]
ENSPVIG00000001976	PLPPR5	89.6236	-2.4783	0.574526	-4.31365	1.60584e-05	0.000656663	ZZ	E	E	110083092	phospholipid phosphatase related 5 [Source:NCBI gene;Acc:110083092]
ENSPVIG00000011690		37.3139	-3.80599	0.883042	-4.31009	1.63187e-05	0.000664319	ZZ	E	B	110070567	olfactory receptor 5V1-like [Source:NCBI gene;Acc:110070567]
ENSPVIG00000005018	USH1C	153.206	-2.34238	0.543433	-4.31034	1.63002e-05	0.000664319	ZZ	E	B	110083985	USH1 protein network component harmonin [Source:NCBI gene;Acc:110083985]
ENSPVIG00000009996	FGF12	526.661	-1.68874	0.39218	-4.30603	1.66213e-05	0.000675129	ZZ	E	E	110085941	fibroblast growth factor 12 [Source:NCBI gene;Acc:110085941]
ENSPVIG00000002882		205.565	-2.09502	0.48679	-4.30374	1.67938e-05	0.000680616	ZZ	E	E
ENSPVIG00000011078	PAK5	190.66	-1.99955	0.465379	-4.2966	1.73435e-05	0.000701333	ZZ	B	N	110090819	p21 (RAC1) activated kinase 5 [Source:NCBI gene;Acc:110090819]
ENSPVIG00000017787	BMP2K	907.03	-1.01827	0.237069	-4.29523	1.7451e-05	0.000704114	ZZ	B	G	110090302	BMP2 inducible kinase [Source:NCBI gene;Acc:110090302]
ENSPVIG00000025325	IQGAP1	3093.87	-0.986042	0.229619	-4.29426	1.75276e-05	0.000705641	ZZ	E	B	110077222	IQ motif containing GTPase activating protein 1 [Source:NCBI gene;Acc:110077222]
ENSPVIG00000003964	ADGRG1	1568.42	-1.88668	0.439452	-4.29325	1.76074e-05	0.000707289	ZZ	E	E	110081336	adhesion G protein-coupled receptor G1 [Source:NCBI gene;Acc:110081336]
ENSPVIG00000021171	PEAK1	506.215	-2.00668	0.467605	-4.29139	1.77558e-05	0.000710395	ZZ	E	E	110087166	pseudopodium enriched atypical kinase 1 [Source:NCBI gene;Acc:110087166]
ENSPVIG00000012477	SAMD10	55.3277	1.8026	0.42006	4.2913	1.77628e-05	0.000710395	ZW	B	G	110089377	sterile alpha motif domain containing 10 [Source:NCBI gene;Acc:110089377]
ENSPVIG00000009624	SMAD7	264.076	-1.38954	0.323864	-4.2905	1.78268e-05	0.000711389	ZZ	E	B	110085055	SMAD family member 7 [Source:NCBI gene;Acc:110085055]
ENSPVIG00000018853		147.163	2.04638	0.477523	4.2854	1.82407e-05	0.000726316	ZW	B	G	110082803	B-cell differentiation antigen CD72-like [Source:NCBI gene;Acc:110082803]
ENSPVIG00000021921	SLC13A4	562.507	-2.24935	0.525046	-4.28411	1.83474e-05	0.000728969	ZZ	E	B	110078272	solute carrier family 13 member 4 [Source:NCBI gene;Acc:110078272]
ENSPVIG00000017921	FAM222A	257.517	1.07845	0.25215	4.27701	1.89418e-05	0.000750947	ZW	E	E	110083431	family with sequence similarity 222 member A [Source:NCBI gene;Acc:110083431]
ENSPVIG00000022337		92.6367	-1.65133	0.386538	-4.27211	1.93635e-05	0.000765993	ZZ	E	B
ENSPVIG00000021598	FAP	503.584	-2.93603	0.687922	-4.26798	1.97252e-05	0.000778611	ZZ	E	E	110081576	fibroblast activation protein alpha [Source:NCBI gene;Acc:110081576]
ENSPVIG00000019070	OLFM1	599.763	1.6109	0.37764	4.2657	1.99274e-05	0.000784889	ZW	E	B	110079657	olfactomedin 1 [Source:NCBI gene;Acc:110079657]
ENSPVIG00000024435	CFAP161	422.255	3.19126	0.748618	4.26287	2.0182e-05	0.000793202	ZW	B	N	110077264	cilia and flagella associated protein 161 [Source:NCBI gene;Acc:110077264]
ENSPVIG00000022851		21.5086	3.09527	0.726797	4.25879	2.05541e-05	0.000806082	ZW	E	E	110088379	glycine-rich cell wall structural protein 2-like [Source:NCBI gene;Acc:110088379]
ENSPVIG00000004183		481.506	-2.75718	0.647605	-4.25751	2.06716e-05	0.000807213	ZZ	G	C	110082134	neuronal cell adhesion molecule [Source:NCBI gene;Acc:110082134]
ENSPVIG00000004814	XPOT	614.359	-0.920734	0.216238	-4.25797	2.06291e-05	0.000807213	ZZ	B	N	110075116	exportin for tRNA [Source:NCBI gene;Acc:110075116]
ENSPVIG00000013856	SEMA4G	253.271	1.35311	0.318588	4.2472	2.16457e-05	0.000843439	ZW	E	B	110077603	semaphorin 4G [Source:NCBI gene;Acc:110077603]
ENSPVIG00000007008		259.991	-1.0821	0.254872	-4.24566	2.17949e-05	0.00084744	ZZ	E	B
ENSPVIG00000024723		694.278	-0.792337	0.186656	-4.2449	2.18687e-05	0.000848496	ZZ	B	N	110089044	tight junction associated protein 1 [Source:NCBI gene;Acc:110089044]
ENSPVIG00000009713	SLC16A7	92.4221	-2.15975	0.509444	-4.23943	2.24091e-05	0.000867614	ZZ	G	C	110079991	solute carrier family 16 member 7 [Source:NCBI gene;Acc:110079991]
ENSPVIG00000018860	UBR2	744.246	-1.23929	0.292758	-4.23315	2.30437e-05	0.00089029	ZZ	E	E	110084393	ubiquitin protein ligase E3 component n-recognin 2 [Source:NCBI gene;Acc:110084393]
ENSPVIG00000003662		133.38	-2.23306	0.528112	-4.22838	2.3538e-05	0.000907458	ZZ	B	N
ENSPVIG00000006056		503.361	1.32188	0.31271	4.22717	2.36653e-05	0.000910438	ZW	B	N	110090136	shroom family member 1 [Source:NCBI gene;Acc:110090136]
ENSPVIG00000011684	NBEA	447.614	-1.19606	0.283761	-4.21502	2.4976e-05	0.000958835	ZZ	B	N	110074012	neurobeachin [Source:NCBI gene;Acc:110074012]
ENSPVIG00000005292	MYLIP	288.51	-0.916391	0.217594	-4.21148	2.53706e-05	0.000971935	ZZ	B	G	110081683	myosin regulatory light chain interacting protein [Source:NCBI gene;Acc:110081683]
ENSPVIG00000003664		482.573	-1.89964	0.451114	-4.21099	2.54255e-05	0.000971993	ZZ	B	N	110085321	AF4/FMR2 family member 1 [Source:NCBI gene;Acc:110085321]
ENSPVIG00000023723	LIPG	607.982	2.00502	0.47622	4.21028	2.55057e-05	0.000973013	ZW	E	B	110090048	lipase G, endothelial type [Source:NCBI gene;Acc:110090048]
ENSPVIG00000001637	DLGAP1	43.9396	-2.20858	0.525207	-4.20516	2.60894e-05	0.000993196	ZZ	E	B	110079434	DLG associated protein 1 [Source:NCBI gene;Acc:110079434]
ENSPVIG00000003837	RPE65	143.189	4.37255	1.0406	4.20193	2.64645e-05	0.00100538	ZW	B	N	110079873	retinoid isomerohydrolase RPE65 [Source:NCBI gene;Acc:110079873]
ENSPVIG00000008560	FGFRL1	934.82	-1.67367	0.398433	-4.20062	2.66184e-05	0.00100912	ZZ	E	B	110080821	fibroblast growth factor receptor like 1 [Source:NCBI gene;Acc:110080821]
ENSPVIG00000004122	NEFL	2013.81	1.64505	0.391907	4.19756	2.69805e-05	0.00102072	ZW	B	N		neurofilament light [Source:HGNC Symbol;Acc:HGNC:7739]
ENSPVIG00000015756		23.2118	-1.82341	0.434938	-4.19235	2.76082e-05	0.0010423	ZZ	E	E
ENSPVIG00000019542	DPYSL2	433.228	-1.5842	0.378089	-4.19002	2.78932e-05	0.00105087	ZZ	E	E	110090517	dihydropyrimidinase like 2 [Source:NCBI gene;Acc:110090517]
ENSPVIG00000003378	EVI5	1198.91	-1.00159	0.239291	-4.18567	2.84329e-05	0.00106899	ZZ	E	E	110086305	protein FAM69A [Source:NCBI gene;Acc:110086305]
ENSPVIG00000004843	HSD3B7	298.595	-1.15	0.274847	-4.18414	2.86254e-05	0.00107401	ZZ	E	B	110086394	hydroxy-delta-5-steroid dehydrogenase, 3 beta- and steroid delta-isomerase 7 [Source:NCBI gene;Acc:110086394]
ENSPVIG00000000151	TRMT9B	50.4917	-1.58114	0.377975	-4.18319	2.87445e-05	0.00107626	ZZ	B	N	110077015	tRNA methyltransferase 9B (putative) [Source:NCBI gene;Acc:110077015]
ENSPVIG00000018986	ALDH1A2	4870.95	1.87836	0.449252	4.18108	2.90123e-05	0.00108406	ZW	E	E	110074545	aldehyde dehydrogenase 1 family member A2 [Source:NCBI gene;Acc:110074545]
ENSPVIG00000017574	ERBB3	51.351	-2.61424	0.625352	-4.18043	2.90955e-05	0.00108494	ZZ	B	G	110073465	erb-b2 receptor tyrosine kinase 3 [Source:NCBI gene;Acc:110073465]
ENSPVIG00000006362		518.864	2.41874	0.578968	4.17767	2.94512e-05	0.00109596	ZW	E	E	110086546	cytochrome P450 4B1-like [Source:NCBI gene;Acc:110086546]
ENSPVIG00000004941	PRSS8	106.151	1.78064	0.426578	4.17424	2.98983e-05	0.00111032	ZW	E	B	110086396	serine protease 8 [Source:NCBI gene;Acc:110086396]
ENSPVIG00000024725	DLK2	36.6231	-1.63891	0.392974	-4.17054	3.03884e-05	0.00112623	ZZ	E	E	110089035	delta like non-canonical Notch ligand 2 [Source:NCBI gene;Acc:110089035]
ENSPVIG00000017161		138.333	1.65529	0.397038	4.16908	3.05828e-05	0.00113113	ZW	E	E	110084291	adenine phosphoribosyltransferase-like [Source:NCBI gene;Acc:110084291]
ENSPVIG00000013800	AMOTL2	1149.63	-0.848964	0.203768	-4.16633	3.09541e-05	0.00114254	ZZ	B	N	110075286	angiomotin like 2 [Source:NCBI gene;Acc:110075286]
ENSPVIG00000009169		573.458	-1.30368	0.313005	-4.16505	3.11282e-05	0.00114664	ZZ	E	E	110081806	serine/threonine-protein kinase NLK2-like [Source:NCBI gene;Acc:110081806]
ENSPVIG00000018670		257.687	1.44515	0.347921	4.15367	3.27188e-05	0.0012028	ZW	E	E
ENSPVIG00000018019	PRR15L	11.1543	3.17564	0.764888	4.15177	3.29911e-05	0.00121036	ZW	B	G	110074841	proline rich 15 like [Source:NCBI gene;Acc:110074841]
ENSPVIG00000018515	HPCAL1	768.486	-1.05376	0.2542	-4.14537	3.39258e-05	0.00124215	ZZ	E	B	110080593	hippocalcin like 1 [Source:NCBI gene;Acc:110080593]
ENSPVIG00000015889	ZDHHC12	78.4403	1.38351	0.33426	4.13903	3.48774e-05	0.00127442	ZW	E	B	110079609	zinc finger DHHC-type containing 12 [Source:NCBI gene;Acc:110079609]
ENSPVIG00000021775	ANOS1	32.1011	-2.56233	0.619434	-4.13657	3.52543e-05	0.00128562	ZZ	B	G	110075587	anosmin 1 [Source:NCBI gene;Acc:110075587]
ENSPVIG00000005078		546.158	0.875455	0.211709	4.13518	3.54676e-05	0.00129081	ZW	E	E	110078028	sphingosine-1-phosphate receptor 5 [Source:NCBI gene;Acc:110078028]
ENSPVIG00000017175	SFN	78.0623	2.22044	0.537187	4.13345	3.57353e-05	0.00129796	ZW	E	E	110086167	stratifin [Source:NCBI gene;Acc:110086167]
ENSPVIG00000016405	CXXC4	93.2753	-1.00787	0.244042	-4.1299	3.62914e-05	0.00131553	ZZ	B	G	110080452	CXXC finger protein 4 [Source:NCBI gene;Acc:110080452]
ENSPVIG00000000620	SGK3	263.034	-1.52351	0.369195	-4.12657	3.68209e-05	0.00133207	ZZ	E	E	110089237	serine/threonine-protein kinase Sgk3 [Source:NCBI gene;Acc:110089237]
ENSPVIG00000002981	MAPK12	690.116	-1.21835	0.296094	-4.11475	3.876e-05	0.00139943	ZZ	E	E	110089645	mitogen-activated protein kinase 12-like [Source:NCBI gene;Acc:110089645]
ENSPVIG00000017746		940.464	1.13968	0.277134	4.11237	3.91611e-05	0.00141112	ZW	E	B	110080519	HECT and RLD domain containing E3 ubiquitin protein ligase 3 [Source:NCBI gene;Acc:110080519]
ENSPVIG00000020913		15.7167	-4.6561	1.13298	-4.10962	3.96314e-05	0.00142524	ZZ	B	G
ENSPVIG00000013829	EMX2	3493.89	1.67712	0.408161	4.10898	3.97416e-05	0.00142639	ZW	E	E	110075344	empty spiracles homeobox 2 [Source:NCBI gene;Acc:110075344]
ENSPVIG00000011060		106.522	2.96168	0.721157	4.10685	4.01098e-05	0.00143677	ZW	B	G
ENSPVIG00000020494		249.905	1.19468	0.291106	4.10394	4.06169e-05	0.00145208	ZW	E	E	110078149	arrestin beta 1 [Source:NCBI gene;Acc:110078149]
ENSPVIG00000013569	SLC7A7	221.08	1.86195	0.45435	4.09805	4.16637e-05	0.00148658	ZW	E	B	110087839	solute carrier family 7 member 7 [Source:NCBI gene;Acc:110087839]
ENSPVIG00000015129	EPHB6	345.894	1.30254	0.317912	4.09718	4.18217e-05	0.00148929	ZW	E	B	110088903	ephrin type-B receptor 5 [Source:NCBI gene;Acc:110088903]
ENSPVIG00000020097	PPL	241.016	2.34795	0.573172	4.09642	4.19594e-05	0.00149128	ZW	B	G	110087147	periplakin [Source:NCBI gene;Acc:110087147]
ENSPVIG00000025116	SORL1	778.385	-2.07504	0.507062	-4.09228	4.27149e-05	0.00151517	ZZ	E	B	110078405	sortilin related receptor 1 [Source:NCBI gene;Acc:110078405]
ENSPVIG00000006570		34.113	-3.0132	0.736931	-4.08884	4.33529e-05	0.00153481	ZZ	E	B
ENSPVIG00000023577		225.811	0.817801	0.200205	4.08482	4.41104e-05	0.0015586	ZW	E	B	110083403	polycomb complex protein BMI-1 [Source:NCBI gene;Acc:110083403]
ENSPVIG00000019984	SAMD7	23.3013	-2.24905	0.550843	-4.08292	4.44736e-05	0.00156838	ZZ	D	M	110079070	sterile alpha motif domain containing 7 [Source:NCBI gene;Acc:110079070]
ENSPVIG00000015125		42.9283	2.35005	0.575859	4.08094	4.48542e-05	0.00157875	ZW	B	G
ENSPVIG00000000837		53.1199	1.57098	0.385021	4.08026	4.49858e-05	0.00158032	ZW	B	N	110090606	keratin-associated protein 10-2-like [Source:NCBI gene;Acc:110090606]
ENSPVIG00000001449	TCF7	66.3598	-2.13517	0.523639	-4.07756	4.55113e-05	0.00159263	ZZ	E	B	110079405	transcription factor 7 [Source:NCBI gene;Acc:110079405]
ENSPVIG00000014173	LRFN2	38.0773	2.40157	0.588958	4.07766	4.54907e-05	0.00159263	ZW	E	E	110084719	leucine rich repeat and fibronectin type III domain containing 2 [Source:NCBI gene;Acc:110084719]
ENSPVIG00000013653	LARGE2	548.209	-1.92012	0.471046	-4.07629	4.57608e-05	0.00159829	ZZ	E	E	110081684	LARGE xylosyl- and glucuronyltransferase 2 [Source:NCBI gene;Acc:110081684]
ENSPVIG00000006262	PRKCB	162.137	1.31773	0.323569	4.07248	4.65148e-05	0.00162151	ZW	E	B	110085019	protein kinase C beta [Source:NCBI gene;Acc:110085019]
ENSPVIG00000012498	TNFRSF6B	157.577	-2.47457	0.607847	-4.07104	4.68031e-05	0.00162844	ZZ	E	E	110089383	TNF receptor superfamily member 6b [Source:NCBI gene;Acc:110089383]
ENSPVIG00000013514	TRIM24	2426.32	0.900995	0.221379	4.06992	4.7029e-05	0.00163318	ZW	E	B	110082683	tripartite motif containing 24 [Source:NCBI gene;Acc:110082683]
ENSPVIG00000024158	CNTN5	206.254	2.05588	0.50543	4.06758	4.75037e-05	0.00164652	ZW	E	E	110080252	contactin 5 [Source:NCBI gene;Acc:110080252]
ENSPVIG00000007232	SNX33	379.463	-1.29671	0.319082	-4.06388	4.82641e-05	0.0016697	ZZ	E	E	110074558	sorting nexin 33 [Source:NCBI gene;Acc:110074558]
ENSPVIG00000016254	RPRM	97.0357	1.85266	0.456633	4.05722	4.96612e-05	0.00171477	ZW	E	E		reprimo, TP53 dependent G2 arrest mediator homolog [Source:HGNC Symbol;Acc:HGNC:24201]
ENSPVIG00000015873		792.732	0.934608	0.230462	4.05538	5.00537e-05	0.00172505	ZW	B	N
ENSPVIG00000015881	TIPARP	893.668	0.797336	0.196757	4.05238	5.06995e-05	0.00174401	ZW	E	B	110073088	TCDD inducible poly(ADP-ribose) polymerase [Source:NCBI gene;Acc:110073088]
ENSPVIG00000005065	AP1M2	110.78	1.97661	0.487858	4.0516	5.0868e-05	0.0017465	ZW	E	E	110077983	adaptor related protein complex 1 subunit mu 2 [Source:NCBI gene;Acc:110077983]
ENSPVIG00000024459	PDE8A	736.392	1.15743	0.285744	4.0506	5.10858e-05	0.00175067	ZW	B	G	110077276	phosphodiesterase 8A [Source:NCBI gene;Acc:110077276]
ENSPVIG00000013950	PCYT2	667.982	0.862889	0.213075	4.0497	5.12833e-05	0.00175414	ZW	E	B	110090615	phosphate cytidylyltransferase 2, ethanolamine [Source:NCBI gene;Acc:110090615]
ENSPVIG00000007381	THSD4	152.666	2.53953	0.627203	4.04898	5.14405e-05	0.00175622	ZW	E	E	110074557	thrombospondin type 1 domain containing 4 [Source:NCBI gene;Acc:110074557]
ENSPVIG00000006183	FGF16	25.3364	2.32732	0.577085	4.03288	5.50968e-05	0.00187752	ZW	E	E	110074324	fibroblast growth factor 16 [Source:NCBI gene;Acc:110074324]
ENSPVIG00000004236	HAPLN3	512.44	1.50609	0.373616	4.03113	5.55099e-05	0.00188472	ZW	B	G	110072936	hyaluronan and proteoglycan link protein 3 [Source:NCBI gene;Acc:110072936]
ENSPVIG00000023289		54.2471	2.28794	0.56757	4.0311	5.55153e-05	0.00188472	ZW	B	G	110088415	ficolin 3 [Source:NCBI gene;Acc:110088415]
ENSPVIG00000013328	IER2	1033.88	-1.27338	0.315971	-4.03006	5.57632e-05	0.00188961	ZZ	B	N	110082661	immediate early response 2 [Source:NCBI gene;Acc:110082661]
ENSPVIG00000024690	MAPK4	16.4719	-2.73903	0.680298	-4.02622	5.66817e-05	0.00191007	ZZ	D	H	110088632	mitogen-activated protein kinase 4 [Source:NCBI gene;Acc:110088632]
ENSPVIG00000016610		1828.66	1.46381	0.363554	4.02638	5.66417e-05	0.00191007	ZW	E	B	110074852	keratin, type I cytoskeletal 19-like [Source:NCBI gene;Acc:110074852]
ENSPVIG00000019735	NECAB3	107.032	2.43898	0.605708	4.02667	5.65731e-05	0.00191007	ZW	E	B	110090567	N-terminal EF-hand calcium binding protein 3 [Source:NCBI gene;Acc:110090567]
ENSPVIG00000018377		222.664	2.77263	0.68929	4.02244	5.75972e-05	0.00193733	ZW	E	B	110075647	basic helix-loop-helix and HMG-box containing 1 [Source:NCBI gene;Acc:110075647]
ENSPVIG00000013778		19.8753	2.03699	0.506467	4.02196	5.77165e-05	0.00193776	ZW	B	G
ENSPVIG00000020170		167.351	2.47465	0.616115	4.01653	5.90602e-05	0.00197922	ZW	B	N	110072158	indoleamine 2,3-dioxygenase 2 [Source:NCBI gene;Acc:110072158]
ENSPVIG00000014718	RANBP3L	45.4285	1.86458	0.46478	4.01175	6.02709e-05	0.00201608	ZW	B	N	110080090	RAN binding protein 3 like [Source:NCBI gene;Acc:110080090]
ENSPVIG00000011274		261.134	2.57046	0.640846	4.01105	6.045e-05	0.00201837	ZW	B	N	110076619	EF-hand calcium binding domain 6 [Source:NCBI gene;Acc:110076619]
ENSPVIG00000021058	CA4	19.3875	3.86989	0.965367	4.00873	6.10465e-05	0.00203455	ZW	B	G	110075572	carbonic anhydrase 4 [Source:NCBI gene;Acc:110075572]
ENSPVIG00000002513	FBN2	1171.61	-1.45043	0.361998	-4.00674	6.15633e-05	0.00204802	ZZ	B	N	110077526	fibrillin 2 [Source:NCBI gene;Acc:110077526]
ENSPVIG00000020978	MTUS2	31.121	2.23972	0.559171	4.00543	6.19038e-05	0.00205559	ZW	E	E	110076464	microtubule associated scaffold protein 2 [Source:NCBI gene;Acc:110076464]
ENSPVIG00000009612		20.094	-1.75461	0.43818	-4.00431	6.21975e-05	0.00206158	ZZ	E	E	110085001	interleukin-9 receptor-like [Source:NCBI gene;Acc:110085001]
ENSPVIG00000003494	TRABD2A	175.074	-1.7733	0.442976	-4.00315	6.25051e-05	0.00206426	ZZ	G	C		TraB domain containing 2A [Source:HGNC Symbol;Acc:HGNC:27013]
ENSPVIG00000007722	MAF	1169.74	1.48129	0.370013	4.00334	6.24549e-05	0.00206426	ZW	E	E		MAF bZIP transcription factor [Source:HGNC Symbol;Acc:HGNC:6776]
ENSPVIG00000008956	GLIS1	132.029	-1.35691	0.339283	-3.99935	6.35164e-05	0.00209007	ZZ	B	G	110082232	GLIS family zinc finger 1 [Source:NCBI gene;Acc:110082232]
ENSPVIG00000019058	NTF3	68.8731	1.55428	0.388625	3.99943	6.34946e-05	0.00209007	ZW	E	B	110074962	neurotrophin 3 [Source:NCBI gene;Acc:110074962]
ENSPVIG00000022193		19.4763	-2.14553	0.536575	-3.99856	6.37283e-05	0.00209326	ZZ	B	N
ENSPVIG00000014325	LRP4	567.592	-2.31103	0.579826	-3.98573	6.7274e-05	0.00220574	ZZ	E	B	110081896	LDL receptor related protein 4 [Source:NCBI gene;Acc:110081896]
ENSPVIG00000022351	UNC5B	205.156	-1.79008	0.449392	-3.98334	6.79535e-05	0.00222401	ZZ	E	E	110073709	unc-5 netrin receptor B [Source:NCBI gene;Acc:110073709]
ENSPVIG00000022214		145.887	2.82931	0.711327	3.97751	6.96407e-05	0.00227514	ZW	E	B	110074198	lamin tail domain containing 2 [Source:NCBI gene;Acc:110074198]
ENSPVIG00000018859	INSYN1	94.0701	1.78984	0.450147	3.97612	7.00483e-05	0.00228435	ZW	B	G	110084375	inhibitory synaptic factor 1 [Source:NCBI gene;Acc:110084375]
ENSPVIG00000025129	DNASE1L1	23.4831	-1.88696	0.474794	-3.97428	7.05925e-05	0.00229355	ZZ	E	E	110078601	deoxyribonuclease-1-like 1 [Source:NCBI gene;Acc:110078601]
ENSPVIG00000009735	TWF1	341.452	-1.23409	0.310487	-3.9747	7.04682e-05	0.00229355	ZZ	B	G		twinfilin actin binding protein 1 [Source:HGNC Symbol;Acc:HGNC:9620]
ENSPVIG00000011721		338.378	-0.622154	0.15656	-3.97389	7.07085e-05	0.00229355	ZZ	B	G	110084584	POC5 centriolar protein [Source:NCBI gene;Acc:110084584]
ENSPVIG00000001220		22.3352	1.9552	0.492089	3.97327	7.08925e-05	0.00229543	ZW	B	N
ENSPVIG00000002733	POLG	961.572	-1.00413	0.252895	-3.97055	7.17067e-05	0.00231767	ZZ	B	G	110072961	DNA polymerase gamma, catalytic subunit [Source:NCBI gene;Acc:110072961]
ENSPVIG00000010690		946.75	-0.951903	0.239877	-3.9683	7.2386e-05	0.00233102	ZZ	B	N
ENSPVIG00000010910	EFNA5	131.138	1.11917	0.282055	3.96792	7.2504e-05	0.00233102	ZW	E	E	110072013	ephrin A5 [Source:NCBI gene;Acc:110072013]
ENSPVIG00000017596		24.5951	1.87421	0.472256	3.96863	7.22863e-05	0.00233102	ZW	E	B
ENSPVIG00000014646	HDAC3	817.412	-0.648991	0.163603	-3.96686	7.28246e-05	0.00233719	ZZ	B	G	110082015	histone deacetylase 3 [Source:NCBI gene;Acc:110082015]
ENSPVIG00000021237		57.2996	3.57396	0.901385	3.96497	7.34057e-05	0.0023517	ZW	E	B
ENSPVIG00000024399		54.0478	2.23788	0.565147	3.95982	7.50059e-05	0.00239874	ZW	B	N	110071830	thyrotropin-releasing hormone receptor-like [Source:NCBI gene;Acc:110071830]
ENSPVIG00000008663	STRIP2	86.5472	1.21762	0.307603	3.95843	7.54454e-05	0.00240014	ZW	B	G	110091328	striatin interacting protein 2 [Source:NCBI gene;Acc:110091328]
ENSPVIG00000003242		41.8332	2.27859	0.575627	3.95846	7.54358e-05	0.00240014	ZW	E	E	110071943	5-hydroxytryptamine receptor 5A [Source:NCBI gene;Acc:110071943]
ENSPVIG00000012193		11.659	2.82636	0.713864	3.95924	7.51894e-05	0.00240014	ZW	B	N	110090907	BPI fold-containing family B member 4-like [Source:NCBI gene;Acc:110090907]
ENSPVIG00000014908	GPD1	1087.42	-1.58663	0.401056	-3.95612	7.61773e-05	0.00241919	ZZ	E	B	110074298	glycerol-3-phosphate dehydrogenase 1 [Source:NCBI gene;Acc:110074298]
ENSPVIG00000001559	NDC80	532.227	-1.42492	0.360623	-3.95128	7.77352e-05	0.00246008	ZZ	B	G	110079438	NDC80 kinetochore complex component [Source:NCBI gene;Acc:110079438]
ENSPVIG00000024562	KLHL4	83.7827	1.67153	0.423033	3.95131	7.77254e-05	0.00246008	ZW	B	N	110088617	kelch like family member 4 [Source:NCBI gene;Acc:110088617]
ENSPVIG00000005956	PTGER1	136.735	1.60798	0.40707	3.95012	7.81112e-05	0.00246769	ZW	E	B	110082675	prostaglandin E receptor 1 [Source:NCBI gene;Acc:110082675]
ENSPVIG00000004393	ASTN2	497.623	1.25177	0.31695	3.94943	7.83371e-05	0.00247054	ZW	E	E	110089228	astrotactin 2 [Source:NCBI gene;Acc:110089228]
ENSPVIG00000021674		392.727	1.94541	0.492762	3.94798	7.88147e-05	0.0024813	ZW	E	E
ENSPVIG00000008053		18.9159	1.7022	0.43151	3.94475	7.98847e-05	0.00250631	ZW	B	N	110086927	netrin 3 [Source:NCBI gene;Acc:110086927]
ENSPVIG00000023591	LPIN3	125.356	2.09457	0.530947	3.94497	7.98099e-05	0.00250631	ZW	E	B	110076794	lipin 3 [Source:NCBI gene;Acc:110076794]
ENSPVIG00000003520	SULT1B1	820.409	1.00088	0.254149	3.93814	8.2114e-05	0.00257182	ZW	E	B	110086333	sulfotransferase family cytosolic 1B member 1-like [Source:NCBI gene;Acc:110086333]
ENSPVIG00000012018	CHN1	676.712	0.862196	0.218988	3.93718	8.24453e-05	0.00257776	ZW	B	N	110085215	chimerin 1 [Source:NCBI gene;Acc:110085215]
ENSPVIG00000020184	BMP1	2920.33	1.37412	0.349278	3.93418	8.348e-05	0.00260564	ZW	E	B	110072169	bone morphogenetic protein 1 [Source:NCBI gene;Acc:110072169]
ENSPVIG00000017816	CAV1	175.573	-1.79115	0.455526	-3.93204	8.42271e-05	0.0026155	ZZ	B	G		caveolin 1 [Source:HGNC Symbol;Acc:HGNC:1527]
ENSPVIG00000020711	FHL1	465.191	-1.77094	0.450296	-3.93283	8.39504e-05	0.0026155	ZZ	B	N	110088172	four and a half LIM domains 1 [Source:NCBI gene;Acc:110088172]
ENSPVIG00000010388		11.4155	5.15788	1.31163	3.93243	8.40927e-05	0.0026155	ZW	E	E
ENSPVIG00000011869	GALNS	630.019	-1.26804	0.322639	-3.93019	8.48772e-05	0.00263119	ZZ	B	G	110076238	galactosamine (N-acetyl)-6-sulfatase [Source:NCBI gene;Acc:110076238]
ENSPVIG00000010477	CERT1	296.713	-1.18163	0.301133	-3.92396	8.71066e-05	0.00269571	ZZ	B	N	110084579	ceramide transporter 1 [Source:NCBI gene;Acc:110084579]
ENSPVIG00000017938	GNG13	101.072	1.71441	0.437017	3.92299	8.74572e-05	0.00270197	ZW	B	N	110090442	G protein subunit gamma 13 [Source:NCBI gene;Acc:110090442]
ENSPVIG00000007255		996.852	0.77792	0.198382	3.92132	8.8064e-05	0.0027161	ZW	B	G	110089672	beta-1,4-galactosyltransferase 3-like [Source:NCBI gene;Acc:110089672]
ENSPVIG00000006418	TERB2	23.8087	5.16677	1.31776	3.92088	8.82254e-05	0.00271648	ZW	E	B	110086862	telomere repeat binding bouquet formation protein 2 [Source:NCBI gene;Acc:110086862]
ENSPVIG00000015213	PDE7B	260.273	-0.911645	0.232701	-3.91767	8.94106e-05	0.00274368	ZZ	E	B	110071820	phosphodiesterase 7B [Source:NCBI gene;Acc:110071820]
ENSPVIG00000004533	RPGRIP1	54.8014	2.81876	0.719456	3.9179	8.93237e-05	0.00274368	ZW	B	G	110087669	RPGR interacting protein 1 [Source:NCBI gene;Acc:110087669]
ENSPVIG00000008562	SH3BGRL	1211.04	-0.788649	0.201354	-3.91673	8.97593e-05	0.00274975	ZZ	E	E	110086653	SH3 domain binding glutamate rich protein like [Source:NCBI gene;Acc:110086653]
ENSPVIG00000021506	SLC7A11	42.5166	2.12316	0.542748	3.91188	9.15816e-05	0.00280086	ZW	E	E	110073659	solute carrier family 7 member 11 [Source:NCBI gene;Acc:110073659]
ENSPVIG00000006068		257.156	-1.16772	0.298568	-3.91109	9.18812e-05	0.00280531	ZZ	E	B	110078505	ubiquitin specific peptidase 2 [Source:NCBI gene;Acc:110078505]
ENSPVIG00000010703	PISD	319.415	-0.797916	0.204138	-3.9087	9.2793e-05	0.0028284	ZZ	B	N	110081937	phosphatidylserine decarboxylase [Source:NCBI gene;Acc:110081937]
ENSPVIG00000021328	TYRP1	196.852	2.42216	0.61997	3.9069	9.34868e-05	0.00284478	ZW	B	N	110073569	tyrosinase related protein 1 [Source:NCBI gene;Acc:110073569]
ENSPVIG00000017663	GABRP	45.6339	2.72257	0.69708	3.90568	9.39616e-05	0.00285445	ZW	B	N	110078968	gamma-aminobutyric acid type A receptor pi subunit [Source:NCBI gene;Acc:110078968]
ENSPVIG00000011987		69.6574	1.77779	0.455571	3.90234	9.52678e-05	0.00288931	ZW	B	G
ENSPVIG00000008364	GRAMD4	228.622	-1.19998	0.307561	-3.90159	9.55629e-05	0.00289344	ZZ	B	N	110080788	GRAM domain containing 4 [Source:NCBI gene;Acc:110080788]
ENSPVIG00000009960		96.2767	-2.08613	0.535348	-3.89677	9.74838e-05	0.0029467	ZZ	B	G	110079872	protein FAM19A5-like [Source:NCBI gene;Acc:110079872]
ENSPVIG00000017949	SLC37A2	405.804	1.07089	0.274911	3.89541	9.80342e-05	0.00295592	ZW	B	G	110090455	solute carrier family 37 member 2 [Source:NCBI gene;Acc:110090455]
ENSPVIG00000022181		2258.49	1.38175	0.354731	3.89521	9.81137e-05	0.00295592	ZW	B	G	110074214	interferon-induced transmembrane protein 3-like [Source:NCBI gene;Acc:110074214]
ENSPVIG00000016003		373.261	-1.07757	0.276831	-3.89252	9.92069e-05	0.00298391	ZZ	B	N	110074691	canopy FGF signaling regulator 2 [Source:NCBI gene;Acc:110074691]
ENSPVIG00000002606	KANSL1L	358.08	-0.736922	0.189347	-3.89191	9.94593e-05	0.00298657	ZZ	E	B	110072390	KAT8 regulatory NSL complex subunit 1 like [Source:NCBI gene;Acc:110072390]
ENSPVIG00000004270	KLHL25	462.561	1.05334	0.270754	3.89038	0.000100089	0.00300051	ZW	E	B	110072969	kelch like family member 25 [Source:NCBI gene;Acc:110072969]
ENSPVIG00000016801	CCDC69	160.83	-1.35043	0.347199	-3.88951	0.000100449	0.00300636	ZZ	E	B	110087958	coiled-coil domain containing 69 [Source:NCBI gene;Acc:110087958]
ENSPVIG00000021685	EFNA1	530.116	1.43272	0.368621	3.88671	0.000101614	0.00303125	ZW	E	B	110081065	ephrin A1 [Source:NCBI gene;Acc:110081065]
ENSPVIG00000009209	STRA6	207.437	2.4455	0.629183	3.88679	0.000101579	0.00303125	ZW	B	N	110084463	stimulated by retinoic acid 6 [Source:NCBI gene;Acc:110084463]
ENSPVIG00000009864	KIRREL3	125.831	2.15567	0.55543	3.88108	0.000103994	0.00309719	ZW	E	B	110088819	kirre like nephrin family adhesion molecule 3 [Source:NCBI gene;Acc:110088819]
ENSPVIG00000025592	PIK3CB	265.569	0.960517	0.247871	3.87507	0.000106596	0.0031674	ZW	B	N	110078719	phosphatidylinositol-4,5-bisphosphate 3-kinase catalytic subunit beta [Source:NCBI gene;Acc:110078719]
ENSPVIG00000007007	C3orf84	1025.66	2.65005	0.683914	3.87483	0.0001067	0.0031674	ZW	E	B	110079910	chromosome unknown C3orf84 homolog [Source:NCBI gene;Acc:110079910]
ENSPVIG00000021223		1720.71	0.966654	0.249528	3.87393	0.000107093	0.00317389	ZW	E	B	110082920	PBX homeobox 3 [Source:NCBI gene;Acc:110082920]
ENSPVIG00000021888	HES4	987.035	1.14833	0.296511	3.87282	0.000107584	0.00318327	ZW	E	E	110073268	hes family bHLH transcription factor 4 [Source:NCBI gene;Acc:110073268]
ENSPVIG00000021938	FAM210B	1998.6	-1.64723	0.425442	-3.87181	0.000108032	0.00319134	ZZ	E	E		family with sequence similarity 210 member B [Source:HGNC Symbol;Acc:HGNC:16102]
ENSPVIG00000005533	SNRK	210.925	1.32035	0.341107	3.87077	0.00010849	0.00319967	ZW	E	E	110082144	SNF related kinase [Source:NCBI gene;Acc:110082144]
ENSPVIG00000023019	PPFIA3	268.539	1.27019	0.328382	3.86804	0.000109713	0.00323051	ZW	B	G	110079177	PTPRF interacting protein alpha 3 [Source:NCBI gene;Acc:110079177]
ENSPVIG00000021167	LINGO1	454.999	1.73114	0.447725	3.86652	0.000110399	0.00324545	ZW	E	E	110087173	leucine rich repeat and Ig domain containing 1 [Source:NCBI gene;Acc:110087173]
ENSPVIG00000019696	CLU	8675.33	-1.74726	0.452195	-3.86396	0.000111562	0.00327434	ZZ	E	E	110090550	clusterin [Source:NCBI gene;Acc:110090550]
ENSPVIG00000025698	PTGS1	41.092	1.4188	0.367371	3.86203	0.000112451	0.00329512	ZW	B	G	110078807	prostaglandin-endoperoxide synthase 1 [Source:NCBI gene;Acc:110078807]
ENSPVIG00000021688	ADAM15	322.557	1.29644	0.335912	3.85946	0.000113636	0.00332448	ZW	E	B	110080995	ADAM metallopeptidase domain 15 [Source:NCBI gene;Acc:110080995]
ENSPVIG00000010389		178.113	2.7608	0.716649	3.85238	0.000116975	0.00341667	ZW	E	B
ENSPVIG00000018901	EIF4G1	3307.71	0.675319	0.175736	3.84281	0.000121635	0.0035471	ZW	B	N	110089825	eukaryotic translation initiation factor 4 gamma 1 [Source:NCBI gene;Acc:110089825]
ENSPVIG00000003538	LAMA1	1673.83	-1.52709	0.397542	-3.84133	0.000122368	0.00356278	ZZ	E	B	110078890	laminin subunit alpha 1 [Source:NCBI gene;Acc:110078890]
ENSPVIG00000019887		57.143	2.43013	0.63316	3.83809	0.000123993	0.00360432	ZW	B	N	110075081	myosin-4-like [Source:NCBI gene;Acc:110075081]
ENSPVIG00000004754	CDK14	96.0014	-2.35069	0.613466	-3.83182	0.000127201	0.00369168	ZZ	B	G	110074722	cyclin dependent kinase 14 [Source:NCBI gene;Acc:110074722]
ENSPVIG00000018817	CDH13	436.107	1.76133	0.460316	3.82635	0.000130056	0.00376852	ZW	E	B	110083468	cadherin 13 [Source:NCBI gene;Acc:110083468]
ENSPVIG00000005741		180.295	1.06156	0.277508	3.82534	0.00013059	0.00377797	ZW	B	N	110084954	transmembrane protein 47-like [Source:NCBI gene;Acc:110084954]
ENSPVIG00000020171		293.497	1.62812	0.42572	3.8244	0.000131092	0.00378649	ZW	B	N	110072230	disintegrin and metalloproteinase domain-containing protein 2-like [Source:NCBI gene;Acc:110072230]
[truncated: 18,784 more rows]

## Sheet: stage 16
ZW versus ZZ
[truncated: 19,417 more rows]

## Sheet: adult
ZW versus ZZ
[truncated: 19,417 more rows]
