# Supplementary material for: Gene expression of male pathway genes sox9 and amh during early sex differentiation in a reptile departs from the classical amniote model
Source: BMC Genomics. 2023 May 5;24:243. doi: 10.1186/s12864-023-09334-0 (PMC10163765; doi:10.1186/s12864-023-09334-0)
Supplement: Supplementary file 4 — Additional file 4 Table S3. Relevant genes in gonad development, especially transcription factors. [file 12864_2023_9334_MOESM4_ESM.xlsx]

## Sheet: all
ZW versus ZZ
stage 6/7
sex unbiased genes (padj > 0.05)
highly expressed genes (nRPK > 1000)			nRPK = normalised read count per 1 kb gene length
genes related to translation
transcription factors
Ensembl gene ID	Gene name	norm. count average	nRPK	log2FoldChange	padj	NCBI_geneID	gene_description
ENSPVIG00000000160		862430	1.69104e+06	1.69046	0.609932	110089136	hemoglobin subunit alpha-1-like [Source:NCBI gene;Acc:110089136]
ENSPVIG00000000601		617617	1.06854e+06	1.85744	0.54077	110089112	hemoglobin subunit alpha-D-like [Source:NCBI gene;Acc:110089112]
ENSPVIG00000021367		359019	731199	1.5726	0.673043
ENSPVIG00000014159		112497	398924	0.625997	0.868971
ENSPVIG00000021365		407581	288655	1.68729	0.616411	110078124	hemoglobin subunit beta-1-like [Source:NCBI gene;Acc:110078124]
ENSPVIG00000001164		133651	187976	0.10518	0.982584
ENSPVIG00000001161		71296.4	149468	0.0933638	0.984677
ENSPVIG00000001132		32334.4	123887	0.153732	0.968385
ENSPVIG00000015461		111369	117851	1.35707	0.181325	110078529	ferritin light chain, oocyte isoform-like [Source:NCBI gene;Acc:110078529]
ENSPVIG00000001168		42549	113464	-0.0170888	1
ENSPVIG00000017196		17241.3	112688	0.550469	0.753701
ENSPVIG00000001643		19068.8	107734	0.632728	0.707957
ENSPVIG00000023417		22745.5	78704.2	0.434533	0.837515
ENSPVIG00000013054	RPS28	11772.1	56057.7	0.524585	0.794426	110072492	ribosomal protein S28 [Source:NCBI gene;Acc:110072492]
ENSPVIG00000017926		29970.3	54392.5	0.587696	0.702528
ENSPVIG00000014750	PPDPF	52618.7	51739.1	0.49094	0.764165	110087586	pancreatic progenitor cell differentiation and proliferation factor [Source:NCBI gene;Acc:110087586]
ENSPVIG00000019812	EEF1A1	70797.3	45972.3	0.437013	0.673043	110075016	eukaryotic translation elongation factor 1 alpha 1 [Source:NCBI gene;Acc:110075016]
ENSPVIG00000024743		16805.7	44815.3	0.376923	0.868354
ENSPVIG00000015264		20886.2	43786.7	0.534964	0.733302	110071952	ribosomal protein S12 [Source:NCBI gene;Acc:110071952]
ENSPVIG00000014132		22849.5	42080	0.487533	0.796449	110072521	ribosomal protein S15 [Source:NCBI gene;Acc:110072521]
ENSPVIG00000012684		17327.9	38678.4	0.521005	0.823954	110084000	ribosomal protein S15a [Source:NCBI gene;Acc:110084000]
ENSPVIG00000015994	RPS4X	38097.2	37534.2	0.366815	0.845422	110080185	40S ribosomal protein S4 [Source:NCBI gene;Acc:110080185]
ENSPVIG00000016144	RPS14	16963	37199.6	0.444317	0.80477	110086090	ribosomal protein S14 [Source:NCBI gene;Acc:110086090]
ENSPVIG00000008240		57579.1	36511.8	0.217396	0.888479	110089941	actin gamma 1 [Source:NCBI gene;Acc:110089941]
ENSPVIG00000005303		15725	36400.5	0.552156	0.763213
ENSPVIG00000019388	RPL24	19023.6	35624.8	0.730152	0.641726	110074631	ribosomal protein L24 [Source:NCBI gene;Acc:110074631]
ENSPVIG00000011177	RACK1	34791.5	33389.1	0.369291	0.837582	110069956	receptor for activated C kinase 1 [Source:NCBI gene;Acc:110069956]
ENSPVIG00000017329	RPLP0	35443.8	33249.3	0.581103	0.753117	110088960	ribosomal protein lateral stalk subunit P0 [Source:NCBI gene;Acc:110088960]
ENSPVIG00000001020	RPL27	12120.1	33115.1	0.472752	0.778718	110080262	ribosomal protein L27 [Source:NCBI gene;Acc:110080262]
ENSPVIG00000002181		8322.74	32638.2	0.156325	0.938366
ENSPVIG00000014577		12620.8	32612	0.445392	0.806379	110072526	ubiquitin-60S ribosomal protein L40-like [Source:NCBI gene;Acc:110072526]
ENSPVIG00000005827	RPL36AL	13738.4	32478.5	0.566201	0.764639	110084916	60S ribosomal protein L36a [Source:NCBI gene;Acc:110084916]
ENSPVIG00000018595		17907.3	32265.4	0.371611	0.842724	110084326	peptidylprolyl isomerase A [Source:NCBI gene;Acc:110084326]
ENSPVIG00000015582	RPL19	17452.5	29530.5	0.478772	0.794426	110082070	ribosomal protein L19 [Source:NCBI gene;Acc:110082070]
ENSPVIG00000006249		14123.7	29424.3	0.604054	0.71399	110090746	ribosomal protein L23 [Source:NCBI gene;Acc:110090746]
ENSPVIG00000022710	RPS8	22722.4	28509.9	0.545989	0.752868	110073770	ribosomal protein S8 [Source:NCBI gene;Acc:110073770]
ENSPVIG00000010846	FAU	17000.6	28240.3	0.725282	0.638863	110069853	FAU ubiquitin like and ribosomal protein S30 fusion [Source:NCBI gene;Acc:110069853]
ENSPVIG00000005654		39131.3	27713.4	0.0101429	1	110083726	actin beta [Source:NCBI gene;Acc:110083726]
ENSPVIG00000017237	RPL23A	21729.2	27645.3	0.321743	0.898712	110084294	ribosomal protein L23a [Source:NCBI gene;Acc:110084294]
ENSPVIG00000011627	RPS13	17011.2	27570.8	0.505601	0.736487	110083987	ribosomal protein S13 [Source:NCBI gene;Acc:110083987]
ENSPVIG00000020280	RPL11	19040.8	27436.3	0.330327	0.885551	110082515	ribosomal protein L11 [Source:NCBI gene;Acc:110082515]
ENSPVIG00000021213		9456.75	27410.9	0.770141	0.662996
ENSPVIG00000013348	RPL7A	22458.2	27288.2	0.30561	0.879851	110079689	ribosomal protein L7a [Source:NCBI gene;Acc:110079689]
ENSPVIG00000021264	RPL21	14832.7	27266.1	0.671179	0.65947	110076471	ribosomal protein L21 [Source:NCBI gene;Acc:110076471]
ENSPVIG00000004850	RPL18A	14361.8	27046.7	0.561114	0.701633	110075146	ribosomal protein L18a [Source:NCBI gene;Acc:110075146]
ENSPVIG00000024862		24266.1	26872.8	0.98692	0.390022	110077233	nicotinamide riboside kinase 2-like [Source:NCBI gene;Acc:110077233]
ENSPVIG00000008555	TPT1	18878.9	25512	0.425931	0.771954	110080820	tumor protein, translationally-controlled 1 [Source:NCBI gene;Acc:110080820]
ENSPVIG00000018047		47149.4	25079.5	0.534303	0.69662	110072696	Y-box binding protein 1 [Source:NCBI gene;Acc:110072696]
ENSPVIG00000009038	RPSA	34966.3	24451.9	0.604715	0.685781	110090772	ribosomal protein SA [Source:NCBI gene;Acc:110090772]
ENSPVIG00000009204	RPS17	18498.3	24055.1	0.467127	0.817785		ribosomal protein S17 [Source:HGNC Symbol;Acc:HGNC:10397]
ENSPVIG00000017375		28676.4	24037.2	0.548338	0.796449	110086180	ferritin heavy chain 1 [Source:NCBI gene;Acc:110086180]
ENSPVIG00000015990		4015.44	23901.4	0.108548	0.972371	110080219	thymosin beta 15B [Source:NCBI gene;Acc:110080219]
ENSPVIG00000007816	EEF2	62871.6	23716.2	0.284244	0.873483	110072450	eukaryotic translation elongation factor 2 [Source:NCBI gene;Acc:110072450]
ENSPVIG00000014484	RPL30	10296.9	23671.1	0.574061	0.724469	110074792	ribosomal protein L30 [Source:NCBI gene;Acc:110074792]
ENSPVIG00000022232		18152.8	23544.4	0.698214	0.683513	110074202	ribosomal protein lateral stalk subunit P2 [Source:NCBI gene;Acc:110074202]
ENSPVIG00000009369	RPL35A	17170.3	23329.2	0.444623	0.831289	110088749	ribosomal protein L35a [Source:NCBI gene;Acc:110088749]
ENSPVIG00000012301		27957.1	23010	0.353864	0.850194	110090176	ribosomal protein S3 [Source:NCBI gene;Acc:110090176]
ENSPVIG00000009445		9444.59	22813	0.39934	0.840357
ENSPVIG00000019573	RPS3A	24810.3	22699.3	0.530992	0.728508	110072756	ribosomal protein S3A [Source:NCBI gene;Acc:110072756]
ENSPVIG00000024312	KRT18	33268.2	22693.2	0.144793	0.949061	110071108	keratin 18 [Source:NCBI gene;Acc:110071108]
ENSPVIG00000010940		3660.3	22594.5	0.459819	0.82177
ENSPVIG00000016722		16573.8	22217	0.63024	0.606164	110087081	ribosomal protein S27a [Source:NCBI gene;Acc:110087081]
ENSPVIG00000005951		13422.5	21825.2	0.21617	0.914094	110072434	ornithine decarboxylase antizyme 1 [Source:NCBI gene;Acc:110072434]
ENSPVIG00000010523	DYNLL1	5808.29	21512.2	0.448634	0.783427	110081980	dynein light chain LC8-type 1 [Source:NCBI gene;Acc:110081980]
ENSPVIG00000017575	IKZF4	19949.9	20933.7	0.703543	0.701158	110073480, 110073470	ribosomal protein S26 [Source:NCBI gene;Acc:110073470]
ENSPVIG00000022328		7853.27	20612.2	0.75808	0.768069	110083052	40S ribosomal protein S12-like [Source:NCBI gene;Acc:110083052]
ENSPVIG00000017262		11951	20499.1	0.684813	0.667804	110082469	ribosomal protein L22 [Source:NCBI gene;Acc:110082469]
ENSPVIG00000018659	RPL8	15957.9	20458.8	0.465364	0.773165	110074084	ribosomal protein L8 [Source:NCBI gene;Acc:110074084]
ENSPVIG00000012948	SRSF5	16434	20115.1	0.372155	0.866131	110076403	serine and arginine rich splicing factor 5 [Source:NCBI gene;Acc:110076403]
ENSPVIG00000016366	RPL34	7732.94	20085.6	0.676054	0.616958	110080447	ribosomal protein L34 [Source:NCBI gene;Acc:110080447]
ENSPVIG00000017755	RPL36	13431.6	19957.8	0.430358	0.837582	110072568	ribosomal protein L36 [Source:NCBI gene;Acc:110072568]
ENSPVIG00000014812		29683.2	19657.8	0.667754	0.701658	110087620	ribosomal protein S24 [Source:NCBI gene;Acc:110087620]
ENSPVIG00000017655	RPS5	19680.6	19370.7	0.466878	0.775679	110088063	ribosomal protein S5 [Source:NCBI gene;Acc:110088063]
ENSPVIG00000013351		13396	18947.6	0.564826	0.728052	110075242	ribosomal protein L9 [Source:NCBI gene;Acc:110075242]
ENSPVIG00000010113		19076.3	18850.1	0.408369	0.817785	110080277	ribosomal protein S10 [Source:NCBI gene;Acc:110080277]
ENSPVIG00000018616	RPL6	30909.7	18755.9	0.668314	0.606613	110083449	ribosomal protein L6 [Source:NCBI gene;Acc:110083449]
ENSPVIG00000010675		7660.61	18639	0.331255	0.781501	110085176	histone H3.3 [Source:NCBI gene;Acc:110085176]
ENSPVIG00000014256		5110.6	18516.7	0.578455	0.773425
ENSPVIG00000023725		28012.3	18490	0.6077	0.722537	110090046	60S ribosomal protein L17 [Source:NCBI gene;Acc:110090046]
ENSPVIG00000019515	EEF1G	38921.5	18385.2	0.250598	0.907869	110090503	eukaryotic translation elongation factor 1 gamma [Source:NCBI gene;Acc:110090503]
ENSPVIG00000008151	RPS20	16773.1	16959.7	0.541799	0.732195	110089711	ribosomal protein S20 [Source:NCBI gene;Acc:110089711]
ENSPVIG00000013222	RPL4	20346.8	16815.5	0.200485	0.910861	110085473	ribosomal protein L4 [Source:NCBI gene;Acc:110085473]
ENSPVIG00000013178	PRDX2	18024.6	16597.3	0.821313	0.57783	110087518	peroxiredoxin 2 [Source:NCBI gene;Acc:110087518]
ENSPVIG00000014546		32524.4	16594.1	0.849462	0.269363	110074803	poly(A) binding protein cytoplasmic 1 [Source:NCBI gene;Acc:110074803]
ENSPVIG00000008212	RPL7	14035.4	16473.4	0.574478	0.603877	110088795	ribosomal protein L7 [Source:NCBI gene;Acc:110088795]
ENSPVIG00000008224	RPL38	9712.51	16214.5	0.531177	0.824925	110089807	ribosomal protein L38 [Source:NCBI gene;Acc:110089807]
ENSPVIG00000024425	GPX1	6966.65	15905.6	1.43325	0.391204		glutathione peroxidase 1 [Source:HGNC Symbol;Acc:HGNC:4553]
ENSPVIG00000003443	RPL5	17076.6	15496	0.48956	0.706594	110086306	ribosomal protein L5 [Source:NCBI gene;Acc:110086306]
ENSPVIG00000011512	RPL37	10167.2	15475.1	0.484479	0.806379	110073890	ribosomal protein L37 [Source:NCBI gene;Acc:110073890]
ENSPVIG00000025420		17137.2	15059	0.547387	0.747637
ENSPVIG00000011961	CFL1	20488.2	14676.4	0.539654	0.583128	110070042	cofilin 1 [Source:NCBI gene;Acc:110070042]
ENSPVIG00000007737	RPS7	20202.8	14618.5	0.506646	0.75809	110073418	ribosomal protein S7 [Source:NCBI gene;Acc:110073418]
ENSPVIG00000025126		21166.1	14577.2	0.536213	0.719271	110078604	ribosomal protein L10 [Source:NCBI gene;Acc:110078604]
ENSPVIG00000020979	ISG15	7008.7	14421.2	0.419783	0.872735		ISG15 ubiquitin like modifier [Source:HGNC Symbol;Acc:HGNC:4053]
ENSPVIG00000012390	GAPDH	17034.7	14339	0.33886	0.842836	110084649	glyceraldehyde-3-phosphate dehydrogenase [Source:NCBI gene;Acc:110084649]
ENSPVIG00000006753	RPS16	15760.1	14121.9	0.465443	0.81876	110084582	ribosomal protein S16 [Source:NCBI gene;Acc:110084582]
ENSPVIG00000009425	RPL18	28661.4	13609.4	0.552661	0.74783	110081825	ribosomal protein L18 [Source:NCBI gene;Acc:110081825]
ENSPVIG00000015439	RPL13A	21393.1	13600.2	0.618863	0.677111	110078539	ribosomal protein L13a [Source:NCBI gene;Acc:110078539]
ENSPVIG00000011708	RPL13	23102.5	13557.8	0.548067	0.74783	110076246	ribosomal protein L13 [Source:NCBI gene;Acc:110076246]
ENSPVIG00000003926		16948.4	13504.7	0.308834	0.9042	110091144	ribosomal protein S18 [Source:NCBI gene;Acc:110091144]
ENSPVIG00000010396	RPL31	9393.36	13399.9	0.632263	0.702528		ribosomal protein L31 [Source:HGNC Symbol;Acc:HGNC:10334]
ENSPVIG00000006930	PCBP2	30250.5	13186.8	0.419735	0.730937	110074382	poly(rC) binding protein 2 [Source:NCBI gene;Acc:110074382]
ENSPVIG00000012290		4719.94	13147.5	0.138998	0.940779	110090161	tubulin beta class I [Source:NCBI gene;Acc:110090161]
ENSPVIG00000024211		9053.44	13083	0.723607	0.672266	110077158	ribosomal protein L27a [Source:NCBI gene;Acc:110077158]
ENSPVIG00000006426	PPIB	7389.52	12941.4	-0.980097	0.281058	110086830	peptidylprolyl isomerase B [Source:NCBI gene;Acc:110086830]
ENSPVIG00000005566	RPL14	12414.7	12865	0.818513	0.594604	110082158	ribosomal protein L14 [Source:NCBI gene;Acc:110082158]
ENSPVIG00000006559	CA13	14386.4	12720.1	1.80953	0.511955	110086869	carbonic anhydrase 13-like [Source:NCBI gene;Acc:110086869]
ENSPVIG00000018701	RPL29	9491.41	12604.8	0.557751	0.82177		ribosomal protein L29 [Source:HGNC Symbol;Acc:HGNC:10331]
ENSPVIG00000018227		2144.02	12538.1	0.80759	0.709227	110076398	ribosomal protein S29 [Source:NCBI gene;Acc:110076398]
ENSPVIG00000003280	RPS19	16473.2	12536.7	0.282379	0.917687	110090690	ribosomal protein S19 [Source:NCBI gene;Acc:110090690]
ENSPVIG00000020290		3111.94	12497.8	0.590155	0.732195	110081005	cytochrome b-c1 complex subunit 8 [Source:NCBI gene;Acc:110081005]
ENSPVIG00000018822	HSBP1	3646.41	12402.8	0.478906	0.753622	110083473	heat shock factor binding protein 1 [Source:NCBI gene;Acc:110083473]
ENSPVIG00000015381	RPS9	12837.7	12367.7	0.405437	0.851226	110078556	ribosomal protein S9 [Source:NCBI gene;Acc:110078556]
ENSPVIG00000006867		16004.3	12245	0.305087	0.848454	110074372	heterogeneous nuclear ribonucleoprotein A1 [Source:NCBI gene;Acc:110074372]
ENSPVIG00000015878		10119.9	12207.4	0.0525453	0.975353	110079633	SET nuclear proto-oncogene [Source:NCBI gene;Acc:110079633]
ENSPVIG00000009360		13813.1	12106.1	0.360258	0.804349	110082394	eukaryotic translation initiation factor 5A [Source:NCBI gene;Acc:110082394]
ENSPVIG00000021035	UQCR10	2487.77	12018.2	0.628217	0.683513	110082873	cytochrome b-c1 complex subunit 9 [Source:NCBI gene;Acc:110082873]
ENSPVIG00000023812	SNRPF	3160.78	11972.6	0.552461	0.837582	110091449	small nuclear ribonucleoprotein polypeptide F [Source:NCBI gene;Acc:110091449]
ENSPVIG00000025329		5801.99	11865	0.437754	0.77085	110077346	basic transcription factor 3 [Source:NCBI gene;Acc:110077346]
ENSPVIG00000014521		2586.29	11809.5	0.375802	0.859613	110074793	cytochrome c oxidase subunit 6C [Source:NCBI gene;Acc:110074793]
ENSPVIG00000008043		4570.12	11809.1	0.764514	0.754809
ENSPVIG00000022182		16771.6	11448.2	0.411843	0.732195	110074207	interferon-induced transmembrane protein 1-like [Source:NCBI gene;Acc:110074207]
ENSPVIG00000008755	RPL15	6747.92	11303	0.402338	0.795184		ribosomal protein L15 [Source:HGNC Symbol;Acc:HGNC:10306]
ENSPVIG00000000499		11682.2	11157.8	0.720823	0.495948	110077871	ribosomal protein L32 [Source:NCBI gene;Acc:110077871]
ENSPVIG00000016860	SPARC	20574.9	11151.7	-0.748068	0.730836	110087965	secreted protein acidic and cysteine rich [Source:NCBI gene;Acc:110087965]
ENSPVIG00000002865	EEF1B2	7204.81	11033.4	0.295525	0.886968	110072409	eukaryotic translation elongation factor 1 beta 2 [Source:NCBI gene;Acc:110072409]
ENSPVIG00000006897	ATP5MC2	6801.06	10899.1	0.438397	0.794426	110074426	ATP synthase membrane subunit c locus 2 [Source:NCBI gene;Acc:110074426]
ENSPVIG00000015333	HNRNPA2B1	18871.7	10765.4	0.322222	0.846628	110072440	heterogeneous nuclear ribonucleoprotein A2/B1 [Source:NCBI gene;Acc:110072440]
ENSPVIG00000008616		16949.5	10707.2	-0.223653	0.93745	110083855	aldehyde dehydrogenase 2 family member [Source:NCBI gene;Acc:110083855]
ENSPVIG00000014249	ATP5F1E	1656.93	10621.3	0.574673	0.695725	110084743	ATP synthase F1 subunit epsilon [Source:NCBI gene;Acc:110084743]
ENSPVIG00000022181		3579.2	10110.7	0.456931	0.841778	110074214	interferon-induced transmembrane protein 3-like [Source:NCBI gene;Acc:110074214]
ENSPVIG00000007922	RPL26	14275.2	10017.7	0.632632	0.734047	110086110	ribosomal protein L26 like 1 [Source:NCBI gene;Acc:110086110]
ENSPVIG00000025533	ALAS2	17849.1	10016.3	1.56276	0.552446	110078642	5'-aminolevulinate synthase 2 [Source:NCBI gene;Acc:110078642]
ENSPVIG00000002177		16801.4	9481.61	0.131485	0.930478	110081131	RNA-binding protein 3-like [Source:NCBI gene;Acc:110081131]
ENSPVIG00000020830		3958.82	9448.26	0.193526	0.939134	110082606	cytochrome c oxidase subunit NDUFA4-like [Source:NCBI gene;Acc:110082606]
ENSPVIG00000015818	YWHAE	15322.3	9325.79	0.276314	0.779496	110084281	tyrosine 3-monooxygenase/tryptophan 5-monooxygenase activation protein epsilon [Source:NCBI gene;Acc:110084281]
ENSPVIG00000021049	RPL12	11433.7	9265.6	0.497683	0.753382	110082934	ribosomal protein L12 [Source:NCBI gene;Acc:110082934]
ENSPVIG00000025370		4463.47	9072.08	0.486419	0.762506	110077350	40S ribosomal protein S23 [Source:NCBI gene;Acc:110077350]
ENSPVIG00000017184		16415	8984.67	-0.0293607	0.988712	110086157	high mobility group nucleosomal binding domain 2 [Source:NCBI gene;Acc:110086157]
ENSPVIG00000015664	RSRP1	9314.41	8973.42	0.202371	0.873292	110084151	arginine and serine rich protein 1 [Source:NCBI gene;Acc:110084151]
ENSPVIG00000023454	S100A6	2405.87	8812.71	1.0218	0.613765	110088455	S100 calcium binding protein A6 [Source:NCBI gene;Acc:110088455]
ENSPVIG00000022096		11303	8762.05	0.128707	0.960673	110082996	lactate dehydrogenase B [Source:NCBI gene;Acc:110082996]
ENSPVIG00000016703		5772.73	8616.01	0.236254	0.910259	110087070	cytochrome c oxidase subunit 4 isoform 1, mitochondrial [Source:NCBI gene;Acc:110087070]
ENSPVIG00000019171	PFDN2	3667.06	8608.12	0.491265	0.863203		prefoldin subunit 2 [Source:HGNC Symbol;Acc:HGNC:8867]
ENSPVIG00000021312		16941.2	8551.86	0.501808	0.75809	110078100	ribosomal protein S11 [Source:NCBI gene;Acc:110078100]
ENSPVIG00000021585		4667.37	8517.09	0.70655	0.753117
ENSPVIG00000015830	PRDX5	7260.28	8393.38	0.422553	0.782476	110083361	peroxiredoxin 5 [Source:NCBI gene;Acc:110083361]
ENSPVIG00000016807	MFAP2	3405.28	8346.27	-0.377371	0.859613		microfibril associated protein 2 [Source:HGNC Symbol;Acc:HGNC:7033]
ENSPVIG00000021711	HMGB3	13745.9	8240.98	0.56619	0.616958	110082984	high mobility group box 3 [Source:NCBI gene;Acc:110082984]
ENSPVIG00000004939		11315.9	8170.33	0.520352	0.838206	110071650	interferon-induced protein with tetratricopeptide repeats 5-like [Source:NCBI gene;Acc:110071650]
ENSPVIG00000004859		2819.14	8124.32	0.118171	0.984677
ENSPVIG00000016865	GSTM3	6797.42	8111.49	0.355356	0.842065	110087987	glutathione S-transferase Mu 1-like [Source:NCBI gene;Acc:110087987]
ENSPVIG00000025369	RPS23	9084.38	8032.16	0.460701	0.80477	110077352	ribosomal protein S23 [Source:NCBI gene;Acc:110077352]
ENSPVIG00000024346	RBM5	17896.9	8021.92	0.531555	0.845943	110076812	RNA binding motif protein 5 [Source:NCBI gene;Acc:110076812]
ENSPVIG00000020312	SSR4	3597.91	7995.36	0.0165012	1		signal sequence receptor subunit 4 [Source:HGNC Symbol;Acc:HGNC:11326]
ENSPVIG00000001635		4222.17	7862.51	0.0418318	0.988734	110079422	myosin regulatory light chain 2, smooth muscle minor isoform [Source:NCBI gene;Acc:110079422]
ENSPVIG00000018556	RPL3	17707.4	7766.4	0.443395	0.712498	110088078	ribosomal protein L3 [Source:NCBI gene;Acc:110088078]
ENSPVIG00000013091	SOD1	3841.65	7760.92	0.39583	0.786331	110080387	superoxide dismutase 1 [Source:NCBI gene;Acc:110080387]
ENSPVIG00000015682	STMN1	3710.1	7540.86	0.152998	0.958104	110084161	stathmin 1 [Source:NCBI gene;Acc:110084161]
ENSPVIG00000002831	SUB1	3022.97	7501.16	0.201502	0.930768	110086291	SUB1 regulator of transcription [Source:NCBI gene;Acc:110086291]
ENSPVIG00000016711	SNRPG	1546.73	7472.13	0.47203	0.834555	110072100	small nuclear ribonucleoprotein polypeptide G [Source:NCBI gene;Acc:110072100]
ENSPVIG00000018947		6174.39	7421.14	0.20487	0.894519	110078962	nucleophosmin 1 [Source:NCBI gene;Acc:110078962]
ENSPVIG00000016622	EIF1	3851.73	7281.15	0.36679	0.707957	110074867	eukaryotic translation initiation factor 1 [Source:NCBI gene;Acc:110074867]
ENSPVIG00000001905		2301.38	6973.88	0.491276	0.759413	110087188	ATP synthase membrane subunit f [Source:NCBI gene;Acc:110087188]
ENSPVIG00000013829	EMX2	6316.57	6880.79	1.07862	0.450037	110075344	empty spiracles homeobox 2 [Source:NCBI gene;Acc:110075344]
ENSPVIG00000000962		10882.2	6663.93	0.160765	0.879851	110085776	heterogeneous nuclear ribonucleoprotein A3 [Source:NCBI gene;Acc:110085776]
ENSPVIG00000001157	HMGB2	9579.99	6606.89	-0.0238087	0.997033	110083568	high mobility group box 2 [Source:NCBI gene;Acc:110083568]
ENSPVIG00000008102		11506.4	6575.08	0.176629	0.873078	110073481	heterogeneous nuclear ribonucleoprotein H1 [Source:NCBI gene;Acc:110073481]
ENSPVIG00000014571		2527.83	6531.85	0.743997	0.661439	110072527	ubiquitin-60S ribosomal protein L40 [Source:NCBI gene;Acc:110072527]
ENSPVIG00000009498		4682.37	6530.5	0.0566428	0.971828	110085904	serine and arginine rich splicing factor 2 [Source:NCBI gene;Acc:110085904]
ENSPVIG00000007899		4828.16	6515.74	0.532735	0.701461	110089688	proteasome 20S subunit beta 2 [Source:NCBI gene;Acc:110089688]
ENSPVIG00000018986	ALDH1A2	9662.22	6476.02	0.0619996	0.990588	110074545	aldehyde dehydrogenase 1 family member A2 [Source:NCBI gene;Acc:110074545]
ENSPVIG00000025508		1446	6426.67	0.552531	0.811978
ENSPVIG00000018247	NME2	10284.1	6407.52	0.536773	0.673043	110090964	nucleoside diphosphate kinase [Source:NCBI gene;Acc:110090964]
ENSPVIG00000004936	FUS	11375.3	6387.03	0.219713	0.948969	110086399	FUS RNA binding protein [Source:NCBI gene;Acc:110086399]
ENSPVIG00000017157	ID3	4807.01	6162.83	0.452444	0.786331	110086163	inhibitor of DNA binding 3, HLH protein [Source:NCBI gene;Acc:110086163]
ENSPVIG00000006568	RPS21	7489.53	6144	0.504311	0.756407	110086891	ribosomal protein S21 [Source:NCBI gene;Acc:110086891]
ENSPVIG00000021363		4210.09	6128.23	0.987537	0.842635
ENSPVIG00000003336	RAN	6805.6	6114.65	0.107392	0.962755	110076603	RAN, member RAS oncogene family [Source:NCBI gene;Acc:110076603]
ENSPVIG00000016650	HSP90AA1	15106.3	6042.51	0.154035	0.96449	110078922	heat shock protein 90 alpha family class A member 1 [Source:NCBI gene;Acc:110078922]
ENSPVIG00000019856	BLVRB	5897.81	5993.71	1.4134	0.0884092		biliverdin reductase B [Source:HGNC Symbol;Acc:HGNC:1063]
ENSPVIG00000014778		2100.77	5934.38	0.469113	0.797552
ENSPVIG00000010777	SNRPD3	3051.68	5790.67	0.497392	0.794858	110081923	small nuclear ribonucleoprotein D3 polypeptide [Source:NCBI gene;Acc:110081923]
ENSPVIG00000008598		19914.7	5767.37	0.27821	0.890254	110088745	nucleolin [Source:NCBI gene;Acc:110088745]
ENSPVIG00000021545	DYNLL2	1555.73	5761.98	0.350356	0.728508	110075512	dynein light chain LC8-type 2 [Source:NCBI gene;Acc:110075512]
ENSPVIG00000025240	CSTB	1505.9	5682.65	0.12651	0.97369	110076959	cystatin-B-like [Source:NCBI gene;Acc:110076959]
ENSPVIG00000014097		5504.64	5669.04	0.590529	0.513349	110075380	histone H3.3 [Source:NCBI gene;Acc:110075380]
ENSPVIG00000019608	COX5A	3456.47	5647.82	0.489909	0.732195	110090529	cytochrome c oxidase subunit 5A, mitochondrial [Source:NCBI gene;Acc:110090529]
ENSPVIG00000006847		973.836	5596.76	0.399359	0.85458	110072481	cytochrome b-c1 complex subunit 10 [Source:NCBI gene;Acc:110072481]
ENSPVIG00000023691	SEC61G	1120	5572.16	0.354612	0.862688	110090021	SEC61 translocon gamma subunit [Source:NCBI gene;Acc:110090021]
ENSPVIG00000023069	CIRBP	8463.03	5542.26	0.256661	0.825426	110079267	cold inducible RNA binding protein [Source:NCBI gene;Acc:110079267]
ENSPVIG00000013113	EDF1	2447.93	5476.36	0.391467	0.737235	110087480	endothelial differentiation related factor 1 [Source:NCBI gene;Acc:110087480]
ENSPVIG00000013701	MDK	5208.77	5459.93	-0.126589	0.971856	110081797	midkine [Source:NCBI gene;Acc:110081797]
ENSPVIG00000013760		4564.46	5440.36	0.0309392	0.994462
ENSPVIG00000000430		5068.03	5431.97	0.262902	0.842437	110081153	transforming protein RhoA-like [Source:NCBI gene;Acc:110081153]
ENSPVIG00000008036	HNRNPAB	5949.91	5423.8	0.084296	0.955018	110073467	heterogeneous nuclear ribonucleoprotein A/B [Source:NCBI gene;Acc:110073467]
ENSPVIG00000013406		2008.68	5385.19	0.417381	0.845422	110074731	SEM1 26S proteasome complex subunit [Source:NCBI gene;Acc:110074731]
ENSPVIG00000010716	EIF4A1	7339.34	5368.94	0.0271645	0.990588	110082357	eukaryotic translation initiation factor 4A1 [Source:NCBI gene;Acc:110082357]
ENSPVIG00000025315	PDIA3	8868.36	5348.83	-1.15652	0.160786	110077249	protein disulfide isomerase family A member 3 [Source:NCBI gene;Acc:110077249]
ENSPVIG00000014722	VIM	8846.25	5348.4	0.818598	0.337669	110085989	vimentin [Source:NCBI gene;Acc:110085989]
ENSPVIG00000018110		11735.9	5272.18	0.624663	0.58429	110075041	nascent polypeptide associated complex subunit alpha [Source:NCBI gene;Acc:110075041]
ENSPVIG00000025691	NDUFA8	2733.63	5267.11	0.263902	0.891072	110078863	NADH:ubiquinone oxidoreductase subunit A8 [Source:NCBI gene;Acc:110078863]
ENSPVIG00000009973	SRSF3	2843.81	5189.44	-0.0894822	0.957012	110079988	serine and arginine rich splicing factor 3 [Source:NCBI gene;Acc:110079988]
ENSPVIG00000014744	HNRNPDL	5676.03	5183.58	0.172215	0.914094	110084107	heterogeneous nuclear ribonucleoprotein D like [Source:NCBI gene;Acc:110084107]
ENSPVIG00000001454	SKP1	2834.5	5134.97	0.379554	0.743479	110079401	S-phase kinase associated protein 1 [Source:NCBI gene;Acc:110079401]
ENSPVIG00000013943	ALYREF	3879.29	5070.96	0.286276	0.825426	110090589	Aly/REF export factor [Source:NCBI gene;Acc:110090589]
ENSPVIG00000010317	CHCHD2	3808.45	5064.43	0.309704	0.878131	110084540	coiled-coil-helix-coiled-coil-helix domain containing 2 [Source:NCBI gene;Acc:110084540]
ENSPVIG00000003235		10426.8	5059.11	0.56296	0.682048	110070155	eukaryotic translation elongation factor 1 delta [Source:NCBI gene;Acc:110070155]
ENSPVIG00000015012	COPE	6142.13	5034.53	0.105111	0.964241	110072535	coatomer protein complex subunit epsilon [Source:NCBI gene;Acc:110072535]
ENSPVIG00000021769	C1QBP	6719.39	5021.97	0.296993	0.882843	110075506	complement C1q binding protein [Source:NCBI gene;Acc:110075506]
ENSPVIG00000025713	PSMB7	4278.09	5021.24	0.346828	0.823822	110078826	proteasome 20S subunit beta 7 [Source:NCBI gene;Acc:110078826]
ENSPVIG00000017758		1707.37	4992.3	0.33039	0.858458	110072572	NADH:ubiquinone oxidoreductase subunit A11 [Source:NCBI gene;Acc:110072572]
ENSPVIG00000001444		1554.56	4982.56	0.871391	0.691634
ENSPVIG00000021584	S100A10	4392.75	4974.8	0.193637	0.952506	110081555	S100 calcium binding protein A10 [Source:NCBI gene;Acc:110081555]
ENSPVIG00000022856	ELOB	3028.32	4964.45	0.401398	0.813279	110088367	elongin B [Source:NCBI gene;Acc:110088367]
ENSPVIG00000016307	TOMM7	831.019	4946.54	0.927232	0.495948	110072664	translocase of outer mitochondrial membrane 7 [Source:NCBI gene;Acc:110072664]
ENSPVIG00000011583		3732.95	4937.76	0.662614	0.643768	110074003	cytochrome c oxidase subunit 7C, mitochondrial [Source:NCBI gene;Acc:110074003]
ENSPVIG00000013782	EIF3I	4637.25	4871.06	0.298719	0.857851	110082754	eukaryotic translation initiation factor 3 subunit I [Source:NCBI gene;Acc:110082754]
ENSPVIG00000009455	NDUFA3	1196.69	4864.61	0.534509	0.779567	110081784	NADH:ubiquinone oxidoreductase subunit A3 [Source:NCBI gene;Acc:110081784]
ENSPVIG00000019050	H1-10	5874.95	4784.16	0.289889	0.817785		H1.10 linker histone [Source:HGNC Symbol;Acc:HGNC:4722]
ENSPVIG00000024424	RHOA	2772.63	4763.97	0.0392017	0.99247	110076866	ras homolog family member A [Source:NCBI gene;Acc:110076866]
ENSPVIG00000001118	ID2	1916.57	4732.27	-0.0838725	0.983343		inhibitor of DNA binding 2 [Source:HGNC Symbol;Acc:HGNC:5361]
ENSPVIG00000014948	ATP5F1B	8138.03	4725.92	0.058688	0.979986	110074458	ATP synthase F1 subunit beta [Source:NCBI gene;Acc:110074458]
ENSPVIG00000023446	TPM3	5312.32	4722.06	0.0272425	0.989293	110088481	tropomyosin 3 [Source:NCBI gene;Acc:110088481]
ENSPVIG00000016007	MYL6	6119.08	4699.75	-0.0119831	1	110074822	myosin light polypeptide 6 [Source:NCBI gene;Acc:110074822]
ENSPVIG00000017203	SLC25A5	6272.85	4698.77	0.360885	0.84472	110090254	solute carrier family 25 member 5 [Source:NCBI gene;Acc:110090254]
ENSPVIG00000018458	CIAO2B	2563.53	4669.46	0.2325	0.916037	110081269	cytosolic iron-sulfur assembly component 2B [Source:NCBI gene;Acc:110081269]
ENSPVIG00000024313	KRT8	11604.8	4668.07	-0.189883	0.969124	110071118	keratin 8 [Source:NCBI gene;Acc:110071118]
ENSPVIG00000013862	NDUFS5	2241.63	4612.4	0.598124	0.664278	110082776	NADH:ubiquinone oxidoreductase subunit S5 [Source:NCBI gene;Acc:110082776]
ENSPVIG00000013583	RBM23	11146.5	4607.91	0.379966	0.735199	110087818	RNA binding motif protein 23 [Source:NCBI gene;Acc:110087818]
ENSPVIG00000006915	CCT3	7247.8	4601.78	0.285292	0.851226	110083751	chaperonin containing TCP1 subunit 3 [Source:NCBI gene;Acc:110083751]
ENSPVIG00000010522	SRSF9	2688.49	4595.71	0.228088	0.910861		serine and arginine rich splicing factor 9 [Source:HGNC Symbol;Acc:HGNC:10791]
ENSPVIG00000017520	DDX5	8258.48	4580.41	0.0863012	0.947058	110073352	DEAD-box helicase 5 [Source:NCBI gene;Acc:110073352]
ENSPVIG00000021286	CNN3	4533.11	4551.31	0.104282	0.968385	110076490	calponin 3 [Source:NCBI gene;Acc:110076490]
ENSPVIG00000018263	EIF3K	3240.26	4550.93	0.225332	0.912184	110075792	eukaryotic translation initiation factor 3 subunit K [Source:NCBI gene;Acc:110075792]
ENSPVIG00000023075		2960.8	4548.07	0.384555	0.786331	110079257	glutathione peroxidase 4 [Source:NCBI gene;Acc:110079257]
ENSPVIG00000010222	CFAP20	3285.43	4537.88	0.137791	0.951859	110081293	cilia and flagella associated protein 20 [Source:NCBI gene;Acc:110081293]
ENSPVIG00000017629		6149.31	4534.89	-0.0882415	0.978574	110073662, 110073656	tubulin alpha-1A chain [Source:NCBI gene;Acc:110073662]
ENSPVIG00000016659	EIF3F	4589.23	4516.96	0.380363	0.793914	110077772	eukaryotic translation initiation factor 3 subunit F [Source:NCBI gene;Acc:110077772]
ENSPVIG00000012818		3025.01	4488.14	-0.0956024	0.958815	110072475	acidic leucine-rich nuclear phosphoprotein 32 family member B-like [Source:NCBI gene;Acc:110072475]
ENSPVIG00000008311	CNBP	2468.45	4479.94	0.172898	0.906454	110083804	CCHC-type zinc finger nucleic acid binding protein [Source:NCBI gene;Acc:110083804]
ENSPVIG00000022308	SRSF6	4269.84	4475.72	0.199402	0.938928	110083026	serine and arginine rich splicing factor 6 [Source:NCBI gene;Acc:110083026]
ENSPVIG00000016125	SEC61B	1298.86	4463.43	0.480812	0.771954	110086079	SEC61 translocon beta subunit [Source:NCBI gene;Acc:110086079]
ENSPVIG00000011825		774.9	4377.96	0.547042	0.764639	110076634	ATP synthase membrane subunit DAPIT [Source:NCBI gene;Acc:110076634]
ENSPVIG00000015652	SH3BGRL3	3074.28	4360.67	-0.0605499	0.984677		SH3 domain binding glutamate rich protein like 3 [Source:HGNC Symbol;Acc:HGNC:15568]
ENSPVIG00000013211		1674.07	4359.55	-0.0194622	0.99336
ENSPVIG00000004243		6308.66	4350.8	6.61977e-05	1	110070285	actin-85C [Source:NCBI gene;Acc:110070285]
ENSPVIG00000018646	CALM3	5574.26	4348.1	-0.00346265	1	110075623	calmodulin 3 [Source:NCBI gene;Acc:110075623]
ENSPVIG00000012180	RTRAF	4052	4333.69	0.295083	0.854376	110090897	RNA transcription, translation and transport factor [Source:NCBI gene;Acc:110090897]
ENSPVIG00000025313	HYPK	3129.16	4328.03	0.626196	0.701354	110077254	huntingtin interacting protein K [Source:NCBI gene;Acc:110077254]
ENSPVIG00000022373	DDIT4	9214.32	4307.77	1.13954	0.0921535	110073708	DNA damage inducible transcript 4 [Source:NCBI gene;Acc:110073708]
ENSPVIG00000010245	GABARAP	5948.98	4304.62	0.597512	0.579229	110082372	GABA type A receptor-associated protein [Source:NCBI gene;Acc:110082372]
ENSPVIG00000020638	PSMB4	3641.89	4289.63	0.233255	0.875778		proteasome 20S subunit beta 4 [Source:HGNC Symbol;Acc:HGNC:9541]
ENSPVIG00000010963		1050.95	4272.15	0.510265	0.868957
ENSPVIG00000012420		5338.91	4230.52	0.404672	0.771954	110084658	triosephosphate isomerase 1 [Source:NCBI gene;Acc:110084658]
ENSPVIG00000016556		4635.11	4213.74	0.219932	0.910393	110081032	calmodulin [Source:NCBI gene;Acc:110081032]
ENSPVIG00000025278	EIF3H	6689.59	4199.37	0.618396	0.627306	110076974	eukaryotic translation initiation factor 3 subunit H [Source:NCBI gene;Acc:110076974]
ENSPVIG00000011321		12595.4	4136.43	0.329095	0.849843	110082295	leucine rich repeats and calponin homology domain containing 4 [Source:NCBI gene;Acc:110082295]
ENSPVIG00000007296	CTNNB1	11583	4129.41	0.103108	0.93828	110086621	catenin beta 1 [Source:NCBI gene;Acc:110086621]
ENSPVIG00000019796	MRPL24	2733.45	4098.12	0.438513	0.786331	110081528	mitochondrial ribosomal protein L24 [Source:NCBI gene;Acc:110081528]
ENSPVIG00000007311	ITM2A	7111.12	4091.55	-0.402328	0.788595	110086635	integral membrane protein 2A [Source:NCBI gene;Acc:110086635]
ENSPVIG00000015463	PRMT1	7723.35	4075.65	0.28635	0.783053	110078497	protein arginine methyltransferase 1 [Source:NCBI gene;Acc:110078497]
ENSPVIG00000019180	CAPZB	3996.06	4069.31	0.369381	0.667804	110073206	capping actin protein of muscle Z-line subunit beta [Source:NCBI gene;Acc:110073206]
ENSPVIG00000023820	NDUFA12	1772.02	4018.19	0.551514	0.671382	110091606	NADH:ubiquinone oxidoreductase subunit A12 [Source:NCBI gene;Acc:110091606]
ENSPVIG00000022315	MYL9	2812.6	4018	-1.44709	0.0696763	110083027	myosin light chain 9 [Source:NCBI gene;Acc:110083027]
ENSPVIG00000007081		661.19	4007.21	0.682278	0.701354
ENSPVIG00000022690	NASP	7256.3	3986.98	-0.0195529	1	110073748	nuclear autoantigenic sperm protein [Source:NCBI gene;Acc:110073748]
ENSPVIG00000022561	EIF4G2	9968.69	3982.7	0.029512	0.994111	110077162	eukaryotic translation initiation factor 4 gamma 2 [Source:NCBI gene;Acc:110077162]
ENSPVIG00000005962	PLEKHJ1	1789.37	3976.38	-0.266813	0.879851	110072435	pleckstrin homology domain containing J1 [Source:NCBI gene;Acc:110072435]
ENSPVIG00000001213		5115.86	3975.03	0.50487	0.673043	110085804	small ubiquitin like modifier 2 [Source:NCBI gene;Acc:110085804]
ENSPVIG00000010520	COX6A1	3765.46	3963.64	0.304048	0.888943	110081979	cytochrome c oxidase subunit 6A1, mitochondrial [Source:NCBI gene;Acc:110081979]
ENSPVIG00000023174	HSPB6	5196.12	3945.42	0.522129	0.732195	110089904	heat shock protein family B (small) member 6 [Source:NCBI gene;Acc:110089904]
ENSPVIG00000007842	DDX39B	10787.3	3932.68	0.288743	0.878009	110088695	DExD-box helicase 39B [Source:NCBI gene;Acc:110088695]
ENSPVIG00000019817	COX7A2	1261.74	3930.65	0.569175	0.734047		cytochrome c oxidase subunit 7A2 [Source:HGNC Symbol;Acc:HGNC:2288]
ENSPVIG00000021599	ENO1	8503.05	3922.07	0.192807	0.916834	110073260	enolase 1 [Source:NCBI gene;Acc:110073260]
ENSPVIG00000001925	HSP90AB1	10458.2	3912.53	-0.0973017	0.960029	110074659	heat shock protein 90 alpha family class B member 1 [Source:NCBI gene;Acc:110074659]
ENSPVIG00000013055		1703.81	3872.29	0.440306	0.774402	110072491	NADH:ubiquinone oxidoreductase subunit A7 [Source:NCBI gene;Acc:110072491]
ENSPVIG00000017222	PARK7	2409.59	3861.53	0.220641	0.910861	110082464	Parkinsonism associated deglycase [Source:NCBI gene;Acc:110082464]
ENSPVIG00000024368	UBL5	948.857	3857.14	0.550176	0.732195	110071523	ubiquitin like 5 [Source:NCBI gene;Acc:110071523]
ENSPVIG00000022004	HINT1	3294.86	3853.64	0.501954	0.759347	110081107	histidine triad nucleotide binding protein 1 [Source:NCBI gene;Acc:110081107]
ENSPVIG00000015069		11624.6	3851.76	0.280858	0.957597
ENSPVIG00000021972	BZW1	5106.85	3851.32	0.160679	0.916839	110089015	basic leucine zipper and W2 domains 1 [Source:NCBI gene;Acc:110089015]
ENSPVIG00000019131	GNG5	796.288	3846.8	0.329693	0.879057	110079744	G protein subunit gamma 5 [Source:NCBI gene;Acc:110079744]
ENSPVIG00000004477		4471.09	3834.55	0.732487	0.505893	110072989	nuclear receptor subfamily 2 group F member 2 [Source:NCBI gene;Acc:110072989]
ENSPVIG00000018405	H2AZ2	3532.4	3822.95	0.291229	0.878954	110072142	histone H2A.V-like [Source:NCBI gene;Acc:110072142]
ENSPVIG00000016817		3053.1	3769.26	0.571743	0.58352	110077792	NADH:ubiquinone oxidoreductase subunit B8 [Source:NCBI gene;Acc:110077792]
ENSPVIG00000025106		9107.39	3764.94	-0.185024	0.910259	110078342	heat shock protein family A (Hsp70) member 8 [Source:NCBI gene;Acc:110078342]
ENSPVIG00000004461	VDAC2	4742.83	3743.36	0.252554	0.865032	110080326	voltage dependent anion channel 2 [Source:NCBI gene;Acc:110080326]
ENSPVIG00000007020	EIF5	6776.02	3733.34	0.641728	0.240618	110087336	eukaryotic translation initiation factor 5 [Source:NCBI gene;Acc:110087336]
ENSPVIG00000025143	PKM	9851.75	3709.24	0.15407	0.930478	110077268	pyruvate kinase M1/2 [Source:NCBI gene;Acc:110077268]
ENSPVIG00000017653	TPM1	4964.22	3688.13	0.759119	0.48995	110074513	tropomyosin 1 [Source:NCBI gene;Acc:110074513]
ENSPVIG00000017510	HP1BP3	9148.36	3678.47	0.245581	0.889445	110073178	heterochromatin protein 1 binding protein 3 [Source:NCBI gene;Acc:110073178]
ENSPVIG00000000126	HSD17B7	3922.82	3662.76	-0.645662	0.728052	110081655	hydroxysteroid 17-beta dehydrogenase 7 [Source:NCBI gene;Acc:110081655]
ENSPVIG00000005719	DDX21	9684.63	3635.37	0.57806	0.493745	110086782	DExD-box helicase 21 [Source:NCBI gene;Acc:110086782]
ENSPVIG00000009697	ARF1	7196.1	3627.06	0.181192	0.878397	110085103	ADP ribosylation factor 1 [Source:NCBI gene;Acc:110085103]
ENSPVIG00000015718	SLC25A3	4108.88	3591.68	0.485448	0.623535	110084190	solute carrier family 25 member 3 [Source:NCBI gene;Acc:110084190]
ENSPVIG00000008003		3207.11	3528.17	0.307643	0.78929	110073460	heterogeneous nuclear ribonucleoprotein A0 [Source:NCBI gene;Acc:110073460]
ENSPVIG00000021016	EWSR1	8252.26	3486.38	0.15392	0.953902	110082908	EWS RNA binding protein 1 [Source:NCBI gene;Acc:110082908]
ENSPVIG00000006461	CALM1	3569.5	3472.27	0.484179	0.68378	110086592	calmodulin 1 [Source:NCBI gene;Acc:110086592]
ENSPVIG00000006697	NDUFB7	1322.5	3471.14	0.518991	0.74783		NADH:ubiquinone oxidoreductase subunit B7 [Source:HGNC Symbol;Acc:HGNC:7702]
ENSPVIG00000009939	RPL10A	14611.1	3448.46	0.365329	0.843138	110079708	ribosomal protein L10a [Source:NCBI gene;Acc:110079708]
ENSPVIG00000003829	SERBP1	9457.69	3413.1	0.32975	0.715071	110079864	SERPINE1 mRNA binding protein 1 [Source:NCBI gene;Acc:110079864]
ENSPVIG00000015640		2772.12	3409.74	0.621013	0.733211	110074563	annexin A2 [Source:NCBI gene;Acc:110074563]
ENSPVIG00000004310	ATP5ME	1520.47	3409.13	0.554377	0.793319	110070308	ATP synthase membrane subunit e [Source:NCBI gene;Acc:110070308]
ENSPVIG00000010487	DPP3	7565.88	3362.61	0.838809	0.910624	110069797	dipeptidyl peptidase 3 [Source:NCBI gene;Acc:110069797]
ENSPVIG00000021909	GDI2	7327.6	3361.29	0.273762	0.82177	110089534	GDP dissociation inhibitor 2 [Source:NCBI gene;Acc:110089534]
ENSPVIG00000014655	CLIC1	3215.04	3342.04	0.177705	0.937926	110090963	chloride intracellular channel 1 [Source:NCBI gene;Acc:110090963]
ENSPVIG00000005693	PAFAH1B3	2287.19	3334.1	0.657436	0.375389	110086776	platelet activating factor acetylhydrolase 1b catalytic subunit 3 [Source:NCBI gene;Acc:110086776]
ENSPVIG00000005683	DEDD2	6081.96	3309.01	0.260174	0.938928	110086750	death effector domain containing 2 [Source:NCBI gene;Acc:110086750]
ENSPVIG00000021938	FAM210B	1496.9	3304.41	0.0824838	0.98652		family with sequence similarity 210 member B [Source:HGNC Symbol;Acc:HGNC:16102]
ENSPVIG00000017397	TMEM258	1803.14	3302.46	0.507263	0.76462	110086186	transmembrane protein 258 [Source:NCBI gene;Acc:110086186]
ENSPVIG00000018335	NDUFB9	2583.34	3299.28	0.729598	0.453686	110080544	NADH:ubiquinone oxidoreductase subunit B9 [Source:NCBI gene;Acc:110080544]
ENSPVIG00000012538	PFN2	1394.13	3295.81	0.0473109	0.992346	110073058	profilin 2 [Source:NCBI gene;Acc:110073058]
ENSPVIG00000002703	HNRNPK	6670.67	3277.97	-0.00147961	1	110089639	heterogeneous nuclear ribonucleoprotein K [Source:NCBI gene;Acc:110089639]
ENSPVIG00000022963		1088.69	3269.34	0.00342239	1	110078283	selenoprotein H [Source:NCBI gene;Acc:110078283]
ENSPVIG00000000219	PRDX6	3335.02	3253.68	0.876071	0.416673	110081638	peroxiredoxin 6 [Source:NCBI gene;Acc:110081638]
ENSPVIG00000017287	RPRD1B	6260.74	3247.27	0.84671	0.100691	110088943	regulation of nuclear pre-mRNA domain containing 1B [Source:NCBI gene;Acc:110088943]
ENSPVIG00000021745	TRA2B	4232.84	3236.11	0.197682	0.894519	110075806	transformer 2 beta homolog [Source:NCBI gene;Acc:110075806]
ENSPVIG00000001351		4966.7	3229.32	0.69919	0.583946	110086727	COMM domain containing 7 [Source:NCBI gene;Acc:110086727]
ENSPVIG00000014907		571.071	3226.39	0.659319	0.663151
ENSPVIG00000023017	SNRNP70	6061.58	3225.96	0.277098	0.93331	110079178	small nuclear ribonucleoprotein U1 subunit 70 [Source:NCBI gene;Acc:110079178]
ENSPVIG00000016861		683.824	3210.44	0.496248	0.795184
ENSPVIG00000006254	PSMB3	2572.19	3203.23	0.391217	0.773165	110090743	proteasome 20S subunit beta 3 [Source:NCBI gene;Acc:110090743]
ENSPVIG00000007634		1671.95	3202.98	0.300366	0.898542	110083284	thioredoxin domain containing 17 [Source:NCBI gene;Acc:110083284]
ENSPVIG00000000303	SNRPB	2340.77	3197.78	0.402558	0.844223		small nuclear ribonucleoprotein polypeptides B and B1 [Source:HGNC Symbol;Acc:HGNC:11153]
ENSPVIG00000001222		1492.88	3183.12	0.173748	0.957133	110085824	Jupiter microtubule associated homolog 1 [Source:NCBI gene;Acc:110085824]
ENSPVIG00000019460	OGT	9475.71	3180.84	0.326724	0.884069	110080200	O-linked N-acetylglucosamine (GlcNAc) transferase [Source:NCBI gene;Acc:110080200]
ENSPVIG00000010594	RBM8A	4047.71	3177.16	0.476641	0.709411	110069866	RNA binding motif protein 8A [Source:NCBI gene;Acc:110069866]
ENSPVIG00000005505	PSMD10	1961.23	3158.18	0.349263	0.847954	110074349	proteasome 26S subunit, non-ATPase 10 [Source:NCBI gene;Acc:110074349]
ENSPVIG00000018025	CBX1	1847.92	3137.38	0.241527	0.868971	110074836	chromobox 1 [Source:NCBI gene;Acc:110074836]
ENSPVIG00000014596	PPP1CA	4114	3133.29	0.199998	0.934186	110085633	protein phosphatase 1 catalytic subunit alpha [Source:NCBI gene;Acc:110085633]
ENSPVIG00000024554	DBI	3452.77	3121.85	-0.390659	0.879813	110071848	diazepam binding inhibitor, acyl-CoA binding protein [Source:NCBI gene;Acc:110071848]
ENSPVIG00000009901	ATP5F1A	5180.62	3117.1	-0.722012	0.278785	110085932	ATP synthase F1 subunit alpha [Source:NCBI gene;Acc:110085932]
ENSPVIG00000013202	PSME1	3405.84	3099.03	0.196464	0.941189	110087537	proteasome activator subunit 1 [Source:NCBI gene;Acc:110087537]
ENSPVIG00000021399	TAF10	1466.65	3094.2	0.540045	0.731669	110078110	TATA-box binding protein associated factor 10 [Source:NCBI gene;Acc:110078110]
ENSPVIG00000009923	FXYD6	2279.03	3088.12	0.466662	0.891738		FXYD domain containing ion transport regulator 6 [Source:HGNC Symbol;Acc:HGNC:4030]
ENSPVIG00000023062	TIMM13	943.999	3084.96	0.791694	0.56077	110079285	translocase of inner mitochondrial membrane 13 [Source:NCBI gene;Acc:110079285]
ENSPVIG00000023540	BAMBI	5770.99	3079.5	0.338234	0.821156	110082950	BMP and activin membrane bound inhibitor [Source:NCBI gene;Acc:110082950]
ENSPVIG00000012938		2459.3	3058.84	0.0402891	0.98402	110076419	serine/arginine-rich splicing factor 5-like [Source:NCBI gene;Acc:110076419]
ENSPVIG00000019802		1354	3049.56	0.140337	0.945208
ENSPVIG00000012086		2008.57	3047.9	0.338975	0.873483	110070580	peptidyl-prolyl cis-trans isomerase FKBP1A [Source:NCBI gene;Acc:110070580]
ENSPVIG00000010756		1672.08	3045.68	0.391295	0.762401	110083851	VPS29 retromer complex component [Source:NCBI gene;Acc:110083851]
ENSPVIG00000017692	ANP32B	2573.86	3042.39	0.287855	0.90127		acidic nuclear phosphoprotein 32 family member B [Source:HGNC Symbol;Acc:HGNC:16677]
ENSPVIG00000016640		656.901	3041.21	0.615556	0.624266
ENSPVIG00000005392	AK3	2062.47	3024.15	0.485258	0.824925	110083248	adenylate kinase 3 [Source:NCBI gene;Acc:110083248]
ENSPVIG00000016483	SMARCE1	4076.37	3024.01	0.198897	0.838795	110074827	SWI/SNF related, matrix associated, actin dependent regulator of chromatin, subfamily e, member 1 [Source:NCBI gene;Acc:110074827]
ENSPVIG00000023066	LSM7	996.567	3019.9	0.427246	0.749447		LSM7 homolog, U6 small nuclear RNA and mRNA degradation associated [Source:HGNC Symbol;Acc:HGNC:20470]
ENSPVIG00000012882	SF3B5	787.183	3016.03	0.57001	0.629581	110089327	splicing factor 3b subunit 5 [Source:NCBI gene;Acc:110089327]
ENSPVIG00000018550	ATF4	3555.09	3002.61	0.386918	0.827736	110088080	activating transcription factor 4 [Source:NCBI gene;Acc:110088080]
ENSPVIG00000007205	CCT7	6990.25	2979.65	0.0935097	0.957474	110086605	chaperonin containing TCP1 subunit 7 [Source:NCBI gene;Acc:110086605]
ENSPVIG00000011252	ATP5MC1	1647.38	2978.99	0.431873	0.813956	110090871	ATP synthase membrane subunit c locus 1 [Source:NCBI gene;Acc:110090871]
ENSPVIG00000001892	PDAP1	1598.89	2971.92	0.42027	0.81092		PDGFA associated protein 1 [Source:HGNC Symbol;Acc:HGNC:14634]
ENSPVIG00000011644	C11orf58	1674.75	2964.16	0.324723	0.837582	110083981	chromosome unknown C11orf58 homolog [Source:NCBI gene;Acc:110083981]
ENSPVIG00000024905		2448.14	2938.95	0.53611	0.727936	110089098	cytochrome c oxidase subunit 6B1 [Source:NCBI gene;Acc:110089098]
ENSPVIG00000007430	SMARCAL1	8401.42	2938.59	0.75294	0.495285	110085239	SWI/SNF related, matrix associated, actin dependent regulator of chromatin, subfamily a like 1 [Source:NCBI gene;Acc:110085239]
ENSPVIG00000001010	IFI35	5189.89	2933.8	0.199715	0.889144	110080292	interferon induced protein 35 [Source:NCBI gene;Acc:110080292]
ENSPVIG00000013941	ARHGDIA	5988.52	2931.24	0.127197	0.950877	110090582	Rho GDP dissociation inhibitor alpha [Source:NCBI gene;Acc:110090582]
ENSPVIG00000025222	FSTL1	7405.32	2927	-0.594624	0.602479	110076949	follistatin like 1 [Source:NCBI gene;Acc:110076949]
ENSPVIG00000021809	ARL1	1784.3	2925.08	0.232396	0.916287	110089001	ADP ribosylation factor like GTPase 1 [Source:NCBI gene;Acc:110089001]
ENSPVIG00000010312	CCT6B	5464.46	2920.61	0.122951	0.939134	110084528	chaperonin containing TCP1 subunit 6A [Source:NCBI gene;Acc:110084528]
ENSPVIG00000016415	ATP5F1C	3276.71	2920.42	0.271011	0.847954	110087871	ATP synthase F1 subunit gamma [Source:NCBI gene;Acc:110087871]
ENSPVIG00000004016	STAT1	9493.68	2915.75	0.930979	0.416673	110083952	signal transducer and activator of transcription 1 [Source:NCBI gene;Acc:110083952]
ENSPVIG00000010826		1065.53	2911.3	0.689393	0.878397
ENSPVIG00000005186		990.948	2897.51	0.90385	0.41936	110089284	transmembrane protein 14C-like [Source:NCBI gene;Acc:110089284]
ENSPVIG00000009653	SRSF7	1196.68	2890.54	-0.112989	0.955293		serine and arginine rich splicing factor 7 [Source:HGNC Symbol;Acc:HGNC:10789]
ENSPVIG00000004186	HSPE1	2665.21	2887.55	0.260724	0.919863	110079877	MOB-like protein phocein [Source:NCBI gene;Acc:110079877]
ENSPVIG00000024707	UBE2L3	2080.36	2885.38	0.592281	0.725451	110088658	ubiquitin conjugating enzyme E2 L3 [Source:NCBI gene;Acc:110088658]
ENSPVIG00000017345	CALR	5955.31	2867.27	-1.47249	0.173125	110077979	calreticulin [Source:NCBI gene;Acc:110077979]
ENSPVIG00000004381	NDUFB1	507.07	2864.8	0.542191	0.82177	110083631	NADH:ubiquinone oxidoreductase subunit B1 [Source:NCBI gene;Acc:110083631]
ENSPVIG00000001705	COPS6	2593.22	2859.11	0.366801	0.756501	110086205	COP9 signalosome subunit 6 [Source:NCBI gene;Acc:110086205]
ENSPVIG00000003776	HTRA2	4247.22	2837.15	0.248348	0.910861	110079828	HtrA serine peptidase 2 [Source:NCBI gene;Acc:110079828]
ENSPVIG00000019424		789.794	2830.8	0.158378	0.938825	110075028	succinate dehydrogenase complex assembly factor 4 [Source:NCBI gene;Acc:110075028]
ENSPVIG00000004527		2052.29	2822.96	0.349965	0.813445	110080370	ATP synthase peripheral stalk subunit OSCP [Source:NCBI gene;Acc:110080370]
ENSPVIG00000020105	MRPS21	743.571	2816.56	0.519138	0.697609		mitochondrial ribosomal protein S21 [Source:HGNC Symbol;Acc:HGNC:14046]
ENSPVIG00000009364	GPS2	3040.2	2815	0.552137	0.638863	110082393	G protein pathway suppressor 2 [Source:NCBI gene;Acc:110082393]
ENSPVIG00000022225	TALDO1	3686.7	2809.98	0.375306	0.733211	110074178	transaldolase 1 [Source:NCBI gene;Acc:110074178]
ENSPVIG00000018381	SNRPD2	2685.18	2799.97	0.157415	0.948122	110075596	small nuclear ribonucleoprotein D2 polypeptide [Source:NCBI gene;Acc:110075596]
ENSPVIG00000006045	SEPTIN7	3167.19	2788.02	0.128171	0.925031		septin 7 [Source:HGNC Symbol;Acc:HGNC:1717]
ENSPVIG00000006364		3326.05	2787.97	0.496198	0.793914
ENSPVIG00000005528	GPI	4530.95	2756.05	0.0802925	0.977057	110081282	glucose-6-phosphate isomerase [Source:NCBI gene;Acc:110081282]
ENSPVIG00000008649	TRIM28	6393.87	2754.79	-0.0921823	0.964523	110091319, 110091314	ubiquitin conjugating enzyme E2 M [Source:NCBI gene;Acc:110091319]
ENSPVIG00000011355	PSMD7	4988.89	2753.25	0.264113	0.868455	110076277	proteasome 26S subunit, non-ATPase 7 [Source:NCBI gene;Acc:110076277]
ENSPVIG00000001423		3362.51	2747.15	0.173609	0.910861	110084827	casein kinase II subunit alpha-like [Source:NCBI gene;Acc:110084827]
ENSPVIG00000013329	NAA38	683.703	2745.79	0.382349	0.858458		N(alpha)-acetyltransferase 38, NatC auxiliary subunit [Source:HGNC Symbol;Acc:HGNC:28212]
ENSPVIG00000021756	WSB1	6368.67	2723.98	-0.33174	0.902889	110075537	WD repeat and SOCS box containing 1 [Source:NCBI gene;Acc:110075537]
ENSPVIG00000015159		799.149	2718.19	0.240762	0.911444
ENSPVIG00000007389	ARPC2	2448.64	2702.7	0.455837	0.639295	110085126	actin related protein 2/3 complex subunit 2 [Source:NCBI gene;Acc:110085126]
ENSPVIG00000001592		3086.75	2693.5	-0.108458	0.981275	110091595	uncharacterized LOC110091595 [Source:NCBI gene;Acc:110091595]
ENSPVIG00000005728	HNRNPH3	3757.8	2689.9	0.275469	0.897902	110086788	heterogeneous nuclear ribonucleoprotein H3 [Source:NCBI gene;Acc:110086788]
ENSPVIG00000013401	UCHL1	5088.28	2689.36	0.345868	0.921513	110075251	ubiquitin C-terminal hydrolase L1 [Source:NCBI gene;Acc:110075251]
ENSPVIG00000006367		5218.78	2683.18	0.0442458	0.990588	110074316	phosphoglycerate kinase 1 [Source:NCBI gene;Acc:110074316]
ENSPVIG00000024635		5196.95	2673.33	-0.0626582	0.985552	110075962	DEAD-box helicase 17 [Source:NCBI gene;Acc:110075962]
ENSPVIG00000015118	SLC4A1	15020.7	2670.81	1.68897	0.506862	110082072	solute carrier family 4 member 1 (Diego blood group) [Source:NCBI gene;Acc:110082072]
ENSPVIG00000006408	CDC42	2704.79	2667.45	0.137811	0.950877	110086811	cell division cycle 42 [Source:NCBI gene;Acc:110086811]
ENSPVIG00000004682	SRI	2298.23	2663.07	0.341958	0.834555	110074738	sorcin [Source:NCBI gene;Acc:110074738]
ENSPVIG00000010457	NSA2	2344.08	2660.71	0.430429	0.709227	110084577	NSA2 ribosome biogenesis factor [Source:NCBI gene;Acc:110084577]
ENSPVIG00000008551		4863.13	2657.45	0.28599	0.859613	110087399	ubiquitin C [Source:NCBI gene;Acc:110087399]
ENSPVIG00000019619	NONO	5707.25	2652.07	0.282493	0.758295	110080182	non-POU domain containing octamer binding [Source:NCBI gene;Acc:110080182]
ENSPVIG00000022630	HNRNPU	5798.9	2649.11	0.033873	0.985869	110076344	heterogeneous nuclear ribonucleoprotein U [Source:NCBI gene;Acc:110076344]
ENSPVIG00000002651		5181.33	2646.24	0.460936	0.701354	110089618	heat shock cognate 71 kDa protein-like [Source:NCBI gene;Acc:110089618]
ENSPVIG00000023104	MICOS13	918.271	2638.71	0.683402	0.613765		mitochondrial contact site and cristae organizing system subunit 13 [Source:HGNC Symbol;Acc:HGNC:33702]
ENSPVIG00000010058	SF3B2	4966.5	2636.15	0.0973381	0.969963	110091756	splicing factor 3b subunit 2 [Source:NCBI gene;Acc:110091756]
ENSPVIG00000015059	CYC1	1961.12	2635.92	0.176395	0.910861	110084805	cytochrome c1, heme protein, mitochondrial [Source:NCBI gene;Acc:110084805]
ENSPVIG00000011328	SPAG7	1343.55	2634.42	0.255749	0.884062		sperm associated antigen 7 [Source:HGNC Symbol;Acc:HGNC:11216]
ENSPVIG00000013318	MTLN	446.816	2612.96	0.620954	0.740205		mitoregulin [Source:HGNC Symbol;Acc:HGNC:27339]
ENSPVIG00000016604	ARF4	1792.18	2612.5	0.167248	0.945871	110082399	ADP ribosylation factor 4 [Source:NCBI gene;Acc:110082399]
ENSPVIG00000009569	HYOU1	9523.73	2609.24	0.312269	0.885346	110079085	hypoxia up-regulated protein 1-like [Source:NCBI gene;Acc:110079085]
ENSPVIG00000019067	MRPS2	2314.47	2606.38	0.680016	0.57995	110079624	mitochondrial ribosomal protein S2 [Source:NCBI gene;Acc:110079624]
ENSPVIG00000000212	NDUFA13	1187.85	2604.92	0.221857	0.916838	110090604	NADH:ubiquinone oxidoreductase subunit A13 [Source:NCBI gene;Acc:110090604]
ENSPVIG00000019314	PDLIM4	3028.31	2603.88	0.505851	0.75809	110086686	PDZ and LIM domain 4 [Source:NCBI gene;Acc:110086686]
ENSPVIG00000024573	EIF3D	3905.98	2583.32	0.162242	0.914805	110075923	eukaryotic translation initiation factor 3 subunit D [Source:NCBI gene;Acc:110075923]
ENSPVIG00000005471		619.531	2581.38	0.579294	0.723525	110073363	reactive oxygen species modulator 1 [Source:NCBI gene;Acc:110073363]
ENSPVIG00000011497	SELENOP	1395.39	2569.77	-1.19446	0.740205	110073908	selenoprotein P [Source:NCBI gene;Acc:110073908]
ENSPVIG00000010406	KARS1	4566.37	2565.38	0.227696	0.886773	110076329	lysyl-tRNA synthetase 1 [Source:NCBI gene;Acc:110076329]
ENSPVIG00000020271	PNRC2	791.404	2561.18	0.31964	0.861803	110082506	proline rich nuclear receptor coactivator 2 [Source:NCBI gene;Acc:110082506]
ENSPVIG00000002402	CST3	1377.37	2560.16	-0.164588	0.968385		cystatin C [Source:HGNC Symbol;Acc:HGNC:2475]
ENSPVIG00000023078	BSG	2911.72	2558.63	-1.31361	0.0879586	110079221	basigin (Ok blood group) [Source:NCBI gene;Acc:110079221]
ENSPVIG00000019647	RAB10	1488.29	2557.2	0.19084	0.787056	110090552	RAB10, member RAS oncogene family [Source:NCBI gene;Acc:110090552]
ENSPVIG00000021257		1004.58	2556.19	0.531084	0.490974	110076454	uncharacterized LOC110076454 [Source:NCBI gene;Acc:110076454]
ENSPVIG00000007321	PSMA7	2392.79	2550.95	0.266004	0.845844	110086880	proteasome 20S subunit alpha 7 [Source:NCBI gene;Acc:110086880]
ENSPVIG00000005811	RAC1	2468.81	2550.42	0.177831	0.950925	110082204	Rac family small GTPase 1 [Source:NCBI gene;Acc:110082204]
ENSPVIG00000013867		894.159	2547.46	0.74215	0.583128	110084072	NADH:ubiquinone oxidoreductase subunit A5 [Source:NCBI gene;Acc:110084072]
ENSPVIG00000004190	SF3B1	9934.58	2541.46	0.331166	0.910864	110079902	splicing factor 3b subunit 1 [Source:NCBI gene;Acc:110079902]
ENSPVIG00000018508	YWHAQ	7499.41	2537.87	-0.28168	0.874837	110080588	tyrosine 3-monooxygenase/tryptophan 5-monooxygenase activation protein theta [Source:NCBI gene;Acc:110080588]
ENSPVIG00000023238	EIF1AY	1065.62	2537.2	0.339326	0.802936	110076722	eukaryotic translation initiation factor 1A X-linked [Source:NCBI gene;Acc:110076722]
ENSPVIG00000004337	EIF3G	3717.28	2535.66	0.38228	0.774402	110089191	eukaryotic translation initiation factor 3 subunit G [Source:NCBI gene;Acc:110089191]
ENSPVIG00000009604	NSMCE1	1474.77	2533.98	0.544637	0.727906	110085035	NSE1 homolog, SMC5-SMC6 complex component [Source:NCBI gene;Acc:110085035]
ENSPVIG00000000994		774.256	2530.25	0.123542	0.979904
ENSPVIG00000009615	UBE2I	1659.92	2526.52	0.332654	0.817785	110085005	ubiquitin conjugating enzyme E2 I [Source:NCBI gene;Acc:110085005]
ENSPVIG00000007401		5305.31	2521.54	-0.10736	0.956925	110073375	tubulin alpha-8 chain [Source:NCBI gene;Acc:110073375]
ENSPVIG00000023788		830.772	2517.49	0.305878	0.970986	110088485	protein S100-A9-like [Source:NCBI gene;Acc:110088485]
ENSPVIG00000009318	SRSF4	5460.81	2515.34	0.47031	0.834555	110082276	serine and arginine rich splicing factor 4 [Source:NCBI gene;Acc:110082276]
ENSPVIG00000012986	ARPC3	2834.64	2506.31	0.541179	0.740205	110083892	actin related protein 2/3 complex subunit 3 [Source:NCBI gene;Acc:110083892]
ENSPVIG00000025347		3708.47	2475.61	0.469888	0.732195	110077347	small EDRK-rich factor 1-like [Source:NCBI gene;Acc:110077347]
ENSPVIG00000009856		784.713	2467.65	-0.0381534	0.990588	110091430	death associated protein [Source:NCBI gene;Acc:110091430]
ENSPVIG00000014614	PSMB5	2962.83	2462.87	0.225721	0.905781	110087823	proteasome 20S subunit beta 5 [Source:NCBI gene;Acc:110087823]
ENSPVIG00000022803	ATP5IF1	2600.21	2462.32	0.785509	0.494267		ATP synthase inhibitory factor subunit 1 [Source:HGNC Symbol;Acc:HGNC:871]
ENSPVIG00000019305	BASP1	2559.51	2461.07	0.512726	0.84472		brain abundant membrane attached signal protein 1 [Source:HGNC Symbol;Acc:HGNC:957]
ENSPVIG00000021928	MTPN	3330.88	2454.59	0.264901	0.949061	110078251	myotrophin [Source:NCBI gene;Acc:110078251]
ENSPVIG00000001313	SAP18	2081.23	2454.28	0.332375	0.889445	110083550	Sin3A associated protein 18 [Source:NCBI gene;Acc:110083550]
ENSPVIG00000017986	CNN2	3465.88	2449.38	0.182627	0.944057	110072607	calponin 2 [Source:NCBI gene;Acc:110072607]
ENSPVIG00000005961	SF3A2	1626.16	2449.03	0.212898	0.900838	110072648	splicing factor 3a subunit 2 [Source:NCBI gene;Acc:110072648]
ENSPVIG00000019016	GRN	8095.92	2445.16	-0.249219	0.937291	110081363	granulin precursor [Source:NCBI gene;Acc:110081363]
ENSPVIG00000000114		2876.88	2438.03	0.165433	0.94618	110075730	histone H3.3-like [Source:NCBI gene;Acc:110075730]
ENSPVIG00000021628	STUB1	2010.34	2436.78	0.401025	0.797552	110089421	STIP1 homology and U-box containing protein 1 [Source:NCBI gene;Acc:110089421]
ENSPVIG00000012943	ERH	2185.31	2436.24	0.445239	0.772407	110076395	ERH mRNA splicing and mitosis factor [Source:NCBI gene;Acc:110076395]
ENSPVIG00000024881	MYEF2	3696.68	2425.64	0.421095	0.732195	110077258	myelin expression factor 2 [Source:NCBI gene;Acc:110077258]
ENSPVIG00000007380	SUCLG1	2322.64	2424.47	0.102385	0.956044	110091202	succinate-CoA ligase alpha subunit [Source:NCBI gene;Acc:110091202]
ENSPVIG00000013817		4157.97	2423.06	0.0602818	0.975509	110082778	RB binding protein 4, chromatin remodeling factor [Source:NCBI gene;Acc:110082778]
ENSPVIG00000015625		2618.65	2422.43	0.69977	0.642721	110077729	thioredoxin-like [Source:NCBI gene;Acc:110077729]
ENSPVIG00000022322		1271.18	2421.3	0.852895	0.438565	110083048	death associated protein like 1 [Source:NCBI gene;Acc:110083048]
ENSPVIG00000019311	NAA10	1745.37	2414.06	0.292369	0.868345	110078643	N(alpha)-acetyltransferase 10, NatA catalytic subunit [Source:NCBI gene;Acc:110078643]
ENSPVIG00000009402	MARCKS	4919.04	2413.66	0.378893	0.79409	110088771	myristoylated alanine rich protein kinase C substrate [Source:NCBI gene;Acc:110088771]
ENSPVIG00000025667	NR2F1	2916.87	2400.72	0.680846	0.615995		nuclear receptor subfamily 2 group F member 1 [Source:HGNC Symbol;Acc:HGNC:7975]
ENSPVIG00000016563	PPP1R14B	553.291	2395.2	0.44881	0.778788	110083333	protein phosphatase 1 regulatory inhibitor subunit 14B [Source:NCBI gene;Acc:110083333]
ENSPVIG00000018562		2208.07	2392.27	0.42261	0.916287
ENSPVIG00000006573		5410.62	2389.85	0.329828	0.672921	110085354	septin-2 [Source:NCBI gene;Acc:110085354]
ENSPVIG00000014745	HNRNPD	3791.69	2380.22	0.0910594	0.93828	110084106	heterogeneous nuclear ribonucleoprotein D [Source:NCBI gene;Acc:110084106]
ENSPVIG00000017408	DNTTIP1	1702.04	2370.53	0.16918	0.941189		deoxynucleotidyltransferase terminal interacting protein 1 [Source:HGNC Symbol;Acc:HGNC:16160]
ENSPVIG00000025191	PPIG	5290.38	2369.18	0.336606	0.925309	110076889	peptidylprolyl isomerase G [Source:NCBI gene;Acc:110076889]
ENSPVIG00000015906	ZMAT2	2060.36	2368.23	0.658775	0.643216	110082092	zinc finger matrin-type 2 [Source:NCBI gene;Acc:110082092]
ENSPVIG00000004923		4242.24	2364.68	0.509953	0.865067
ENSPVIG00000018253	LUC7L3	4755.24	2364.62	0.477563	0.895687	110091076	LUC7 like 3 pre-mRNA splicing factor [Source:NCBI gene;Acc:110091076]
ENSPVIG00000007190	LHX9	2647.44	2363.79	0.0205502	0.99981	110074486	LIM homeobox 9 [Source:NCBI gene;Acc:110074486]
ENSPVIG00000023467	ILF2	5157.74	2362.68	0.0857677	0.969136	110088470	interleukin enhancer binding factor 2 [Source:NCBI gene;Acc:110088470]
ENSPVIG00000006228		5146.09	2361.68	0.374527	0.788598	110070696	phosphatidylethanolamine binding protein 1 [Source:NCBI gene;Acc:110070696]
ENSPVIG00000004160	SFPQ	4960.92	2358.97	0.0427902	0.972515	110087307	splicing factor proline and glutamine rich [Source:NCBI gene;Acc:110087307]
ENSPVIG00000019781	POLR2G	2282.64	2355.67	0.187382	0.941189	110080962	RNA polymerase II subunit G [Source:NCBI gene;Acc:110080962]
ENSPVIG00000018267		8476.29	2353.87	0.152927	0.908999	110075732, 110075627	enoyl-CoA hydratase 1 [Source:NCBI gene;Acc:110075732]
ENSPVIG00000023960	HMGN1	2717.6	2338.72	0.403571	0.441959	110076843	high mobility group nucleosome binding domain 1 [Source:NCBI gene;Acc:110076843]
ENSPVIG00000013109	RABL6	3293.05	2335.49	-0.0964983	0.963119		RAB, member RAS oncogene family like 6 [Source:HGNC Symbol;Acc:HGNC:24703]
ENSPVIG00000022877	MRPL20	1045.58	2323.51	0.713756	0.555916	110073315	mitochondrial ribosomal protein L20 [Source:NCBI gene;Acc:110073315]
ENSPVIG00000023542		888.222	2313.08	0.631696	0.719271	110082983	SS nuclear autoantigen 1 [Source:NCBI gene;Acc:110082983]
ENSPVIG00000012568	RBP5	3869.02	2309.86	0.482766	0.800231	110084668	retinol binding protein 5 [Source:NCBI gene;Acc:110084668]
ENSPVIG00000020522	TPM2	2660.33	2307.31	0.332698	0.822641	110082810	tropomyosin 2 [Source:NCBI gene;Acc:110082810]
ENSPVIG00000015567	PRPF39	4530.93	2305.82	0.287538	0.893093	110091039	pre-mRNA processing factor 39 [Source:NCBI gene;Acc:110091039]
ENSPVIG00000006271	RNF7	791.005	2292.77	0.39443	0.846318	110078457	ring finger protein 7 [Source:NCBI gene;Acc:110078457]
ENSPVIG00000000970	LAMTOR4	651.405	2285.63	0.313464	0.897902	110077428	late endosomal/lysosomal adaptor, MAPK and MTOR activator 4 [Source:NCBI gene;Acc:110077428]
ENSPVIG00000024619	EIF3L	4432.16	2281.09	0.328362	0.75964	110075955	eukaryotic translation initiation factor 3 subunit L [Source:NCBI gene;Acc:110075955]
ENSPVIG00000012408	MLF2	1978.88	2274.58	0.180998	0.906454	110084651	myeloid leukemia factor 2 [Source:NCBI gene;Acc:110084651]
ENSPVIG00000019328	TCF12	7573.22	2264.04	-0.233325	0.813445	110074523	transcription factor 12 [Source:NCBI gene;Acc:110074523]
ENSPVIG00000001878		4398.63	2256.87	0.416793	0.702528	110087194	actin related protein 2/3 complex subunit 1A [Source:NCBI gene;Acc:110087194]
ENSPVIG00000010690		1103.48	2256.6	-0.139503	0.94618
ENSPVIG00000012910	RAB11A	6052.64	2243.38	0.142329	0.921476	110085481	RAB11A, member RAS oncogene family [Source:NCBI gene;Acc:110085481]
ENSPVIG00000018663	SAE1	4336.18	2242.08	0.437941	0.764877	110075721	SUMO1 activating enzyme subunit 1 [Source:NCBI gene;Acc:110075721]
ENSPVIG00000007549	MRPL27	1543.19	2239.75	0.75396	0.586036	110091235	mitochondrial ribosomal protein L27 [Source:NCBI gene;Acc:110091235]
ENSPVIG00000016204	MRPS15	2021.87	2236.58	0.568056	0.679651	110082760	mitochondrial ribosomal protein S15 [Source:NCBI gene;Acc:110082760]
ENSPVIG00000010431	TOMM6	1453.44	2236.07	0.413879	0.802936	110080629	translocase of outer mitochondrial membrane 6 [Source:NCBI gene;Acc:110080629]
ENSPVIG00000023106		7174.81	2232.36	-0.0717137	0.983606	110079251	scaffold attachment factor B1-like [Source:NCBI gene;Acc:110079251]
ENSPVIG00000013677	HDLBP	11073.8	2226.33	0.166586	0.937926	110075267	high density lipoprotein binding protein [Source:NCBI gene;Acc:110075267]
ENSPVIG00000015900	NDUFA2	674.398	2225.74	0.316464	0.894337	110082085	NADH:ubiquinone oxidoreductase subunit A2 [Source:NCBI gene;Acc:110082085]
ENSPVIG00000003854	SRSF11	4059.41	2221.9	0.263973	0.927901	110079868	serine and arginine rich splicing factor 11 [Source:NCBI gene;Acc:110079868]
ENSPVIG00000003047		5998.85	2216.05	0.117681	0.921243	110079535	far upstream element binding protein 1 [Source:NCBI gene;Acc:110079535]
ENSPVIG00000008704	TAX1BP3	651.357	2215.5	-0.127531	0.972706		Tax1 binding protein 3 [Source:HGNC Symbol;Acc:HGNC:30684]
ENSPVIG00000023815	METAP2	3202.16	2209.91	0.742307	0.61143	110091479	methionyl aminopeptidase 2 [Source:NCBI gene;Acc:110091479]
ENSPVIG00000020039	SF3B4	2767.76	2207.15	0.189582	0.919863	110081551	splicing factor 3b subunit 4 [Source:NCBI gene;Acc:110081551]
ENSPVIG00000022781		1402.94	2198.97	0.510416	0.683513	110088269	NEDD8 ubiquitin like modifier [Source:NCBI gene;Acc:110088269]
ENSPVIG00000007776	NDFIP1	1825.8	2189.21	-0.126447	0.943698	110085797	Nedd4 family interacting protein 1 [Source:NCBI gene;Acc:110085797]
ENSPVIG00000021970	NDUFB3	649.302	2186.2	0.674932	0.590715	110089025	NADH:ubiquinone oxidoreductase subunit B3 [Source:NCBI gene;Acc:110089025]
ENSPVIG00000014831		868.551	2176.82	0.320661	0.93375
ENSPVIG00000023162	PRDX4	1853.53	2175.51	-0.384821	0.75809	110076739	peroxiredoxin 4 [Source:NCBI gene;Acc:110076739]
ENSPVIG00000019049	RAB7A	1608.83	2171.16	0.321026	0.787257	110081407	RAB7A, member RAS oncogene family [Source:NCBI gene;Acc:110081407]
ENSPVIG00000013212	PTP4A2	2754.61	2168.98	0.299315	0.817785	110087530	protein tyrosine phosphatase 4A2 [Source:NCBI gene;Acc:110087530]
ENSPVIG00000016223	SF3A3	3375.41	2163.72	0.159604	0.914094	110082766	splicing factor 3a subunit 3 [Source:NCBI gene;Acc:110082766]
ENSPVIG00000000833	ZNF706	913.191	2158.84	0.430226	0.743479	110073804	zinc finger protein 706 [Source:NCBI gene;Acc:110073804]
ENSPVIG00000024710		478.946	2157.41	0.377749	0.792273
ENSPVIG00000021638	LUC7L	3013.55	2157.16	0.275685	0.930223	110089416	LUC7 like [Source:NCBI gene;Acc:110089416]
ENSPVIG00000009815	EIF2S2	2160.13	2155.82	0.306508	0.894519	110085917	eukaryotic translation initiation factor 2 subunit beta [Source:NCBI gene;Acc:110085917]
ENSPVIG00000024919	ECI1	2879.26	2155.14	0.363647	0.832636	110089129	enoyl-CoA delta isomerase 1 [Source:NCBI gene;Acc:110089129]
ENSPVIG00000000825		1020.97	2153.95	0.525646	0.740263
ENSPVIG00000012360	MGST3	1162.42	2144.69	0.289709	0.907869	110089354	microsomal glutathione S-transferase 3 [Source:NCBI gene;Acc:110089354]
ENSPVIG00000018361	MRPL13	1433.45	2142.68	0.41939	0.764639	110080550	mitochondrial ribosomal protein L13 [Source:NCBI gene;Acc:110080550]
ENSPVIG00000003950		815.693	2140.93	0.436254	0.821156
ENSPVIG00000017410		679.68	2137.36	0.292859	0.924761
ENSPVIG00000010807	SLC25A6	2944.69	2135.38	0.225765	0.910603	110089751	ADP/ATP translocase 3 [Source:NCBI gene;Acc:110089751]
ENSPVIG00000024835	NDUFA6	830.358	2129.12	0.328782	0.856985	110076082	NADH:ubiquinone oxidoreductase subunit A6 [Source:NCBI gene;Acc:110076082]
ENSPVIG00000004713	PNN	6495.3	2128.21	0.362023	0.914094	110086363	pinin, desmosome associated protein [Source:NCBI gene;Acc:110086363]
ENSPVIG00000003043	AKIRIN2	2081.55	2124.03	0.321773	0.834555	110077209	akirin 2 [Source:NCBI gene;Acc:110077209]
ENSPVIG00000019181	MICOS10	876.667	2117.55	0.4526	0.764877		mitochondrial contact site and cristae organizing system subunit 10 [Source:HGNC Symbol;Acc:HGNC:32068]
ENSPVIG00000010238	DNAJA2	2489.4	2109.66	0.430117	0.5015	110076322	DnaJ heat shock protein family (Hsp40) member A2 [Source:NCBI gene;Acc:110076322]
ENSPVIG00000006802	NCOA4	4106.53	2108.07	1.51887	0.0998307	110080721	nuclear receptor coactivator 4 [Source:NCBI gene;Acc:110080721]
ENSPVIG00000019205	POLR2C	2416.6	2105.05	0.430788	0.709227	110085720	RNA polymerase II subunit C [Source:NCBI gene;Acc:110085720]
ENSPVIG00000016625	JUP	7010.12	2104.51	0.596739	0.497009	110074866	junction plakoglobin [Source:NCBI gene;Acc:110074866]
ENSPVIG00000014909		4740.43	2103.12	0.235975	0.878131	110074304	SWI/SNF related, matrix associated, actin dependent regulator of chromatin, subfamily d, member 1 [Source:NCBI gene;Acc:110074304]
ENSPVIG00000005839	TAF7	3790.83	2099.02	0.304504	0.788598	110084948	TATA-box binding protein associated factor 7 like [Source:NCBI gene;Acc:110084948]
ENSPVIG00000000732	PQBP1	1497.91	2097.92	0.387639	0.786331	110090608	polyglutamine binding protein 1 [Source:NCBI gene;Acc:110090608]
ENSPVIG00000000818	ARGLU1	2691.54	2096.22	0.140176	0.959626	110079347	arginine and glutamate rich 1 [Source:NCBI gene;Acc:110079347]
ENSPVIG00000005050	ILF3	6267.09	2096.02	0.108092	0.905781	110077950	interleukin enhancer binding factor 3 [Source:NCBI gene;Acc:110077950]
ENSPVIG00000004580		5774.52	2094.49	0.240058	0.919863	110087627	heterogeneous nuclear ribonucleoprotein C [Source:NCBI gene;Acc:110087627]
ENSPVIG00000019903	RAB1B	5116.19	2091.66	0.44478	0.679651	110081013	ras-related protein Rab-1B [Source:NCBI gene;Acc:110081013]
ENSPVIG00000001344		426.669	2091.52	0.785128	0.506407
ENSPVIG00000013167	SNX17	3525.52	2072.61	0.316162	0.774925	110086996	sorting nexin 17 [Source:NCBI gene;Acc:110086996]
ENSPVIG00000016283		671.073	2071.21	0.493916	0.758295
ENSPVIG00000000113	AP1S1	1686.2	2066.42	0.416519	0.762401	110077426	adaptor related protein complex 1 subunit sigma 1 [Source:NCBI gene;Acc:110077426]
ENSPVIG00000023094	TLE5	880.119	2066.01	-0.182888	0.963047	110079262	TLE family member 5, transcriptional modulator [Source:NCBI gene;Acc:110079262]
ENSPVIG00000014136	MRPL54	1426.56	2061.5	0.570762	0.699174	110072665	mitochondrial ribosomal protein L54 [Source:NCBI gene;Acc:110072665]
ENSPVIG00000024367	PIN1	4687.77	2057.85	0.308096	0.77582	110071505	peptidylprolyl cis/trans isomerase, NIMA-interacting 1 [Source:NCBI gene;Acc:110071505]
ENSPVIG00000013330	WDR83OS	658.829	2052.43	0.0259114	0.994111	110082666	WD repeat domain 83 opposite strand [Source:NCBI gene;Acc:110082666]
ENSPVIG00000009947	GTF2H5	442.453	2048.39	0.527945	0.802349	110087741	general transcription factor IIH subunit 5 [Source:NCBI gene;Acc:110087741]
ENSPVIG00000010022	IDH2	2757.12	2048.38	-0.115815	0.953383	110091452	isocitrate dehydrogenase (NADP(+)) 2 [Source:NCBI gene;Acc:110091452]
ENSPVIG00000012563	PHB2	2109.49	2046.06	0.159924	0.917992	110084641	prohibitin 2 [Source:NCBI gene;Acc:110084641]
ENSPVIG00000006946	ARPC4	2958.46	2037.51	0.373293	0.796722		actin related protein 2/3 complex subunit 4 [Source:HGNC Symbol;Acc:HGNC:707]
ENSPVIG00000002025	SNRPD1	2644.51	2035.8	0.349059	0.846318	110084878	small nuclear ribonucleoprotein D1 polypeptide [Source:NCBI gene;Acc:110084878]
ENSPVIG00000008703	EMC6	675.957	2029.9	0.377074	0.788598	110087401	ER membrane protein complex subunit 6 [Source:NCBI gene;Acc:110087401]
ENSPVIG00000018215		6399.71	2029.72	0.153972	0.894337	110078502	eukaryotic translation initiation factor 3 subunit C [Source:NCBI gene;Acc:110078502]
ENSPVIG00000017195	UPF3B	1791.87	2029.29	0.574201	0.806623	110090269	UPF3B regulator of nonsense mediated mRNA decay [Source:NCBI gene;Acc:110090269]
ENSPVIG00000007233	PPP2CB	1885.48	2027.4	0.195919	0.923591	110087364	protein phosphatase 2 catalytic subunit beta [Source:NCBI gene;Acc:110087364]
ENSPVIG00000009363		5098.78	2027.35	1.06078	0.683513	110091399	transferrin receptor [Source:NCBI gene;Acc:110091399]
ENSPVIG00000006201	CSNK2B	3561.48	2023.57	0.302592	0.848454	110070679	casein kinase 2 beta [Source:NCBI gene;Acc:110070679]
ENSPVIG00000021098	MRPS25	1013.2	2022.36	0.531942	0.778304		mitochondrial ribosomal protein S25 [Source:HGNC Symbol;Acc:HGNC:14511]
ENSPVIG00000017805	CD63	2118.73	2017.84	-0.0910408	0.977003	110073784	CD63 molecule [Source:NCBI gene;Acc:110073784]
ENSPVIG00000024343		1990.14	2014.31	-0.0109509	1	110076779	G protein subunit alpha i2 [Source:NCBI gene;Acc:110076779]
ENSPVIG00000023107		5795.63	2008.19	0.125134	0.97369	110079238	scaffold attachment factor B1-like [Source:NCBI gene;Acc:110079238]
ENSPVIG00000020857	POLR2I	1029.28	2006.38	0.554585	0.717742		RNA polymerase II subunit I [Source:HGNC Symbol;Acc:HGNC:9196]
ENSPVIG00000021967	PSIP1	3738.1	2004.34	0.358803	0.882212	110081104	PC4 and SFRS1 interacting protein 1 [Source:NCBI gene;Acc:110081104]
ENSPVIG00000007823	ELAVL1	1961.88	1999.88	0.158757	0.926914	110072468	ELAV like RNA binding protein 1 [Source:NCBI gene;Acc:110072468]
ENSPVIG00000017890	DDA1	616.93	1996.54	0.506452	0.555325	110072682	DET1 and DDB1 associated 1 [Source:NCBI gene;Acc:110072682]
ENSPVIG00000001749	PNISR	5295.6	1994.58	0.348571	0.911487	110072892	PNN interacting serine and arginine rich protein [Source:NCBI gene;Acc:110072892]
ENSPVIG00000010847	MRPL49	2948.2	1989.34	0.560645	0.882066	110069854	mitochondrial ribosomal protein L49 [Source:NCBI gene;Acc:110069854]
ENSPVIG00000009386		940.528	1984.24	0.13243	0.968385
ENSPVIG00000014613	NRBP2	2555.45	1980.97	1.15292	0.0945891		nuclear receptor binding protein 2 [Source:HGNC Symbol;Acc:HGNC:19339]
ENSPVIG00000008127	SQSTM1	3079.92	1979.39	0.322373	0.772407	110073484	sequestosome 1 [Source:NCBI gene;Acc:110073484]
ENSPVIG00000022132	PSMC3	2694.48	1973.98	0.265196	0.84472	110082179	proteasome 26S subunit, ATPase 3 [Source:NCBI gene;Acc:110082179]
ENSPVIG00000004187	HSPD1	3510.13	1963.16	-0.329858	0.762401	110079889	heat shock protein family D (Hsp60) member 1 [Source:NCBI gene;Acc:110079889]
ENSPVIG00000021781	MTCH2	1866.68	1962.86	0.324799	0.825669	110078194	mitochondrial carrier 2 [Source:NCBI gene;Acc:110078194]
ENSPVIG00000012809	HNRNPM	4071.04	1958.17	0.134901	0.920242	110072452	heterogeneous nuclear ribonucleoprotein M [Source:NCBI gene;Acc:110072452]
ENSPVIG00000016031	ZFP36L2	1326.89	1957.06	0.149813	0.969196	110087852	ZFP36 ring finger protein like 2 [Source:NCBI gene;Acc:110087852]
ENSPVIG00000013853		2462.65	1956.04	0.549224	0.637743	110082743	adenylate kinase 2 [Source:NCBI gene;Acc:110082743]
ENSPVIG00000000661	MRPS14	1185.73	1947.02	0.515134	0.74783	110081660	mitochondrial ribosomal protein S14 [Source:NCBI gene;Acc:110081660]
ENSPVIG00000023746	AP2M1	6294.46	1945.74	0.314687	0.701354	110090050	adaptor related protein complex 2 subunit mu 1 [Source:NCBI gene;Acc:110090050]
ENSPVIG00000008979	SSBP3	2269	1944.3	0.44461	0.604953	110082236	single stranded DNA binding protein 3 [Source:NCBI gene;Acc:110082236]
ENSPVIG00000010481	DRAP1	3143.36	1942.74	0.51583	0.764639	110069800	DR1 associated protein 1 [Source:NCBI gene;Acc:110069800]
ENSPVIG00000017984	POLR2E	2682.44	1940.99	0.341984	0.843989	110072605	RNA polymerase II subunit E [Source:NCBI gene;Acc:110072605]
ENSPVIG00000016731	DCTN3	1614.69	1936.08	0.461777	0.763646	110080496	dynactin subunit 3 [Source:NCBI gene;Acc:110080496]
ENSPVIG00000024227	PSMC2	2514.96	1931.61	0.216034	0.891378	110077187	proteasome 26S subunit, ATPase 2 [Source:NCBI gene;Acc:110077187]
ENSPVIG00000006814		4155.19	1929.06	0.267571	0.839289	110084724	nucleosome assembly protein 1 like 1 [Source:NCBI gene;Acc:110084724]
ENSPVIG00000025018		511.658	1916.32	0.443233	0.73443	110077740	HIG1 hypoxia inducible domain family member 2A [Source:NCBI gene;Acc:110077740]
ENSPVIG00000000178	VAT1	2723.02	1916.27	0.511025	0.694996	110080290	vesicle amine transport 1 [Source:NCBI gene;Acc:110080290]
ENSPVIG00000024742		1867.76	1913.69	0.330658	0.932305	110089061	lymphocyte antigen 6E-like [Source:NCBI gene;Acc:110089061]
ENSPVIG00000023277	DPY30	573.227	1910.76	0.332097	0.878397	110076147	dpy-30 histone methyltransferase complex regulatory subunit [Source:NCBI gene;Acc:110076147]
ENSPVIG00000006128		853.337	1909.03	0.149381	0.941189
ENSPVIG00000024878	DUT	2249.82	1895.38	0.12789	0.967083	110077255	deoxyuridine triphosphatase [Source:NCBI gene;Acc:110077255]
ENSPVIG00000020683		1507.92	1887.26	0.581052	0.62259	110080197	nuclear cap binding protein subunit 2 [Source:NCBI gene;Acc:110080197]
ENSPVIG00000001726		2059.87	1876.02	0.184589	0.911711	110076040	ST13 Hsp70 interacting protein [Source:NCBI gene;Acc:110076040]
ENSPVIG00000007345	RAB21	1346.39	1875.2	-0.761087	0.173125	110085009	RAB21, member RAS oncogene family [Source:NCBI gene;Acc:110085009]
ENSPVIG00000016790	CYB5A	1451.99	1873.54	0.450719	0.680249	110083376	cytochrome b5 [Source:NCBI gene;Acc:110083376]
ENSPVIG00000018563		3020.98	1871.74	0.312504	0.942208
ENSPVIG00000010525	RNF10	3676.68	1871.09	0.432585	0.732195	110081949	ring finger protein 10 [Source:NCBI gene;Acc:110081949]
ENSPVIG00000021977	CLK1	2971.73	1867.84	0.238536	0.93832	110089020	CDC like kinase 1 [Source:NCBI gene;Acc:110089020]
ENSPVIG00000000674	PSMA6	2237.71	1866.32	0.370424	0.840451	110083513	proteasome 20S subunit alpha 6 [Source:NCBI gene;Acc:110083513]
ENSPVIG00000009265		893.793	1862.07	0.716497	0.607817	110081862	bolA family member 2B [Source:NCBI gene;Acc:110081862]
ENSPVIG00000005220	OGFR	4890.65	1861.69	-0.128007	0.958296	110084897	opioid growth factor receptor [Source:NCBI gene;Acc:110084897]
ENSPVIG00000016002	CS	2939.88	1860.68	0.0679939	0.982584	110074682	citrate synthase [Source:NCBI gene;Acc:110074682]
ENSPVIG00000025416	CCT2	2990.84	1859.98	0.240078	0.860982	110075110	chaperonin containing TCP1 subunit 2 [Source:NCBI gene;Acc:110075110]
ENSPVIG00000006935	CFAP45	2154.23	1842.79	-0.526941	0.595733	110083755, 110083744	cilia and flagella associated protein 45 [Source:NCBI gene;Acc:110083744]
ENSPVIG00000016571	PSMB6	3388.39	1842.52	0.336254	0.842836	110082293	proteasome 20S subunit beta 6 [Source:NCBI gene;Acc:110082293]
ENSPVIG00000025212	ATP1A1	6791.09	1842.4	-0.482526	0.732195	110076957	sodium/potassium-transporting ATPase subunit alpha-1 [Source:NCBI gene;Acc:110076957]
ENSPVIG00000024145	NUTF2	898.928	1842.07	0.388805	0.759521	110088595	nuclear transport factor 2 [Source:NCBI gene;Acc:110088595]
ENSPVIG00000007428	GATA4	2214.96	1836.62	0.433558	0.908573	110091210	transcription factor GATA-4-like [Source:NCBI gene;Acc:110091210]
ENSPVIG00000018654	AP2S1	3449.94	1836.05	0.639831	0.59671	110075632	adaptor related protein complex 2 subunit sigma 1 [Source:NCBI gene;Acc:110075632]
ENSPVIG00000010150	NDUFB5	1770.3	1830.71	0.279996	0.866131	110081922	NADH:ubiquinone oxidoreductase subunit B5 [Source:NCBI gene;Acc:110081922]
ENSPVIG00000023156		2904.75	1829.19	0.393719	0.631351	110076711	eukaryotic translation initiation factor 2 subunit gamma [Source:NCBI gene;Acc:110076711]
ENSPVIG00000021398	ILK	3299.09	1828.77	0.4686	0.513349	110078157	integrin linked kinase [Source:NCBI gene;Acc:110078157]
ENSPVIG00000016224	FHL3	4079.17	1827.58	0.466354	0.70425	110082749	four and a half LIM domains 3 [Source:NCBI gene;Acc:110082749]
ENSPVIG00000024910	PSMC4	2596.94	1827.55	0.444748	0.645525	110089083	proteasome 26S subunit, ATPase 4 [Source:NCBI gene;Acc:110089083]
ENSPVIG00000018708	LSM8	410.641	1825.07	0.360239	0.90127		LSM8 homolog, U6 small nuclear RNA associated [Source:HGNC Symbol;Acc:HGNC:20471]
ENSPVIG00000005859	CHCHD3	2547.4	1824.79	0.22198	0.908913	110082621	coiled-coil-helix-coiled-coil-helix domain containing 3 [Source:NCBI gene;Acc:110082621]
ENSPVIG00000023221	RCE1	1631.14	1824.54	0.221117	0.916287	110089976	Ras converting CAAX endopeptidase 1 [Source:NCBI gene;Acc:110089976]
ENSPVIG00000019351		333.623	1823.07	0.435696	0.845422
ENSPVIG00000015700	HABP4	3259.74	1822.1	0.120412	0.948969	110084174	hyaluronan binding protein 4 [Source:NCBI gene;Acc:110084174]
ENSPVIG00000018531		797.583	1820.97	0.549005	0.740205
ENSPVIG00000010373	EIF5B	6693.26	1818.33	0.520318	0.843138	110085432	eukaryotic translation initiation factor 5B [Source:NCBI gene;Acc:110085432]
ENSPVIG00000012156	PSMA5	1707.05	1817.95	0.221294	0.886968	110085288	proteasome 20S subunit alpha 5 [Source:NCBI gene;Acc:110085288]
ENSPVIG00000021666		2429.92	1814.73	-0.761618	0.823103	110089459	apolipoprotein E [Source:NCBI gene;Acc:110089459]
ENSPVIG00000009567	HMBS	2606.82	1814.07	0.827309	0.438518	110079065	hydroxymethylbilane synthase [Source:NCBI gene;Acc:110079065]
ENSPVIG00000018143		760.706	1811.21	-0.071489	0.98479
ENSPVIG00000018092		559.393	1810.33	1.01536	0.357608
ENSPVIG00000018743	SPCS1	1145.58	1809.77	0.280403	0.892249	110080647	signal peptidase complex subunit 1 [Source:NCBI gene;Acc:110080647]
ENSPVIG00000009595	ZYX	3610.45	1801.62	0.66953	0.267417	110091405	zyxin [Source:NCBI gene;Acc:110091405]
ENSPVIG00000024075		1326.04	1796.8	0.588386	0.656035	110088557	NADH dehydrogenase [ubiquinone] 1 subunit C2-like [Source:NCBI gene;Acc:110088557]
ENSPVIG00000014089	ATP5F1D	3533.73	1796.51	0.355747	0.866131	110072514	ATP synthase F1 subunit delta [Source:NCBI gene;Acc:110072514]
ENSPVIG00000010769	GNB2	1990.34	1796.33	0.174509	0.940408	110082376	guanine nucleotide-binding protein G(I)/G(S)/G(T) subunit beta-2 [Source:NCBI gene;Acc:110082376]
ENSPVIG00000013907	SMARCB1	2865.49	1792.05	0.234356	0.899289	110081967	SWI/SNF related, matrix associated, actin dependent regulator of chromatin, subfamily b, member 1 [Source:NCBI gene;Acc:110081967]
ENSPVIG00000025294	ATP5PF	1356.59	1784.99	0.402756	0.834555	110076988	ATP synthase peripheral stalk subunit F6 [Source:NCBI gene;Acc:110076988]
ENSPVIG00000024836	SMDT1	599.342	1783.76	0.510099	0.705823	110076018	single-pass membrane protein with aspartate rich tail 1 [Source:NCBI gene;Acc:110076018]
ENSPVIG00000021197	MRPS12	738.243	1783.2	0.475919	0.760437		mitochondrial ribosomal protein S12 [Source:HGNC Symbol;Acc:HGNC:10380]
ENSPVIG00000003073		1192	1781.77	0.819126	0.445085	110081254	glutathione S-transferase-like [Source:NCBI gene;Acc:110081254]
ENSPVIG00000022043		1692.57	1776.04	0.410468	0.732195	110081589	proteasome 20S subunit alpha 2 [Source:NCBI gene;Acc:110081589]
ENSPVIG00000023229		3043.56	1773.63	0.450394	0.768069	110089967	RNA-binding protein 4B-like [Source:NCBI gene;Acc:110089967]
ENSPVIG00000008752	UBE2E1	1607.87	1772.74	0.66412	0.478317	110086535	ubiquitin conjugating enzyme E2 E1 [Source:NCBI gene;Acc:110086535]
ENSPVIG00000013129	CCT8	3692.48	1771.82	0.0430789	0.986326	110080377	chaperonin containing TCP1 subunit 8 [Source:NCBI gene;Acc:110080377]
ENSPVIG00000006530	OAZ2	821.313	1766.26	0.133677	0.954379	110086831	ornithine decarboxylase antizyme 2 [Source:NCBI gene;Acc:110086831]
ENSPVIG00000020985	POMP	2177.47	1761.71	0.164617	0.916287	110076455	proteasome maturation protein [Source:NCBI gene;Acc:110076455]
ENSPVIG00000024475		3129.78	1761.27	-0.0760738	0.982695	110071791	staufen double-stranded RNA binding protein 1 [Source:NCBI gene;Acc:110071791]
ENSPVIG00000018539	NSRP1	2719.19	1760	0.116881	0.948533	110084247	nuclear speckle splicing regulatory protein 1 [Source:NCBI gene;Acc:110084247]
ENSPVIG00000021219	HSPA5	4144.01	1758.92	-1.25206	0.246092	110082947	heat shock protein family A (Hsp70) member 5 [Source:NCBI gene;Acc:110082947]
ENSPVIG00000013099	CCDC124	2698.83	1758.19	0.620378	0.409237	110072504	coiled-coil domain containing 124 [Source:NCBI gene;Acc:110072504]
ENSPVIG00000019165	USF1	1793.64	1753.31	0.195258	0.868354	110088124	upstream transcription factor 1 [Source:NCBI gene;Acc:110088124]
ENSPVIG00000000704		1509.23	1752.88	0.274108	0.924082
ENSPVIG00000004409	RFC2	2649.75	1750.16	0.116848	0.963119	110089246	replication factor C subunit 2 [Source:NCBI gene;Acc:110089246]
ENSPVIG00000015559	UQCRFS1	1722.86	1749.1	0.39812	0.737147	110088927	cytochrome b-c1 complex subunit Rieske, mitochondrial [Source:NCBI gene;Acc:110088927]
ENSPVIG00000001586	EPB42	6004.52	1744.49	1.31567	0.623535	110086219	erythrocyte membrane protein band 4.2-like [Source:NCBI gene;Acc:110086219]
ENSPVIG00000016296	TRA2A	3501.52	1740.32	0.41675	0.874837	110072588	transformer 2 alpha homolog [Source:NCBI gene;Acc:110072588]
ENSPVIG00000011524		396.028	1736.97	0.509201	0.797552	110073964	small integral membrane protein 15 [Source:NCBI gene;Acc:110073964]
ENSPVIG00000001895	BUD31	1167.96	1735.45	0.393248	0.81804	110087193	BUD31 homolog [Source:NCBI gene;Acc:110087193]
ENSPVIG00000015464		934.026	1732.89	0.701804	0.673043	110078469	DNA-directed RNA polymerases I, II, and III subunit RPABC5-like [Source:NCBI gene;Acc:110078469]
ENSPVIG00000008321	MKRN2	1829.14	1727.23	0.307562	0.842836	110083800	makorin ring finger protein 2 [Source:NCBI gene;Acc:110083800]
ENSPVIG00000017866	PDGFA	4389.69	1725.51	-0.903972	0.265233	110090337	platelet derived growth factor subunit A [Source:NCBI gene;Acc:110090337]
ENSPVIG00000013888		576.798	1716.66	0.436804	0.846628
ENSPVIG00000015768	C9orf78	941.864	1715.6	0.572026	0.650342		chromosome 9 open reading frame 78 [Source:HGNC Symbol;Acc:HGNC:24932]
ENSPVIG00000016636	PSMC5	2187.21	1715.46	0.216097	0.868667	110074878	proteasome 26S subunit, ATPase 5 [Source:NCBI gene;Acc:110074878]
ENSPVIG00000024986	PRELID1	2334.34	1713.91	0.284367	0.86651	110077525	PRELI domain containing 1 [Source:NCBI gene;Acc:110077525]
ENSPVIG00000019220	IRF1	2141.54	1713.23	-0.0634959	0.98402	110086690	interferon regulatory factor 1 [Source:NCBI gene;Acc:110086690]
ENSPVIG00000020001		868.535	1713.09	0.200627	0.909503	110074060	glutamine amidotransferase like class 1 domain containing 3A [Source:NCBI gene;Acc:110074060]
ENSPVIG00000020154	IRF2BPL	2977.06	1710.95	0.383348	0.69103	110079106	interferon regulatory factor 2 binding protein like [Source:NCBI gene;Acc:110079106]
ENSPVIG00000011006	SRRT	4796.04	1709.82	0.0358274	0.991235	110082305	serrate, RNA effector molecule [Source:NCBI gene;Acc:110082305]
ENSPVIG00000007629	XAF1	4252.18	1709.76	0.259598	0.887601	110083308	XIAP associated factor 1 [Source:NCBI gene;Acc:110083308]
ENSPVIG00000000683	COA4	456.481	1709.67	0.800473	0.519611	110070634	cytochrome c oxidase assembly factor 4 homolog, mitochondrial [Source:NCBI gene;Acc:110070634]
ENSPVIG00000017879		711.906	1707.21	0.160976	0.938366	110072585	LSM4 homolog, U6 small nuclear RNA and mRNA degradation associated [Source:NCBI gene;Acc:110072585]
ENSPVIG00000017734	CLTA	2858.91	1704.78	0.198245	0.914805	110077844	clathrin light chain A [Source:NCBI gene;Acc:110077844]
ENSPVIG00000014677	CWC15	1748.46	1704.15	0.450223	0.698623	110087575	CWC15 spliceosome associated protein homolog [Source:NCBI gene;Acc:110087575]
ENSPVIG00000023001		1020.69	1701.15	-0.65654	0.787583
ENSPVIG00000001980	MRPS18A	988.172	1700.81	0.44648	0.751352	110074675	mitochondrial ribosomal protein S18A [Source:NCBI gene;Acc:110074675]
ENSPVIG00000005948		2344.45	1700.11	0.424505	0.776964
ENSPVIG00000016334	VCP	6228.12	1686.47	0.0252731	0.989926	110082836, 110082807	valosin containing protein [Source:NCBI gene;Acc:110082807]
ENSPVIG00000009188	MAZ	2541.94	1685.63	0.203276	0.89543	110081798	MYC associated zinc finger protein [Source:NCBI gene;Acc:110081798]
ENSPVIG00000010735	PPP1CC	2191.87	1679.6	0.18109	0.901657	110083839	protein phosphatase 1 catalytic subunit gamma [Source:NCBI gene;Acc:110083839]
ENSPVIG00000019443		866.378	1679.03	0.678236	0.859437
ENSPVIG00000010118	SNRPC	1879.3	1676.45	0.398215	0.822275	110080302	small nuclear ribonucleoprotein polypeptide C [Source:NCBI gene;Acc:110080302]
ENSPVIG00000003981	CIAPIN1	2616.34	1673.92	0.90807	0.330855	110081266	cytokine induced apoptosis inhibitor 1 [Source:NCBI gene;Acc:110081266]
ENSPVIG00000021174	RCN2	1214.35	1672.66	-0.222939	0.869171	110087169	reticulocalbin 2 [Source:NCBI gene;Acc:110087169]
ENSPVIG00000002482	ZNF326	3864.54	1669.35	0.479508	0.861566	110079449	zinc finger protein 326 [Source:NCBI gene;Acc:110079449]
ENSPVIG00000001694	CCT4	2992.54	1666.22	0.216697	0.889445	110077502	chaperonin containing TCP1 subunit 4 [Source:NCBI gene;Acc:110077502]
ENSPVIG00000002442	ATP5PB	2731.91	1664.79	0.443184	0.71248	110072357	ATP synthase peripheral stalk-membrane subunit b [Source:NCBI gene;Acc:110072357]
ENSPVIG00000005931	OTUB1	2481.06	1664.02	0.26609	0.843095	110084986	OTU deubiquitinase, ubiquitin aldehyde binding 1 [Source:NCBI gene;Acc:110084986]
ENSPVIG00000016999		2512.16	1662.58	-1.28192	0.184369	110090242	glutathione S-transferase 3-like [Source:NCBI gene;Acc:110090242]
ENSPVIG00000011853		2639.19	1661.96	1.37329	0.0924274	110087437	glutamine synthetase-like [Source:NCBI gene;Acc:110087437]
ENSPVIG00000020852	ALKBH6	1213.86	1660.54	0.618611	0.495948	110075790	alkB homolog 6 [Source:NCBI gene;Acc:110075790]
ENSPVIG00000021062		561.036	1654.97	-0.0967347	0.97369
ENSPVIG00000014652		3014.39	1654.44	0.325764	0.850206	110090961	N(G),N(G)-dimethylarginine dimethylaminohydrolase 1-like [Source:NCBI gene;Acc:110090961]
ENSPVIG00000011979	NDUFB6	684.305	1652.91	0.72471	0.602941		NADH:ubiquinone oxidoreductase subunit B6 [Source:HGNC Symbol;Acc:HGNC:7701]
ENSPVIG00000017227	VAMP3	494.939	1649.8	0.13588	0.97369		vesicle associated membrane protein 3 [Source:HGNC Symbol;Acc:HGNC:12644]
ENSPVIG00000015158	FAM32A	1957.57	1646.4	0.643506	0.703189	110072657	family with sequence similarity 32 member A [Source:NCBI gene;Acc:110072657]
ENSPVIG00000023393	HDGFL2	4307.15	1644.58	-0.00305441	1	110079246	HDGF like 2 [Source:NCBI gene;Acc:110079246]
ENSPVIG00000010892	WT1	4844.87	1644.56	0.0586381	0.98402	110080052	WT1 transcription factor [Source:NCBI gene;Acc:110080052]
ENSPVIG00000015071		2706.44	1643.26	-0.448734	0.698214	110082063	FKBP prolyl isomerase 10 [Source:NCBI gene;Acc:110082063]
ENSPVIG00000018291	TOMM20	753.99	1642.68	0.239394	0.894337		translocase of outer mitochondrial membrane 20 [Source:HGNC Symbol;Acc:HGNC:20947]
ENSPVIG00000011297	GSTO1	1685.21	1642.5	0.29903	0.875275	110076648	glutathione S-transferase omega 1 [Source:NCBI gene;Acc:110076648]
ENSPVIG00000000105	CDKN1C	3003.95	1642.4	1.09902	0.151905	110076562	cyclin dependent kinase inhibitor 1C [Source:NCBI gene;Acc:110076562]
ENSPVIG00000021172	TSPAN3	1443.53	1640.37	-0.547472	0.552446	110087167	tetraspanin 3 [Source:NCBI gene;Acc:110087167]
ENSPVIG00000016162	NDUFA10	2693.5	1636.39	0.391108	0.762401	110072201	NADH dehydrogenase [ubiquinone] 1 alpha subcomplex subunit 10, mitochondrial-like [Source:NCBI gene;Acc:110072201]
ENSPVIG00000020637	MCL1	1678.69	1636.15	0.274542	0.826516		MCL1 apoptosis regulator, BCL2 family member [Source:HGNC Symbol;Acc:HGNC:6943]
ENSPVIG00000014216	GAS1	1263.84	1632.86	0.550693	0.862688		growth arrest specific 1 [Source:HGNC Symbol;Acc:HGNC:4165]
ENSPVIG00000018412	VDAC3	2013.41	1627.65	0.409011	0.688637	110072149	voltage dependent anion channel 3 [Source:NCBI gene;Acc:110072149]
ENSPVIG00000000955	NFE2L2	2931.33	1625.81	0.176352	0.931151	110085785	nuclear factor, erythroid 2 like 2 [Source:NCBI gene;Acc:110085785]
ENSPVIG00000003217	TCEA2	3807.36	1625	0.556071	0.590019	110090672	transcription elongation factor A2 [Source:NCBI gene;Acc:110090672]
ENSPVIG00000013199	PSME2	3013.04	1624.28	-0.0188174	0.997837	110087533	proteasome activator subunit 2 [Source:NCBI gene;Acc:110087533]
ENSPVIG00000004424	UBE2G1	1326.31	1623.39	0.558299	0.453417	110089243	ubiquitin conjugating enzyme E2 G1 [Source:NCBI gene;Acc:110089243]
ENSPVIG00000023409	URI1	2658.03	1620.75	0.235631	0.850194	110088451	URI1 prefoldin like chaperone [Source:NCBI gene;Acc:110088451]
ENSPVIG00000017590	SARNP	1023.61	1617.08	0.123943	0.951851	110073608	SAP domain containing ribonucleoprotein [Source:NCBI gene;Acc:110073608]
ENSPVIG00000024279	DCTN2	1747.78	1613.83	0.106776	0.949488	110070784	dynactin subunit 2 [Source:NCBI gene;Acc:110070784]
ENSPVIG00000012748	CCDC12	582.535	1613.67	0.137363	0.935131	110091504	coiled-coil domain containing 12 [Source:NCBI gene;Acc:110091504]
ENSPVIG00000017019	LAMTOR5	910.566	1611.62	0.434627	0.736487	110087989	late endosomal/lysosomal adaptor, MAPK and MTOR activator 5 [Source:NCBI gene;Acc:110087989]
ENSPVIG00000019649	HADHA	4472.99	1610.15	-0.0186278	0.994111	110090547	hydroxyacyl-CoA dehydrogenase trifunctional multienzyme complex subunit alpha [Source:NCBI gene;Acc:110090547]
ENSPVIG00000007338		2629.34	1610.13	0.547674	0.811914	110086902	acidic nuclear phosphoprotein 32 family member A [Source:NCBI gene;Acc:110086902]
ENSPVIG00000021562		1201.81	1608.85	-0.272203	0.7675	110075511	serine and arginine rich splicing factor 1 [Source:NCBI gene;Acc:110075511]
ENSPVIG00000025133	FAM50B	1920.24	1602.87	0.336317	0.866131	110078600	family with sequence similarity 50 member A [Source:NCBI gene;Acc:110078600]
ENSPVIG00000010475	SNRPE	1568.4	1602.04	0.384399	0.850147	110080798	small nuclear ribonucleoprotein polypeptide E [Source:NCBI gene;Acc:110080798]
ENSPVIG00000002148	CSDE1	5002.8	1601.41	0.165279	0.953383	110072321	cold shock domain containing E1 [Source:NCBI gene;Acc:110072321]
ENSPVIG00000007294	KIAA1143	719.731	1599.4	0.786735	0.482795	110086617	KIAA1143 ortholog [Source:NCBI gene;Acc:110086617]
ENSPVIG00000010398	GABARAPL2	1946.01	1593.78	0.364298	0.792273	110076328	GABA type A receptor associated protein like 2 [Source:NCBI gene;Acc:110076328]
ENSPVIG00000018885	RNPS1	2070.21	1593.69	-0.0318314	0.990588	110089813	RNA binding protein with serine rich domain 1 [Source:NCBI gene;Acc:110089813]
ENSPVIG00000014548	YWHAZ	3900.43	1592.66	0.0462616	0.990132	110074759	tyrosine 3-monooxygenase/tryptophan 5-monooxygenase activation protein zeta [Source:NCBI gene;Acc:110074759]
ENSPVIG00000021108	SMARCC1	7125.77	1589.86	-0.0946052	0.950165	110082547	SWI/SNF related, matrix associated, actin dependent regulator of chromatin subfamily c member 1 [Source:NCBI gene;Acc:110082547]
ENSPVIG00000009194		3076.26	1588.98	0.0308493	0.989891	110081773	aldolase, fructose-bisphosphate A [Source:NCBI gene;Acc:110081773]
ENSPVIG00000007619		2203.61	1587.62	0.348212	0.823812	110083778	proteasome 20S subunit alpha 3 [Source:NCBI gene;Acc:110083778]
ENSPVIG00000008718	KHSRP	3469.49	1585.69	-0.0738936	0.951011	110081748	KH-type splicing regulatory protein [Source:NCBI gene;Acc:110081748]
ENSPVIG00000012811	MARCHF2	1131.49	1584.72	-0.0250498	0.994111	110072474	membrane associated ring-CH-type finger 2 [Source:NCBI gene;Acc:110072474]
ENSPVIG00000003350	PAIP2	947.226	1583.99	0.192639	0.898268	110076106	poly(A) binding protein interacting protein 2 [Source:NCBI gene;Acc:110076106]
ENSPVIG00000008949	CZIB	910.151	1582.87	0.749728	0.482781	110082274	CXXC motif containing zinc binding protein [Source:NCBI gene;Acc:110082274]
ENSPVIG00000022719		873.682	1582.76	1.78176	0.425988	110082367	galectin-related protein A-like [Source:NCBI gene;Acc:110082367]
ENSPVIG00000024311	EIF4B	3699.34	1580.24	0.41587	0.823812	110071090	eukaryotic translation initiation factor 4B [Source:NCBI gene;Acc:110071090]
ENSPVIG00000013665	NDUFB2	1291.01	1580.19	0.256478	0.906454	110082699	NADH:ubiquinone oxidoreductase subunit B2 [Source:NCBI gene;Acc:110082699]
ENSPVIG00000003256	KDM1A	3756.42	1579.66	0.31596	0.61857	110089669	lysine demethylase 1A [Source:NCBI gene;Acc:110089669]
ENSPVIG00000015979		1540.67	1578.55	0.0594359	0.985121	110080144	phosphoribosyl pyrophosphate synthetase 1 [Source:NCBI gene;Acc:110080144]
ENSPVIG00000003296	ESD	2134.16	1575.02	0.287871	0.80349	110076129	esterase D [Source:NCBI gene;Acc:110076129]
ENSPVIG00000020685	SNX12	2337.76	1570.02	0.138812	0.945208	110080181	sorting nexin 12 [Source:NCBI gene;Acc:110080181]
ENSPVIG00000021538	MRPL9	1198.07	1566.1	0.10713	0.968449	110081561	mitochondrial ribosomal protein L9 [Source:NCBI gene;Acc:110081561]
ENSPVIG00000009591	TCP1	2659.82	1563.68	0.0894276	0.968385	110087542	t-complex 1 [Source:NCBI gene;Acc:110087542]
ENSPVIG00000009546	NIFK	2071.56	1563.44	0.596097	0.474203	110081920	nucleolar protein interacting with the FHA domain of MKI67 [Source:NCBI gene;Acc:110081920]
ENSPVIG00000018855	LRPAP1	1507.4	1562.07	-0.748945	0.184868	110082824	LDL receptor related protein associated protein 1 [Source:NCBI gene;Acc:110082824]
ENSPVIG00000006469	UBE2D3	1533.61	1556.97	0.0596656	0.980398	110085334	ubiquitin conjugating enzyme E2 D3 [Source:NCBI gene;Acc:110085334]
ENSPVIG00000000830		1750.31	1554.45	-1.53638	0.196711
ENSPVIG00000001056		517.584	1554.31	0.102135	0.972371
ENSPVIG00000025453		544.856	1552.3	0.496717	0.825669	110075122	LLP homolog, long-term synaptic facilitation factor [Source:NCBI gene;Acc:110075122]
ENSPVIG00000025125	IDH3G	1648.53	1550.83	0.101126	0.964299	110078605	isocitrate dehydrogenase (NAD(+)) 3 non-catalytic subunit gamma [Source:NCBI gene;Acc:110078605]
ENSPVIG00000013937	MCRIP1	426.964	1546.97	0.0217347	0.994111		MAPK regulated corepressor interacting protein 1 [Source:HGNC Symbol;Acc:HGNC:28007]
ENSPVIG00000019529		1353.35	1546.69	0.294116	0.866131	110090511	ADP ribosylation factor like GTPase 2 [Source:NCBI gene;Acc:110090511]
ENSPVIG00000000676		504.032	1541.38	0.364389	0.861566	110070635	mitochondrial ribosomal protein L48 [Source:NCBI gene;Acc:110070635]
ENSPVIG00000010637	UNC119B	781.108	1540.65	-0.110334	0.972973	110081940	unc-119 lipid binding chaperone B [Source:NCBI gene;Acc:110081940]
ENSPVIG00000009307	U2AF2	3803.13	1539.73	0.150586	0.924524	110081811	U2 small nuclear RNA auxiliary factor 2 [Source:NCBI gene;Acc:110081811]
ENSPVIG00000006799		1469.97	1537.63	0.181034	0.910864	110080722	mitochondrial import inner membrane translocase subunit Tim23 [Source:NCBI gene;Acc:110080722]
ENSPVIG00000014637		848.632	1537.38	0.206858	0.891378	110087838	polyadenylate-binding protein 2-like [Source:NCBI gene;Acc:110087838]
ENSPVIG00000019391	PCNP	1028.19	1534.61	0.216295	0.878397	110074587	PEST proteolytic signal containing nuclear protein [Source:NCBI gene;Acc:110074587]
ENSPVIG00000002627	NOP56	2010.01	1533.19	0.0961808	0.97369	110079817	NOP56 ribonucleoprotein [Source:NCBI gene;Acc:110079817]
ENSPVIG00000017929	NDUFB10	1788.69	1532.73	0.533997	0.732195		NADH:ubiquinone oxidoreductase subunit B10 [Source:HGNC Symbol;Acc:HGNC:7696]
ENSPVIG00000006168	SF1	3607.47	1531.19	0.0191246	0.996203	110083747	splicing factor 1 [Source:NCBI gene;Acc:110083747]
ENSPVIG00000002881	RXRB	4134.35	1529.54	0.161451	0.928846	110091139	retinoid X receptor beta [Source:NCBI gene;Acc:110091139]
ENSPVIG00000021044	CDC26	394.406	1528.71	0.450465	0.806379	110082954	cell division cycle 26 [Source:NCBI gene;Acc:110082954]
ENSPVIG00000019935	IVNS1ABP	3259.43	1528.1	0.60291	0.607817	110079775	influenza virus NS1A binding protein [Source:NCBI gene;Acc:110079775]
ENSPVIG00000014968	PSME3IP1	1868.83	1528.07	0.434145	0.694996	110085709	proteasome activator subunit 3 interacting protein 1 [Source:NCBI gene;Acc:110085709]
ENSPVIG00000025223	NDUFB4	1530.86	1526.28	0.450906	0.732195	110076920	NADH:ubiquinone oxidoreductase subunit B4 [Source:NCBI gene;Acc:110076920]
ENSPVIG00000013987	PRDX3	1796.9	1525.38	0.48935	0.740205	110075318	peroxiredoxin 3 [Source:NCBI gene;Acc:110075318]
ENSPVIG00000014797	HIKESHI	1229.36	1525.26	0.573788	0.52937	110087611	heat shock protein nuclear import factor hikeshi [Source:NCBI gene;Acc:110087611]
ENSPVIG00000002404	CCT5	2644.09	1523.09	0.17168	0.928599	110089597	chaperonin containing TCP1 subunit 5 [Source:NCBI gene;Acc:110089597]
ENSPVIG00000017556		1596.77	1520.73	-0.0135578	1	110088057	tripartite motif-containing protein 10-like [Source:NCBI gene;Acc:110088057]
ENSPVIG00000022804	DNAJC8	2750.78	1520.61	0.61758	0.711914	110088331	DnaJ heat shock protein family (Hsp40) member C8 [Source:NCBI gene;Acc:110088331]
ENSPVIG00000007267		1503.87	1519.06	0.42089	0.73443	110080729	mitochondrial ribosomal protein L2 [Source:NCBI gene;Acc:110080729]
ENSPVIG00000012812		1691.89	1518.75	0.125114	0.958104	110083880	proteasome 26S subunit, non-ATPase 9 [Source:NCBI gene;Acc:110083880]
ENSPVIG00000020060	MMP2	2810.38	1516.66	-0.399514	0.910259	110082478	matrix metallopeptidase 2 [Source:NCBI gene;Acc:110082478]
ENSPVIG00000002500		1458.87	1516.49	-0.000918243	1	110078814	ST6 N-acetylgalactosaminide alpha-2,6-sialyltransferase 6 [Source:NCBI gene;Acc:110078814]
ENSPVIG00000013541	NUCKS1	2737.08	1515.55	0.0916228	0.973714	110081177	nuclear casein kinase and cyclin dependent kinase substrate 1 [Source:NCBI gene;Acc:110081177]
ENSPVIG00000012988	DENR	2390.44	1512.94	0.497939	0.771954	110083860	density regulated re-initiation and release factor [Source:NCBI gene;Acc:110083860]
ENSPVIG00000020885		3257.92	1511.79	0.434981	0.722537	110073223	F-box only protein 44-like [Source:NCBI gene;Acc:110073223]
ENSPVIG00000015901	IK	3221.45	1511	0.219608	0.852988	110082086	IK cytokine [Source:NCBI gene;Acc:110082086]
ENSPVIG00000010947	SRP19	838.32	1510.49	0.449303	0.812249	110072033	signal recognition particle 19 [Source:NCBI gene;Acc:110072033]
ENSPVIG00000003161	DNAJB6	2297.09	1509.26	0.204792	0.879851	110071900	DnaJ heat shock protein family (Hsp40) member B6 [Source:NCBI gene;Acc:110071900]
ENSPVIG00000018308	TKTL2	2778.67	1508.51	-0.0557351	0.981365	110078658	transketolase like 1 [Source:NCBI gene;Acc:110078658]
ENSPVIG00000003354	DAD1	1641.45	1505.91	0.170462	0.945374	110070179	defender against cell death 1 [Source:NCBI gene;Acc:110070179]
ENSPVIG00000022138	NDUFS3	1087.48	1504.12	0.271423	0.898268	110082266	NADH:ubiquinone oxidoreductase core subunit S3 [Source:NCBI gene;Acc:110082266]
ENSPVIG00000011534		662.189	1501.56	0.451218	0.884332
ENSPVIG00000015576		629.462	1498.72	0.729914	0.614799	110088934	COP9 signalosome subunit 9 [Source:NCBI gene;Acc:110088934]
ENSPVIG00000020566	PAF1	3022.45	1497	0.184701	0.921243	110075628	PAF1 homolog, Paf1/RNA polymerase II complex component [Source:NCBI gene;Acc:110075628]
ENSPVIG00000006944	SSR2	1305.94	1495.92	-0.548583	0.650498	110083763	signal sequence receptor subunit 2 [Source:NCBI gene;Acc:110083763]
ENSPVIG00000024386	PGLS	2122.47	1495.75	0.439136	0.753701	110071734	6-phosphogluconolactonase [Source:NCBI gene;Acc:110071734]
ENSPVIG00000007060	NKAP	3197.62	1494.21	0.553464	0.730132	110070901	NFKB activating protein [Source:NCBI gene;Acc:110070901]
ENSPVIG00000020972	HMGB1	3503.89	1493.56	0.354284	0.788511	110076447	high mobility group box 1 [Source:NCBI gene;Acc:110076447]
ENSPVIG00000023444	MANF	1173.19	1488.82	-0.574073	0.731669	110076487	mesencephalic astrocyte derived neurotrophic factor [Source:NCBI gene;Acc:110076487]
ENSPVIG00000016015		1631.58	1485.95	0.179097	0.935643	110074869	ADP ribosylation factor 3 [Source:NCBI gene;Acc:110074869]
ENSPVIG00000002315	LMNB1	2638.34	1485.55	-0.108955	0.962383	110077538	lamin B1 [Source:NCBI gene;Acc:110077538]
ENSPVIG00000020846	CAPNS1	1185.44	1483.66	0.202353	0.921476	110075704	calpain small subunit 1 [Source:NCBI gene;Acc:110075704]
ENSPVIG00000020973	P2RX2	1373.85	1482.04	0.773656	0.722288	110082885	purinergic receptor P2X 2 [Source:NCBI gene;Acc:110082885]
ENSPVIG00000006517		1158.79	1481.83	-0.0185315	1	110086841	PCNA clamp associated factor [Source:NCBI gene;Acc:110086841]
ENSPVIG00000020594	PSMD4	3128.91	1479.39	0.303138	0.834231	110081513	proteasome 26S subunit, non-ATPase 4 [Source:NCBI gene;Acc:110081513]
ENSPVIG00000005454	RBM39	2613.58	1476.6	0.213122	0.934946	110073360	RNA binding motif protein 39 [Source:NCBI gene;Acc:110073360]
ENSPVIG00000005282	NOL7	1059.9	1476.19	0.325734	0.879057	110081697	nucleolar protein 7 [Source:NCBI gene;Acc:110081697]
ENSPVIG00000016029	TMBIM6	1857.65	1475.49	-1.06933	0.26593	110075005	transmembrane BAX inhibitor motif containing 6 [Source:NCBI gene;Acc:110075005]
ENSPVIG00000001710		969.277	1475.31	0.545664	0.724802	110076073	ring-box 1 [Source:NCBI gene;Acc:110076073]
ENSPVIG00000009885		4698.3	1471.44	0.291181	0.732195	110085931	elongation factor 2-like [Source:NCBI gene;Acc:110085931]
ENSPVIG00000010488		2336.34	1471.25	-0.367131	0.9042	110069798	transmembrane emp24 domain-containing protein 10-like [Source:NCBI gene;Acc:110069798]
ENSPVIG00000013992	DCXR	1260.2	1468.76	0.289214	0.878397	110090755	dicarbonyl and L-xylulose reductase [Source:NCBI gene;Acc:110090755]
ENSPVIG00000021936		2999.22	1465.18	0.228743	0.889144	110089545	tubulin alpha like 3 [Source:NCBI gene;Acc:110089545]
ENSPVIG00000015665	TMEM50A	938.661	1464.37	-0.0265543	0.997372	110084156	transmembrane protein 50A [Source:NCBI gene;Acc:110084156]
ENSPVIG00000024976	DBN1	3152.45	1463.53	-0.438066	0.639105	110077422	drebrin 1 [Source:NCBI gene;Acc:110077422]
ENSPVIG00000009108	GTF2F1	2329.83	1459.8	0.161714	0.958815	110081755	general transcription factor IIF subunit 1 [Source:NCBI gene;Acc:110081755]
ENSPVIG00000021900	ADAR	9473	1458.28	0.0288986	0.990588	110081003	adenosine deaminase RNA specific [Source:NCBI gene;Acc:110081003]
ENSPVIG00000014131	DAZAP1	1722.73	1457.47	0.0744607	0.957071	110072520	DAZ associated protein 1 [Source:NCBI gene;Acc:110072520]
ENSPVIG00000025563		196.624	1456.47	-0.783488	0.797552
ENSPVIG00000023428		1010.1	1455.47	0.447658	0.703189	110089990	MCTS1 re-initiation and release factor [Source:NCBI gene;Acc:110089990]
ENSPVIG00000021726	IFIH1	5382.71	1454.39	0.221725	0.930789	110089482	interferon induced with helicase C domain 1 [Source:NCBI gene;Acc:110089482]
ENSPVIG00000011363	TERF2	3317.88	1452.03	-0.312901	0.874837	110076266	telomeric repeat binding factor 2 [Source:NCBI gene;Acc:110076266]
ENSPVIG00000006868	CBX5	2189.4	1450.9	-0.0164854	1	110074373	chromobox 5 [Source:NCBI gene;Acc:110074373]
ENSPVIG00000000182	NAPA	3107.76	1446.81	0.22959	0.812612	110075616	NSF attachment protein alpha [Source:NCBI gene;Acc:110075616]
ENSPVIG00000020667	HSPA12B	4866.9	1445.9	-0.251083	0.895687	110079840	heat shock protein family A (Hsp70) member 12B [Source:NCBI gene;Acc:110079840]
ENSPVIG00000016385	AIMP1	1554.2	1445.76	0.35907	0.838206	110080455	aminoacyl tRNA synthetase complex interacting multifunctional protein 1 [Source:NCBI gene;Acc:110080455]
ENSPVIG00000011368		1898.1	1444.52	-0.144649	0.938928	110076255	vacuolar protein sorting 4 homolog A [Source:NCBI gene;Acc:110076255]
ENSPVIG00000024448	HDGFL3	1688.59	1443.24	0.349704	0.832225	110077251	HDGF like 3 [Source:NCBI gene;Acc:110077251]
ENSPVIG00000015122		346.344	1443.1	0.909518	0.868354
ENSPVIG00000022993	CDK2AP2	449.299	1440.06	-0.0462582	0.985243		cyclin dependent kinase 2 associated protein 2 [Source:HGNC Symbol;Acc:HGNC:30833]
ENSPVIG00000018305		1433.16	1438.91	0.280946	0.842474	110078662	emerin [Source:NCBI gene;Acc:110078662]
ENSPVIG00000017286	FLOT2	5115.19	1437.25	0.326247	0.661908	110084264	flotillin 2 [Source:NCBI gene;Acc:110084264]
ENSPVIG00000022919	MFAP4	3104.2	1435.14	0.365584	0.900565	110088383	microfibril associated protein 4 [Source:NCBI gene;Acc:110088383]
ENSPVIG00000000141		1669.94	1434.65	-0.0806246	0.973558	110077867	protein SSUH2 homolog [Source:NCBI gene;Acc:110077867]
ENSPVIG00000014860	SRP72	3326.62	1433.27	0.521654	0.736554	110090990	signal recognition particle 72 [Source:NCBI gene;Acc:110090990]
ENSPVIG00000009341	NOP10	343.749	1432.29	0.262964	0.919504	110091380	NOP10 ribonucleoprotein [Source:NCBI gene;Acc:110091380]
ENSPVIG00000024099	GPC4	2100.7	1431.97	-0.761966	0.58429	110080166	glypican 4 [Source:NCBI gene;Acc:110080166]
ENSPVIG00000018502	ITGB1BP1	863.137	1431.41	0.54528	0.602941	110080592	integrin subunit beta 1 binding protein 1 [Source:NCBI gene;Acc:110080592]
ENSPVIG00000009525	ATIC	2957.28	1430.71	0.0976884	0.970047	110081890	5-aminoimidazole-4-carboxamide ribonucleotide formyltransferase/IMP cyclohydrolase [Source:NCBI gene;Acc:110081890]
ENSPVIG00000019747	CHMP5	941.875	1427.08	0.235631	0.865365	110090575	charged multivesicular body protein 5 [Source:NCBI gene;Acc:110090575]
ENSPVIG00000013328	IER2	903.04	1426.6	-0.884078	0.401474	110082661	immediate early response 2 [Source:NCBI gene;Acc:110082661]
ENSPVIG00000002362	MOV10	6037.68	1425.66	-0.555705	0.836232	110072344	Mov10 RISC complex RNA helicase [Source:NCBI gene;Acc:110072344]
ENSPVIG00000014401	UQCRB	728.33	1425.3	0.398413	0.842752	110074774	cytochrome b-c1 complex subunit 7 [Source:NCBI gene;Acc:110074774]
ENSPVIG00000002322	C6orf62	2040.19	1422.73	0.0434238	0.987244	110072885	chromosome unknown C6orf62 homolog [Source:NCBI gene;Acc:110072885]
ENSPVIG00000000416	PSMD8	3123.74	1420.53	0.265351	0.848454	110075615	proteasome 26S subunit, non-ATPase 8 [Source:NCBI gene;Acc:110075615]
ENSPVIG00000001479	DDX46	5484.31	1417.13	0.497795	0.860647	110079393	DEAD-box helicase 46 [Source:NCBI gene;Acc:110079393]
ENSPVIG00000024903		810.785	1414.98	0.308336	0.764639
ENSPVIG00000008743	SMCO4	254.37	1413.17	0.926857	0.337669		single-pass membrane protein with coiled-coil domains 4 [Source:HGNC Symbol;Acc:HGNC:24810]
ENSPVIG00000014488		583.99	1410.6	0.433258	0.83315	110074797	reactive intermediate imine deaminase A homolog [Source:NCBI gene;Acc:110074797]
ENSPVIG00000018306		2142.64	1410.56	0.494862	0.694301	110078622	5'-nucleotidase domain-containing protein 2-like [Source:NCBI gene;Acc:110078622]
ENSPVIG00000014635		1607.48	1410.07	-0.348224	0.866131	110087803	twisted gastrulation protein homolog 1-B-like [Source:NCBI gene;Acc:110087803]
ENSPVIG00000004181		1271.72	1409.89	-0.12449	0.969864	110089164	phosphoglycerate mutase 1 [Source:NCBI gene;Acc:110089164]
ENSPVIG00000005785	RBMX2	1574.83	1408.61	0.916361	0.506862	110084955	RNA binding motif protein X-linked 2 [Source:NCBI gene;Acc:110084955]
ENSPVIG00000021610	ATP6V1F	1745.24	1406.32	0.546438	0.549653	110089407	ATPase H+ transporting V1 subunit F [Source:NCBI gene;Acc:110089407]
ENSPVIG00000014975	STAT2	3569.99	1404.4	0.256491	0.90127	110074594	signal transducer and activator of transcription 2 [Source:NCBI gene;Acc:110074594]
ENSPVIG00000005978		2405.81	1403.62	-0.0557956	0.988964	110082676	protein kinase cAMP-activated catalytic subunit alpha [Source:NCBI gene;Acc:110082676]
ENSPVIG00000002787	BRD2	4253.57	1402.89	0.163457	0.92136	110091136	bromodomain containing 2 [Source:NCBI gene;Acc:110091136]
ENSPVIG00000009826		708.167	1399.54	0.0985038	0.969029	110085934	immediate early response 3 interacting protein 1 [Source:NCBI gene;Acc:110085934]
ENSPVIG00000017538	MTA2	2924.5	1397.94	0.0796436	0.975353	110081009	metastasis associated 1 family member 2 [Source:NCBI gene;Acc:110081009]
ENSPVIG00000006851	CALM2	1469.76	1395.78	0.165852	0.963119	110080744	calmodulin 2 [Source:NCBI gene;Acc:110080744]
ENSPVIG00000002886	CSTF2	2421.31	1392.36	0.0248062	0.990588	110083582	cleavage stimulation factor subunit 2 [Source:NCBI gene;Acc:110083582]
ENSPVIG00000011561	CCNB1	2023.49	1389.76	-0.0477085	0.98702	110073972	cyclin B1 [Source:NCBI gene;Acc:110073972]
ENSPVIG00000008489	UBE2E3	2408.4	1389.73	0.223451	0.889144	110086960	ubiquitin conjugating enzyme E2 E3 [Source:NCBI gene;Acc:110086960]
ENSPVIG00000024432	MESD	1449.1	1389.36	-0.0235142	1	110077219	mesoderm development LRP chaperone [Source:NCBI gene;Acc:110077219]
ENSPVIG00000017819	CAPZA2	1389.18	1387.79	0.198787	0.910861	110077031	capping actin protein of muscle Z-line subunit alpha 2 [Source:NCBI gene;Acc:110077031]
ENSPVIG00000007919	ATP6V0E1	997.378	1387.17	0.190933	0.955293	110086105	ATPase H+ transporting V0 subunit e1 [Source:NCBI gene;Acc:110086105]
ENSPVIG00000005536	ZFAND5	2913.56	1386.75	0.377994	0.70425	110081711	zinc finger AN1-type containing 5 [Source:NCBI gene;Acc:110081711]
ENSPVIG00000018518	ODC1	2755.83	1386.23	0.390971	0.756783	110080591	ornithine decarboxylase 1 [Source:NCBI gene;Acc:110080591]
ENSPVIG00000025050	APLP2	5286.98	1385.84	-0.790178	0.559983	110078058	amyloid beta precursor like protein 2 [Source:NCBI gene;Acc:110078058]
ENSPVIG00000005963	MRPS16	735.609	1385.33	0.154022	0.941189	110086814	mitochondrial ribosomal protein S16 [Source:NCBI gene;Acc:110086814]
ENSPVIG00000022417	HYI	1155.32	1385.28	0.190539	0.935936	110073727	hydroxypyruvate isomerase (putative) [Source:NCBI gene;Acc:110073727]
ENSPVIG00000010851	EIF4A2	2562.39	1384.33	0.469712	0.458114	110069869	eukaryotic translation initiation factor 4A2 [Source:NCBI gene;Acc:110069869]
ENSPVIG00000017058	DDOST	1829.64	1383.99	-1.1641	0.21815	110073177	dolichyl-diphosphooligosaccharide--protein glycosyltransferase non-catalytic subunit [Source:NCBI gene;Acc:110073177]
ENSPVIG00000019344	COPA	4661.94	1379.68	-0.108675	0.939134	110088115	coatomer protein complex subunit alpha [Source:NCBI gene;Acc:110088115]
ENSPVIG00000020270	SRSF10	1040.33	1376.1	0.0761469	0.933422	110082504	serine and arginine rich splicing factor 10 [Source:NCBI gene;Acc:110082504]
ENSPVIG00000001272	ATP5PD	2012.04	1375.29	0.501965	0.718384	110085821	ATP synthase peripheral stalk subunit d [Source:NCBI gene;Acc:110085821]
ENSPVIG00000005691	FIS1	3143.05	1374.91	0.446201	0.662123	110087646	fission, mitochondrial 1 [Source:NCBI gene;Acc:110087646]
ENSPVIG00000019897	SKA2	2108.68	1374.63	0.0458869	0.985706	110075554	spindle and kinetochore associated complex subunit 2 [Source:NCBI gene;Acc:110075554]
ENSPVIG00000021550	PGD	2178.57	1374.49	0.478465	0.5495	110073240	phosphogluconate dehydrogenase [Source:NCBI gene;Acc:110073240]
ENSPVIG00000022703	UROD	2707.09	1374.16	1.08911	0.502893	110073761	uroporphyrinogen decarboxylase [Source:NCBI gene;Acc:110073761]
ENSPVIG00000010784	ALDH9A1	2827.95	1372.12	0.12487	0.948921	110089732	aldehyde dehydrogenase 9 family member A1 [Source:NCBI gene;Acc:110089732]
ENSPVIG00000016152		300.413	1371.75	0.701792	0.666921
ENSPVIG00000005443	LRATD1	1368.35	1368.35	1.13004	0.184369		LRAT domain containing 1 [Source:HGNC Symbol;Acc:HGNC:20743]
ENSPVIG00000025348		1772.42	1367.61	0.462501	0.73917	110077359	survival of motor neuron 1, telomeric [Source:NCBI gene;Acc:110077359]
ENSPVIG00000023118	ATP6V1G1	496.251	1367.08	0.446482	0.733211		ATPase H+ transporting V1 subunit G1 [Source:HGNC Symbol;Acc:HGNC:864]
ENSPVIG00000021054	MRPL41	594.503	1366.67	0.757485	0.199392		mitochondrial ribosomal protein L41 [Source:HGNC Symbol;Acc:HGNC:14492]
ENSPVIG00000014843	TOX4	1133.52	1364.04	-0.258827	0.856543		TOX high mobility group box family member 4 [Source:HGNC Symbol;Acc:HGNC:20161]
ENSPVIG00000009580	ARCN1	4597.05	1363.7	0.0431946	0.98506	110079176	archain 1 [Source:NCBI gene;Acc:110079176]
ENSPVIG00000021905	UBE2Q1	2591.02	1362.26	0.217188	0.882762	110081000	ubiquitin conjugating enzyme E2 Q1 [Source:NCBI gene;Acc:110081000]
ENSPVIG00000023059	LMNB2	2532.46	1361.54	-0.410093	0.831289	110079268	lamin B2 [Source:NCBI gene;Acc:110079268]
ENSPVIG00000012612	EIF3B	3778.37	1360.1	0.0284225	0.990588	110084695	eukaryotic translation initiation factor 3 subunit B [Source:NCBI gene;Acc:110084695]
ENSPVIG00000004327	SEPHS2	1405.9	1358.35	0.0687096	0.980683	110089206	selenide, water dikinase 2-like [Source:NCBI gene;Acc:110089206]
ENSPVIG00000009409	PSMC6	3021.27	1357.87	0.233182	0.878397	110088780	proteasome 26S subunit, ATPase 6 [Source:NCBI gene;Acc:110088780]
ENSPVIG00000020226	COL1A1	4591.74	1356.9	-0.219088	0.964958		collagen type I alpha 1 chain [Source:HGNC Symbol;Acc:HGNC:2197]
ENSPVIG00000001189	DEK	1558.65	1356.52	0.203592	0.960029	110081677	DEK proto-oncogene [Source:NCBI gene;Acc:110081677]
ENSPVIG00000009906		2370.63	1356.2	0.729567	0.642803	110079180	ATP synthase membrane subunit g [Source:NCBI gene;Acc:110079180]
ENSPVIG00000009197		483.782	1355.13	0.452792	0.78603
ENSPVIG00000025712	NEK6	1514.83	1354.94	-0.125849	0.972496	110078818	NIMA related kinase 6 [Source:NCBI gene;Acc:110078818]
ENSPVIG00000009001	REXO2	1708.6	1352.81	0.149726	0.950877	110078912	RNA exonuclease 2 [Source:NCBI gene;Acc:110078912]
ENSPVIG00000011602	CETN3	1199.11	1351.87	0.402239	0.845943	110074001	centrin 3 [Source:NCBI gene;Acc:110074001]
ENSPVIG00000000372	UBA1	5118.34	1351.56	0.164959	0.893093	110081138	ubiquitin like modifier activating enzyme 1 [Source:NCBI gene;Acc:110081138]
ENSPVIG00000023957	IWS1	3243.26	1351.36	0.346928	0.732195	110075820	interacts with SUPT6H, CTD assembly factor 1 [Source:NCBI gene;Acc:110075820]
ENSPVIG00000018058	GATA6	2179.92	1350.63	-0.400573	0.776964	110074926	GATA binding protein 6 [Source:NCBI gene;Acc:110074926]
ENSPVIG00000000317	GNB1	3185.12	1350.2	0.231192	0.840802	110073309	G protein subunit beta 1 [Source:NCBI gene;Acc:110073309]
ENSPVIG00000019174	SART1	2594.34	1349.11	0.233458	0.843138	110088138	spliceosome associated factor 1, recruiter of U4/U6.U5 tri-snRNP [Source:NCBI gene;Acc:110088138]
ENSPVIG00000019966		1485.58	1346.85	-1.52665	0.274071	110079072	claudin 11 [Source:NCBI gene;Acc:110079072]
ENSPVIG00000015816	ALDOB	1271.93	1345.96	0.912161	0.410068	110077747	aldolase, fructose-bisphosphate B [Source:NCBI gene;Acc:110077747]
ENSPVIG00000010869	CAPRIN1	2740.8	1344.19	0.0284801	0.990588	110073529	cell cycle associated protein 1 [Source:NCBI gene;Acc:110073529]
ENSPVIG00000017808	ZNF207	2425.89	1343.98	0.0305002	0.984677	110073797	zinc finger protein 207 [Source:NCBI gene;Acc:110073797]
ENSPVIG00000001306		3503.51	1343.89	0.41984	0.762735	110078409	factor interacting with PAPOLA and CPSF1 [Source:NCBI gene;Acc:110078409]
ENSPVIG00000023463	S100A1	1557.01	1339.94	-0.724166	0.799019	110088467	S100 calcium binding protein A1 [Source:NCBI gene;Acc:110088467]
ENSPVIG00000011630	NUDC	2360.86	1339.12	0.513522	0.618282	110070517	nuclear distribution C, dynein complex regulator [Source:NCBI gene;Acc:110070517]
ENSPVIG00000017179	GADD45GIP1	959.856	1338.71	0.123208	0.961461	110078015	GADD45G interacting protein 1 [Source:NCBI gene;Acc:110078015]
ENSPVIG00000019338	BANF1	2485.27	1336.17	0.445518	0.68715	110088117	barrier to autointegration factor 1 [Source:NCBI gene;Acc:110088117]
ENSPVIG00000012733	LMO2	512.992	1335.92	1.20634	0.470169		LIM domain only 2 [Source:HGNC Symbol;Acc:HGNC:6642]
ENSPVIG00000023479	TOP1	2568.46	1335.65	0.365462	0.884062	110076766	DNA topoisomerase I [Source:NCBI gene;Acc:110076766]
ENSPVIG00000020369		1585.59	1334.67	-0.603501	0.742325	110079164	reticulocalbin 3 [Source:NCBI gene;Acc:110079164]
ENSPVIG00000023971		4085.62	1332.12	-0.505404	0.843138
ENSPVIG00000013177	RNASEH2A	1660.45	1330.49	-0.0564848	0.986207	110087512	ribonuclease H2 subunit A [Source:NCBI gene;Acc:110087512]
ENSPVIG00000005832	UQCRC2	2060.27	1327.49	-0.0113636	1	110082191	cytochrome b-c1 complex subunit 2, mitochondrial [Source:NCBI gene;Acc:110082191]
ENSPVIG00000004595		576.574	1325.46	-0.677431	0.387258
ENSPVIG00000005548		1655.86	1323.63	-0.337963	0.925309	110074284	collagen alpha-5(IV) chain-like [Source:NCBI gene;Acc:110074284]
ENSPVIG00000022279		579.318	1322.64	0.014439	1
ENSPVIG00000004416	EIF4H	1918.62	1322.27	0.0443747	0.988149	110089233	eukaryotic translation initiation factor 4H [Source:NCBI gene;Acc:110089233]
ENSPVIG00000023327	MACROH2A2	3624.42	1321.33	0.0895614	0.949061	110089983	core histone macro-H2A.2 [Source:NCBI gene;Acc:110089983]
ENSPVIG00000022208	CHKA	3287.47	1320.8	-0.140798	0.974396	110074173	choline kinase alpha [Source:NCBI gene;Acc:110074173]
ENSPVIG00000011404	CTSB	3647.34	1319.11	-0.574621	0.70494	110070450	cathepsin B [Source:NCBI gene;Acc:110070450]
ENSPVIG00000014139		989.825	1318.01	0.31353	0.890254	110085968	protein BTG1-like [Source:NCBI gene;Acc:110085968]
ENSPVIG00000024918	PARN	3952.03	1315.15	0.198405	0.920699	110089115	poly(A)-specific ribonuclease [Source:NCBI gene;Acc:110089115]
ENSPVIG00000015437	NUCB1	2189.37	1314.94	-1.01822	0.422706	110078513	nucleobindin 1 [Source:NCBI gene;Acc:110078513]
ENSPVIG00000023789		406.205	1314.58	-0.0106256	1
ENSPVIG00000025019		1058.38	1313.13	0.231867	0.884069	110077735	NOP16 nucleolar protein [Source:NCBI gene;Acc:110077735]
ENSPVIG00000006327	PPP2R1A	3994.25	1313.04	0.0798188	0.98147	110086512	protein phosphatase 2 scaffold subunit Aalpha [Source:NCBI gene;Acc:110086512]
ENSPVIG00000021535	TARDBP	1508.67	1313.03	0.0278493	0.985046	110073232	TAR DNA binding protein [Source:NCBI gene;Acc:110073232]
ENSPVIG00000022136	PTPMT1	948.51	1311.91	0.567482	0.513349	110082256	protein tyrosine phosphatase mitochondrial 1 [Source:NCBI gene;Acc:110082256]
ENSPVIG00000020016		2069.71	1310.77	0.291398	0.83576	110074068	U2 small nuclear RNA auxiliary factor 1 [Source:NCBI gene;Acc:110074068]
ENSPVIG00000005448	SMARCA1	4707.1	1310.44	0.275209	0.791259	110074280	SWI/SNF related, matrix associated, actin dependent regulator of chromatin, subfamily a, member 1 [Source:NCBI gene;Acc:110074280]
ENSPVIG00000022716	ATP6V1D	774.57	1308.4	0.431337	0.500287	110082345	ATPase H+ transporting V1 subunit D [Source:NCBI gene;Acc:110082345]
ENSPVIG00000012069	CCNI	3722.24	1306.05	0.430487	0.673043	110085238	cyclin I [Source:NCBI gene;Acc:110085238]
ENSPVIG00000020128	SRRM1	6301.86	1305.81	0.100502	0.968385	110082497	serine and arginine repetitive matrix 1 [Source:NCBI gene;Acc:110082497]
ENSPVIG00000024946	LEO1	2768.42	1305.24	0.288286	0.866131	110077224	LEO1 homolog, Paf1/RNA polymerase II complex component [Source:NCBI gene;Acc:110077224]
ENSPVIG00000002212	SOX4	1733.58	1304.42	0.723042	0.640701		SRY-box transcription factor 4 [Source:HGNC Symbol;Acc:HGNC:11200]
ENSPVIG00000016225	UTP11	2190.94	1304.13	0.152704	0.938928	110082750	UTP11 small subunit processome component [Source:NCBI gene;Acc:110082750]
ENSPVIG00000018998	PHGDH	2601.47	1303.34	-0.973997	0.371257	110089840	phosphoglycerate dehydrogenase [Source:NCBI gene;Acc:110089840]
ENSPVIG00000024571	TXN2	757.18	1301	0.474919	0.672921	110075989	thioredoxin 2 [Source:NCBI gene;Acc:110075989]
ENSPVIG00000005240	DKC1	3757.75	1300.71	0.213803	0.921717	110084956	dyskerin pseudouridine synthase 1 [Source:NCBI gene;Acc:110084956]
ENSPVIG00000014890	MAX	2010.58	1300.51	0.394244	0.740263	110085640	MYC associated factor X [Source:NCBI gene;Acc:110085640]
ENSPVIG00000024622	POLR2F	1787.94	1299.37	0.580503	0.664278	110075975	RNA polymerase II subunit F [Source:NCBI gene;Acc:110075975]
ENSPVIG00000018144		1764.25	1298.19	0.142334	0.930478
ENSPVIG00000004972	TIMM8B	306.591	1293.63	0.520843	0.640906		translocase of inner mitochondrial membrane 8 homolog B [Source:HGNC Symbol;Acc:HGNC:11818]
ENSPVIG00000011473	SDCBP	2069.06	1293.16	0.143396	0.960029	110088868	syndecan binding protein [Source:NCBI gene;Acc:110088868]
ENSPVIG00000022995		1724.14	1292.46	0.57281	0.750928	110078372	glutathione S-transferase pi 1 [Source:NCBI gene;Acc:110078372]
ENSPVIG00000020132	TMED10	861.673	1291.86	-0.33933	0.619135	110079091	transmembrane p24 trafficking protein 10 [Source:NCBI gene;Acc:110079091]
ENSPVIG00000014407	HSP90B1	4233.28	1291.03	-1.43468	0.221183	110084776	heat shock protein 90 beta family member 1 [Source:NCBI gene;Acc:110084776]
ENSPVIG00000015873		998.486	1290.03	0.59966	0.464032
ENSPVIG00000015831		1375.16	1290.01	0.583774	0.753117	110083332	tRNA methyltransferase subunit 11-2 [Source:NCBI gene;Acc:110083332]
ENSPVIG00000004298	SNRPA1	1244.31	1289.44	-0.0695344	0.984206	110072972	small nuclear ribonucleoprotein polypeptide A' [Source:NCBI gene;Acc:110072972]
ENSPVIG00000011659	PSMD2	3932.08	1288.78	0.128748	0.910259	110070540	proteasome 26S subunit, non-ATPase 2 [Source:NCBI gene;Acc:110070540]
ENSPVIG00000015061	MAF1	4116.06	1286.27	0.387259	0.70425	110084846	MAF1 homolog, negative regulator of RNA polymerase III [Source:NCBI gene;Acc:110084846]
ENSPVIG00000018578	TCF7L1	2216.71	1285.05	0.248818	0.878397	110084320	transcription factor 7 like 1 [Source:NCBI gene;Acc:110084320]
ENSPVIG00000020753	MTX1	1464.15	1284.34	0.260752	0.878397	110081068	metaxin 1 [Source:NCBI gene;Acc:110081068]
ENSPVIG00000024826		1827.52	1284.27	0.0766658	0.95925	110076076	putative RNA-binding protein Luc7-like 2 [Source:NCBI gene;Acc:110076076]
ENSPVIG00000009701	GUK1	1071.97	1282.26	0.412583	0.768069	110085105	guanylate kinase 1 [Source:NCBI gene;Acc:110085105]
ENSPVIG00000007953	NFYC	2540.79	1281.93	0.289148	0.793914	110089683	nuclear transcription factor Y subunit gamma [Source:NCBI gene;Acc:110089683]
ENSPVIG00000003750	ARX	1964.35	1281.38	0.73886	0.476147	110083213	aristaless related homeobox [Source:NCBI gene;Acc:110083213]
ENSPVIG00000022254	GPATCH11	1034.88	1280.79	0.288257	0.9042	110083930	G-patch domain containing 11 [Source:NCBI gene;Acc:110083930]
ENSPVIG00000012461	TPD52L2	2614.55	1280.39	0.235635	0.910864	110089374	TPD52 like 2 [Source:NCBI gene;Acc:110089374]
ENSPVIG00000023464	CHTOP	2241.65	1280.21	0.170782	0.928846	110088472	chromatin target of PRMT1 [Source:NCBI gene;Acc:110088472]
ENSPVIG00000015885	SDHB	1754.24	1278.6	0.380641	0.731669	110073147	succinate dehydrogenase complex iron sulfur subunit B [Source:NCBI gene;Acc:110073147]
ENSPVIG00000021559	CTNNBIP1	313.463	1274.24	0.0196733	1	110073251	catenin beta interacting protein 1 [Source:NCBI gene;Acc:110073251]
ENSPVIG00000018814	TRAFD1	2372.32	1271.34	0.312597	0.742325	110083446	TRAF-type zinc finger domain containing 1 [Source:NCBI gene;Acc:110083446]
ENSPVIG00000016799	ANXA6	4081.46	1270.69	-0.773483	0.490974	110087956	annexin A6 [Source:NCBI gene;Acc:110087956]
ENSPVIG00000025720	SPTAN1	9099.8	1269.33	0.273389	0.836232	110078875	spectrin alpha, non-erythrocytic 1 [Source:NCBI gene;Acc:110078875]
ENSPVIG00000015755	AIF1L	361.738	1269.26	-0.946038	0.592939		allograft inflammatory factor 1 like [Source:HGNC Symbol;Acc:HGNC:28904]
ENSPVIG00000025234	NAA50	730.444	1268.13	0.0546574	0.98652	110076936	N(alpha)-acetyltransferase 50, NatE catalytic subunit [Source:NCBI gene;Acc:110076936]
ENSPVIG00000012802		1271.04	1267.24	0.32219	0.753117	110083844	diablo IAP-binding mitochondrial protein [Source:NCBI gene;Acc:110083844]
ENSPVIG00000009700		1794.98	1264.96	0.413254	0.799123	110085106	mitochondrial ribosomal protein L55 [Source:NCBI gene;Acc:110085106]
ENSPVIG00000010684		656.51	1264.95	0.436674	0.799123	110082347	transmembrane protein 256 [Source:NCBI gene;Acc:110082347]
ENSPVIG00000013372	UBE2K	848.764	1264.92	0.157357	0.925547	110075214	ubiquitin conjugating enzyme E2 K [Source:NCBI gene;Acc:110075214]
ENSPVIG00000006540	PSMA4	3104.38	1260.92	0.51673	0.724154	110086851	proteasome 20S subunit alpha 4 [Source:NCBI gene;Acc:110086851]
ENSPVIG00000005250	MPP1	2116.59	1260.63	0.916288	0.402638	110084938	membrane palmitoylated protein 1 [Source:NCBI gene;Acc:110084938]
ENSPVIG00000021725	GCA	1590.56	1259.35	0.366983	0.762735	110089481	grancalcin [Source:NCBI gene;Acc:110089481]
ENSPVIG00000022049	LAMP1	1798.01	1258.23	-0.696447	0.59671	110074111	lysosomal associated membrane protein 1 [Source:NCBI gene;Acc:110074111]
ENSPVIG00000009642	EIF4A3	3081.84	1254.31	0.16188	0.910624	110079564	eukaryotic translation initiation factor 4A3 [Source:NCBI gene;Acc:110079564]
ENSPVIG00000006657	NELFE	1871.6	1251.07	0.333698	0.75809	110088701	negative elongation factor complex member E [Source:NCBI gene;Acc:110088701]
ENSPVIG00000021217	PPP6C	1146.89	1249.34	0.147822	0.938928	110082968	protein phosphatase 6 catalytic subunit [Source:NCBI gene;Acc:110082968]
ENSPVIG00000020720		3519.06	1249.22	-0.0626085	0.96732	110088169	RNA binding motif protein X-linked [Source:NCBI gene;Acc:110088169]
ENSPVIG00000007469	NAXE	928.613	1248.14	0.365866	0.869284	110091221	NAD(P)HX epimerase [Source:NCBI gene;Acc:110091221]
ENSPVIG00000011083	NSFL1C	977.22	1248.05	-0.0725009	0.981068	110090833	NSFL1 cofactor [Source:NCBI gene;Acc:110090833]
ENSPVIG00000020283	CAP1	1794.16	1247.68	-0.023589	0.998844	110082513	cyclase associated actin cytoskeleton regulatory protein 1 [Source:NCBI gene;Acc:110082513]
ENSPVIG00000004004	ZNRF1	269.493	1247.65	0.396966	0.799019	110081328	zinc and ring finger 1 [Source:NCBI gene;Acc:110081328]
ENSPVIG00000019980	SEC62	1517.29	1245.72	-0.670489	0.843168	110079051	SEC62 homolog, preprotein translocation factor [Source:NCBI gene;Acc:110079051]
ENSPVIG00000002926	VPS52	2470.25	1245.71	0.373189	0.62259	110091141	VPS52 subunit of GARP complex [Source:NCBI gene;Acc:110091141]
ENSPVIG00000009581	IFT46	1050.67	1244.86	0.193931	0.919863	110079444	intraflagellar transport 46 [Source:NCBI gene;Acc:110079444]
ENSPVIG00000013205		3169.07	1243.75	0.231673	0.745944	110087534	DDB1 and CUL4 associated factor 11 [Source:NCBI gene;Acc:110087534]
ENSPVIG00000012395		7758.22	1241.91	0.0603815	0.982479	110084666	chromodomain helicase DNA binding protein 4 [Source:NCBI gene;Acc:110084666]
ENSPVIG00000023453	CRTC2	1405.7	1241.78	-0.225379	0.837745	110088491	CREB regulated transcription coactivator 2 [Source:NCBI gene;Acc:110088491]
ENSPVIG00000021125		5816.99	1238.98	0.165482	0.9676	110082574	uncharacterized LOC110082574 [Source:NCBI gene;Acc:110082574]
ENSPVIG00000016180	PPIE	932.067	1237.8	0.0843918	0.979904	110082739	peptidyl-prolyl cis-trans isomerase E [Source:NCBI gene;Acc:110082739]
ENSPVIG00000024094	STK26	3721.69	1237.68	0.344641	0.728052	110080139	serine/threonine kinase 26 [Source:NCBI gene;Acc:110080139]
ENSPVIG00000017030	SMAD6	1459.39	1236.78	0.482536	0.845422		SMAD family member 6 [Source:HGNC Symbol;Acc:HGNC:6772]
ENSPVIG00000012033	CIR1	1653.46	1235.77	0.297466	0.921476	110085210	corepressor interacting with RBPJ, 1 [Source:NCBI gene;Acc:110085210]
ENSPVIG00000023403	MYDGF	625.061	1232.86	-0.212562	0.902889	110079294	myeloid derived growth factor [Source:NCBI gene;Acc:110079294]
ENSPVIG00000024581	TST	1776.45	1231.08	0.333211	0.898903	110075939	thiosulfate sulfurtransferase [Source:NCBI gene;Acc:110075939]
ENSPVIG00000009126	ZNF512	1557.41	1230.18	0.0846692	0.968385	110086974	zinc finger protein 512 [Source:NCBI gene;Acc:110086974]
ENSPVIG00000017738	SH3GLB2	1429.85	1229.45	0.207636	0.930223	110079693	SH3 domain containing GRB2 like, endophilin B2 [Source:NCBI gene;Acc:110079693]
ENSPVIG00000003308	SFSWAP	4243.42	1228.55	0.331834	0.921476	110076594	splicing factor SWAP [Source:NCBI gene;Acc:110076594]
ENSPVIG00000017201	UBE2A	2062.27	1227.54	0.446472	0.5192	110090261	ubiquitin conjugating enzyme E2 A [Source:NCBI gene;Acc:110090261]
ENSPVIG00000009157	CDC37	2529.82	1224.5	0.428993	0.724469	110081740	cell division cycle 37 [Source:NCBI gene;Acc:110081740]
ENSPVIG00000023856	BTG1	591.289	1224.2	0.187719	0.926989		BTG anti-proliferation factor 1 [Source:HGNC Symbol;Acc:HGNC:1130]
ENSPVIG00000013111	PHPT1	1364.63	1223.89	0.0602461	0.985869	110087442	phosphohistidine phosphatase 1 [Source:NCBI gene;Acc:110087442]
ENSPVIG00000017684	SOX9	2242.89	1223.62	-1.09787	0.62533	110077802	SRY-box transcription factor 9 [Source:NCBI gene;Acc:110077802]
ENSPVIG00000020956	BTBD6	3064.35	1221.83	-0.471632	0.664278	110082852	BTB domain containing 6 [Source:NCBI gene;Acc:110082852]
ENSPVIG00000022951		607.132	1221.59	0.74748	0.513349	110088396	DNA-directed RNA polymerases I and III subunit RPAC2-like [Source:NCBI gene;Acc:110088396]
ENSPVIG00000019341	TMEM179B	1310.99	1220.66	1.3038	0.171818	110088126	transmembrane protein 179B [Source:NCBI gene;Acc:110088126]
ENSPVIG00000018067	LRRC47	1790.29	1220.38	0.0743878	0.977003	110072703	leucine rich repeat containing 47 [Source:NCBI gene;Acc:110072703]
ENSPVIG00000021983	COPG2	3548.48	1219.83	-0.291394	0.823847	110089535	coatomer protein complex subunit gamma 2 [Source:NCBI gene;Acc:110089535]
ENSPVIG00000012936	ZFP36L1	3277.36	1219.25	0.0390849	0.98652	110076404	ZFP36 ring finger protein like 1 [Source:NCBI gene;Acc:110076404]
ENSPVIG00000014619	ACIN1	6322.11	1217.9	0.0525765	0.980921	110087816	apoptotic chromatin condensation inducer 1 [Source:NCBI gene;Acc:110087816]
ENSPVIG00000020037	BOLA1	452.507	1216.42	0.417277	0.800231		bolA family member 1 [Source:HGNC Symbol;Acc:HGNC:24263]
ENSPVIG00000013342	SURF1	1417.22	1215.46	0.186815	0.919182	110079705	surfeit locus protein 1 [Source:NCBI gene;Acc:110079705]
ENSPVIG00000018185		2810.31	1213.43	0.319226	0.910259	110074963	zinc finger CCCH-type antiviral protein 1-like [Source:NCBI gene;Acc:110074963]
ENSPVIG00000018719	GLUL	2655.16	1212.95	0.478582	0.677111	110077057	glutamate-ammonia ligase [Source:NCBI gene;Acc:110077057]
ENSPVIG00000020912	ECHS1	1272.84	1212.23	0.135774	0.962383	110072287	enoyl-CoA hydratase, short chain 1 [Source:NCBI gene;Acc:110072287]
ENSPVIG00000009173		3573.62	1211.4	0.0754174	0.984677	110081793	HIRA interacting protein 3 [Source:NCBI gene;Acc:110081793]
ENSPVIG00000000980	MTX2	1085.09	1208.34	0.321918	0.799123	110085786	metaxin 2 [Source:NCBI gene;Acc:110085786]
ENSPVIG00000000223	RBM10	3905.32	1207.96	0.350389	0.910259	110081183	RNA binding motif protein 10 [Source:NCBI gene;Acc:110081183]
ENSPVIG00000007746		1086.96	1207.74	0.328479	0.931151	110073416	ribonuclease H1 [Source:NCBI gene;Acc:110073416]
ENSPVIG00000015971	NUP62	2956.07	1207.05	0.244158	0.866131	110080178	nucleoporin 62 C-terminal like [Source:NCBI gene;Acc:110080178]
ENSPVIG00000019849	UFC1	369.963	1205.09	0.372449	0.845422	110081036	ubiquitin-fold modifier conjugating enzyme 1 [Source:NCBI gene;Acc:110081036]
ENSPVIG00000000428	DDX27	2341.31	1205	0.140739	0.939987	110086243	DEAD-box helicase 27 [Source:NCBI gene;Acc:110086243]
ENSPVIG00000006424	SNX1	2148.09	1204.76	0.229621	0.880944	110086856	sorting nexin 1 [Source:NCBI gene;Acc:110086856]
ENSPVIG00000013360	MED22	487.928	1204.76	0.137854	0.938928	110079699	mediator complex subunit 22 [Source:NCBI gene;Acc:110079699]
ENSPVIG00000016171	VAMP8	1705.84	1204.69	0.239836	0.910875	110072080	vesicle associated membrane protein 8 [Source:NCBI gene;Acc:110072080]
ENSPVIG00000003119	GTPBP4	2792.49	1204.18	0.0874682	0.97369	110071888	GTP binding protein 4 [Source:NCBI gene;Acc:110071888]
ENSPVIG00000008080	IMPDH2	1926.34	1203.21	0.174489	0.918438	110079918	inosine monophosphate dehydrogenase 2 [Source:NCBI gene;Acc:110079918]
ENSPVIG00000009399	HDAC2	3498.11	1201.27	0.322086	0.826516	110088770	histone deacetylase 2 [Source:NCBI gene;Acc:110088770]
ENSPVIG00000020715	HTATSF1	1634.53	1200.09	0.262264	0.754381	110088165	HIV-1 Tat specific factor 1 [Source:NCBI gene;Acc:110088165]
ENSPVIG00000004691	COPS8	781.09	1199.83	0.527893	0.443062		COP9 signalosome subunit 8 [Source:HGNC Symbol;Acc:HGNC:24335]
ENSPVIG00000012488	PTP4A1	2480.18	1195.27	0.202524	0.910625	110073021	protein tyrosine phosphatase 4A1 [Source:NCBI gene;Acc:110073021]
ENSPVIG00000017064	UBE2R2	1400.71	1195.15	0.575578	0.673043	110080481	ubiquitin conjugating enzyme E2 R2 [Source:NCBI gene;Acc:110080481]
ENSPVIG00000003707		3269.1	1193.97	0.14479	0.923616	110079794	programmed cell death protein 4-like [Source:NCBI gene;Acc:110079794]
ENSPVIG00000006467	PSMC1	1908.13	1193.33	0.40381	0.733302	110086591	proteasome 26S subunit, ATPase 1 [Source:NCBI gene;Acc:110086591]
ENSPVIG00000001799	GARS1	2415.12	1192.06	-0.0984158	0.948969	110085832	glycyl-tRNA synthetase 1 [Source:NCBI gene;Acc:110085832]
ENSPVIG00000014625	GLRX5	830.893	1190.39	0.554824	0.606613	110091559	glutaredoxin 5 [Source:NCBI gene;Acc:110091559]
ENSPVIG00000020165	GOLGA7	1730.66	1190.27	0.27749	0.788126	110072157	golgin A7 [Source:NCBI gene;Acc:110072157]
ENSPVIG00000015646		1967.5	1190.26	0.509911	0.842836	110084137	interferon-induced protein with tetratricopeptide repeats 5-like [Source:NCBI gene;Acc:110084137]
ENSPVIG00000011724	DDX58	3886.6	1188.56	0.199824	0.937926	110084585	DExD/H-box helicase 58 [Source:NCBI gene;Acc:110084585]
ENSPVIG00000000285	TSSC4	1237.1	1188.37	0.279742	0.613765	110076551	tumor suppressing subtransferable candidate 4 [Source:NCBI gene;Acc:110076551]
ENSPVIG00000018679	RCC2	1923.34	1187.25	0.208367	0.906454	110073194	regulator of chromosome condensation 2 [Source:NCBI gene;Acc:110073194]
ENSPVIG00000016933	PCNA	2426.51	1186.56	-0.158477	0.942449	110072108	proliferating cell nuclear antigen [Source:NCBI gene;Acc:110072108]
ENSPVIG00000013944		302.393	1185.86	0.331381	0.866024	110090598	anaphase promoting complex subunit 11 [Source:NCBI gene;Acc:110090598]
ENSPVIG00000004526	MRPS6	1895.15	1185.21	0.376032	0.790607	110080402	mitochondrial ribosomal protein S6 [Source:NCBI gene;Acc:110080402]
ENSPVIG00000022997	NDUFV1	2847.26	1184.39	0.113701	0.950165	110078373	NADH:ubiquinone oxidoreductase core subunit V1 [Source:NCBI gene;Acc:110078373]
ENSPVIG00000013871	MRPL43	1043.52	1183.13	0.376759	0.808273	110077623	mitochondrial ribosomal protein L43 [Source:NCBI gene;Acc:110077623]
ENSPVIG00000024961	NHP2	877.56	1182.7	0.249035	0.910624	110077301	NHP2 ribonucleoprotein [Source:NCBI gene;Acc:110077301]
ENSPVIG00000011084	RSRC2	2524.86	1182.05	0.23422	0.922131	110083858	arginine and serine rich coiled-coil 2 [Source:NCBI gene;Acc:110083858]
ENSPVIG00000000181	PRPF19	2127.07	1181.71	0.115203	0.94305	110078367	pre-mRNA processing factor 19 [Source:NCBI gene;Acc:110078367]
ENSPVIG00000010350		209.117	1181.45	0.389004	0.823812
ENSPVIG00000021182		1596.72	1180.13	0.325949	0.808273
ENSPVIG00000004976	INO80C	498.792	1179.18	0.64403	0.526709	110071678	INO80 complex subunit C [Source:NCBI gene;Acc:110071678]
ENSPVIG00000008977	MRPL37	1690.64	1177.33	0.32911	0.764946	110082251	mitochondrial ribosomal protein L37 [Source:NCBI gene;Acc:110082251]
ENSPVIG00000021674		434.286	1176.93	0.832429	0.743479
ENSPVIG00000001143	HAND2	860.605	1175.69	0.495656	0.9042	110083565	heart and neural crest derivatives expressed 2 [Source:NCBI gene;Acc:110083565]
ENSPVIG00000014611	PUF60	3136.77	1172.62	0.139363	0.930478	110084825	poly(U) binding splicing factor 60 [Source:NCBI gene;Acc:110084825]
ENSPVIG00000024096	RAP2C	1289.56	1172.32	0.188837	0.879851	110080168	RAP2C, member of RAS oncogene family [Source:NCBI gene;Acc:110080168]
ENSPVIG00000004819		2325.62	1171.6	-0.0619912	0.971593	110081280	ubiquitin like modifier activating enzyme 2 [Source:NCBI gene;Acc:110081280]
ENSPVIG00000013472	GNMT	1036.34	1171.01	0.628657	0.52937	110087012	glycine N-methyltransferase [Source:NCBI gene;Acc:110087012]
ENSPVIG00000008858		1714.19	1170.89	-0.0422438	0.987649	110071092	zinc finger protein 664-like [Source:NCBI gene;Acc:110071092]
ENSPVIG00000008536	FKBP4	2130.96	1169.57	0.0936585	0.960029	110088728	FKBP prolyl isomerase 4 [Source:NCBI gene;Acc:110088728]
ENSPVIG00000006438	BRD7	3399.23	1168.92	0.508183	0.731798	110086572	bromodomain containing 7 [Source:NCBI gene;Acc:110086572]
ENSPVIG00000012051	RDX	3301.45	1168.66	0.656584	0.75809	110085228	radixin [Source:NCBI gene;Acc:110085228]
ENSPVIG00000018021	CDK5RAP3	1938.57	1167.11	0.295191	0.859613	110074840	CDK5 regulatory subunit associated protein 3 [Source:NCBI gene;Acc:110074840]
ENSPVIG00000001871	SND1	3080.47	1166.85	-0.235377	0.891378	110084431	staphylococcal nuclease and tudor domain containing 1 [Source:NCBI gene;Acc:110084431]
ENSPVIG00000010061	MRPL11	2416	1166.58	0.196491	0.930478	110091765	mitochondrial ribosomal protein L11 [Source:NCBI gene;Acc:110091765]
ENSPVIG00000007716	DYNLRB2	1115.95	1164.87	0.218394	0.905781	110083330	dynein light chain roadblock-type 2 [Source:NCBI gene;Acc:110083330]
ENSPVIG00000012433		599.315	1163.72	0.608722	0.751914	110090928	14 kDa phosphohistidine phosphatase-like [Source:NCBI gene;Acc:110090928]
ENSPVIG00000004794	LSM14A	1616.13	1163.52	0.168064	0.898268	110081270	LSM14A mRNA processing body assembly factor [Source:NCBI gene;Acc:110081270]
ENSPVIG00000000378	CD2BP2	1889.9	1163.02	1.29037	0.267963	110090063	CD2 cytoplasmic tail binding protein 2 [Source:NCBI gene;Acc:110090063]
ENSPVIG00000019828	UBXN1	1308.2	1161.81	-0.0879857	0.968385	110081017	UBX domain protein 1 [Source:NCBI gene;Acc:110081017]
ENSPVIG00000018385	GOT2	3763.83	1161.32	0.278768	0.783154	110081318	glutamic-oxaloacetic transaminase 2 [Source:NCBI gene;Acc:110081318]
ENSPVIG00000014663	VPS28	1681.79	1160.66	0.295545	0.9042	110090976	VPS28 subunit of ESCRT-I [Source:NCBI gene;Acc:110090976]
ENSPVIG00000013859	EIF3A	4293.32	1159.42	0.148362	0.94485	110075321	eukaryotic translation initiation factor 3 subunit A [Source:NCBI gene;Acc:110075321]
ENSPVIG00000018979	SLTM	3394.27	1159.24	0.0313466	0.98652	110074520	SAFB like transcription modulator [Source:NCBI gene;Acc:110074520]
ENSPVIG00000002411	LMO4	1983.19	1157.06	1.28757	0.061844	110079460	LIM domain only 4 [Source:NCBI gene;Acc:110079460]
ENSPVIG00000019000		1455.4	1154.16	0.60646	0.753117
ENSPVIG00000019762	WDR18	2616.65	1153.72	0.066728	0.97363	110090597	WD repeat domain 18 [Source:NCBI gene;Acc:110090597]
ENSPVIG00000005370	LAPTM4A	1574.01	1152.27	0.0674207	0.976753	110074248	lysosomal protein transmembrane 4 alpha [Source:NCBI gene;Acc:110074248]
ENSPVIG00000012522		951.834	1150.95	0.543481	0.887507	110089399	interferon-induced protein with tetratricopeptide repeats 5-like [Source:NCBI gene;Acc:110089399]
ENSPVIG00000014374	SLBP	1311.72	1149.62	0.0395391	0.989936	110085583	stem-loop binding protein [Source:NCBI gene;Acc:110085583]
ENSPVIG00000012543	EIF2A	2098.51	1149.24	0.123572	0.963824	110073060	eukaryotic translation initiation factor 2A [Source:NCBI gene;Acc:110073060]
ENSPVIG00000013157	NDUFA9	1312.57	1148.35	0.393863	0.715467	110087500	NADH:ubiquinone oxidoreductase subunit A9 [Source:NCBI gene;Acc:110087500]
ENSPVIG00000013101		285.403	1146.2	0.368152	0.890254
ENSPVIG00000010165	MDH2	3573.53	1144.63	0.301102	0.840451	110085149	malate dehydrogenase 2 [Source:NCBI gene;Acc:110085149]
ENSPVIG00000003729	USF2	1472.18	1141.22	0.483717	0.683513	110070228	upstream transcription factor 2, c-fos interacting [Source:NCBI gene;Acc:110070228]
ENSPVIG00000007219	SMU1	2090.73	1140.61	0.00792566	1	110087358	SMU1 DNA replication regulator and spliceosomal factor [Source:NCBI gene;Acc:110087358]
ENSPVIG00000023594	RPN2	2466.01	1140.09	-0.585302	0.558228	110076776	ribophorin II [Source:NCBI gene;Acc:110076776]
ENSPVIG00000010715	YWHAH	1713.22	1139.11	0.449148	0.764639	110081982	tyrosine 3-monooxygenase/tryptophan 5-monooxygenase activation protein eta [Source:NCBI gene;Acc:110081982]
ENSPVIG00000009171		1213.52	1138.39	0.328321	0.878397	110081795	INO80 complex subunit E [Source:NCBI gene;Acc:110081795]
ENSPVIG00000016737	STIP1	1662.98	1137.47	0.0608491	0.98153	110083357	stress induced phosphoprotein 1 [Source:NCBI gene;Acc:110083357]
ENSPVIG00000020478	SPCS2	1063.37	1137.3	-0.33459	0.817785	110078141	signal peptidase complex subunit 2 [Source:NCBI gene;Acc:110078141]
ENSPVIG00000019403	TFG	1622.76	1137.18	0.35118	0.760437	110074625	trafficking from ER to golgi regulator [Source:NCBI gene;Acc:110074625]
ENSPVIG00000015025		1202.2	1136.3	0.196736	0.938928	110072538	homer scaffold protein 3 [Source:NCBI gene;Acc:110072538]
ENSPVIG00000020859	TBCB	2161.99	1136.1	0.421684	0.701658	110075765	tubulin folding cofactor B [Source:NCBI gene;Acc:110075765]
ENSPVIG00000018505	ANK1	5232.99	1135.88	2.17975	0.240682	110072152	ankyrin 1 [Source:NCBI gene;Acc:110072152]
ENSPVIG00000016199	EVA1B	1813.45	1135.53	0.0636017	0.981344	110082796	eva-1 homolog B [Source:NCBI gene;Acc:110082796]
ENSPVIG00000004742		1483.71	1134.33	0.0197016	0.996203	110071532	tigger transposable element-derived protein 1-like [Source:NCBI gene;Acc:110071532]
ENSPVIG00000004324	IKBKG	2393.16	1133.66	0.130988	0.935643	110089205	inhibitor of nuclear factor kappa B kinase regulatory subunit gamma [Source:NCBI gene;Acc:110089205]
ENSPVIG00000015109	SEC61A1	1622.17	1133.59	-0.0701519	0.971856	110088891	SEC61 translocon alpha 1 subunit [Source:NCBI gene;Acc:110088891]
ENSPVIG00000015453		710.255	1132.78	0.275849	0.861566	110078528	GTPase HRas-like [Source:NCBI gene;Acc:110078528]
ENSPVIG00000019704	TAF13	1189.22	1130.44	0.294773	0.891378	110074618	TATA-box binding protein associated factor 13 [Source:NCBI gene;Acc:110074618]
ENSPVIG00000010763	POP7	487.759	1129.07	0.388932	0.796449		POP7 homolog, ribonuclease P/MRP subunit [Source:HGNC Symbol;Acc:HGNC:19949]
ENSPVIG00000013587	PRMT5	2026.92	1128.57	0.0980146	0.960029	110087819	protein arginine methyltransferase 5 [Source:NCBI gene;Acc:110087819]
ENSPVIG00000005169		1040.15	1128.14	0.150515	0.941363	110089270	MIP18 family protein FAM96A-like [Source:NCBI gene;Acc:110089270]
ENSPVIG00000008607	PXK	2386.34	1127.76	0.363179	0.78814	110079955	PX domain containing serine/threonine kinase like [Source:NCBI gene;Acc:110079955]
ENSPVIG00000002965	NUDT5	738.153	1126.95	0.152218	0.938928	110081210	nudix hydrolase 5 [Source:NCBI gene;Acc:110081210]
ENSPVIG00000000101	GPBP1L1	3468.96	1125.92	0.595409	0.179909	110073772	GC-rich promoter binding protein 1 like 1 [Source:NCBI gene;Acc:110073772]
ENSPVIG00000003530		1536.35	1124.7	-0.0147909	1	110083185	proteasome 20S subunit alpha 1 [Source:NCBI gene;Acc:110083185]
ENSPVIG00000002889		1036.13	1123.78	0.335225	0.859955
ENSPVIG00000021942		1714.72	1122.2	0.248914	0.809184	110081092	replication termination factor 2 [Source:NCBI gene;Acc:110081092]
ENSPVIG00000021250	RAB14	1057.56	1121.49	-0.0473485	0.988582	110082941	RAB14, member RAS oncogene family [Source:NCBI gene;Acc:110082941]
ENSPVIG00000000595	GSTM4	571.839	1121.25	0.865577	0.677111		glutathione S-transferase mu 4 [Source:HGNC Symbol;Acc:HGNC:4636]
ENSPVIG00000019696	CLU	2252.37	1120.58	-0.483186	0.878397	110090550	clusterin [Source:NCBI gene;Acc:110090550]
ENSPVIG00000001652	MCM7	2352.57	1119.74	-0.131083	0.945208	110086248	minichromosome maintenance complex component 7 [Source:NCBI gene;Acc:110086248]
ENSPVIG00000007124	EIF3E	2554.19	1118.79	0.348242	0.725796	110073823	eukaryotic translation initiation factor 3 subunit E [Source:NCBI gene;Acc:110073823]
ENSPVIG00000007984	SEC31A	3729.48	1117.28	0.0264671	0.988582	110083367	SEC31 homolog A, COPII coat complex component [Source:NCBI gene;Acc:110083367]
ENSPVIG00000012709	USP43	3885.85	1116.3	0.061195	0.989293	110084019	ubiquitin specific peptidase 43 [Source:NCBI gene;Acc:110084019]
ENSPVIG00000008762	ARHGDIB	1782.51	1116.16	0.302132	0.84472	110091371	Rho GDP dissociation inhibitor beta [Source:NCBI gene;Acc:110091371]
ENSPVIG00000007572	GYPC	244.37	1115.85	-0.266298	0.934076		glycophorin C (Gerbich blood group) [Source:HGNC Symbol;Acc:HGNC:4704]
ENSPVIG00000002387	SH3GLB1	1277.52	1115.74	0.398488	0.691636	110079455	SH3 domain containing GRB2 like, endophilin B1 [Source:NCBI gene;Acc:110079455]
ENSPVIG00000012497		2921.77	1115.18	0.662955	0.495948	110073042	phospholipid scramblase 2-like [Source:NCBI gene;Acc:110073042]
ENSPVIG00000017606		648.932	1115	0.210921	0.889144	110078932	YY1 transcription factor [Source:NCBI gene;Acc:110078932]
ENSPVIG00000013762	HDAC1	3260.44	1114.3	0.0668559	0.977773	110082788	histone deacetylase 1 [Source:NCBI gene;Acc:110082788]
ENSPVIG00000018528	PDIA6	1855.21	1113.57	-1.21393	0.251546	110080584	protein disulfide isomerase family A member 6 [Source:NCBI gene;Acc:110080584]
ENSPVIG00000021480	ASIC4	4511.89	1112.12	1.07385	0.188441	110078214	acid sensing ion channel subunit family member 4 [Source:NCBI gene;Acc:110078214]
ENSPVIG00000013571		343.619	1112.04	0.43722	0.792074
ENSPVIG00000005222		1022.76	1111.7	0.259005	0.898268
ENSPVIG00000019760	FKBP8	2913.59	1110.78	0.316338	0.819136	110090588	FKBP prolyl isomerase 8 [Source:NCBI gene;Acc:110090588]
ENSPVIG00000006374	MSN	4697.16	1110.7	-0.0978253	0.967455	110074306	moesin [Source:NCBI gene;Acc:110074306]
ENSPVIG00000005149	CLPX	3269.52	1110.57	1.4627	0.82177	110089262	caseinolytic mitochondrial matrix peptidase chaperone subunit [Source:NCBI gene;Acc:110089262]
ENSPVIG00000019650	HADHB	1612.1	1110.26	0.206339	0.892249	110090548	hydroxyacyl-CoA dehydrogenase trifunctional multienzyme complex subunit beta [Source:NCBI gene;Acc:110090548]
ENSPVIG00000007856	BAG6	3585.64	1107.36	0.0863934	0.938825	110088693	BCL2 associated athanogene 6 [Source:NCBI gene;Acc:110088693]
ENSPVIG00000002896	MPHOSPH6	1374.1	1107.26	-0.00261495	1	110090100	M-phase phosphoprotein 6 [Source:NCBI gene;Acc:110090100]
ENSPVIG00000014160	PANK2	1352.7	1106.05	0.0678515	0.973558	110085980	pantothenate kinase 2, mitochondrial-like [Source:NCBI gene;Acc:110085980]
ENSPVIG00000018584	POLD2	2212.79	1103.64	0.199527	0.916839	110084332	DNA polymerase delta 2, accessory subunit [Source:NCBI gene;Acc:110084332]
ENSPVIG00000013979	NUBP1	1083.41	1101.03	0.268893	0.891797	110087043	nucleotide binding protein 1 [Source:NCBI gene;Acc:110087043]
ENSPVIG00000000268	ZCRB1	721.274	1099.5	0.325301	0.920699	110082137	zinc finger CCHC-type and RNA binding motif containing 1 [Source:NCBI gene;Acc:110082137]
ENSPVIG00000001944	PSMB1	1891.11	1099.48	0.320939	0.861566	110083080	proteasome 20S subunit beta 1 [Source:NCBI gene;Acc:110083080]
ENSPVIG00000013487	MDM4	1508.18	1097.65	-0.171285	0.950877	110080867	MDM4 regulator of p53 [Source:NCBI gene;Acc:110080867]
ENSPVIG00000003148		727.161	1096.77	0.752453	0.421128	110081252	glutathione S-transferase-like [Source:NCBI gene;Acc:110081252]
ENSPVIG00000019740	CHMP4B	761.649	1095.9	0.647496	0.173738	110090564	charged multivesicular body protein 4B [Source:NCBI gene;Acc:110090564]
ENSPVIG00000003789	VAPA	1065.34	1094.9	0.174852	0.914302	110078894	VAMP associated protein A [Source:NCBI gene;Acc:110078894]
ENSPVIG00000013373	COL1A2	4730.56	1093.27	-0.578244	0.854106	110074712	collagen type I alpha 2 chain [Source:NCBI gene;Acc:110074712]
ENSPVIG00000000130	GSG1L	1040.34	1092.79	1.35827	0.243863		GSG1 like [Source:HGNC Symbol;Acc:HGNC:28283]
ENSPVIG00000000679	MAPRE1	1853.15	1092.01	-0.0556813	0.988582	110086721	microtubule associated protein RP/EB family member 1 [Source:NCBI gene;Acc:110086721]
ENSPVIG00000007749	ADI1	1071.98	1091.63	0.255346	0.910259	110073419	acireductone dioxygenase 1 [Source:NCBI gene;Acc:110073419]
ENSPVIG00000011844	EIF4E2	1664.49	1091.47	0.461698	0.634601	110088878	eukaryotic translation initiation factor 4E family member 2 [Source:NCBI gene;Acc:110088878]
ENSPVIG00000023946	TSG101	1449.14	1091.22	0.155094	0.930478	110088542	tumor susceptibility 101 [Source:NCBI gene;Acc:110088542]
ENSPVIG00000013103	TUBB4B	4348.59	1090.15	-0.142724	0.9676	110087476	tubulin beta 4B class IVb [Source:NCBI gene;Acc:110087476]
ENSPVIG00000012406	COPS7A	1476.87	1089.94	0.742085	0.304596	110084663	COP9 signalosome subunit 7A [Source:NCBI gene;Acc:110084663]
ENSPVIG00000016823	PRKAR1A	2086.81	1088.58	0.16541	0.968385	110077813	protein kinase cAMP-dependent type I regulatory subunit alpha [Source:NCBI gene;Acc:110077813]
ENSPVIG00000009221	CLK3	2336.88	1087.93	0.364041	0.878397	110084437	CDC like kinase 3 [Source:NCBI gene;Acc:110084437]
ENSPVIG00000013219	MAP2K1	1627.54	1087.92	-0.472423	0.541816	110085468	mitogen-activated protein kinase kinase 1 [Source:NCBI gene;Acc:110085468]
ENSPVIG00000023855	HNRNPUL1	2483.59	1087.86	-0.189156	0.953461	110088524	heterogeneous nuclear ribonucleoprotein U like 1 [Source:NCBI gene;Acc:110088524]
ENSPVIG00000000210	ACO2	3405.85	1085.36	-0.00355415	1	110076036	aconitase 2 [Source:NCBI gene;Acc:110076036]
ENSPVIG00000003869		1424.83	1084.35	0.0161644	1
ENSPVIG00000011480	RAB2A	1233.43	1083.86	-0.0549664	0.979986	110088912	RAB2A, member RAS oncogene family [Source:NCBI gene;Acc:110088912]
ENSPVIG00000011148		854.732	1083.31	1.3647	0.479956	110088842	aquaporin 1 (Colton blood group) [Source:NCBI gene;Acc:110088842]
ENSPVIG00000008439	PSMB8	558.81	1082.96	0.0334802	0.997372	110071035	proteasome subunit beta type-8-like [Source:NCBI gene;Acc:110071035]
ENSPVIG00000015538	TAPBP	1493.35	1082.92	-1.6682	0.172853	110091032	TAP binding protein [Source:NCBI gene;Acc:110091032]
ENSPVIG00000003504		227.329	1082.52	0.182095	0.990588
ENSPVIG00000005823	PIN4	425.286	1082.15	0.466741	0.863203	110084911	peptidylprolyl cis/trans isomerase, NIMA-interacting 4 [Source:NCBI gene;Acc:110084911]
ENSPVIG00000017360	PSMD13	1223.16	1081.49	0.0404624	0.988372	110086189	proteasome 26S subunit, non-ATPase 13 [Source:NCBI gene;Acc:110086189]
ENSPVIG00000016368	LEF1	1752.46	1080.43	0.848273	0.263638	110080460	lymphoid enhancer binding factor 1 [Source:NCBI gene;Acc:110080460]
ENSPVIG00000011089	CIB1	1529.25	1079.21	0.594949	0.660102	110091454	calcium and integrin binding 1 [Source:NCBI gene;Acc:110091454]
ENSPVIG00000020081	STRAP	1513.39	1078.68	0.188437	0.920994	110087116	serine/threonine kinase receptor associated protein [Source:NCBI gene;Acc:110087116]
ENSPVIG00000025386	METRNL	2247.64	1078.01	0.0481452	0.988712	110075050	meteorin like, glial cell differentiation regulator [Source:NCBI gene;Acc:110075050]
ENSPVIG00000015637	GTF2A2	1238.75	1076.24	0.524368	0.769297	110074507	general transcription factor IIA subunit 2 [Source:NCBI gene;Acc:110074507]
ENSPVIG00000015619	PFDN1	787.543	1075.88	0.548577	0.680068	110082118	prefoldin subunit 1 [Source:NCBI gene;Acc:110082118]
ENSPVIG00000009162		1571.35	1075.53	0.439852	0.552446	110081831	ras-related protein Rab-35-like [Source:NCBI gene;Acc:110081831]
ENSPVIG00000000294		1106.66	1075.47	0.137584	0.968227	110081174	NADH:ubiquinone oxidoreductase subunit B11 [Source:NCBI gene;Acc:110081174]
ENSPVIG00000022935	SSRP1	3101.06	1073.77	0.0160704	0.996315	110078339	structure specific recognition protein 1 [Source:NCBI gene;Acc:110078339]
ENSPVIG00000009164		1670.73	1073.05	0.174785	0.941365	110081828	uncharacterized LOC110081828 [Source:NCBI gene;Acc:110081828]
ENSPVIG00000006177	UPRT	534.33	1072.95	0.115816	0.964315		uracil phosphoribosyltransferase homolog [Source:HGNC Symbol;Acc:HGNC:28334]
ENSPVIG00000014263	CASC3	2921.99	1072.68	0.14889	0.846901	110085562	CASC3 exon junction complex subunit [Source:NCBI gene;Acc:110085562]
ENSPVIG00000013676	MRPS33	489.004	1072.38	0.461446	0.823103	110082706	mitochondrial ribosomal protein S33 [Source:NCBI gene;Acc:110082706]
ENSPVIG00000022692	AKR1A1	1188.05	1072.25	-0.133493	0.950725	110073749	aldo-keto reductase family 1 member A1 [Source:NCBI gene;Acc:110073749]
ENSPVIG00000005402		1901.86	1070.87	0.153409	0.938928	110087323	N-myc and STAT interactor [Source:NCBI gene;Acc:110087323]
ENSPVIG00000020733	DAP3	1596.32	1070.64	0.0887418	0.961216	110081053	death associated protein 3 [Source:NCBI gene;Acc:110081053]
ENSPVIG00000016901		4479.55	1069.11	-0.197017	0.862363
ENSPVIG00000002381	CAPZA1	964.279	1069.05	0.251845	0.903886	110072346	capping actin protein of muscle Z-line subunit alpha 1 [Source:NCBI gene;Acc:110072346]
ENSPVIG00000010615	VPS51	2443.34	1068.83	0.623626	0.460877	110069857	VPS51 subunit of GARP complex [Source:NCBI gene;Acc:110069857]
ENSPVIG00000024106	MRPL15	1153.15	1068.72	0.405172	0.759347	110080242	mitochondrial ribosomal protein L15 [Source:NCBI gene;Acc:110080242]
ENSPVIG00000008874	NDUFS4	1158.91	1066.15	0.691356	0.48995	110073922	NADH:ubiquinone oxidoreductase subunit S4 [Source:NCBI gene;Acc:110073922]
ENSPVIG00000008010	LSM2	1652.68	1064.18	-0.216816	0.916287		LSM2 homolog, U6 small nuclear RNA and mRNA degradation associated [Source:HGNC Symbol;Acc:HGNC:13940]
ENSPVIG00000002180	XPO1	4297.83	1064.08	0.0503118	0.988937	110091078	exportin 1 [Source:NCBI gene;Acc:110091078]
ENSPVIG00000018109	PTGES3	1429.25	1062.64	0.138763	0.951011	110075035	prostaglandin E synthase 3 [Source:NCBI gene;Acc:110075035]
ENSPVIG00000007974	MRPS18B	809.075	1061.78	0.442441	0.734047	110089324	mitochondrial ribosomal protein S18B [Source:NCBI gene;Acc:110089324]
ENSPVIG00000014220		1731.79	1061.14	-0.515122	0.851226	110085548	cathepsin L [Source:NCBI gene;Acc:110085548]
ENSPVIG00000010879		718.001	1060.56	0.396784	0.822275	110069904	ribonuclease H2 subunit C [Source:NCBI gene;Acc:110069904]
ENSPVIG00000021115	ZNF212	1068.87	1060.39	0.220984	0.861566		zinc finger protein 212 [Source:HGNC Symbol;Acc:HGNC:13004]
ENSPVIG00000010309	NIPSNAP2	874.149	1059.57	-0.22272	0.93178	110084512	nipsnap homolog 2 [Source:NCBI gene;Acc:110084512]
ENSPVIG00000016707	TIA1	2919.5	1058.94	0.167974	0.910625	110072099	TIA1 cytotoxic granule associated RNA binding protein [Source:NCBI gene;Acc:110072099]
ENSPVIG00000010798	GLOD4	1197.65	1058.93	-0.103593	0.953902	110087423	glyoxalase domain containing 4 [Source:NCBI gene;Acc:110087423]
ENSPVIG00000022631		814.242	1057.46	0.261471	0.865789	110076694	ATPase H+ transporting V1 subunit E1 [Source:NCBI gene;Acc:110076694]
ENSPVIG00000015338		521.308	1057.42	0.249084	0.910603	110072471	cytochrome c [Source:NCBI gene;Acc:110072471]
ENSPVIG00000012683		647.05	1057.27	-0.30344	0.843138	110083996	ADP ribosylation factor like GTPase 6 interacting protein 1 [Source:NCBI gene;Acc:110083996]
ENSPVIG00000006432		2204.91	1057	0.255859	0.82958	110086571	nuclear receptor coactivator 5-like [Source:NCBI gene;Acc:110086571]
ENSPVIG00000010608	CDCA5	1513.44	1056.87	0.116616	0.989293	110069863	cell division cycle associated 5 [Source:NCBI gene;Acc:110069863]
ENSPVIG00000011346		1342.75	1056.45	0.056453	0.985869
ENSPVIG00000004975	PYCARD	2242.19	1055.15	0.145384	0.964241	110086383	PYD and CARD domain containing [Source:NCBI gene;Acc:110086383]
ENSPVIG00000005386	OSR1	1384.86	1054.73	0.9398	0.420883	110074228	odd-skipped related transcription factor 1 [Source:NCBI gene;Acc:110074228]
ENSPVIG00000005327	TRAPPC3	575.506	1054.04	0.147446	0.952506	110087309	trafficking protein particle complex 3 [Source:NCBI gene;Acc:110087309]
ENSPVIG00000011120	HM13	1195.92	1053.67	-0.678088	0.298147	110090828	histocompatibility minor 13 [Source:NCBI gene;Acc:110090828]
ENSPVIG00000024210	HMG20B	1454.98	1053.57	0.158705	0.931151	110079305	high mobility group 20B [Source:NCBI gene;Acc:110079305]
ENSPVIG00000015562	FKBP3	1794.83	1053.3	0.459779	0.780001		FKBP prolyl isomerase 3 [Source:HGNC Symbol;Acc:HGNC:3719]
ENSPVIG00000023533	PHLDA2	610.205	1052.08	1.17653	0.238683		pleckstrin homology like domain family A member 2 [Source:HGNC Symbol;Acc:HGNC:12385]
ENSPVIG00000016054	GORASP2	2042.35	1051.67	0.0820894	0.958104	110086021	golgi reassembly stacking protein 2 [Source:NCBI gene;Acc:110086021]
ENSPVIG00000002185		397.249	1050.92	0.287387	0.865032
ENSPVIG00000015032		812.545	1049.8	0.0271857	0.988582	110080108	protein-L-isoaspartate(D-aspartate) O-methyltransferase-like [Source:NCBI gene;Acc:110080108]
ENSPVIG00000011218	PDE6D	1164.73	1048.36	0.141644	0.951859	110090838	phosphodiesterase 6D [Source:NCBI gene;Acc:110090838]
ENSPVIG00000012526	GYG1	1409.88	1048.24	0.777328	0.0518418	110073049	glycogenin 1 [Source:NCBI gene;Acc:110073049]
ENSPVIG00000022853		675.361	1047.07	0.129699	0.977805	110088384	claudin-4-like [Source:NCBI gene;Acc:110088384]
ENSPVIG00000004140	OSTC	1779.23	1045.99	-0.0742873	0.97369	110087287	oligosaccharyltransferase complex non-catalytic subunit [Source:NCBI gene;Acc:110087287]
ENSPVIG00000018271	SIRT2	1521.81	1045.92	0.185113	0.9042	110075685	sirtuin 2 [Source:NCBI gene;Acc:110075685]
ENSPVIG00000007185		3707.67	1045.59	-0.74305	0.683513	110091668	roundabout guidance receptor 3 [Source:NCBI gene;Acc:110091668]
ENSPVIG00000018673	YIF1B	2624.19	1045.08	-0.0578491	0.98153	110075658	Yip1 interacting factor homolog B, membrane trafficking protein [Source:NCBI gene;Acc:110075658]
ENSPVIG00000007681		675.181	1043.56	0.0126588	0.997478
ENSPVIG00000014083	PARP1	3228.5	1043.13	-0.054617	0.979904	110075358	poly(ADP-ribose) polymerase 1 [Source:NCBI gene;Acc:110075358]
ENSPVIG00000022855	SRRM2	6818.88	1040.89	0.047491	0.979986	110088373	serine/arginine repetitive matrix 2 [Source:NCBI gene;Acc:110088373]
ENSPVIG00000019329		8249.47	1039.24	0.0715539	0.989186	110074524	zinc finger protein 280D [Source:NCBI gene;Acc:110074524]
ENSPVIG00000013365	SURF6	1459.07	1039.22	-0.0226338	0.99981	110079707	surfeit 6 [Source:NCBI gene;Acc:110079707]
ENSPVIG00000020695	PLS3	3888.74	1038.94	0.329992	0.795184	110080140	plastin 3 [Source:NCBI gene;Acc:110080140]
ENSPVIG00000023245		1785.92	1038.93	0.0474761	0.984677	110076741	pyruvate dehydrogenase E1 alpha 1 subunit [Source:NCBI gene;Acc:110076741]
ENSPVIG00000012718	PMP22	1885.02	1038.58	-0.264344	0.910259	110084017	peripheral myelin protein 22 [Source:NCBI gene;Acc:110084017]
ENSPVIG00000019673	ATG3	653.798	1037.78	0.0448124	0.982201		autophagy related 3 [Source:HGNC Symbol;Acc:HGNC:20962]
ENSPVIG00000021021	AP1B1	2247.13	1036.02	0.18854	0.905781		adaptor related protein complex 1 subunit beta 1 [Source:HGNC Symbol;Acc:HGNC:554]
ENSPVIG00000007257		1475.2	1035.96	0.323798	0.841819	110089674	fibrillarin [Source:NCBI gene;Acc:110089674]
ENSPVIG00000023447	C1orf43	1548.86	1035.33	0.309224	0.837582	110088477	chromosome unknown C1orf43 homolog [Source:NCBI gene;Acc:110088477]
ENSPVIG00000007239	GTF2E2	1377.16	1033.91	0.291157	0.816075	110087365	general transcription factor IIE subunit 2 [Source:NCBI gene;Acc:110087365]
ENSPVIG00000009547	ACTL6A	1330.31	1033.65	0.214737	0.842836	110081911	actin like 6A [Source:NCBI gene;Acc:110081911]
ENSPVIG00000004329	SHFL	641.708	1033.35	0.3678	0.863859		shiftless antiviral inhibitor of ribosomal frameshifting [Source:HGNC Symbol;Acc:HGNC:25649]
ENSPVIG00000011250	CDK1	1164.24	1033.04	0.0575945	0.987526	110090865	cyclin dependent kinase 1 [Source:NCBI gene;Acc:110090865]
ENSPVIG00000001636	TGIF1	829.099	1031.22	-0.857698	0.419578	110079442	TGFB induced factor homeobox 1 [Source:NCBI gene;Acc:110079442]
ENSPVIG00000010977		536.197	1031.15	0.416166	0.759347	110072049	adaptor related protein complex 3 subunit sigma 1 [Source:NCBI gene;Acc:110072049]
ENSPVIG00000019788		4194.28	1030.79	0.271612	0.679651	110080965	heterogeneous nuclear ribonucleoprotein U like 2 [Source:NCBI gene;Acc:110080965]
ENSPVIG00000023596	MANBAL	479.289	1030.73	0.201998	0.92136		mannosidase beta like [Source:HGNC Symbol;Acc:HGNC:15799]
ENSPVIG00000011639	RAB6A	1353.02	1029.7	0.104196	0.93823	110070529	RAB6A, member RAS oncogene family [Source:NCBI gene;Acc:110070529]
ENSPVIG00000012370	FABP3	765.811	1027.93	0.612235	0.75809	110089363	fatty acid binding protein 3 [Source:NCBI gene;Acc:110089363]
ENSPVIG00000020143	IFT43	778.784	1027.42	0.177879	0.936324	110079122	intraflagellar transport 43 [Source:NCBI gene;Acc:110079122]
ENSPVIG00000021787	FNBP4	2931.73	1026.52	0.152012	0.962769	110078178	formin binding protein 4 [Source:NCBI gene;Acc:110078178]
ENSPVIG00000009373	FYTTD1	2564.08	1026.45	0.221463	0.873486	110088748	forty-two-three domain containing 1 [Source:NCBI gene;Acc:110088748]
ENSPVIG00000024864	BLOC1S6	1502.21	1026.1	0.47366	0.676825	110077266	biogenesis of lysosomal organelles complex 1 subunit 6 [Source:NCBI gene;Acc:110077266]
ENSPVIG00000016663	NOLC1	3216.83	1025.12	-0.00583419	1	110077764	nucleolar and coiled-body phosphoprotein 1 [Source:NCBI gene;Acc:110077764]
ENSPVIG00000021516		1470.43	1024.69	0.194644	0.945711	110082556	cyclin dependent kinase 5 [Source:NCBI gene;Acc:110082556]
ENSPVIG00000007769	GNPDA1	1340.77	1024.27	0.727217	0.311892	110085768	glucosamine-6-phosphate deaminase 1 [Source:NCBI gene;Acc:110085768]
ENSPVIG00000016198	THRAP3	3551.51	1023.49	0.00739466	1	110082798	thyroid hormone receptor associated protein 3 [Source:NCBI gene;Acc:110082798]
ENSPVIG00000019941		3163.03	1022.64	0.243973	0.74783	110081516	DDB1 and CUL4 associated factor 8 [Source:NCBI gene;Acc:110081516]
ENSPVIG00000002758	EXOC5	2357.59	1022.37	0.40001	0.649729	110091123	exocyst complex component 5 [Source:NCBI gene;Acc:110091123]
ENSPVIG00000024967	LMAN2	1986.12	1022.19	-0.393427	0.788598	110077344	lectin, mannose binding 2 [Source:NCBI gene;Acc:110077344]
ENSPVIG00000011956	EFEMP2	1382.2	1020.82	-0.0885941	0.983343	110070045	EGF containing fibulin extracellular matrix protein 2 [Source:NCBI gene;Acc:110070045]
ENSPVIG00000000460	COX7A2L	511.622	1019.17	0.395313	0.813132	110084396	cytochrome c oxidase subunit 7A-related protein, mitochondrial [Source:NCBI gene;Acc:110084396]
ENSPVIG00000015115	UBTF	2196.32	1018.7	-0.0962429	0.964241	110082041	upstream binding transcription factor [Source:NCBI gene;Acc:110082041]
ENSPVIG00000025296	APP	3490.85	1017.44	-0.894725	0.520443	110076980	amyloid beta precursor protein [Source:NCBI gene;Acc:110076980]
ENSPVIG00000023808	RWDD1	1431.33	1017.29	0.343477	0.882467	110088501	RWD domain containing 1 [Source:NCBI gene;Acc:110088501]
ENSPVIG00000009922	WTAP	1444.4	1016.47	0.17076	0.843138	110087558	WT1 associated protein [Source:NCBI gene;Acc:110087558]
ENSPVIG00000005171	EIF3J	977.051	1015.65	0.612553	0.742307	110089274	eukaryotic translation initiation factor 3 subunit J [Source:NCBI gene;Acc:110089274]
ENSPVIG00000009985	UQCC2	690.171	1013.47	0.528774	0.633983	110080180	ubiquinol-cytochrome-c reductase complex assembly factor 2 [Source:NCBI gene;Acc:110080180]
ENSPVIG00000018662		2291.93	1013.23	0.0557136	0.98454	110074053	DEAD-box helicase 3 X-linked [Source:NCBI gene;Acc:110074053]
ENSPVIG00000002739	IDH1	1198.31	1012.95	0.168333	0.959626	110072420	isocitrate dehydrogenase (NADP(+)) 1 [Source:NCBI gene;Acc:110072420]
ENSPVIG00000020599		525.139	1011.83	0.158033	0.949061	110088976	RAB18, member RAS oncogene family [Source:NCBI gene;Acc:110088976]
ENSPVIG00000019770	IP6K2	1547.89	1010.37	0.712687	0.486052	110081405	inositol hexakisphosphate kinase 2 [Source:NCBI gene;Acc:110081405]
ENSPVIG00000016560		1717.61	1010.36	0.157876	0.921717	110081002	nuclear RNA export factor 1 [Source:NCBI gene;Acc:110081002]
ENSPVIG00000020501	ERCC1	1032.69	1009.48	0.199977	0.936358	110075720	ERCC excision repair 1, endonuclease non-catalytic subunit [Source:NCBI gene;Acc:110075720]
ENSPVIG00000010813	G3BP1	2591.09	1008.21	0.0122069	0.997478	110089758	G3BP stress granule assembly factor 1 [Source:NCBI gene;Acc:110089758]
ENSPVIG00000005813	KDELR2	1781.04	1007.95	-0.231025	0.792852	110082196	KDEL endoplasmic reticulum protein retention receptor 2 [Source:NCBI gene;Acc:110082196]
ENSPVIG00000016717	CFAP36	1348.21	1005.38	0.450826	0.758295	110087088	cilia and flagella associated protein 36 [Source:NCBI gene;Acc:110087088]
ENSPVIG00000023011	MED25	2566.76	1003.82	0.0953896	0.945374	110079150	mediator complex subunit 25 [Source:NCBI gene;Acc:110079150]
ENSPVIG00000002282		1086.61	1003.33	0.554888	0.606164	110087247	PDZ and LIM domain 1 [Source:NCBI gene;Acc:110087247]
ENSPVIG00000020838	TIMM50	1326.01	1003.03	0.12904	0.952506	110075676	translocase of inner mitochondrial membrane 50 [Source:NCBI gene;Acc:110075676]
ENSPVIG00000013704	RNF146	1080.12	1002.9	0.219738	0.881543	110077560	ring finger protein 146 [Source:NCBI gene;Acc:110077560]
ENSPVIG00000020980	OAS1	2262.38	1002.83	0.466714	0.889176	110082886	2'-5'-oligoadenylate synthase 3-like [Source:NCBI gene;Acc:110082886]
ENSPVIG00000010889	EIF3M	1983.7	1002.37	0.414168	0.701158	110080040	eukaryotic translation initiation factor 3 subunit M [Source:NCBI gene;Acc:110080040]
ENSPVIG00000011193	CRKL	1858.88	1001.55	0.0460368	0.989293	110081994	CRK like proto-oncogene, adaptor protein [Source:NCBI gene;Acc:110081994]
ENSPVIG00000015466		1881.87	1000.46	0.201571	0.910259	110078574	AKT1 substrate 1 [Source:NCBI gene;Acc:110078574]
ENSPVIG00000001456	PPP2CA	1333.1	1000.08	0.146572	0.914094	110079404	protein phosphatase 2 catalytic subunit alpha [Source:NCBI gene;Acc:110079404]

## Sheet: transcription factors
ZW versus ZZ
stage 6/7
sex unbiased genes (padj > 0.05)
highly expressed genes (nRPK > 1000)			nRPK = normalised read count per 1 kb gene length
transcription factors
Ensembl gene ID	Gene name	norm. count average	nRPK	log2FoldChange	padj	NCBI_geneID	gene_description
ENSPVIG00000018047		47149.4	25079.5	0.534303	0.69662	110072696	Y-box binding protein 1 [Source:NCBI gene;Acc:110072696]
ENSPVIG00000025329		5801.99	11865	0.437754	0.77085	110077346	basic transcription factor 3 [Source:NCBI gene;Acc:110077346]
ENSPVIG00000002831	SUB1	3022.97	7501.16	0.201502	0.930768	110086291	SUB1 regulator of transcription [Source:NCBI gene;Acc:110086291]
ENSPVIG00000013829	EMX2	6316.57	6880.79	1.07862	0.450037	110075344	empty spiracles homeobox 2 [Source:NCBI gene;Acc:110075344]
ENSPVIG00000008311	CNBP	2468.45	4479.94	0.172898	0.906454	110083804	CCHC-type zinc finger nucleic acid binding protein [Source:NCBI gene;Acc:110083804]
ENSPVIG00000007296	CTNNB1	11583	4129.41	0.103108	0.93828	110086621	catenin beta 1 [Source:NCBI gene;Acc:110086621]
ENSPVIG00000021972	BZW1	5106.85	3851.32	0.160679	0.916839	110089015	basic leucine zipper and W2 domains 1 [Source:NCBI gene;Acc:110089015]
ENSPVIG00000004477		4471.09	3834.55	0.732487	0.505893	110072989	nuclear receptor subfamily 2 group F member 2 [Source:NCBI gene;Acc:110072989]
ENSPVIG00000021399	TAF10	1466.65	3094.2	0.540045	0.731669	110078110	TATA-box binding protein associated factor 10 [Source:NCBI gene;Acc:110078110]
ENSPVIG00000018550	ATF4	3555.09	3002.61	0.386918	0.827736	110088080	activating transcription factor 4 [Source:NCBI gene;Acc:110088080]
ENSPVIG00000025667	NR2F1	2916.87	2400.72	0.680846	0.615995		nuclear receptor subfamily 2 group F member 1 [Source:HGNC Symbol;Acc:HGNC:7975]
ENSPVIG00000004016	STAT1	9493.68	2915.75	0.930979	0.416673	110083952	signal transducer and activator of transcription 1 [Source:NCBI gene;Acc:110083952]
ENSPVIG00000007190	LHX9	2647.44	2363.79	0.0205502	0.99981	110074486	LIM homeobox 9 [Source:NCBI gene;Acc:110074486]
ENSPVIG00000019328	TCF12	7573.22	2264.04	-0.233325	0.813445	110074523	transcription factor 12 [Source:NCBI gene;Acc:110074523]
ENSPVIG00000003047		5998.85	2216.05	0.117681	0.921243	110079535	far upstream element binding protein 1 [Source:NCBI gene;Acc:110079535]
ENSPVIG00000000833	ZNF706	913.191	2158.84	0.430226	0.743479	110073804	zinc finger protein 706 [Source:NCBI gene;Acc:110073804]
ENSPVIG00000006802	NCOA4	4106.53	2108.07	1.51887	0.0998307	110080721	nuclear receptor coactivator 4 [Source:NCBI gene;Acc:110080721]
ENSPVIG00000005839	TAF7	3790.83	2099.02	0.304504	0.788598	110084948	TATA-box binding protein associated factor 7 like [Source:NCBI gene;Acc:110084948]
ENSPVIG00000023094	TLE5	880.119	2066.01	-0.182888	0.963047	110079262	TLE family member 5, transcriptional modulator [Source:NCBI gene;Acc:110079262]
ENSPVIG00000009947	GTF2H5	442.453	2048.39	0.527945	0.802349	110087741	general transcription factor IIH subunit 5 [Source:NCBI gene;Acc:110087741]
ENSPVIG00000014613	NRBP2	2555.45	1980.97	1.15292	0.0945891		nuclear receptor binding protein 2 [Source:HGNC Symbol;Acc:HGNC:19339]
ENSPVIG00000008979	SSBP3	2269	1944.3	0.44461	0.604953	110082236	single stranded DNA binding protein 3 [Source:NCBI gene;Acc:110082236]
ENSPVIG00000007428	GATA4	2214.96	1836.62	0.433558	0.908573	110091210	transcription factor GATA-4-like [Source:NCBI gene;Acc:110091210]
ENSPVIG00000019165	USF1	1793.64	1753.31	0.195258	0.868354	110088124	upstream transcription factor 1 [Source:NCBI gene;Acc:110088124]
ENSPVIG00000009188	MAZ	2541.94	1685.63	0.203276	0.89543	110081798	MYC associated zinc finger protein [Source:NCBI gene;Acc:110081798]
ENSPVIG00000010892	WT1	4844.87	1644.56	0.0586381	0.98402	110080052	WT1 transcription factor [Source:NCBI gene;Acc:110080052]
ENSPVIG00000000955	NFE2L2	2931.33	1625.81	0.176352	0.931151	110085785	nuclear factor, erythroid 2 like 2 [Source:NCBI gene;Acc:110085785]
ENSPVIG00000009108	GTF2F1	2329.83	1459.8	0.161714	0.958815	110081755	general transcription factor IIF subunit 1 [Source:NCBI gene;Acc:110081755]
ENSPVIG00000014975	STAT2	3569.99	1404.4	0.256491	0.90127	110074594	signal transducer and activator of transcription 2 [Source:NCBI gene;Acc:110074594]
ENSPVIG00000018058	GATA6	2179.92	1350.63	-0.400573	0.776964	110074926	GATA binding protein 6 [Source:NCBI gene;Acc:110074926]
ENSPVIG00000002212	SOX4	1733.58	1304.42	0.723042	0.640701		SRY-box transcription factor 4 [Source:HGNC Symbol;Acc:HGNC:11200]
ENSPVIG00000014890	MAX	2010.58	1300.51	0.394244	0.740263	110085640	MYC associated factor X [Source:NCBI gene;Acc:110085640]
ENSPVIG00000018578	TCF7L1	2216.71	1285.05	0.248818	0.878397	110084320	transcription factor 7 like 1 [Source:NCBI gene;Acc:110084320]
ENSPVIG00000007953	NFYC	2540.79	1281.93	0.289148	0.793914	110089683	nuclear transcription factor Y subunit gamma [Source:NCBI gene;Acc:110089683]
ENSPVIG00000003750	ARX	1964.35	1281.38	0.73886	0.476147	110083213	aristaless related homeobox [Source:NCBI gene;Acc:110083213]
ENSPVIG00000023453	CRTC2	1405.7	1241.78	-0.225379	0.837745	110088491	CREB regulated transcription coactivator 2 [Source:NCBI gene;Acc:110088491]
ENSPVIG00000017684	SOX9	2242.89	1223.62	-1.09787	0.62533	110077802	SRY-box transcription factor 9 [Source:NCBI gene;Acc:110077802]
ENSPVIG00000018979	SLTM	3394.27	1159.24	0.0313466	0.98652	110074520	SAFB like transcription modulator [Source:NCBI gene;Acc:110074520]
ENSPVIG00000003729	USF2	1472.18	1141.22	0.483717	0.683513	110070228	upstream transcription factor 2, c-fos interacting [Source:NCBI gene;Acc:110070228]
ENSPVIG00000019704	TAF13	1189.22	1130.44	0.294773	0.891378	110074618	TATA-box binding protein associated factor 13 [Source:NCBI gene;Acc:110074618]
ENSPVIG00000017606		648.932	1115	0.210921	0.889144	110078932	YY1 transcription factor [Source:NCBI gene;Acc:110078932]
ENSPVIG00000015637	GTF2A2	1238.75	1076.24	0.524368	0.769297	110074507	general transcription factor IIA subunit 2 [Source:NCBI gene;Acc:110074507]
ENSPVIG00000005402		1901.86	1070.87	0.153409	0.938928	110087323	N-myc and STAT interactor [Source:NCBI gene;Acc:110087323]
ENSPVIG00000005386	OSR1	1384.86	1054.73	0.9398	0.420883	110074228	odd-skipped related transcription factor 1 [Source:NCBI gene;Acc:110074228]
ENSPVIG00000007239	GTF2E2	1377.16	1033.91	0.291157	0.816075	110087365	general transcription factor IIE subunit 2 [Source:NCBI gene;Acc:110087365]
ENSPVIG00000001636	TGIF1	829.099	1031.22	-0.857698	0.419578	110079442	TGFB induced factor homeobox 1 [Source:NCBI gene;Acc:110079442]
ENSPVIG00000015115	UBTF	2196.32	1018.7	-0.0962429	0.964241	110082041	upstream binding transcription factor [Source:NCBI gene;Acc:110082041]
ENSPVIG00000009922	WTAP	1444.4	1016.47	0.17076	0.843138	110087558	WT1 associated protein [Source:NCBI gene;Acc:110087558]
