# Supplementary material for: Gene expression of male pathway genes sox9 and amh during early sex differentiation in a reptile departs from the classical amniote model
Source: BMC Genomics. 2023 May 5;24:243. doi: 10.1186/s12864-023-09334-0 (PMC10163765; doi:10.1186/s12864-023-09334-0)
Supplement: Supplementary file 5 — Additional file 5 Table S4. Expression of genes involved in WNT signalling. [file 12864_2023_9334_MOESM5_ESM.xlsx]

## Sheet: WNT signalling
	nRPK: normalised read count per 1 kb transcript length
	Sex bias: ZW and ZZ: adjusted p-value < 0.05. ZW = higher expressed in females. ZZ = higher expressed in males. '-': adjusted p-value >= 0.05
	Genes in light grey font have a very low expression (nRPK <= 10) in all embryonic coditions.
				nRPK stage 6/7		nRPK stage 12		nRPK stage 16		nRPK adult		Sex bias
		Gene name	Ensembl gene ID	ZZ	ZW	ZZ	ZW	ZZ	ZW	ZZ	ZW	Stage 6/7	Stage 12	Stage 16	Adult
		RSPO1	ENSPVIG00000016212	146.236	204.134	141.073	249.974	165.941	178.736	8.6183	3.47035	-	-	-	-
		RSPO2	ENSPVIG00000007122	54.6129	56.0376	56.1748	109.582	134.026	213.485	20.35	7.14887	-	-	-	-
		RSPO3	ENSPVIG00000013709	8.10968	14.0824	19.1259	30.2881	18.5021	47.5205	3.57571	1.63898	-	-	-	-
		RSPO4	ENSPVIG00000016076	0	0	0	0.781642	0.203322	1.56037	0	0	-	-	-	-
	WNT ligands	WNT1	ENSPVIG00000016013	1.4448	0.564133	0.775537	2.84569	0.991936	2.69913	19.0252	0.600262	-	-	-	ZZ
		WNT2B	ENSPVIG00000002390	153.49	171.252	119.08	223.183	41.4202	392.383	1.46087	15.4616	-	-	ZW	-
		WNT3	ENSPVIG00000018770	1.56065	5.25107	2.56417	5.85464	9.63753	10.3929	47.2906	19.7576	-	-	-	-
		WNT3A	ENSPVIG00000009694	0.742361	0.248894	0	0.499523	0.333124	1.20181	1.5464	5.66966	-	-	-	-
		WNT4	ENSPVIG00000006413	167.945	172.619	164.256	404.15	129.685	216.247	17.5268	12.6959	-	ZW	-	-
		WNT5A	ENSPVIG00000004885	0.576762	9.58335	20.2914	1.87464	25.3851	6.04918	0	0	-	-	-	-
		WNT5B	ENSPVIG00000012063	55.8	42.1786	28.1018	40.302	31.1047	40.561	200.076	62.6158	-	-	-	ZZ
		WNT6	ENSPVIG00000021432	117.452	98.2991	415.743	95.2083	520.606	116.619	279.295	57.1193	-	ZZ	ZZ	ZZ
		WNT7A	ENSPVIG00000022429	11.8041	11.8526	6.26145	8.42122	8.5594	17.4539	0	13.6053	-	-	-	ZW
		WNT7B	ENSPVIG00000018173	1.8025	11.4298	1.36623	2.85556	1.9625	2.54638	1.52764	0.646901	-	-	-	-
		WNT8A	ENSPVIG00000008030	0.892394	0.592112	0.383923	1.47109	0.624134	3.15858	181.648	367.923	-	-	ZW	-
		WNT8B	ENSPVIG00000016818	3.24913	0.945837	8.22289	1.50614	8.93162	2.75468	1.50275	0	-	-	-	-
		WNT9A	ENSPVIG00000009693	80.3738	29.0311	33.9798	48.7612	49.3937	31.9457	6.23486	4.57038	-	-	-	-
		WNT9B	ENSPVIG00000018769	1.54414	1.78582	0.0766527	1.24024	0.844035	0.861066	72.824	0.547063	-	-	-	ZZ
		WNT10A	ENSPVIG00000021431	6.39301	8.21336	5.00067	25.9718	4.93528	61.9832	0.845268	6.3488	-	ZW	ZW	-
		WNT10B	ENSPVIG00000016014	1.89726	1.58213	0.776231	2.64227	1.03212	2.05775	1.19344	37.535	-	-	-	ZW
		WNT11	ENSPVIG00000013513	36.1048	20.7346	7.28968	30.4146	14.8371	16.4268	3.01184	1.43575	-	ZW	-	-
		WNT16	ENSPVIG00000005083	4.34824	4.4981	1.91116	2.57747	0.872543	5.41141	0	4.30349	-	-	-	-
	Frizzled receptors	FZD1	ENSPVIG00000004797	54.544	41.1045	69.1016	101.199	58.7806	98.12	27.2279	22.5669	-	-	-	-
		FZD2	ENSPVIG00000019009	1097.72	657.694	616.471	614.559	678.626	542.378	309.171	63.0934	-	-	-	ZZ
		FZD3	ENSPVIG00000021826	24.7892	19.7932	27.2166	20.3092	26.0589	33.3966	495.078	145.891	-	-	-	ZZ
		FZD4	ENSPVIG00000014804	31.7669	18.8005	19.8819	15.3914	21.5594	19.2154	3.62558	9.22481	-	-	-	-
		FZD6	ENSPVIG00000007036	35.4858	25.7303	40.0253	37.4344	28.9096	33.3878	22.0332	67.8417	-	-	-	-
		FZD7	ENSPVIG00000004135	102.263	68.3582	54.8999	77.7321	30.4884	54.9105	0.7259	15.8449	-	-	-	ZW
		FZD8	ENSPVIG00000022741	145.206	100.926	100.116	111.04	107.911	112.076	15.0944	99.7318	-	-	-	ZW
		FZD9	ENSPVIG00000007626	127.339	149.457	174.99	160.235	125.47	137.65	4.56334	10.0122	-	-	-	-
		FZD10	ENSPVIG00000003390	143.901	91.4223	251.115	142.833	198.747	108.875	6.48488	1.57011	-	-	-	-
	LDL receptor-related proteins	LRP5	ENSPVIG00000022204	16.1316	7.70701	20.426	11.2249	18.0485	9.04622	5.47745	27.8023	-	-	-	-
		LRP6	ENSPVIG00000018189	47.9636	35.2919	47.6177	29.5623	47.2268	31.2848	72.5112	84.7473	-	-	-	-
	Antagonists of WNT signalling	DKK1	ENSPVIG00000010303	19.135	66.6507	34.1454	90.9051	33.6064	82.5816	1.23409	2249.87	-	-	-	ZW
		DKK2	ENSPVIG00000016382	43.4499	30.7238	53.6951	23.5742	58.9552	19.2962	67.0477	2.13838	-	-	-	ZZ
		DKK3	ENSPVIG00000022553	1360.91	181.702	685.69	185.522	487.067	271.554	438.763	353.122	ZZ	ZZ	-	-
		SFRP1	ENSPVIG00000020167	429.993	270.068	289.655	478.97	263.818	387.139	21.4447	42.0361	-	-	-	-
		SFRP2	ENSPVIG00000019591	1044.52	313.03	774.145	170.493	961.367	126.774	24.3708	4.02302	-	ZZ	ZZ	ZZ
		SFRP5	ENSPVIG00000004141	475.94	333.861	35.9935	250.376	27.205	405.648	2.93904	16.2421	-	ZW	ZW	-
		WIF1	ENSPVIG00000000206	518.769	51.3746	638.578	129.564	717.777	321.796	67.0864	71.0631	ZZ	ZZ	-	-
		SOST	ENSPVIG00000020329	8.07125	7.21382	10.8812	7.89274	27.6811	4.88973	39.2134	4.37834	-	-	ZZ	ZZ
		SOSTDC1	ENSPVIG00000016493	93.6053	40.643	151.02	100.005	120.605	103.467	210.594	3.61827	-	-	-	ZZ
		CER1	ENSPVIG00000021316	0	1.62303	0.394501	1.269	0.987211	1.94375	0.951007	0	-	-	-	-
		IGFBP4	ENSPVIG00000014365	50.8249	71.4174	54.3772	120.586	77.0788	100.926	50.32	32.8854	-	-	-	-
		SHISA2	ENSPVIG00000021277	226.373	253.752	356.604	119.255	589.163	92.2747	15.1723	3.25051	-	ZZ	ZZ	-
		SHISA3	ENSPVIG00000013439	1.7588	2.81226	3.84354	3.7336	3.60903	11.9433	6.01461	3.40879	-	-	-	-
		SHISA4	ENSPVIG00000007427	80.2131	73.217	156.265	105.206	225.6	127.069	57.5668	48.1198	-	-	-	-
		SHISA5	ENSPVIG00000019678	255.831	201.982	254.241	215.55	315.568	358.003	256.031	1110.11	-	-	-	ZW
		SHISA7	ENSPVIG00000009449	0.285044	0.786145	0.442684	0.711793	0.203056	0.250232	0.555884	1.25139	-	-	-	-
		SHISA8	ENSPVIG00000024846	49.2017	3.84361	47.3287	6.68989	41.5196	5.47379	82.2428	1.03944	ZZ	ZZ	ZZ	ZZ
		SHISA9	ENSPVIG00000019364	1.85163	1.01358	6.20478	11.665	5.7448	9.4787	1.67793	0	-	-	-	-
		APCDD1	ENSPVIG00000003798	46.3542	26.7641	31.2363	75.3556	32.9275	125.09	23.4687	245.682	-	ZW	ZW	ZW
		APCDD1L	ENSPVIG00000002768	241.277	198.415	42.7513	73.3867	23.9124	51.1518	20.3906	7.06258	-	-	-	-
		TRABD2A	ENSPVIG00000003494	352.339	95.2392	221.011	64.6922	326.449	20.718	92.2774	391.849	ZZ	ZZ	ZZ	ZW
		FRZB	ENSPVIG00000019203	1297.27	229.222	1719.54	194.556	2041.63	254.893	243.562	24.5372	ZZ	ZZ	ZZ	ZZ
		WLS	ENSPVIG00000003835	1072.71	655.278	525.91	515.059	313.077	875.787	114.454	413.624	-	-	ZW	ZW
		NKD1	ENSPVIG00000006439	94.5389	195.081	143.313	354.9	137.327	363.386	30.547	5.85332	-	ZW	ZW	ZZ
		APC regulator of WNT	ENSPVIG00000010948	96.5405	98.1632	140.511	100.261	196.564	144.366	113.211	327.285	-	-	-	ZW
		MCC regulator of WNT	ENSPVIG00000010954	71.9035	63.1992	59.7435	69.2793	64.3929	73.4159	453.271	208.303	-	-	-	-
	Tcf/lef transcription factors	LEF1	ENSPVIG00000016368	692.497	1246.69	497.42	3101.64	313.248	3391.24	150.452	143.975	-	ZW	ZW	-
		TCF7	ENSPVIG00000001449	34.6214	10.3219	46.2939	10.5381	36.5662	11.2768	37.1626	313.534	-	ZZ	ZZ	ZW
		TCF7L2	ENSPVIG00000010106	207.553	237.974	221.47	193.88	201.843	219.04	51.2938	39.0323	-	-	-	-
	Target genes of WNT signalling	FST	ENSPVIG00000008878	48.2667	21.1442	25.341	25.4598	29.1926	39.3395	3.90412	0.778375	-	-	-	-
		FSTL1	ENSPVIG00000025222	3833.23	2538.62	2372.58	2573.58	2574.76	1808.82	232.882	341.631	-	-	-	-
		FSTL3	ENSPVIG00000014369	36.1845	49.6498	115.271	84.7718	100.785	84.4471	58.8442	14.9891	-	-	-	ZZ
		FSTL4	ENSPVIG00000001442	8.80258	6.07776	6.01343	5.97832	4.47268	11.079	24.6961	14.257	-	-	-	-
		FSTL5	ENSPVIG00000001198	67.9609	24.756	14.5895	15.7161	8.97593	26.5696	6.92419	0.508862	-	-	-	ZZ
		AXIN2	ENSPVIG00000009273	104.285	105.883	123.126	185.017	97.3579	149.801	21.14	257.791	-	-	-	ZW
