# Supplementary material for: Gene expression of male pathway genes sox9 and amh during early sex differentiation in a reptile departs from the classical amniote model
Source: BMC Genomics. 2023 May 5;24:243. doi: 10.1186/s12864-023-09334-0 (PMC10163765; doi:10.1186/s12864-023-09334-0)
Supplement: Supplementary file 6 — Additional file 6 Table S5. Dimorphic expressed genes throughout all three examined embryonic stages. [file 12864_2023_9334_MOESM6_ESM.xlsx]

## Sheet: ZW bias
Significantly higher expressed in ZW compared to ZZ in all three embryonic stages (adj. p-vlaue < 0.05)
nRPK = normalised read count per 1 kb transcript length
L2FC = Log2 fold change (ZW versus ZZ)
most relevant genes: largest L2FC of minimum 4 (ZW vs. ZZ) AND nRPK of minimum 1000									Sorted by:
Gene ID	Gene name	diff. expressed in adults	L2FC stage 6/7	L2FC stage 12	L2FC stage 16	Largest L2FC	Rank largest L2FC	Rank nRPK ZW	Average rank	Average nRPK (embyonic ZW)	Average nRPK (embyonic ZW)	Gene description
ENSPVIG00000024938	CYP19A1	no	4.29651	9.03303	8.12284	9.03303	1	1	1	2325.15	11.1651	aromatase
ENSPVIG00000009211	CYP11A1	no	3.20332	3.36795	2.9234	3.36795	5	2	3.5	1247.59	134.867	cholesterol side-chain cleavage enzyme, mitochondrial
ENSPVIG00000023893	ALX1	no	1.53726	2.22059	3.00475	3.00475	8	3	5.5	782.471	204.214	ALX homeobox 1
ENSPVIG00000007477		yes	2.43606	3.45654	3.27334	3.45654	4	10	7	199.307	23.9006	ras-related protein Rab-11A-like
ENSPVIG00000015284	RFTN1	no	2.03253	2.32649	2.06831	2.32649	12	5	8.5	423.553	95.6831	raftlin, lipid raft linker 1
ENSPVIG00000025587	FOXL2	yes	3.93306	7.89651	7.32104	7.89651	2	16	9	90.7351	1.68412	forkhead box L2
ENSPVIG00000006950	CDA	yes	1.85345	2.78746	2.51228	2.78746	10	8	9	292.992	51.3393	cytidine deaminase
ENSPVIG00000013189	GRID1	yes	1.35718	3.00975	2.33476	3.00975	7	12	9.5	163.985	37.1487	glutamate receptor ionotropic, delta-1-like
ENSPVIG00000004299	RAP1GDS1	no	1.17287	1.38641	0.733933	1.38641	15	4	9.5	588.985	274.31	Rap1 GTPase-GDP dissociation stimulator 1
ENSPVIG00000011531		no	2.36288	1.87053	4.26517	4.26517	3	17	10	70.2938	13.5204	5-hydroxytryptamine receptor 1A
ENSPVIG00000024375		yes	1.60835	2.61379	3.14725	3.14725	6	14	10	106.606	21.7853	LIM homeobox transcription factor 1-alpha-like
ENSPVIG00000015482		no	1.81917	1.75276	1.90611	1.90611	13	7	10	320.372	90.0819	protein kinase C and casein kinase substrate in neurons protein 2-like
ENSPVIG00000003360	KCNK12	yes	1.53296	1.92626	2.7941	2.7941	9	13	11	153.6	40.8229	potassium two pore domain channel subfamily K member 12
ENSPVIG00000020389	LDLRAD4	no	0.98624	1.14369	1.1997	1.1997	16	6	11	332.192	151.518	low density lipoprotein receptor class A domain containing 4
ENSPVIG00000024407	EYA2	yes	1.90185	1.5589	1.17903	1.90185	14	11	12.5	195.16	66.5836	EYA transcriptional coactivator and phosphatase 2
ENSPVIG00000023651	GDAP1L1	yes	2.74183	1.88607	1.91584	2.74183	11	15	13	97.6145	18.7241	ganglioside induced differentiation associated protein 1 like 1
ENSPVIG00000024157	ARHGAP42	yes	1.00301	1.00801	0.784309	1.00801	17	9	13	224.443	118.071	Rho GTPase activating protein 42

## Sheet: ZZ bias
Significantly higher expressed in ZZ compared to ZW in all three embryonic stages (adj. p-vlaue < 0.05)
nRPK = normalised read count per 1 kb transcript length
L2FC = Log2 fold change (ZW versus ZZ)
most relevant genes: smallest L2FC of maximum -4 (ZW vs. ZZ) AND nRPK of minimum 1000									Sorted by:
Gene ID	Gene name	Diff. expressed in adults	L2FC stage 6/7	L2FC stage 12	L2FC stage 16	Smallest L2FC	Rank smallest L2FC	Rank nRPK ZZ	Average Rank	Average nRPK (embyonic ZW)	Average nRPK (embyonic ZW)	Gene description
ENSPVIG00000019420		yes	-4.0349	-5.63872	-4.957	-5.63872	6	4	5	153.733	4356.21	COL9A1
ENSPVIG00000020222	NKX3-1	yes	-4.70863	-7.17977	-8.86091	-8.86091	2	10	6	21.193	1341.44	NK3 homeobox 1
ENSPVIG00000010466	FMOD	yes	-2.92893	-5.24855	-5.94011	-5.94011	5	9	7	53.1433	1460.67	fibromodulin
ENSPVIG00000005953		yes	-2.44797	-4.69247	-4.10445	-4.69247	15	1	8	1435.7	20321	anti-Mullerian hormone
ENSPVIG00000008173		yes	-2.93653	-4.56966	-3.47412	-4.56966	16	2	9	1097.07	14013.1	SPINK2 (NCBI cross reference)
ENSPVIG00000015705	HSD17B3	yes	-5.55054	-8.1183	-10.4651	-10.4651	1	20	10.5	1.49786	967.437	hydroxysteroid 17-beta dehydrogenase 3
ENSPVIG00000024316		no	-5.4644	-6.05947	-6.27822	-6.27822	4	17	10.5	17.8177	1009.6	gametocyte-specific factor 1-like
ENSPVIG00000009902	PSTPIP2	yes	-2.79405	-3.75804	-4.34828	-4.34828	22	5	13.5	218.826	2853.24	proline-serine-threonine phosphatase interacting protein 2
ENSPVIG00000017475	ITM2C	yes	-4.95824	-3.7154	-5.14129	-5.14129	10	19	14.5	36.6257	982.245	integral membrane protein 2C
ENSPVIG00000015444		yes	-4.32324	-3.72278	-3.39877	-4.32324	24	6	15	153.803	2103.9	trans-1,2-dihydrobenzene-1,2-diol dehydrogenase-like
ENSPVIG00000002728	RHCG	yes	-5.88228	-5.95444	-6.69991	-6.69991	3	28	15.5	6.11402	467.195	Rh family C glycoprotein
ENSPVIG00000012245	TENT5A	yes	-1.88346	-4.40825	-3.87546	-4.40825	20	14	17	115.533	1149.38	terminal nucleotidyltransferase 5A
ENSPVIG00000010412	DMRT1	yes	-4.23255	-2.70823	-2.1165	-4.23255	25	11	18	197.061	1320.41	doublesex and mab-3 related transcription factor 1
ENSPVIG00000014446		yes	-4.1488	-4.97319	-4.3645	-4.97319	11	26	18.5	22.0004	514.771	galactosylgalactosylxylosylprotein 3-beta-glucuronosyltransferase 1-like
ENSPVIG00000024542		no	-3.15709	-4.11996	-4.73352	-4.73352	14	27	20.5	27.3185	474.562	glycerol-3-phosphate dehydrogenase 1-like protein
ENSPVIG00000015993	PLP1	yes	-2.00423	-2.91135	-4.52672	-4.52672	18	23	20.5	79.6241	570.031	proteolipid protein 1
ENSPVIG00000010975	CDO1	yes	-2.49765	-3.39015	-3.73712	-3.73712	39	7	23	234.462	2088.82	cysteine dioxygenase type 1
ENSPVIG00000010873		yes	-2.27546	-3.87374	-4.21698	-4.21698	26	22	24	63.0275	707.175
ENSPVIG00000017818	MET	yes	-5.19704	-4.80037	-4.98694	-5.19704	9	43	26	7.6283	238.127	MET proto-oncogene, receptor tyrosine kinase
ENSPVIG00000016966	LGALS12	yes	-2.29137	-3.77325	-2.7707	-3.77325	37	15	26	129.514	1108.33	galectin 12
ENSPVIG00000012588	CNMD	no	-3.03725	-3.4299	-3.7305	-3.7305	40	12	26	125.312	1269.49	chondromodulin
ENSPVIG00000019713		yes	-3.46945	-4.86511	-3.80963	-4.86511	12	46	29	13.7154	216.673	group 10 secretory phospholipase A2-like
ENSPVIG00000019203	FRZB	yes	-2.49959	-3.14313	-2.99989	-3.14313	50	8	29	226.224	1686.15	frizzled related protein
ENSPVIG00000022544	C8B	no	-4.1348	-3.83105	-3.81443	-4.1348	28	32	30	27.5991	440.575	complement C8 beta chain
ENSPVIG00000000340		no	-4.96826	-4.90719	-5.36041	-5.36041	7	54	30.5	5.34584	177.092
ENSPVIG00000009426		yes	-2.89114	-3.78464	-4.44164	-4.44164	19	42	30.5	17.3793	289.907	sulfotransferase family 2B member 1
ENSPVIG00000007252	PLCB1	yes	-2.71423	-4.16338	-3.54271	-4.16338	27	36	31.5	29.8705	339.254	phospholipase C beta 1
ENSPVIG00000021290	F3	no	-3.14341	-3.98735	-1.66824	-3.98735	32	31	31.5	50.2875	442.826	coagulation factor III, tissue factor
ENSPVIG00000000740	PLS1	no	-3.89138	-4.54483	-3.10388	-4.54483	17	50	33.5	14.462	208.05	plastin 1
ENSPVIG00000004184	RFTN2	yes	-2.21755	-2.74865	-3.12967	-3.12967	52	16	34	147.727	1023.84	raftlin family member 2
ENSPVIG00000012375	TIAM2	no	-2.5699	-3.96081	-4.00707	-4.00707	29	41	35	24.8126	292.943	TIAM Rac1 associated GEF 2
ENSPVIG00000003494	TRABD2A	yes	-1.88456	-1.7733	-3.98961	-3.98961	31	40	35.5	60.2165	299.933	TraB domain containing 2A
ENSPVIG00000010423		yes	-1.51842	-2.00756	-2.0541	-2.0541	69	3	36	1313.7	4816.51	tight junction protein 2
ENSPVIG00000013620	GPC1	yes	-2.76664	-1.97859	-2.48366	-2.76664	59	18	38.5	192.546	1004.62	glypican 1
ENSPVIG00000019988	LRRC31	yes	-3.54437	-5.2252	-4.15679	-5.2252	8	71	39.5	3.36309	68.9448	leucine rich repeat containing 31
ENSPVIG00000020458	VEPH1	yes	-3.11436	-4.83131	-3.58599	-4.83131	13	66	39.5	6.29773	100.885	ventricular zone expressed PH domain containing 1
ENSPVIG00000006710	STK17B	no	-1.99375	-1.89621	-2.29147	-2.29147	67	13	40	284.113	1184.06	serine/threonine kinase 17b
ENSPVIG00000024702		yes	-2.41929	-3.21184	-3.88307	-3.88307	35	47	41	20.8572	215.033	spermatogenesis associated 13
ENSPVIG00000000575	CNTN1	yes	-4.40239	-3.8087	-3.62844	-4.40239	21	62	41.5	8.70269	122.428	contactin 1
ENSPVIG00000004183		yes	-3.69008	-2.75718	-3.63732	-3.69008	41	45	43	21.2133	216.855	neuronal cell adhesion molecule
ENSPVIG00000016476	MICAL2	no	-2.71825	-3.16996	-2.86102	-3.16996	49	38	43.5	42.7646	323.24	microtubule associated monooxygenase, calponin and LIM domain containing 2
ENSPVIG00000000545	SHANK3	yes	-2.29582	-2.08814	-2.18643	-2.29582	66	25	45.5	118.737	535.398	SH3 and multiple ankyrin repeat domains 3
ENSPVIG00000014495	LMF1	yes	-1.69449	-2.02319	-2.91768	-2.91768	57	35	46	78.8438	383.011	lipase maturation factor 1
ENSPVIG00000004321	ALDH1A3	no	-3.06011	-3.75971	-2.65904	-3.75971	38	55	46.5	16.3072	154.764	aldehyde dehydrogenase 1 family member A3
ENSPVIG00000007979		yes	-2.17283	-2.51765	-2.57755	-2.57755	63	30	46.5	80.2858	450.264	complement factor H-like
ENSPVIG00000002724	FRMD3	yes	-2.8463	-3.7004	-3.9854	-3.9854	33	63	48	8.03542	108.548	FERM domain containing 3
ENSPVIG00000021943	GCNT7	no	-3.47354	-3.90379	-4.33939	-4.33939	23	74	48.5	3.43317	53.3169	glucosaminyl (N-acetyl) transferase family member 7
ENSPVIG00000005713	HK1	yes	-1.15582	-1.54376	-1.57619	-1.57619	76	21	48.5	278.426	746.737	hexokinase-1
ENSPVIG00000003071	AGPAT5	no	-1.60228	-1.55467	-1.6024	-1.6024	74	24	49	184.879	555.904	1-acylglycerol-3-phosphate O-acyltransferase 5
ENSPVIG00000009470	EMP3	yes	-1.55224	-1.99437	-1.67017	-1.99437	71	29	50	134.489	456.329	epithelial membrane protein 3
ENSPVIG00000011751		yes	-1.98947	-2.80597	-3.8364	-3.8364	36	65	50.5	11.6467	102.702	eva-1 homolog C
ENSPVIG00000018232	MAP3K21	no	-2.05726	-2.49805	-2.46955	-2.49805	64	37	50.5	66.1649	331.972	mitogen-activated protein kinase kinase kinase 21
ENSPVIG00000019123	LPAR3	no	-3.33195	-3.43093	-3.89677	-3.89677	34	68	51	6.63511	78.9882	lysophosphatidic acid receptor 3
ENSPVIG00000010197		yes	-3.99516	-2.71159	-3.73198	-3.99516	30	73	51.5	5.11496	56.8948
ENSPVIG00000009119		yes	-2.33468	-3.13419	-2.22603	-3.13419	51	53	52	33.8054	188.086	MISP family member 3
ENSPVIG00000007201	TBC1D2	no	-3.35087	-2.63332	-2.2249	-3.35087	46	60	53	21.0578	127.355	TBC1 domain family member 2
ENSPVIG00000015734	GAS2L3	yes	-1.35944	-2.80454	-2.14299	-2.80454	58	48	53	45.0718	212.061	growth arrest specific 2 like 3
ENSPVIG00000013629	PIK3R6	no	-2.59517	-3.42251	-3.63151	-3.63151	43	64	53.5	10.3673	103.408	phosphoinositide-3-kinase regulatory subunit 6
ENSPVIG00000012834	ESR1	yes	-2.56866	-3.34301	-2.81234	-3.34301	47	61	54	16.1675	124.967	estrogen receptor 1
ENSPVIG00000012003	FRMD6	yes	-1.33247	-1.57737	-1.06329	-1.57737	75	33	54	155.369	389.832	FERM domain containing 6
ENSPVIG00000015509	SLC16A12	no	-3.09256	-2.55328	-2.86799	-3.09256	54	56	55	22.2432	151.399	solute carrier family 16 member 12
ENSPVIG00000015704		no	-2.27803	-3.06253	-3.60215	-3.60215	44	67	55.5	10.1784	84.0903	solute carrier family 35 member D2
ENSPVIG00000023242	SH3KBP1	yes	-0.781272	-1.12445	-1.41518	-1.41518	77	34	55.5	175.847	384.659	SH3 domain containing kinase binding protein 1
ENSPVIG00000021287	SLC44A3	yes	-2.38329	-2.67824	-1.95059	-2.67824	61	51	56	39.7103	193.846	solute carrier family 44 member 3
ENSPVIG00000014672	OPLAH	yes	-1.61924	-1.36878	-1.33203	-1.61924	73	39	56	109.459	300.529	5-oxoprolinase, ATP-hydrolysing
ENSPVIG00000002361		no	-2.20174	-2.61153	-1.6889	-2.61153	62	52	57	40.7599	190.249	protein phosphatase, Mg2+/Mn2+ dependent 1J
ENSPVIG00000023630	PDLIM3	yes	-2.04779	-1.91634	-1.3535	-2.04779	70	44	57	69.5902	223.247	PDZ and LIM domain 3
ENSPVIG00000017356		yes	-3.04679	-1.87471	-1.9002	-3.04679	56	59	57.5	28.7808	131.511	inactive phospholipase C-like protein 2
ENSPVIG00000024846		yes	-3.64839	-2.81324	-2.92536	-3.64839	42	76	59	5.33576	46.0166	shisa family member 8
ENSPVIG00000006763		no	-3.53656	-2.89009	-2.08961	-3.53656	45	77	61	6.36101	43.4373
ENSPVIG00000021658		yes	-2.56324	-2.37248	-3.2101	-3.2101	48	78	63	3.94824	24.2554
ENSPVIG00000014397	DCLK1	yes	-1.56068	-2.10272	-1.32464	-2.10272	68	58	63	43.6965	136.396	doublecortin like kinase 1
ENSPVIG00000013508	CNTN2	no	-2.86004	-3.07569	-1.80762	-3.07569	55	72	63.5	10.4803	60.7651	contactin 2
ENSPVIG00000016692	SH3BP4	yes	-0.892877	-1.15752	-0.799913	-1.15752	78	49	63.5	107.22	208.327	SH3 domain binding protein 4
ENSPVIG00000009713	SLC16A7	yes	-2.28866	-2.15975	-3.10788	-3.10788	53	75	64	8.18945	49.3404	solute carrier family 16 member 7
ENSPVIG00000002360		no	-2.72358	-2.74515	-1.81336	-2.74515	60	69	64.5	13.1062	74.4534
ENSPVIG00000017587		yes	-1.2025	-1.41198	-1.72814	-1.72814	72	57	64.5	53.163	146.216	transmembrane protein 198-like
ENSPVIG00000004027	INSYN2A	yes	-1.98985	-2.38689	-2.15659	-2.38689	65	70	67.5	15.4367	70.4049	inhibitory synaptic factor 2A
