# Supplementary material for: Gene expression of male pathway genes sox9 and amh during early sex differentiation in a reptile departs from the classical amniote model
Source: BMC Genomics. 2023 May 5;24:243. doi: 10.1186/s12864-023-09334-0 (PMC10163765; doi:10.1186/s12864-023-09334-0)
Supplement: Supplementary file 7 — Additional file 7 Table S6. Expression of genes involved in chromatin remodelling. [file 12864_2023_9334_MOESM7_ESM.xlsx]

## Sheet: sheet 1
PANTHER protein class PC00077: chromatin/chromatin-binding, or -regulatory protein
nRPK = normalised read count per 1 kb transcript length
L2FC = Log2 fold change (ZW versus ZZ)
adj. p-value < 0.05
Ensembl gene ID P. vitticeps	gene name	stage 6/7 nRPK average ZW	stage 6/7 nRPK average ZZ	stage 6/7 L2FC	stage 6/7 adj.p-value	stage 12 nRPK average ZW	stage 12 nRPK average ZZ	stage 12 L2FC	stage 12 adj.p-value	stage 16 nRPK average ZW	stage 16 nRPK average ZZ	stage 16 L2FC	stage 16 adj.p-value	adult nRPK average ZW	adult nRPK average ZZ	adult L2FC	adult adj.p-value	PANTHER	PANTHER	PANTHER species
ENSPVIG00000019984	SAMD7	0.417951	13.4672	-4.90053	2.76466e-06	3.9086	18.7016	-2.24905	0.00156838	7.9554	8.86405	-0.164136	0.949739	0	20.2275	-8.17414	1.55658e-05	HUMAN|HGNC=25394|UniProtKB=Q7Z3H4	STERILE ALPHA MOTIF DOMAIN-CONTAINING PROTEIN 7 (PTHR12247:SF89)	Homo sapiens
ENSPVIG00000013618	L3MBTL3	172.545	79.3208	1.12221	0.236308	147.621	70.5527	1.06628	0.0332776	187.996	137.279	0.459901	0.624212	12.2618	247.176	-4.34129	2.01833e-10	HUMAN|HGNC=23035|UniProtKB=Q96JM7	LETHAL(3)MALIGNANT BRAIN TUMOR-LIKE PROTEIN 3 (PTHR12247:SF72)	Homo sapiens
ENSPVIG00000000600	ING2	191.415	143.501	0.411406	0.353858	154.393	180.727	-0.225823	0.459868	178.337	169.552	0.0696835	0.90869	285.655	357.451	-0.336817	0.283882	HUMAN|HGNC=6063|UniProtKB=Q9H160	INHIBITOR OF GROWTH PROTEIN 2 (PTHR10333:SF37)	Homo sapiens
ENSPVIG00000023960	HMGN1	2523.54	1907.48	0.403571	0.441959	2093.19	2167.44	-0.0502912	0.944726	1905.18	1681.12	0.180843	0.67827	295.314	511.055	-0.791264	0.0141517	HUMAN|HGNC=4984|UniProtKB=P05114	NON-HISTONE CHROMOSOMAL PROTEIN HMG-14 (PTHR23087:SF12)	Homo sapiens
ENSPVIG00000004196	TSPYL1	502.637	354.295	0.504353	0.45582	453.405	331.899	0.451295	0.162516	413.693	391.373	0.0798341	0.925273	127.954	756.797	-2.55841	8.6711e-12	HUMAN|HGNC=12382|UniProtKB=Q9H0U9	TESTIS-SPECIFIC Y-ENCODED-LIKE PROTEIN 1 (PTHR11875:SF64)	Homo sapiens
ENSPVIG00000017099	SIN3B	600.402	479.677	0.323603	0.45582	501.222	509.347	-0.0230041	0.973973	496.756	500.54	-0.00940118	0.990945	447.063	537.95	-0.265848	0.348674	HUMAN|HGNC=19354|UniProtKB=O75182	PAIRED AMPHIPATHIC HELIX PROTEIN SIN3B (PTHR12346:SF1)	Homo sapiens
ENSPVIG00000008471	EMC10	587.791	1015.46	-0.789718	0.58429	498.289	746.09	-0.582227	0.422154	662.553	898.122	-0.434348	0.657629	605.114	370.769	0.707525	0.37888	HUMAN|HGNC=27609|UniProtKB=Q5UCC4	ER MEMBRANE PROTEIN COMPLEX SUBUNIT 10 (PTHR21397:SF4)	Homo sapiens
ENSPVIG00000025083	NCAPD3	112.61	160.714	-0.512649	0.589862	121.352	117.016	0.0527074	0.966416	111.449	118.038	-0.0895488	0.929953	210.768	404.587	-0.940147	0.0466377	HUMAN|HGNC=28952|UniProtKB=P42695	CONDENSIN-2 COMPLEX SUBUNIT D3 (PTHR14222:SF1)	Homo sapiens
ENSPVIG00000008096	SAP30L	216.936	158.314	0.452095	0.642721	193.948	224.488	-0.211001	0.747923	201.773	271.976	-0.424876	0.371698	204.817	429.578	-1.06415	0.0176795	HUMAN|HGNC=25663|UniProtKB=Q9HAJ7	HISTONE DEACETYLASE COMPLEX SUBUNIT SAP30L (PTHR13286:SF5)	Homo sapiens
ENSPVIG00000013514	TRIM24	572.234	418.89	0.44959	0.658345	894.916	479.288	0.900995	0.00163318	1167.76	560.522	1.06158	0.000577587	731.42	2913.49	-1.99405	3.54869e-06	HUMAN|HGNC=11812|UniProtKB=O15164	TRANSCRIPTION INTERMEDIARY FACTOR 1-ALPHA (PTHR45915:SF4)	Homo sapiens
ENSPVIG00000020100	ANP32E	932.274	543.02	0.779677	0.67458	602.219	395.893	0.60478	0.494926	941.771	999.05	-0.0821288	0.967643	540.091	189.507	1.51212	0.0720063	HUMAN|HGNC=16673|UniProtKB=Q9BTT0	ACIDIC LEUCINE-RICH NUCLEAR PHOSPHOPROTEIN 32 FAMILY MEMBER E (PTHR11375:SF5)	Homo sapiens
ENSPVIG00000012401	ING4	625.109	470.961	0.40833	0.713109	524.873	476.822	0.138665	0.872092	452.645	480.38	-0.0855593	0.930948	469.494	375.417	0.323592	0.550775	HUMAN|HGNC=19423|UniProtKB=Q9UNL4	INHIBITOR OF GROWTH PROTEIN 4 (PTHR10333:SF42)	Homo sapiens
ENSPVIG00000011969	NCAPD2	150.773	204.032	-0.435953	0.71399	154.737	151.065	0.0348732	0.981579	135.847	142.198	-0.0698549	0.950894	380.908	215.388	0.824339	0.105232	HUMAN|HGNC=24305|UniProtKB=Q15021	CONDENSIN COMPLEX SUBUNIT 1 (PTHR14222:SF2)	Homo sapiens
ENSPVIG00000006438	BRD7	1283.24	902.181	0.508183	0.731798	1060.58	1004.69	0.0781304	0.957479	1045.6	1509.27	-0.528328	0.416151	258.311	726.294	-1.49219	0.0110929	HUMAN|HGNC=14310|UniProtKB=Q9NPI1	BROMODOMAIN-CONTAINING PROTEIN 7 (PTHR22881:SF12)	Homo sapiens
ENSPVIG00000010137	CBX8	91.2286	109.373	-0.259504	0.734831	100.008	145.112	-0.541207	0.00703659	101.722	141.467	-0.474625	0.0540784	158.329	62.1586	1.35314	9.18553e-06	HUMAN|HGNC=15962|UniProtKB=Q9HC52	CHROMOBOX PROTEIN HOMOLOG 8 (PTHR46389:SF1)	Homo sapiens
ENSPVIG00000001655	L3MBTL2	117.844	142.981	-0.278422	0.778304	152.675	147.319	0.0534723	0.953001	133.376	175.333	-0.398812	0.273304	593.271	64.7943	3.19769	1.53172e-19	HUMAN|HGNC=18594|UniProtKB=Q969R5	LETHAL(3)MALIGNANT BRAIN TUMOR-LIKE PROTEIN 2 (PTHR12247:SF64)	Homo sapiens
ENSPVIG00000020123	RBL2	229.716	201.179	0.190879	0.779437	190.864	202.54	-0.0858114	0.85132	188.363	222.841	-0.242507	0.37488	204.504	157.571	0.373366	0.179545	HUMAN|HGNC=9894|UniProtKB=Q08999	RETINOBLASTOMA-LIKE PROTEIN 2 (PTHR13742:SF8)	Homo sapiens
ENSPVIG00000016633	SMARCD2	171.604	127.992	0.421592	0.787583	312.805	234.698	0.415723	0.514364	395.563	417.478	-0.0780865	0.952703	80.5518	556.751	-2.78866	3.17733e-07	HUMAN|HGNC=11107|UniProtKB=Q92925	SWI/SNF-RELATED MATRIX-ASSOCIATED ACTIN-DEPENDENT REGULATOR OF CHROMATIN SUBFAMILY D MEMBER 2 (PTHR13844:SF2)	Homo sapiens
ENSPVIG00000020196	CCAR2	804.9	695.534	0.21066	0.788598	853.099	771.658	0.144823	0.723153	747.921	819.586	-0.130159	0.775692	342.841	899.309	-1.39014	3.98743e-07	HUMAN|HGNC=23360|UniProtKB=Q8N163	CELL CYCLE AND APOPTOSIS REGULATOR PROTEIN 2 (PTHR14304:SF12)	Homo sapiens
ENSPVIG00000018933	SFMBT1	10.6333	15.7841	-0.563595	0.797552	14.7895	19.3068	-0.378516	0.740292	22.3991	22.815	-0.0289431	0.990945	135.294	385.058	-1.51061	0.0520964	HUMAN|HGNC=20255|UniProtKB=Q9UHJ3	SCM-LIKE WITH FOUR MBT DOMAINS PROTEIN 1 (PTHR12247:SF77)	Homo sapiens
ENSPVIG00000025423	MDM2	358.883	297.642	0.269233	0.813445	271.293	312.216	-0.203231	0.712151	281.082	369.167	-0.383238	0.355176	579.243	409.221	0.501018	0.241999	HUMAN|HGNC=6973|UniProtKB=Q00987	E3 UBIQUITIN-PROTEIN LIGASE MDM2 (PTHR13844:SF15)	Homo sapiens
ENSPVIG00000016483	SMARCE1	3145.57	2740.38	0.198897	0.838795	2629.17	2135.53	0.299974	0.298451	2038.76	2132.25	-0.0647709	0.924015	553.381	2403.64	-2.11963	5.41342e-13	HUMAN|HGNC=11109|UniProtKB=Q969G3	SWI/SNF-RELATED MATRIX-ASSOCIATED ACTIN-DEPENDENT REGULATOR OF CHROMATIN SUBFAMILY E MEMBER 1 (PTHR46232:SF2)	Homo sapiens
ENSPVIG00000004266	ASF1A	247.665	188.424	0.394818	0.841323	179.241	229.168	-0.354454	0.667055	248.472	280.162	-0.167824	0.892768	1057.06	140.42	2.90601	1.20308e-06	HUMAN|HGNC=20995|UniProtKB=Q9Y294	HISTONE CHAPERONE ASF1A (PTHR12040:SF8)	Homo sapiens
ENSPVIG00000021528	SMARCD3	54.9602	74.0338	-0.427288	0.842752	70.6515	63.5447	0.147677	0.920685	74.1637	91.9997	-0.3069	0.775861	14.2486	746.246	-5.70909	2.72467e-18	HUMAN|HGNC=11108|UniProtKB=Q6STE5	SWI/SNF-RELATED MATRIX-ASSOCIATED ACTIN-DEPENDENT REGULATOR OF CHROMATIN SUBFAMILY D MEMBER 3 (PTHR13844:SF5)	Homo sapiens
ENSPVIG00000010367	TSGA10	9.00674	6.04277	0.559045	0.84472	11.2883	18.6857	-0.720366	0.418634	18.773	24.9535	-0.406306	0.760803	4.02988	1261.53	-8.26575	1.72242e-22	HUMAN|HGNC=14927|UniProtKB=Q9BZW7	TESTIS-SPECIFIC GENE 10 PROTEIN (PTHR23159:SF14)	Homo sapiens
ENSPVIG00000023389	MPND	222.756	272.381	-0.291949	0.845435	245.037	235.722	0.0552823	0.965916	196.405	223.28	-0.18692	0.823279	135.136	42.0805	1.65974	0.00133533	HUMAN|HGNC=25934|UniProtKB=Q8N594	MPN DOMAIN-CONTAINING PROTEIN (PTHR12802:SF46)	Homo sapiens
ENSPVIG00000013637	CROCC2	3.20562	4.65704	-0.529788	0.847954	7.80653	5.34085	0.554786	0.602256	11.2663	8.79297	0.351485	0.805151	5.26512	12.2731	-1.18642	0.210341	HUMAN|HGNC=51677|UniProtKB=H7BZ55	CILIARY ROOTLET COILED-COIL PROTEIN 2-RELATED (PTHR23159:SF16)	Homo sapiens
ENSPVIG00000023409	URI1	1697.48	1441.72	0.235631	0.850194	1541.44	1603.13	-0.0567079	0.953349	1623.51	1793.77	-0.142032	0.840525	808.648	724.224	0.159581	0.755191	HUMAN|HGNC=13236|UniProtKB=O94763	UNCONVENTIONAL PREFOLDIN RPB5 INTERACTOR 1 (PTHR15111:SF0)	Homo sapiens
ENSPVIG00000014795	EED	558.469	476.187	0.229491	0.853804	455.776	465.676	-0.0309416	0.979469	478.506	555.976	-0.213618	0.705407	758.023	270.565	1.48378	0.000104464	HUMAN|HGNC=3188|UniProtKB=O75530	POLYCOMB PROTEIN EED (PTHR10253:SF5)	Homo sapiens
ENSPVIG00000001363	RBL1	47.2551	71.9042	-0.604618	0.85565	63.5369	104.163	-0.714211	0.549176	76.325	67.0874	0.182586	0.93681	37.4039	168.296	-2.175	0.0396802	HUMAN|HGNC=9893|UniProtKB=P28749	RETINOBLASTOMA-LIKE PROTEIN 1 (PTHR13742:SF20)	Homo sapiens
ENSPVIG00000004418	MYBBP1A	350.509	425.542	-0.279773	0.856626	343.341	414.505	-0.271723	0.667937	301.487	431.633	-0.516127	0.281673	318.288	59.4642	2.42271	1.79746e-07	HUMAN|HGNC=7546|UniProtKB=Q9BQG0	MYB-BINDING PROTEIN 1A (PTHR13213:SF2)	Homo sapiens
ENSPVIG00000022668	DMAP1	189.513	238.532	-0.330158	0.858018	171.796	211.896	-0.302352	0.701558	159.107	148.005	0.0904454	0.944241	306.062	126.662	1.28135	0.0288024	HUMAN|HGNC=18291|UniProtKB=Q9NPF5	DNA METHYLTRANSFERASE 1-ASSOCIATED PROTEIN 1 (PTHR12855:SF10)	Homo sapiens
ENSPVIG00000002565	WDHD1	345.738	420.429	-0.281988	0.863403	401.337	279.03	0.52461	0.22582	381.911	356.261	0.0995979	0.926659	112.829	464.907	-2.04194	2.14462e-05	HUMAN|HGNC=23170|UniProtKB=O75717	WD REPEAT AND HMG-BOX DNA-BINDING PROTEIN 1 (PTHR19932:SF10)	Homo sapiens
ENSPVIG00000003891	SUPT16H	912.743	1107.9	-0.279399	0.868354	938.393	839.854	0.160111	0.864748	758.465	757.264	0.000786612	1	522.292	731.589	-0.485246	0.399086	HUMAN|HGNC=11465|UniProtKB=Q9Y5B9	FACT COMPLEX SUBUNIT SPT16 (PTHR13980:SF17)	Homo sapiens
ENSPVIG00000005977	ASF1B	290.606	354.779	-0.287998	0.871261	298.934	350.314	-0.228288	0.784382	292.922	355.566	-0.28318	0.716574	775.831	1436.38	-0.888571	0.109049	HUMAN|HGNC=20996|UniProtKB=Q9NVP2	HISTONE CHAPERONE ASF1B (PTHR12040:SF22)	Homo sapiens
ENSPVIG00000005675	ZNHIT1	593.343	467.483	0.343234	0.878397	528.668	412.93	0.356347	0.688893	414.68	418.321	-0.0109091	0.996587	150.64	423.838	-1.49215	0.0258772	HUMAN|HGNC=21688|UniProtKB=O43257	ZINC FINGER HIT DOMAIN-CONTAINING PROTEIN 1 (PTHR13093:SF0)	Homo sapiens
ENSPVIG00000022756	EPC1	219.712	199.96	0.136678	0.878397	194.665	218.023	-0.16166	0.618272	209.229	213.072	-0.0305958	0.961164	500.202	347.544	0.525966	0.0487026	HUMAN|HGNC=19876|UniProtKB=Q9H2F5	ENHANCER OF POLYCOMB HOMOLOG 1 (PTHR14898:SF6)	Homo sapiens
ENSPVIG00000023944	SPTY2D1	390.172	300.14	0.378393	0.882843	336.387	388.756	-0.208674	0.88671	600.414	665.262	-0.144888	0.929099	900.111	572.149	0.653623	0.445731	HUMAN|HGNC=26818|UniProtKB=Q68D10	PROTEIN SPT2 HOMOLOG (PTHR22691:SF8)	Homo sapiens
ENSPVIG00000001151	SAP30	439.487	362.809	0.277699	0.883047	367.255	472.609	-0.362874	0.579894	373.55	525.038	-0.487827	0.426133	494.65	756.266	-0.608756	0.317927	HUMAN|HGNC=10532|UniProtKB=O75446	HISTONE DEACETYLASE COMPLEX SUBUNIT SAP30 (PTHR13286:SF7)	Homo sapiens
ENSPVIG00000021743	BAZ2B	170.961	128.993	0.406223	0.884062	183.589	174.527	0.0730134	0.973973	319.014	381.51	-0.256292	0.863284	64.6077	1401.35	-4.44074	4.33332e-09	HUMAN|HGNC=963|UniProtKB=Q9UIF8	BROMODOMAIN ADJACENT TO ZINC FINGER DOMAIN PROTEIN 2B (PTHR45915:SF1)	Homo sapiens
ENSPVIG00000001313	SAP18	2615.75	2077.5	0.332375	0.889445	2409.73	2355.28	0.0331132	0.990434	2288.03	2277.93	0.00538951	1	1134.84	2100.71	-0.888183	0.230241	HUMAN|HGNC=10530|UniProtKB=O00422	HISTONE DEACETYLASE COMPLEX SUBUNIT SAP18 (PTHR13082:SF1)	Homo sapiens
ENSPVIG00000017291	PHF12	536.186	477.031	0.168261	0.889835	474.848	458.973	0.0490153	0.954464	479.438	538.98	-0.166893	0.754168	313.883	186.84	0.74709	0.0369087	HUMAN|HGNC=20816|UniProtKB=Q96QT6	PHD FINGER PROTEIN 12 (PTHR46309:SF1)	Homo sapiens
ENSPVIG00000023473	SCML2	77.1925	66.5069	0.215351	0.894337	82.2844	81.3241	0.0179314	0.992394	96.6453	75.5589	0.349847	0.522163	123.909	153.049	-0.304764	0.574505	HUMAN|HGNC=10581|UniProtKB=Q9UQR0	SEX COMB ON MIDLEG-LIKE PROTEIN 2 (PTHR12247:SF84)	Homo sapiens
ENSPVIG00000013227	NIPBL	200.817	163.865	0.293282	0.895687	155.041	167.17	-0.10869	0.9406	249.831	269.333	-0.105958	0.938985	335.023	698.583	-1.06055	0.102745	HUMAN|HGNC=28862|UniProtKB=Q6KC79	NIPPED-B-LIKE PROTEIN (PTHR21704:SF18)	Homo sapiens
ENSPVIG00000021072	AATF	284.911	328.654	-0.205645	0.898903	329.812	354.576	-0.103835	0.911217	278.084	380.022	-0.448642	0.330542	195.731	534.908	-1.45418	0.000906477	HUMAN|HGNC=19235|UniProtKB=Q9NY61	PROTEIN AATF (PTHR15565:SF0)	Homo sapiens
ENSPVIG00000017692	ANP32B	3216.96	2635.07	0.287855	0.90127	2545.3	3233.53	-0.345295	0.684072	2425.66	4569.17	-0.91228	0.0865149	999.166	1452.58	-0.539312	0.461501	HUMAN|HGNC=16677|UniProtKB=Q92688	ACIDIC LEUCINE-RICH NUCLEAR PHOSPHOPROTEIN 32 FAMILY MEMBER B (PTHR11375:SF2)	Homo sapiens
ENSPVIG00000011228	PHC1	247.628	281.965	-0.187285	0.902263	237.538	240.163	-0.0157435	0.992978	194.915	255.661	-0.394501	0.372777	813.431	361.367	1.17039	0.00411867	HUMAN|HGNC=3182|UniProtKB=P78364	POLYHOMEOTIC-LIKE PROTEIN 1 (PTHR12247:SF20)	Homo sapiens
ENSPVIG00000023434	SCMH1	82.1664	72.6959	0.178833	0.90645	119.744	103.236	0.216105	0.697041	138.792	118.413	0.232961	0.680787	314.168	417.539	-0.410694	0.357363	HUMAN|HGNC=19003|UniProtKB=Q96GD3	POLYCOMB PROTEIN SCMH1 (PTHR12247:SF68)	Homo sapiens
ENSPVIG00000008468	PAXBP1	180.76	150.2	0.266496	0.910393	164.827	179.052	-0.119694	0.93303	275.84	281.155	-0.0213358	0.991777	384.064	664.821	-0.791921	0.245964	HUMAN|HGNC=13579|UniProtKB=Q9Y5B6	PAX3- AND PAX7-BINDING PROTEIN 1 (PTHR12214:SF2)	Homo sapiens
ENSPVIG00000005070	ING3	165.951	180.286	-0.119114	0.916287	152.942	218.563	-0.513879	0.00947501	157.797	171.824	-0.132803	0.780117	93.8636	511.961	-2.45428	1.74454e-18	HUMAN|HGNC=14587|UniProtKB=Q9NXR8	INHIBITOR OF GROWTH PROTEIN 3 (PTHR10333:SF99)	Homo sapiens
ENSPVIG00000021761	STAG1	140.278	128.488	0.125652	0.919863	126.921	133.549	-0.0734794	0.915433	128.305	133.612	-0.0606604	0.931582	176.47	211.867	-0.266018	0.481304	HUMAN|HGNC=11354|UniProtKB=Q8WVM7	COHESIN SUBUNIT SA-1-RELATED (PTHR11199:SF6)	Homo sapiens
ENSPVIG00000013374	PDS5A	192.929	217.476	-0.172675	0.920003	183.178	204.374	-0.158036	0.839766	161.884	190.164	-0.236024	0.719665	210.16	336.912	-0.683598	0.148964	HUMAN|HGNC=29088|UniProtKB=Q29RF7	SISTER CHROMATID COHESION PROTEIN PDS5 HOMOLOG A (PTHR12663:SF2)	Homo sapiens
ENSPVIG00000018642	PWP1	477.942	425.164	0.168435	0.920699	429.522	446.26	-0.0540794	0.962292	383.471	554.074	-0.530108	0.193152	634.462	432.37	0.55569	0.246878	HUMAN|HGNC=17015|UniProtKB=Q13610	PERIODIC TRYPTOPHAN PROTEIN 1 HOMOLOG (PTHR14091:SF0)	Homo sapiens
ENSPVIG00000018275	CCDC61	283.169	259.495	0.125396	0.927901	283.585	284.967	-0.00657723	0.996927	309.843	341.171	-0.133169	0.825116	572.446	294.28	0.959322	0.00572804	HUMAN|HGNC=33629|UniProtKB=Q9Y6R9	COILED-COIL DOMAIN-CONTAINING PROTEIN 61 (PTHR22691:SF1)	Homo sapiens
ENSPVIG00000015543	PHF1	674.623	578.225	0.222108	0.928457	657.268	648.114	0.0202302	0.99402	745.379	965.79	-0.371865	0.668352	227.458	313.658	-0.466404	0.525087	HUMAN|HGNC=8919|UniProtKB=O43189	PHD FINGER PROTEIN 1 (PTHR12628:SF11)	Homo sapiens
ENSPVIG00000007349	CEP250	239.191	195.523	0.290654	0.93194	211.52	194.993	0.117317	0.955258	324.789	463.187	-0.510803	0.66631	130.91	138.505	-0.0815244	0.955549	HUMAN|HGNC=1859|UniProtKB=Q9BV73	CENTROSOME-ASSOCIATED PROTEIN CEP250 (PTHR23159:SF1)	Homo sapiens
ENSPVIG00000016006	SMARCC2	680.462	636.98	0.0953863	0.935643	639.692	641.216	-0.00353347	0.997849	664.596	677.578	-0.0265261	0.971384	138.195	193.551	-0.484108	0.11869	HUMAN|HGNC=11105|UniProtKB=Q8TAQ2	SWI/SNF COMPLEX SUBUNIT SMARCC2 (PTHR12802:SF105)	Homo sapiens
ENSPVIG00000007327	SIN3A	268.373	286.066	-0.091791	0.941028	259.295	269.189	-0.0540662	0.938693	232.558	269.54	-0.21554	0.572064	137.203	309.007	-1.17483	6.63241e-05	HUMAN|HGNC=19353|UniProtKB=Q96ST3	PAIRED AMPHIPATHIC HELIX PROTEIN SIN3A (PTHR12346:SF2)	Homo sapiens
ENSPVIG00000015369	BRD9	634.663	536.222	0.242962	0.941743	566.779	541.953	0.0645676	0.979469	743.153	1152.25	-0.63071	0.517422	176.308	223.855	-0.345056	0.739751	HUMAN|HGNC=25818|UniProtKB=Q9H8M2	BROMODOMAIN-CONTAINING PROTEIN 9 (PTHR22881:SF4)	Homo sapiens
ENSPVIG00000016275	SYCP2L	4.05637	5.22957	-0.369868	0.945374	7.39304	2.74198	1.43894	0.188504	23.1673	6.5248	1.80883	0.0885194	228.353	15.1881	3.90107	0.00149691	HUMAN|HGNC=21537|UniProtKB=Q5T4T6	SYNAPTONEMAL COMPLEX PROTEIN 2-LIKE (PTHR15607:SF14)	Homo sapiens
ENSPVIG00000021108	SMARCC1	1558.18	1663.79	-0.0946052	0.950165	2026.06	1549.09	0.387267	0.197924	2151.21	1437.36	0.58216	0.0382997	540.184	1570	-1.54006	5.91123e-06	HUMAN|HGNC=11104|UniProtKB=Q92922	SWI/SNF COMPLEX SUBUNIT SMARCC1 (PTHR12802:SF9)	Homo sapiens
ENSPVIG00000013487	MDM4	1057.72	1190.82	-0.171285	0.950877	1167.13	1329.89	-0.188471	0.880477	1400.42	1493.95	-0.0923494	0.951368	2054.07	315.903	2.70303	1.61619e-05	HUMAN|HGNC=6974|UniProtKB=O15151	PROTEIN MDM4 (PTHR13844:SF20)	Homo sapiens
ENSPVIG00000003187	CEP135	47.5027	53.009	-0.156396	0.950925	51.4698	40.2976	0.35444	0.648101	60.9883	44.8008	0.434131	0.564607	113.247	459.893	-2.02264	0.000489768	HUMAN|HGNC=29086|UniProtKB=Q66GS9	CENTROSOMAL PROTEIN OF 135 KDA (PTHR23159:SF18)	Homo sapiens
ENSPVIG00000024564	STAG2	254.017	272.655	-0.102176	0.957774	202.037	280.26	-0.471897	0.1845	241.607	306.9	-0.34285	0.493822	240.378	195.768	0.297789	0.558472	HUMAN|HGNC=11355|UniProtKB=Q8N3U4	COHESIN SUBUNIT SA-2 (PTHR11199:SF3)	Homo sapiens
ENSPVIG00000016808	CROCC	107.332	121.853	-0.183733	0.958519	124.791	127.016	-0.0255036	0.99402	157.744	204.844	-0.374547	0.752057	79.8501	99.9092	-0.322626	0.743396	HUMAN|HGNC=21299|UniProtKB=Q5TZA2	ROOTLETIN (PTHR23159:SF17)	Homo sapiens
ENSPVIG00000001189	DEK	1412.31	1226.36	0.203592	0.960029	1001.69	1112.22	-0.151079	0.941889	1936.66	2498.12	-0.366043	0.803662	747.894	508.032	0.556456	0.603014	HUMAN|HGNC=2768|UniProtKB=P35659	PROTEIN DEK (PTHR13468:SF1)	Homo sapiens
ENSPVIG00000022319	NCOA6	172.113	184.51	-0.100058	0.963119	150.681	157.061	-0.0600528	0.958484	164.771	179.782	-0.124299	0.890252	466.135	464.789	0.00382745	1	HUMAN|HGNC=15936|UniProtKB=Q14686	NUCLEAR RECEPTOR COACTIVATOR 6 (PTHR15690:SF0)	Homo sapiens
ENSPVIG00000023531	NAP1L4	490.856	463.662	0.0825205	0.968385	473.174	485.318	-0.0363598	0.975378	580.082	584.645	-0.00783439	0.995929	612.01	1909.06	-1.6416	3.29355e-05	HUMAN|HGNC=7640|UniProtKB=Q99733	NUCLEOSOME ASSEMBLY PROTEIN 1-LIKE 4 (PTHR11875:SF75)	Homo sapiens
ENSPVIG00000025353	AK6	286.704	306.899	-0.100033	0.9728	276.489	277.243	-0.00455211	0.999181	324.86	300.401	0.106463	0.931832	741.926	326.94	1.18946	0.0429047	HUMAN|HGNC=49151|UniProtKB=Q9Y3D8	ADENYLATE KINASE ISOENZYME 6 (PTHR12595:SF19)	Homo sapiens
ENSPVIG00000001633	STAG3	96.4008	109.595	-0.185242	0.97369	266.811	145.463	0.8759	0.452409	513.585	380.158	0.434071	0.819591	99.3339	1000.8	-3.33204	0.00233397	HUMAN|HGNC=11356|UniProtKB=Q9UJ98	COHESIN SUBUNIT SA-3-RELATED (PTHR11199:SF8)	Homo sapiens
ENSPVIG00000002251	TRIM33	90.8369	98.0355	-0.109777	0.973714	87.8517	98.2973	-0.161857	0.909428	85.3993	98.435	-0.215385	0.864924	339.93	254.428	0.418034	0.607107	HUMAN|HGNC=16290|UniProtKB=Q9UPN9	E3 UBIQUITIN-PROTEIN LIGASE TRIM33 (PTHR45915:SF3)	Homo sapiens
ENSPVIG00000000924	HIRA	265.725	277.679	-0.0631032	0.975472	259.642	276.072	-0.0886028	0.919291	190.356	223.318	-0.237254	0.679661	225.295	148.117	0.607998	0.168513	HUMAN|HGNC=4916|UniProtKB=P54198	PROTEIN HIRA (PTHR13831:SF0)	Homo sapiens
ENSPVIG00000023694	SUPT20H	285.643	270.794	0.0766592	0.977065	264.576	305.512	-0.20764	0.804053	316.222	381.757	-0.269542	0.720228	247.574	168.35	0.556762	0.329853	HUMAN|HGNC=20596|UniProtKB=Q8NEM7	TRANSCRIPTION FACTOR SPT20 HOMOLOG (PTHR13526:SF18)	Homo sapiens
ENSPVIG00000025052	NFRKB	191.791	197.985	-0.0457108	0.979058	157.34	188.927	-0.264297	0.419008	177.471	191.099	-0.107098	0.853897	285.499	180.854	0.661925	0.0443056	HUMAN|HGNC=7802|UniProtKB=Q6P4R8	NUCLEAR FACTOR RELATED TO KAPPA-B-BINDING PROTEIN (PTHR13052:SF3)	Homo sapiens
ENSPVIG00000018245	MBTD1	66.9588	70.5642	-0.075128	0.979904	65.0998	67.7716	-0.0562776	0.97033	70.2422	93.5557	-0.417131	0.524888	88.7414	631.495	-2.83561	2.25668e-08	HUMAN|HGNC=19866|UniProtKB=Q05BQ5	MBT DOMAIN-CONTAINING PROTEIN 1 (PTHR12247:SF79)	Homo sapiens
ENSPVIG00000000622	SUZ12	155.93	162.946	-0.0650637	0.980683	125.683	154.176	-0.295112	0.664051	142.638	171.425	-0.259215	0.741162	146.437	234.332	-0.6784	0.229925	HUMAN|HGNC=17101|UniProtKB=Q15022	POLYCOMB PROTEIN SUZ12 (PTHR22597:SF0)	Homo sapiens
ENSPVIG00000019136	SAMD13	17.6004	18.9854	-0.103203	0.981809	27.2355	20.7526	0.399209	0.752887	46.3966	37.579	0.305039	0.838197	83.4151	974.087	-3.5472	8.10521e-06	HUMAN|HGNC=24582|UniProtKB=Q5VXD3	ATHERIN-RELATED (PTHR12247:SF99)	Homo sapiens
ENSPVIG00000015511	TRIP13	187.417	198.911	-0.0853442	0.982479	173.709	162.3	0.10026	0.954691	195.869	213.067	-0.127085	0.936493	727.634	894.497	-0.297767	0.743049	HUMAN|HGNC=12307|UniProtKB=Q15645	PACHYTENE CHECKPOINT PROTEIN 2 HOMOLOG (PTHR45991:SF1)	Homo sapiens
ENSPVIG00000020592	MYSM1	53.0998	55.5897	-0.0687249	0.982976	57.927	47.3095	0.291592	0.732291	43.4526	45.5284	-0.0778327	0.954577	142.781	98.3584	0.536742	0.426328	HUMAN|HGNC=29401|UniProtKB=Q5VVJ2	HISTONE H2A DEUBIQUITINASE MYSM1 (PTHR12802:SF67)	Homo sapiens
ENSPVIG00000018059	PHC2	572.83	548.481	0.0635058	0.984677	661.846	761.531	-0.202494	0.846584	475.746	461.277	0.0359515	0.982817	811.537	330.368	1.2957	0.0309592	HUMAN|HGNC=3183|UniProtKB=Q8IXK0	POLYHOMEOTIC-LIKE PROTEIN 2 (PTHR12247:SF86)	Homo sapiens
ENSPVIG00000019489	MSL3	137.374	133.142	0.0458471	0.985706	106.182	127.044	-0.256776	0.67439	121.235	117.228	0.046787	0.967643	494.867	477.366	0.0511269	0.943771	HUMAN|HGNC=7370|UniProtKB=Q8N5Y2	MALE-SPECIFIC LETHAL 3 HOMOLOG (PTHR10880:SF36)	Homo sapiens
ENSPVIG00000023753	CHAF1B	325.428	317.15	0.037214	0.988582	338.318	313.022	0.112382	0.905032	324.337	307.924	0.071483	0.943972	1234.96	393.521	1.64711	0.000156684	HUMAN|HGNC=1911|UniProtKB=Q13112	CHROMATIN ASSEMBLY FACTOR 1 SUBUNIT B (PTHR15271:SF4)	Homo sapiens
ENSPVIG00000014870	RB1	161.692	165.056	-0.0297821	0.988712	166.054	208.836	-0.330879	0.351543	213.901	217.082	-0.0145183	0.990268	58.4622	247.135	-2.07719	6.51071e-09	HUMAN|HGNC=9884|UniProtKB=P06400	RETINOBLASTOMA-ASSOCIATED PROTEIN (PTHR13742:SF17)	Homo sapiens
ENSPVIG00000013334	KDM6B	431.747	448.343	-0.0545431	0.988734	630.646	604.642	0.0606789	0.975489	751.87	939.64	-0.32074	0.766429	86.429	227.161	-1.39567	0.0498157	HUMAN|HGNC=29012|UniProtKB=O15054	LYSINE-SPECIFIC DEMETHYLASE 6B (PTHR14017:SF5)	Homo sapiens
ENSPVIG00000023489	MTF2	372.094	363.665	0.0337492	0.989293	334.453	322.678	0.051383	0.96673	323.02	383.838	-0.243952	0.714517	156.852	629.69	-2.00831	4.3751e-06	HUMAN|HGNC=29535|UniProtKB=Q9Y483	METAL-RESPONSE ELEMENT-BINDING TRANSCRIPTION FACTOR 2 (PTHR12628:SF12)	Homo sapiens
ENSPVIG00000014951	BAZ2A	94.7528	97.8859	-0.0468214	0.989293	102.6	103.223	-0.00907273	0.997643	164.571	135.382	0.282428	0.774335	376.925	451.116	-0.259197	0.742586	HUMAN|HGNC=962|UniProtKB=Q9UIF9	BROMODOMAIN ADJACENT TO ZINC FINGER DOMAIN PROTEIN 2A (PTHR45915:SF5)	Homo sapiens
ENSPVIG00000000103	ING1	189.818	193.905	-0.0326205	0.989384	206.809	203.493	0.0240796	0.987706	177.87	176.372	-0.00818104	0.996003	382.915	845.287	-1.14606	0.00832443	HUMAN|HGNC=6062|UniProtKB=Q9UK53	INHIBITOR OF GROWTH PROTEIN 1 (PTHR10333:SF85)	Homo sapiens
ENSPVIG00000019970	PHC3	25.7881	26.6074	-0.0434768	0.995436	23.5454	32.0497	-0.444084	0.750857	26.6158	32.9397	-0.320881	0.85028	254.406	337.141	-0.406046	0.727971	HUMAN|HGNC=15682|UniProtKB=Q8NDX5	POLYHOMEOTIC-LIKE PROTEIN 3 (PTHR12247:SF88)	Homo sapiens
ENSPVIG00000018161	EPC2	182.999	181.012	0.0169705	0.996315	187.446	217.635	-0.215038	0.709369	177.201	183.311	-0.0556703	0.953449	281.881	344.151	-0.290342	0.554378	HUMAN|HGNC=24543|UniProtKB=Q52LR7	ENHANCER OF POLYCOMB HOMOLOG 2 (PTHR14898:SF4)	Homo sapiens
ENSPVIG00000018736	PBRM1	152.615	153.339	-0.00663925	1	136.633	142.001	-0.0547038	0.928095	162.121	145.472	0.158701	0.674969	134.906	299.051	-1.15105	8.6638e-06	HUMAN|HGNC=30064|UniProtKB=Q86U86	PROTEIN POLYBROMO-1 (PTHR16062:SF19)	Homo sapiens
ENSPVIG00000021868	SAMD11	495.893	499.882	-0.0116764	1	558.843	544.216	0.0385774	0.973973	547.473	641.808	-0.228251	0.714713	377.481	126.633	1.57481	0.000181893	HUMAN|HGNC=28706|UniProtKB=Q96NU1	STERILE ALPHA MOTIF DOMAIN-CONTAINING PROTEIN 11 (PTHR12247:SF67)	Homo sapiens
ENSPVIG00000023391	CHAF1A	593.176	586.669	0.0157617	1	493.996	534.46	-0.113603	0.924736	517.703	742.708	-0.518006	0.374461	773.861	297.434	1.37928	0.0115336	HUMAN|HGNC=1910|UniProtKB=Q13111	CHROMATIN ASSEMBLY FACTOR 1 SUBUNIT A (PTHR15272:SF0)	Homo sapiens
ENSPVIG00000012969	PDS5B	177.37	177.621	-0.00216761	1	151.847	169.725	-0.160936	0.791756	190.843	208.143	-0.119804	0.867764	164.451	200.14	-0.284334	0.52985	HUMAN|HGNC=20418|UniProtKB=Q9NTI5	SISTER CHROMATID COHESION PROTEIN PDS5 HOMOLOG B (PTHR12663:SF1)	Homo sapiens
ENSPVIG00000004093	NCOR2	169.116	171.45	-0.0199446	1	132.985	224.832	-0.757664	0.29061	219.254	527.625	-1.26579	0.0415142	96.9738	114.378	-0.238217	0.817434	HUMAN|HGNC=7673|UniProtKB=Q9Y618	NUCLEAR RECEPTOR COREPRESSOR 2 (PTHR13992:SF21)	Homo sapiens
ENSPVIG00000002266	SCML4	0.78392	0.622375	0.364383	NA	1.09955	1.3157	-0.325002	0.963488	2.27276	0.31701	2.57356	0.410663	0	4.50725	-5.23971	0.100808	HUMAN|HGNC=21397|UniProtKB=Q8N228	SEX COMB ON MIDLEG-LIKE PROTEIN 4 (PTHR12247:SF85)	Homo sapiens
ENSPVIG00000024217	TRIM66	1.1446	1.70825	-0.535425	NA	3.18623	2.39305	0.412886	NA	21.5021	3.28179	2.66061	NA	41.155	7.64472	2.43163	NA	HUMAN|HGNC=29005|UniProtKB=O15016	TRIPARTITE MOTIF-CONTAINING PROTEIN 66 (PTHR45915:SF7)	Homo sapiens
not annotated	SMARCD1
not annotated	SFMBT2
not annotated	ANP32C
not annotated	ANP32A
not annotated	SUPT20HL2
not annotated	SUPT20HL1
not annotated	TSPY3
not annotated	TSPY1
not annotated	SETSIP
not annotated	TSPY26P
not annotated	L3MBTL1
not annotated	L3MBTL4
not annotated	HMGN4
not annotated	HMGN2
not annotated	CCAR1
not annotated	ATXN3L
not annotated	SAMD1
not annotated	MSL3P1
not annotated	TSPYL4
not annotated	TSPYL5
not annotated	TSPYL6
not annotated	ZZZ3
not annotated	TSPYL2
not annotated	SET
not annotated	ING5
not annotated	TNP2
not annotated	TSPY10
not annotated	TSPY9P
not annotated	HMGN2P46
not annotated	ATXN3
not annotated	MYH16
not annotated	SCML1
not annotated	ATAD2
not annotated	HMGN3
not annotated	NCOR1
not annotated	CROCCP3
not annotated	CROCCP2
not annotated	KDM6A
not annotated	NCOR1P1
not annotated	MORF4L2
not annotated	MORF4L1
not annotated	BAP18
not annotated	STAG3L4
not annotated	STAG3L3
not annotated	STAG3L2
not annotated	STAG3L1
not annotated	TSPY8
not annotated	TSPY4
not annotated	SYCP2
not annotated	TSPY2
not annotated	ATAD2B
not annotated	PHF19
not annotated	NAP1L1
not annotated	NAP1L2
not annotated	NAP1L3
not annotated	NAP1L5
not annotated	GCFC2
not annotated	UTY
