# Supplementary material for: Gene expression of male pathway genes sox9 and amh during early sex differentiation in a reptile departs from the classical amniote model
Source: BMC Genomics. 2023 May 5;24:243. doi: 10.1186/s12864-023-09334-0 (PMC10163765; doi:10.1186/s12864-023-09334-0)
Supplement: Supplementary file 8 — Additional file 8: Table S7. Modules of genes resulting from a weighted correlation network analysis. [file 12864_2023_9334_MOESM8_ESM.xlsx]

## Sheet: p-values & correlation
	p-values	p-values	correlation	correlation
	ZZ	ZW	ZZ	ZW
MEbrown	0.843798	0.843798	-0.0340311	0.0340311
MEdarkred	0.326915	0.326915	-0.168158	0.168158
MEdarkgreen	0.590242	0.590242	-0.0928294	0.0928294
MEmagenta	0.0637645	0.0637645	-0.312215	0.312215
MEdarkgrey	0.558687	0.558687	-0.100773	0.100773
MEorange	0.0690228	0.0690228	-0.306521	0.306521
MEgreenyellow	0.414983	0.414983	-0.140133	0.140133
MEroyalblue	0.00614512	0.00614512	-0.447987	0.447987
MEblue	0.219997	0.219997	-0.209539	0.209539
MEtan	0.693374	0.693374	-0.0680384	0.0680384
MEblack	1.27935e-14	1.27935e-14	0.910813	-0.910813
MEsalmon	1.16001e-05	1.16001e-05	0.660643	-0.660643
MElightyellow	0.364214	0.364214	-0.1558	0.1558
MEpurple	0.0770596	0.0770596	0.298444	-0.298444
MEyellow	0.551983	0.551983	0.102487	-0.102487
MElightgreen	0.615695	0.615695	-0.0865576	0.0865576
MEgrey60	0.579156	0.579156	-0.095598	0.095598
MEmidnightblue	0.182624	0.182624	-0.22722	0.22722
MEcyan	2.0587e-08	2.0587e-08	-0.779939	0.779939
MEpink	2.20524e-07	2.20524e-07	-0.742206	0.742206
MEred	0.533063	0.533063	-0.107378	0.107378
MElightcyan	0.0203296	0.0203296	0.385237	-0.385237
MEdarkturquoise	0.276336	0.276336	0.186414	-0.186414
MEgreen	0.773538	0.773538	0.0496821	-0.0496821
MEturquoise	0.086204	0.086204	0.290015	-0.290015
MEgrey	0.0052518	0.0052518	-0.455435	0.455435

## Sheet: 7 black network
Visualised edges in Figure S9 are highlighted.
fromNode	toNode	weight	direction	fromAltName	toAltName
ENSPVIG00000005713	ENSPVIG00000012375	0.207187	undirected	HK1	TIAM2
ENSPVIG00000012375	ENSPVIG00000019420	0.203858	undirected	TIAM2
ENSPVIG00000000740	ENSPVIG00000012375	0.2029	undirected	PLS1	TIAM2
ENSPVIG00000009902	ENSPVIG00000012375	0.202251	undirected	PSTPIP2	TIAM2
ENSPVIG00000000690	ENSPVIG00000012375	0.201195	undirected		TIAM2
ENSPVIG00000007252	ENSPVIG00000012375	0.201139	undirected	PLCB1	TIAM2
ENSPVIG00000010423	ENSPVIG00000012375	0.200918	undirected		TIAM2
ENSPVIG00000010466	ENSPVIG00000012375	0.200719	undirected	FMOD	TIAM2
ENSPVIG00000002728	ENSPVIG00000012375	0.200473	undirected	RHCG	TIAM2
ENSPVIG00000008173	ENSPVIG00000012375	0.196252	undirected		TIAM2
ENSPVIG00000012375	ENSPVIG00000025587	0.195245	undirected	TIAM2	FOXL2
ENSPVIG00000003877	ENSPVIG00000012375	0.194666	undirected		TIAM2
ENSPVIG00000010873	ENSPVIG00000012375	0.192949	undirected		TIAM2
ENSPVIG00000012375	ENSPVIG00000019713	0.192361	undirected	TIAM2
ENSPVIG00000012375	ENSPVIG00000021943	0.192165	undirected	TIAM2	GCNT7
ENSPVIG00000012375	ENSPVIG00000023242	0.19156	undirected	TIAM2	SH3KBP1
ENSPVIG00000012375	ENSPVIG00000020222	0.185686	undirected	TIAM2	NKX3-1
ENSPVIG00000007252	ENSPVIG00000017818	0.184762	undirected	PLCB1	MET
ENSPVIG00000012375	ENSPVIG00000023774	0.184338	undirected	TIAM2	EPN3
ENSPVIG00000019713	ENSPVIG00000020222	0.183971	undirected		NKX3-1
ENSPVIG00000012375	ENSPVIG00000017587	0.183863	undirected	TIAM2
ENSPVIG00000007252	ENSPVIG00000019713	0.183626	undirected	PLCB1
ENSPVIG00000012375	ENSPVIG00000016476	0.182418	undirected	TIAM2	MICAL2
ENSPVIG00000012375	ENSPVIG00000016288	0.182022	undirected	TIAM2	GSDME
ENSPVIG00000012375	ENSPVIG00000012836	0.181932	undirected	TIAM2	CCDC170
ENSPVIG00000010138	ENSPVIG00000012375	0.18128	undirected	CBX4	TIAM2
ENSPVIG00000012375	ENSPVIG00000021287	0.1808	undirected	TIAM2	SLC44A3
ENSPVIG00000005713	ENSPVIG00000017818	0.180697	undirected	HK1	MET
ENSPVIG00000002728	ENSPVIG00000017818	0.1803	undirected	RHCG	MET
ENSPVIG00000010962	ENSPVIG00000012375	0.179344	undirected	KCNN2	TIAM2
ENSPVIG00000012375	ENSPVIG00000017475	0.179324	undirected	TIAM2	ITM2C
ENSPVIG00000012375	ENSPVIG00000017866	0.178755	undirected	TIAM2	PDGFA
ENSPVIG00000000740	ENSPVIG00000017818	0.178591	undirected	PLS1	MET
ENSPVIG00000017818	ENSPVIG00000021943	0.178534	undirected	MET	GCNT7
ENSPVIG00000017818	ENSPVIG00000019420	0.17796	undirected	MET
ENSPVIG00000000740	ENSPVIG00000007252	0.177956	undirected	PLS1	PLCB1
ENSPVIG00000012375	ENSPVIG00000024702	0.17768	undirected	TIAM2	SPATA13
ENSPVIG00000005713	ENSPVIG00000019420	0.177187	undirected	HK1
ENSPVIG00000016476	ENSPVIG00000017818	0.177108	undirected	MICAL2	MET
ENSPVIG00000012375	ENSPVIG00000017818	0.1771	undirected	TIAM2	MET
ENSPVIG00000000740	ENSPVIG00000019420	0.177023	undirected	PLS1
ENSPVIG00000017475	ENSPVIG00000017818	0.176743	undirected	ITM2C	MET
ENSPVIG00000008173	ENSPVIG00000017818	0.176455	undirected		MET
ENSPVIG00000007252	ENSPVIG00000019420	0.175655	undirected	PLCB1
ENSPVIG00000002728	ENSPVIG00000019420	0.174696	undirected	RHCG
ENSPVIG00000019420	ENSPVIG00000025587	0.174639	undirected		FOXL2
ENSPVIG00000005713	ENSPVIG00000007252	0.174103	undirected	HK1	PLCB1
ENSPVIG00000019420	ENSPVIG00000019713	0.173918	undirected
ENSPVIG00000010466	ENSPVIG00000017818	0.173424	undirected	FMOD	MET
ENSPVIG00000012375	ENSPVIG00000024569	0.173384	undirected	TIAM2
ENSPVIG00000000740	ENSPVIG00000020222	0.173307	undirected	PLS1	NKX3-1
ENSPVIG00000019420	ENSPVIG00000021943	0.172988	undirected		GCNT7
ENSPVIG00000013508	ENSPVIG00000017818	0.1729	undirected	CNTN2	MET
ENSPVIG00000012375	ENSPVIG00000024937	0.17238	undirected	TIAM2	GLDN
ENSPVIG00000008173	ENSPVIG00000019420	0.172375	undirected
ENSPVIG00000012375	ENSPVIG00000016692	0.172041	undirected	TIAM2	SH3BP4
ENSPVIG00000010466	ENSPVIG00000019420	0.171975	undirected	FMOD
ENSPVIG00000007252	ENSPVIG00000020222	0.171924	undirected	PLCB1	NKX3-1
ENSPVIG00000012836	ENSPVIG00000017818	0.171913	undirected	CCDC170	MET
ENSPVIG00000012375	ENSPVIG00000016966	0.170791	undirected	TIAM2	LGALS12
ENSPVIG00000012375	ENSPVIG00000012588	0.170674	undirected	TIAM2	CNMD
ENSPVIG00000003877	ENSPVIG00000010873	0.170592	undirected
ENSPVIG00000004027	ENSPVIG00000012375	0.170544	undirected	INSYN2A	TIAM2
ENSPVIG00000005953	ENSPVIG00000012375	0.170243	undirected	AMH	TIAM2
ENSPVIG00000012375	ENSPVIG00000024316	0.169721	undirected	TIAM2
ENSPVIG00000017818	ENSPVIG00000024316	0.16964	undirected	MET
ENSPVIG00000012375	ENSPVIG00000014380	0.169616	undirected	TIAM2	FGFR3
ENSPVIG00000007477	ENSPVIG00000012375	0.169173	undirected		TIAM2
ENSPVIG00000017818	ENSPVIG00000024407	0.16861	undirected	MET	EYA2
ENSPVIG00000003071	ENSPVIG00000012375	0.168403	undirected	AGPAT5	TIAM2
ENSPVIG00000017818	ENSPVIG00000020222	0.167939	undirected	MET	NKX3-1
ENSPVIG00000002728	ENSPVIG00000007252	0.167199	undirected	RHCG	PLCB1
ENSPVIG00000000740	ENSPVIG00000019713	0.16694	undirected	PLS1
ENSPVIG00000017818	ENSPVIG00000024702	0.166893	undirected	MET	SPATA13
ENSPVIG00000009902	ENSPVIG00000019420	0.166865	undirected	PSTPIP2
ENSPVIG00000000690	ENSPVIG00000017818	0.16686	undirected		MET
ENSPVIG00000012375	ENSPVIG00000014495	0.166734	undirected	TIAM2	LMF1
ENSPVIG00000005713	ENSPVIG00000010466	0.16653	undirected	HK1	FMOD
ENSPVIG00000017475	ENSPVIG00000019420	0.166395	undirected	ITM2C
ENSPVIG00000000690	ENSPVIG00000007252	0.165735	undirected		PLCB1
ENSPVIG00000000690	ENSPVIG00000010466	0.165537	undirected		FMOD
ENSPVIG00000001532	ENSPVIG00000012375	0.1655	undirected	SUSD3	TIAM2
ENSPVIG00000012375	ENSPVIG00000017993	0.165446	undirected	TIAM2	LRRC38
ENSPVIG00000007252	ENSPVIG00000010466	0.165381	undirected	PLCB1	FMOD
ENSPVIG00000013629	ENSPVIG00000017818	0.165336	undirected	PIK3R6	MET
ENSPVIG00000017818	ENSPVIG00000019713	0.16524	undirected	MET
ENSPVIG00000012375	ENSPVIG00000024407	0.164996	undirected	TIAM2	EYA2
ENSPVIG00000007252	ENSPVIG00000009902	0.164987	undirected	PLCB1	PSTPIP2
ENSPVIG00000016966	ENSPVIG00000017818	0.164837	undirected	LGALS12	MET
ENSPVIG00000010466	ENSPVIG00000021943	0.164808	undirected	FMOD	GCNT7
ENSPVIG00000006710	ENSPVIG00000012375	0.16451	undirected	STK17B	TIAM2
ENSPVIG00000012375	ENSPVIG00000018154	0.164482	undirected	TIAM2	CHST9
ENSPVIG00000012588	ENSPVIG00000017818	0.164223	undirected	CNMD	MET
ENSPVIG00000019420	ENSPVIG00000020222	0.164131	undirected		NKX3-1
ENSPVIG00000000690	ENSPVIG00000019420	0.164084	undirected
ENSPVIG00000012588	ENSPVIG00000019420	0.164061	undirected	CNMD
ENSPVIG00000017587	ENSPVIG00000017818	0.164056	undirected		MET
ENSPVIG00000012375	ENSPVIG00000013471	0.163929	undirected	TIAM2
ENSPVIG00000004027	ENSPVIG00000017818	0.163924	undirected	INSYN2A	MET
ENSPVIG00000009902	ENSPVIG00000010873	0.163668	undirected	PSTPIP2
ENSPVIG00000003071	ENSPVIG00000017818	0.163613	undirected	AGPAT5	MET
ENSPVIG00000017587	ENSPVIG00000019420	0.163544	undirected
ENSPVIG00000016966	ENSPVIG00000020222	0.163208	undirected	LGALS12	NKX3-1
ENSPVIG00000007252	ENSPVIG00000021943	0.163051	undirected	PLCB1	GCNT7
ENSPVIG00000003877	ENSPVIG00000019420	0.162967	undirected
ENSPVIG00000019420	ENSPVIG00000024316	0.162614	undirected
ENSPVIG00000017818	ENSPVIG00000021287	0.162587	undirected	MET	SLC44A3
ENSPVIG00000016692	ENSPVIG00000020222	0.162511	undirected	SH3BP4	NKX3-1
ENSPVIG00000012375	ENSPVIG00000013189	0.162437	undirected	TIAM2	GRID1
ENSPVIG00000007252	ENSPVIG00000014397	0.162392	undirected	PLCB1	DCLK1
ENSPVIG00000002728	ENSPVIG00000010466	0.162066	undirected	RHCG	FMOD
ENSPVIG00000012836	ENSPVIG00000019420	0.161757	undirected	CCDC170
ENSPVIG00000007252	ENSPVIG00000024937	0.161746	undirected	PLCB1	GLDN
ENSPVIG00000005713	ENSPVIG00000020222	0.161714	undirected	HK1	NKX3-1
ENSPVIG00000007252	ENSPVIG00000008173	0.161699	undirected	PLCB1
ENSPVIG00000012375	ENSPVIG00000020458	0.161394	undirected	TIAM2	VEPH1
ENSPVIG00000000533	ENSPVIG00000017818	0.161341	undirected	LSP1	MET
ENSPVIG00000017818	ENSPVIG00000020458	0.161127	undirected	MET	VEPH1
ENSPVIG00000012375	ENSPVIG00000015993	0.161003	undirected	TIAM2	PLP1
ENSPVIG00000010873	ENSPVIG00000019420	0.160873	undirected
ENSPVIG00000012375	ENSPVIG00000019844	0.160666	undirected	TIAM2	SEC14L1
ENSPVIG00000007252	ENSPVIG00000016966	0.160489	undirected	PLCB1	LGALS12
ENSPVIG00000010423	ENSPVIG00000019420	0.160478	undirected
ENSPVIG00000007252	ENSPVIG00000020458	0.159862	undirected	PLCB1	VEPH1
ENSPVIG00000015734	ENSPVIG00000017818	0.15936	undirected	GAS2L3	MET
ENSPVIG00000014380	ENSPVIG00000017818	0.15926	undirected	FGFR3	MET
ENSPVIG00000013471	ENSPVIG00000017818	0.159237	undirected		MET
ENSPVIG00000014397	ENSPVIG00000020222	0.158967	undirected	DCLK1	NKX3-1
ENSPVIG00000012375	ENSPVIG00000018137	0.158826	undirected	TIAM2
ENSPVIG00000007252	ENSPVIG00000025587	0.158808	undirected	PLCB1	FOXL2
ENSPVIG00000017818	ENSPVIG00000025587	0.158767	undirected	MET	FOXL2
ENSPVIG00000007252	ENSPVIG00000010138	0.158672	undirected	PLCB1	CBX4
ENSPVIG00000005953	ENSPVIG00000017818	0.158611	undirected	AMH	MET
ENSPVIG00000016966	ENSPVIG00000019420	0.158558	undirected	LGALS12
ENSPVIG00000003071	ENSPVIG00000019420	0.158465	undirected	AGPAT5
ENSPVIG00000016476	ENSPVIG00000019420	0.15841	undirected	MICAL2
ENSPVIG00000000740	ENSPVIG00000005713	0.158249	undirected	PLS1	HK1
ENSPVIG00000007252	ENSPVIG00000013508	0.158028	undirected	PLCB1	CNTN2
ENSPVIG00000009857	ENSPVIG00000020222	0.157892	undirected		NKX3-1
ENSPVIG00000009902	ENSPVIG00000017818	0.157878	undirected	PSTPIP2	MET
ENSPVIG00000012375	ENSPVIG00000020065	0.157722	undirected	TIAM2	RPS6KL1
ENSPVIG00000017818	ENSPVIG00000019203	0.157712	undirected	MET	FRZB
ENSPVIG00000014397	ENSPVIG00000017818	0.157475	undirected	DCLK1	MET
ENSPVIG00000010423	ENSPVIG00000010466	0.15707	undirected		FMOD
ENSPVIG00000007252	ENSPVIG00000010962	0.156967	undirected	PLCB1	KCNN2
ENSPVIG00000018869	ENSPVIG00000020222	0.156702	undirected	ARRDC1	NKX3-1
ENSPVIG00000019420	ENSPVIG00000021287	0.156412	undirected		SLC44A3
ENSPVIG00000010423	ENSPVIG00000017818	0.156351	undirected		MET
ENSPVIG00000012375	ENSPVIG00000018869	0.15624	undirected	TIAM2	ARRDC1
ENSPVIG00000001532	ENSPVIG00000007252	0.156205	undirected	SUSD3	PLCB1
ENSPVIG00000007252	ENSPVIG00000012836	0.156191	undirected	PLCB1	CCDC170
ENSPVIG00000017818	ENSPVIG00000023774	0.156142	undirected	MET	EPN3
ENSPVIG00000007252	ENSPVIG00000016476	0.156057	undirected	PLCB1	MICAL2
ENSPVIG00000010138	ENSPVIG00000020222	0.155947	undirected	CBX4	NKX3-1
ENSPVIG00000000575	ENSPVIG00000017818	0.155764	undirected	CNTN1	MET
ENSPVIG00000010466	ENSPVIG00000017475	0.155723	undirected	FMOD	ITM2C
ENSPVIG00000012375	ENSPVIG00000019591	0.155702	undirected	TIAM2	SFRP2
ENSPVIG00000008173	ENSPVIG00000010466	0.155689	undirected		FMOD
ENSPVIG00000012245	ENSPVIG00000020222	0.155527	undirected	TENT5A	NKX3-1
ENSPVIG00000010466	ENSPVIG00000017587	0.155468	undirected	FMOD
ENSPVIG00000005953	ENSPVIG00000019420	0.155418	undirected	AMH
ENSPVIG00000002361	ENSPVIG00000020222	0.155288	undirected	PPM1J	NKX3-1
ENSPVIG00000002728	ENSPVIG00000016476	0.155192	undirected	RHCG	MICAL2
ENSPVIG00000010466	ENSPVIG00000012588	0.154895	undirected	FMOD	CNMD
ENSPVIG00000001532	ENSPVIG00000020222	0.154737	undirected	SUSD3	NKX3-1
ENSPVIG00000000740	ENSPVIG00000016692	0.154598	undirected	PLS1	SH3BP4
ENSPVIG00000020222	ENSPVIG00000020458	0.154501	undirected	NKX3-1	VEPH1
ENSPVIG00000010466	ENSPVIG00000025587	0.15427	undirected	FMOD	FOXL2
ENSPVIG00000007252	ENSPVIG00000009857	0.154226	undirected	PLCB1
ENSPVIG00000000545	ENSPVIG00000017818	0.15363	undirected	SHANK3	MET
ENSPVIG00000000740	ENSPVIG00000010466	0.153604	undirected	PLS1	FMOD
ENSPVIG00000020222	ENSPVIG00000025042	0.153536	undirected	NKX3-1	CLINT1
ENSPVIG00000004176	ENSPVIG00000012375	0.15342	undirected	PLCL1	TIAM2
ENSPVIG00000012375	ENSPVIG00000014397	0.153203	undirected	TIAM2	DCLK1
ENSPVIG00000010138	ENSPVIG00000019420	0.152603	undirected	CBX4
ENSPVIG00000001532	ENSPVIG00000019420	0.152568	undirected	SUSD3
ENSPVIG00000010466	ENSPVIG00000019713	0.152565	undirected	FMOD
ENSPVIG00000002728	ENSPVIG00000024702	0.15242	undirected	RHCG	SPATA13
ENSPVIG00000015704	ENSPVIG00000017818	0.152279	undirected		MET
ENSPVIG00000005219	ENSPVIG00000017818	0.152234	undirected		MET
ENSPVIG00000003877	ENSPVIG00000007252	0.151975	undirected		PLCB1
ENSPVIG00000005713	ENSPVIG00000016476	0.151817	undirected	HK1	MICAL2
ENSPVIG00000009902	ENSPVIG00000010466	0.151611	undirected	PSTPIP2	FMOD
ENSPVIG00000000690	ENSPVIG00000005713	0.151471	undirected		HK1
ENSPVIG00000002361	ENSPVIG00000019421	0.15146	undirected	PPM1J
ENSPVIG00000013508	ENSPVIG00000020222	0.151359	undirected	CNTN2	NKX3-1
ENSPVIG00000010873	ENSPVIG00000019713	0.151327	undirected
ENSPVIG00000012375	ENSPVIG00000015734	0.15131	undirected	TIAM2	GAS2L3
ENSPVIG00000008156	ENSPVIG00000012375	0.15123	undirected	LYN	TIAM2
ENSPVIG00000012375	ENSPVIG00000019203	0.151183	undirected	TIAM2	FRZB
ENSPVIG00000001532	ENSPVIG00000010466	0.151152	undirected	SUSD3	FMOD
ENSPVIG00000004027	ENSPVIG00000007252	0.151087	undirected	INSYN2A	PLCB1
ENSPVIG00000020222	ENSPVIG00000024937	0.151007	undirected	NKX3-1	GLDN
ENSPVIG00000012375	ENSPVIG00000018158	0.150953	undirected	TIAM2	LYPD6B
ENSPVIG00000007252	ENSPVIG00000017475	0.15094	undirected	PLCB1	ITM2C
ENSPVIG00000010466	ENSPVIG00000012836	0.150882	undirected	FMOD	CCDC170
ENSPVIG00000012375	ENSPVIG00000013629	0.150838	undirected	TIAM2	PIK3R6
ENSPVIG00000019420	ENSPVIG00000023242	0.150653	undirected		SH3KBP1
ENSPVIG00000001532	ENSPVIG00000017818	0.150584	undirected	SUSD3	MET
ENSPVIG00000000740	ENSPVIG00000010873	0.150456	undirected	PLS1
ENSPVIG00000019420	ENSPVIG00000024407	0.15042	undirected		EYA2
ENSPVIG00000007252	ENSPVIG00000024316	0.15042	undirected	PLCB1
ENSPVIG00000019420	ENSPVIG00000019591	0.150224	undirected		SFRP2
ENSPVIG00000007252	ENSPVIG00000024702	0.150142	undirected	PLCB1	SPATA13
ENSPVIG00000014446	ENSPVIG00000019421	0.149895	undirected
ENSPVIG00000007252	ENSPVIG00000016692	0.149852	undirected	PLCB1	SH3BP4
ENSPVIG00000019421	ENSPVIG00000022112	0.149536	undirected		USP6NL
ENSPVIG00000010466	ENSPVIG00000020222	0.149526	undirected	FMOD	NKX3-1
ENSPVIG00000012375	ENSPVIG00000021581	0.149475	undirected	TIAM2	C2CD4D
ENSPVIG00000007252	ENSPVIG00000010423	0.149412	undirected	PLCB1
ENSPVIG00000009857	ENSPVIG00000012375	0.149226	undirected		TIAM2
ENSPVIG00000007477	ENSPVIG00000020222	0.149059	undirected		NKX3-1
ENSPVIG00000008173	ENSPVIG00000016476	0.148979	undirected		MICAL2
ENSPVIG00000012375	ENSPVIG00000022217	0.148898	undirected	TIAM2	IRF7
ENSPVIG00000001636	ENSPVIG00000012375	0.148874	undirected	TGIF1	TIAM2
ENSPVIG00000010138	ENSPVIG00000010873	0.14865	undirected	CBX4
ENSPVIG00000000740	ENSPVIG00000016966	0.148623	undirected	PLS1	LGALS12
ENSPVIG00000010466	ENSPVIG00000016476	0.148349	undirected	FMOD	MICAL2
ENSPVIG00000013508	ENSPVIG00000019421	0.148265	undirected	CNTN2
ENSPVIG00000010873	ENSPVIG00000025587	0.148251	undirected		FOXL2
ENSPVIG00000014380	ENSPVIG00000019420	0.148107	undirected	FGFR3
ENSPVIG00000007252	ENSPVIG00000013189	0.148067	undirected	PLCB1	GRID1
ENSPVIG00000017818	ENSPVIG00000024569	0.147946	undirected	MET
ENSPVIG00000012245	ENSPVIG00000012375	0.147879	undirected	TENT5A	TIAM2
ENSPVIG00000000740	ENSPVIG00000016476	0.147839	undirected	PLS1	MICAL2
ENSPVIG00000005713	ENSPVIG00000019713	0.147818	undirected	HK1
ENSPVIG00000010466	ENSPVIG00000024316	0.147797	undirected	FMOD
ENSPVIG00000007252	ENSPVIG00000023242	0.14778	undirected	PLCB1	SH3KBP1
ENSPVIG00000012375	ENSPVIG00000013508	0.14767	undirected	TIAM2	CNTN2
ENSPVIG00000000905	ENSPVIG00000012375	0.147534	undirected	CHST2	TIAM2
ENSPVIG00000002728	ENSPVIG00000008173	0.147485	undirected	RHCG
ENSPVIG00000005713	ENSPVIG00000016692	0.147183	undirected	HK1	SH3BP4
ENSPVIG00000017993	ENSPVIG00000020222	0.146919	undirected	LRRC38	NKX3-1
ENSPVIG00000019420	ENSPVIG00000024702	0.146787	undirected		SPATA13
ENSPVIG00000005713	ENSPVIG00000010423	0.146736	undirected	HK1
ENSPVIG00000003877	ENSPVIG00000010466	0.146617	undirected		FMOD
ENSPVIG00000006710	ENSPVIG00000017818	0.146429	undirected	STK17B	MET
ENSPVIG00000009470	ENSPVIG00000019421	0.14635	undirected	EMP3
ENSPVIG00000016288	ENSPVIG00000019420	0.146258	undirected	GSDME
ENSPVIG00000004027	ENSPVIG00000019420	0.146189	undirected	INSYN2A
ENSPVIG00000019123	ENSPVIG00000022112	0.146166	undirected	LPAR3	USP6NL
ENSPVIG00000015370	ENSPVIG00000019421	0.145965	undirected
ENSPVIG00000007252	ENSPVIG00000017587	0.145925	undirected	PLCB1
ENSPVIG00000002450	ENSPVIG00000012375	0.145907	undirected	KYAT3	TIAM2
ENSPVIG00000011273	ENSPVIG00000017818	0.145744	undirected		MET
ENSPVIG00000016476	ENSPVIG00000021943	0.1457	undirected	MICAL2	GCNT7
ENSPVIG00000010962	ENSPVIG00000019420	0.145594	undirected	KCNN2
ENSPVIG00000010466	ENSPVIG00000023774	0.145593	undirected	FMOD	EPN3
ENSPVIG00000000740	ENSPVIG00000010138	0.145573	undirected	PLS1	CBX4
ENSPVIG00000010423	ENSPVIG00000010873	0.145511	undirected
ENSPVIG00000010466	ENSPVIG00000016288	0.145463	undirected	FMOD	GSDME
ENSPVIG00000019420	ENSPVIG00000023774	0.145347	undirected		EPN3
ENSPVIG00000021714	ENSPVIG00000022112	0.145345	undirected		USP6NL
ENSPVIG00000017818	ENSPVIG00000019421	0.145268	undirected	MET
ENSPVIG00000007252	ENSPVIG00000010873	0.14522	undirected	PLCB1
ENSPVIG00000000052	ENSPVIG00000012375	0.145176	undirected	C17orf75	TIAM2
ENSPVIG00000010138	ENSPVIG00000017818	0.145137	undirected	CBX4	MET
ENSPVIG00000010466	ENSPVIG00000024569	0.145027	undirected	FMOD
ENSPVIG00000020222	ENSPVIG00000025587	0.144928	undirected	NKX3-1	FOXL2
ENSPVIG00000010873	ENSPVIG00000017866	0.144899	undirected		PDGFA
ENSPVIG00000000690	ENSPVIG00000016476	0.144852	undirected		MICAL2
ENSPVIG00000007252	ENSPVIG00000012588	0.14474	undirected	PLCB1	CNMD
ENSPVIG00000005713	ENSPVIG00000024316	0.144712	undirected	HK1
ENSPVIG00000020222	ENSPVIG00000024316	0.144682	undirected	NKX3-1
ENSPVIG00000017818	ENSPVIG00000023242	0.144606	undirected	MET	SH3KBP1
ENSPVIG00000005713	ENSPVIG00000010873	0.144336	undirected	HK1
ENSPVIG00000010873	ENSPVIG00000010962	0.144327	undirected		KCNN2
ENSPVIG00000015370	ENSPVIG00000022112	0.144251	undirected		USP6NL
ENSPVIG00000005713	ENSPVIG00000021943	0.14422	undirected	HK1	GCNT7
ENSPVIG00000010466	ENSPVIG00000010873	0.144172	undirected	FMOD
ENSPVIG00000007252	ENSPVIG00000007477	0.144072	undirected	PLCB1
ENSPVIG00000009902	ENSPVIG00000020222	0.144056	undirected	PSTPIP2	NKX3-1
ENSPVIG00000007252	ENSPVIG00000023774	0.14402	undirected	PLCB1	EPN3
ENSPVIG00000019420	ENSPVIG00000024569	0.144009	undirected
ENSPVIG00000013508	ENSPVIG00000019420	0.143973	undirected	CNTN2
ENSPVIG00000007252	ENSPVIG00000014380	0.143778	undirected	PLCB1	FGFR3
ENSPVIG00000019420	ENSPVIG00000024937	0.143777	undirected		GLDN
ENSPVIG00000007252	ENSPVIG00000024569	0.143767	undirected	PLCB1
ENSPVIG00000009902	ENSPVIG00000024702	0.143754	undirected	PSTPIP2	SPATA13
ENSPVIG00000014446	ENSPVIG00000022112	0.143721	undirected		USP6NL
ENSPVIG00000016476	ENSPVIG00000024702	0.143655	undirected	MICAL2	SPATA13
ENSPVIG00000010491	ENSPVIG00000019421	0.143645	undirected
ENSPVIG00000002334	ENSPVIG00000017818	0.14354	undirected	MEGF10	MET
ENSPVIG00000003071	ENSPVIG00000010466	0.143471	undirected	AGPAT5	FMOD
ENSPVIG00000000533	ENSPVIG00000012375	0.14346	undirected	LSP1	TIAM2
ENSPVIG00000017866	ENSPVIG00000019420	0.143254	undirected	PDGFA
ENSPVIG00000010466	ENSPVIG00000023242	0.14321	undirected	FMOD	SH3KBP1
ENSPVIG00000010873	ENSPVIG00000023242	0.143184	undirected		SH3KBP1
ENSPVIG00000019420	ENSPVIG00000020458	0.143084	undirected		VEPH1
ENSPVIG00000012245	ENSPVIG00000025042	0.143051	undirected	TENT5A	CLINT1
ENSPVIG00000010466	ENSPVIG00000015993	0.142879	undirected	FMOD	PLP1
ENSPVIG00000007477	ENSPVIG00000017818	0.142743	undirected		MET
ENSPVIG00000003378	ENSPVIG00000012375	0.14273	undirected	EVI5	TIAM2
ENSPVIG00000007252	ENSPVIG00000024407	0.142556	undirected	PLCB1	EYA2
ENSPVIG00000005713	ENSPVIG00000016288	0.142509	undirected	HK1	GSDME
ENSPVIG00000005713	ENSPVIG00000009902	0.142419	undirected	HK1	PSTPIP2
ENSPVIG00000020222	ENSPVIG00000021581	0.142312	undirected	NKX3-1	C2CD4D
ENSPVIG00000010466	ENSPVIG00000024702	0.142262	undirected	FMOD	SPATA13
ENSPVIG00000015009	ENSPVIG00000017818	0.142241	undirected		MET
ENSPVIG00000005713	ENSPVIG00000006710	0.142178	undirected	HK1	STK17B
ENSPVIG00000016476	ENSPVIG00000024569	0.142088	undirected	MICAL2
ENSPVIG00000000740	ENSPVIG00000009902	0.142086	undirected	PLS1	PSTPIP2
ENSPVIG00000013189	ENSPVIG00000020222	0.142083	undirected	GRID1	NKX3-1
ENSPVIG00000003071	ENSPVIG00000007252	0.141964	undirected	AGPAT5	PLCB1
ENSPVIG00000016692	ENSPVIG00000019420	0.141923	undirected	SH3BP4
ENSPVIG00000007252	ENSPVIG00000025042	0.141883	undirected	PLCB1	CLINT1
ENSPVIG00000012375	ENSPVIG00000018232	0.14183	undirected	TIAM2	MAP3K21
ENSPVIG00000004299	ENSPVIG00000017818	0.14178	undirected	RAP1GDS1	MET
ENSPVIG00000015993	ENSPVIG00000019420	0.141659	undirected	PLP1
ENSPVIG00000010466	ENSPVIG00000021287	0.141455	undirected	FMOD	SLC44A3
ENSPVIG00000000690	ENSPVIG00000020222	0.141446	undirected		NKX3-1
ENSPVIG00000008173	ENSPVIG00000024702	0.141293	undirected		SPATA13
ENSPVIG00000005713	ENSPVIG00000017475	0.141277	undirected	HK1	ITM2C
ENSPVIG00000002728	ENSPVIG00000005713	0.141257	undirected	RHCG	HK1
ENSPVIG00000007252	ENSPVIG00000016288	0.141238	undirected	PLCB1	GSDME
ENSPVIG00000007252	ENSPVIG00000017993	0.141228	undirected	PLCB1	LRRC38
ENSPVIG00000000740	ENSPVIG00000013508	0.141209	undirected	PLS1	CNTN2
ENSPVIG00000000533	ENSPVIG00000016476	0.141047	undirected	LSP1	MICAL2
ENSPVIG00000020222	ENSPVIG00000021290	0.141022	undirected	NKX3-1	F3
ENSPVIG00000016476	ENSPVIG00000017475	0.140928	undirected	MICAL2	ITM2C
ENSPVIG00000010466	ENSPVIG00000016966	0.140915	undirected	FMOD	LGALS12
ENSPVIG00000006710	ENSPVIG00000020222	0.140854	undirected	STK17B	NKX3-1
ENSPVIG00000007252	ENSPVIG00000021287	0.140828	undirected	PLCB1	SLC44A3
ENSPVIG00000017993	ENSPVIG00000019420	0.140757	undirected	LRRC38
ENSPVIG00000005713	ENSPVIG00000007477	0.140699	undirected	HK1
ENSPVIG00000012245	ENSPVIG00000024659	0.140672	undirected	TENT5A	TLE4
ENSPVIG00000012245	ENSPVIG00000016692	0.14065	undirected	TENT5A	SH3BP4
ENSPVIG00000014495	ENSPVIG00000019420	0.140601	undirected	LMF1
ENSPVIG00000005713	ENSPVIG00000012588	0.140581	undirected	HK1	CNMD
ENSPVIG00000010873	ENSPVIG00000016288	0.140462	undirected		GSDME
ENSPVIG00000010873	ENSPVIG00000024937	0.140352	undirected		GLDN
ENSPVIG00000013471	ENSPVIG00000019420	0.140246	undirected
ENSPVIG00000001103	ENSPVIG00000012375	0.140207	undirected	RAB11FIP4	TIAM2
ENSPVIG00000010873	ENSPVIG00000013189	0.140118	undirected		GRID1
ENSPVIG00000007252	ENSPVIG00000018869	0.140107	undirected	PLCB1	ARRDC1
ENSPVIG00000003877	ENSPVIG00000017818	0.140002	undirected		MET
ENSPVIG00000007688	ENSPVIG00000012375	0.139977	undirected	SUCLG2	TIAM2
ENSPVIG00000012375	ENSPVIG00000017774	0.139963	undirected	TIAM2	TPST2
ENSPVIG00000010873	ENSPVIG00000017818	0.13996	undirected		MET
ENSPVIG00000012375	ENSPVIG00000018016	0.139891	undirected	TIAM2
ENSPVIG00000012245	ENSPVIG00000018869	0.139869	undirected	TENT5A	ARRDC1
ENSPVIG00000003877	ENSPVIG00000020222	0.139853	undirected		NKX3-1
ENSPVIG00000008173	ENSPVIG00000020222	0.139817	undirected		NKX3-1
ENSPVIG00000019713	ENSPVIG00000020458	0.139764	undirected		VEPH1
ENSPVIG00000005713	ENSPVIG00000008173	0.139758	undirected	HK1
ENSPVIG00000005953	ENSPVIG00000010466	0.139737	undirected	AMH	FMOD
ENSPVIG00000003071	ENSPVIG00000005713	0.139732	undirected	AGPAT5	HK1
ENSPVIG00000007252	ENSPVIG00000013471	0.139637	undirected	PLCB1
ENSPVIG00000016476	ENSPVIG00000020222	0.139567	undirected	MICAL2	NKX3-1
ENSPVIG00000017818	ENSPVIG00000019413	0.139527	undirected	MET	COL8A1
ENSPVIG00000012375	ENSPVIG00000018136	0.139479	undirected	TIAM2
ENSPVIG00000009857	ENSPVIG00000020458	0.139408	undirected		VEPH1
ENSPVIG00000004299	ENSPVIG00000012375	0.139217	undirected	RAP1GDS1	TIAM2
ENSPVIG00000001636	ENSPVIG00000010873	0.139181	undirected	TGIF1
ENSPVIG00000000740	ENSPVIG00000014397	0.139112	undirected	PLS1	DCLK1
ENSPVIG00000015370	ENSPVIG00000017818	0.139075	undirected		MET
ENSPVIG00000012375	ENSPVIG00000016352	0.138989	undirected	TIAM2
ENSPVIG00000007477	ENSPVIG00000019420	0.138977	undirected
ENSPVIG00000000690	ENSPVIG00000010873	0.138973	undirected
ENSPVIG00000010466	ENSPVIG00000013471	0.138914	undirected	FMOD
ENSPVIG00000002728	ENSPVIG00000020222	0.138782	undirected	RHCG	NKX3-1
ENSPVIG00000016476	ENSPVIG00000025587	0.138765	undirected	MICAL2	FOXL2
ENSPVIG00000000740	ENSPVIG00000010962	0.138754	undirected	PLS1	KCNN2
ENSPVIG00000017818	ENSPVIG00000024937	0.138737	undirected	MET	GLDN
ENSPVIG00000016288	ENSPVIG00000017818	0.138692	undirected	GSDME	MET
ENSPVIG00000007252	ENSPVIG00000012245	0.138485	undirected	PLCB1	TENT5A
ENSPVIG00000013498	ENSPVIG00000017818	0.138371	undirected	FBLN7	MET
ENSPVIG00000000690	ENSPVIG00000024702	0.13833	undirected		SPATA13
ENSPVIG00000018154	ENSPVIG00000019420	0.138261	undirected	CHST9
ENSPVIG00000010466	ENSPVIG00000017866	0.138242	undirected	FMOD	PDGFA
ENSPVIG00000010962	ENSPVIG00000017818	0.138172	undirected	KCNN2	MET
ENSPVIG00000000740	ENSPVIG00000020458	0.13811	undirected	PLS1	VEPH1
ENSPVIG00000019844	ENSPVIG00000020222	0.1381	undirected	SEC14L1	NKX3-1
ENSPVIG00000012375	ENSPVIG00000016254	0.138063	undirected	TIAM2	RPRM
ENSPVIG00000023242	ENSPVIG00000024702	0.138036	undirected	SH3KBP1	SPATA13
ENSPVIG00000008173	ENSPVIG00000010873	0.137757	undirected
ENSPVIG00000012375	ENSPVIG00000013774	0.137726	undirected	TIAM2	FAM167B
ENSPVIG00000020222	ENSPVIG00000024407	0.137604	undirected	NKX3-1	EYA2
ENSPVIG00000005713	ENSPVIG00000016966	0.137603	undirected	HK1	LGALS12
ENSPVIG00000000533	ENSPVIG00000007252	0.137587	undirected	LSP1	PLCB1
ENSPVIG00000012375	ENSPVIG00000025042	0.137556	undirected	TIAM2	CLINT1
ENSPVIG00000002361	ENSPVIG00000017818	0.13746	undirected	PPM1J	MET
ENSPVIG00000012375	ENSPVIG00000017175	0.137306	undirected	TIAM2	SFN
ENSPVIG00000009470	ENSPVIG00000022112	0.137214	undirected	EMP3	USP6NL
ENSPVIG00000010423	ENSPVIG00000016476	0.137202	undirected		MICAL2
ENSPVIG00000010873	ENSPVIG00000020065	0.137168	undirected		RPS6KL1
ENSPVIG00000020222	ENSPVIG00000024659	0.137088	undirected	NKX3-1	TLE4
ENSPVIG00000020222	ENSPVIG00000024569	0.137065	undirected	NKX3-1
ENSPVIG00000012245	ENSPVIG00000021290	0.137058	undirected	TENT5A	F3
ENSPVIG00000005713	ENSPVIG00000025587	0.13703	undirected	HK1	FOXL2
ENSPVIG00000014495	ENSPVIG00000017818	0.136998	undirected	LMF1	MET
ENSPVIG00000018869	ENSPVIG00000019420	0.136979	undirected	ARRDC1
ENSPVIG00000005713	ENSPVIG00000024569	0.136913	undirected	HK1
ENSPVIG00000016288	ENSPVIG00000020222	0.136874	undirected	GSDME	NKX3-1
ENSPVIG00000002728	ENSPVIG00000010873	0.136809	undirected	RHCG
ENSPVIG00000010138	ENSPVIG00000010466	0.136759	undirected	CBX4	FMOD
ENSPVIG00000016476	ENSPVIG00000023774	0.136696	undirected	MICAL2	EPN3
ENSPVIG00000014397	ENSPVIG00000019420	0.136555	undirected	DCLK1
ENSPVIG00000016476	ENSPVIG00000024316	0.136431	undirected	MICAL2
ENSPVIG00000012375	ENSPVIG00000015962	0.13637	undirected	TIAM2	GABRE
ENSPVIG00000010491	ENSPVIG00000020222	0.136274	undirected		NKX3-1
ENSPVIG00000003877	ENSPVIG00000005713	0.136205	undirected		HK1
ENSPVIG00000010491	ENSPVIG00000022112	0.136196	undirected		USP6NL
ENSPVIG00000016476	ENSPVIG00000019713	0.136138	undirected	MICAL2
ENSPVIG00000007477	ENSPVIG00000010466	0.136093	undirected		FMOD
ENSPVIG00000019203	ENSPVIG00000019420	0.136019	undirected	FRZB
ENSPVIG00000015704	ENSPVIG00000022112	0.136015	undirected		USP6NL
ENSPVIG00000004027	ENSPVIG00000016476	0.135999	undirected	INSYN2A	MICAL2
ENSPVIG00000000740	ENSPVIG00000009857	0.135823	undirected	PLS1
ENSPVIG00000010466	ENSPVIG00000014495	0.135802	undirected	FMOD	LMF1
ENSPVIG00000023774	ENSPVIG00000024702	0.135786	undirected	EPN3	SPATA13
ENSPVIG00000012834	ENSPVIG00000022112	0.135746	undirected	ESR1	USP6NL
ENSPVIG00000005713	ENSPVIG00000023774	0.135697	undirected	HK1	EPN3
ENSPVIG00000017818	ENSPVIG00000018869	0.135672	undirected	MET	ARRDC1
ENSPVIG00000005713	ENSPVIG00000021287	0.135652	undirected	HK1	SLC44A3
ENSPVIG00000005713	ENSPVIG00000017587	0.135615	undirected	HK1
ENSPVIG00000005713	ENSPVIG00000024702	0.13553	undirected	HK1	SPATA13
ENSPVIG00000003492	ENSPVIG00000012375	0.135449	undirected		TIAM2
ENSPVIG00000007252	ENSPVIG00000021581	0.135427	undirected	PLCB1	C2CD4D
ENSPVIG00000017818	ENSPVIG00000018154	0.135369	undirected	MET	CHST9
ENSPVIG00000005953	ENSPVIG00000025587	0.13527	undirected	AMH	FOXL2
ENSPVIG00000002361	ENSPVIG00000022112	0.135193	undirected	PPM1J	USP6NL
ENSPVIG00000007972	ENSPVIG00000017818	0.13514	undirected	SH3TC2	MET
ENSPVIG00000010873	ENSPVIG00000020222	0.135094	undirected		NKX3-1
ENSPVIG00000013629	ENSPVIG00000016476	0.135094	undirected	PIK3R6	MICAL2
ENSPVIG00000005219	ENSPVIG00000022112	0.135092	undirected		USP6NL
ENSPVIG00000004299	ENSPVIG00000020222	0.13509	undirected	RAP1GDS1	NKX3-1
ENSPVIG00000004027	ENSPVIG00000010466	0.134998	undirected	INSYN2A	FMOD
ENSPVIG00000016476	ENSPVIG00000021287	0.134976	undirected	MICAL2	SLC44A3
ENSPVIG00000006710	ENSPVIG00000019420	0.13497	undirected	STK17B
ENSPVIG00000007252	ENSPVIG00000017312	0.134951	undirected	PLCB1	BICDL1
ENSPVIG00000007252	ENSPVIG00000019844	0.134947	undirected	PLCB1	SEC14L1
ENSPVIG00000012375	ENSPVIG00000016610	0.134935	undirected	TIAM2
ENSPVIG00000014397	ENSPVIG00000020458	0.134922	undirected	DCLK1	VEPH1
ENSPVIG00000000740	ENSPVIG00000024407	0.134887	undirected	PLS1	EYA2
ENSPVIG00000015734	ENSPVIG00000016476	0.134872	undirected	GAS2L3	MICAL2
ENSPVIG00000000740	ENSPVIG00000012245	0.13486	undirected	PLS1	TENT5A
ENSPVIG00000016476	ENSPVIG00000017587	0.134833	undirected	MICAL2
ENSPVIG00000006710	ENSPVIG00000007252	0.1348	undirected	STK17B	PLCB1
ENSPVIG00000000575	ENSPVIG00000012375	0.134692	undirected	CNTN1	TIAM2
ENSPVIG00000018127	ENSPVIG00000022112	0.134654	undirected	NACC2	USP6NL
ENSPVIG00000010466	ENSPVIG00000019591	0.134564	undirected	FMOD	SFRP2
ENSPVIG00000017818	ENSPVIG00000023023	0.134517	undirected	MET	RNF217
ENSPVIG00000007477	ENSPVIG00000012245	0.134482	undirected		TENT5A
ENSPVIG00000012836	ENSPVIG00000024702	0.134372	undirected	CCDC170	SPATA13
ENSPVIG00000016692	ENSPVIG00000017818	0.134358	undirected	SH3BP4	MET
ENSPVIG00000010136	ENSPVIG00000022112	0.134339	undirected	AFAP1L2	USP6NL
ENSPVIG00000002450	ENSPVIG00000017818	0.13433	undirected	KYAT3	MET
ENSPVIG00000010296	ENSPVIG00000017818	0.134325	undirected	MDFI	MET
ENSPVIG00000013508	ENSPVIG00000022112	0.134322	undirected	CNTN2	USP6NL
ENSPVIG00000002724	ENSPVIG00000012375	0.134253	undirected	FRMD3	TIAM2
ENSPVIG00000012836	ENSPVIG00000016476	0.134248	undirected	CCDC170	MICAL2
ENSPVIG00000000740	ENSPVIG00000008173	0.134202	undirected	PLS1
ENSPVIG00000017175	ENSPVIG00000017818	0.134111	undirected	SFN	MET
ENSPVIG00000000690	ENSPVIG00000010423	0.134065	undirected
ENSPVIG00000005953	ENSPVIG00000007252	0.133999	undirected	AMH	PLCB1
ENSPVIG00000011273	ENSPVIG00000019421	0.133989	undirected
ENSPVIG00000000740	ENSPVIG00000003877	0.133975	undirected	PLS1
ENSPVIG00000016476	ENSPVIG00000023242	0.133973	undirected	MICAL2	SH3KBP1
ENSPVIG00000019123	ENSPVIG00000019421	0.133957	undirected	LPAR3
ENSPVIG00000010873	ENSPVIG00000016692	0.133931	undirected		SH3BP4
ENSPVIG00000017312	ENSPVIG00000017818	0.133924	undirected	BICDL1	MET
ENSPVIG00000016476	ENSPVIG00000024407	0.13392	undirected	MICAL2	EYA2
ENSPVIG00000012375	ENSPVIG00000014651	0.133851	undirected	TIAM2	FCHSD1
ENSPVIG00000013189	ENSPVIG00000019420	0.13385	undirected	GRID1
ENSPVIG00000020222	ENSPVIG00000021943	0.133799	undirected	NKX3-1	GCNT7
ENSPVIG00000005219	ENSPVIG00000012375	0.133777	undirected		TIAM2
ENSPVIG00000005953	ENSPVIG00000012588	0.133763	undirected	AMH	CNMD
ENSPVIG00000010466	ENSPVIG00000017993	0.133759	undirected	FMOD	LRRC38
ENSPVIG00000007252	ENSPVIG00000015734	0.133731	undirected	PLCB1	GAS2L3
ENSPVIG00000017312	ENSPVIG00000020222	0.133686	undirected	BICDL1	NKX3-1
ENSPVIG00000007252	ENSPVIG00000013629	0.133683	undirected	PLCB1	PIK3R6
ENSPVIG00000017818	ENSPVIG00000019591	0.133674	undirected	MET	SFRP2
ENSPVIG00000018864	ENSPVIG00000020222	0.133624	undirected		NKX3-1
ENSPVIG00000019421	ENSPVIG00000022544	0.133586	undirected		C8B
ENSPVIG00000015734	ENSPVIG00000019420	0.133548	undirected	GAS2L3
ENSPVIG00000013629	ENSPVIG00000019420	0.13354	undirected	PIK3R6
ENSPVIG00000010873	ENSPVIG00000019844	0.13354	undirected		SEC14L1
ENSPVIG00000005953	ENSPVIG00000021943	0.133429	undirected	AMH	GCNT7
ENSPVIG00000005713	ENSPVIG00000005953	0.133427	undirected	HK1	AMH
ENSPVIG00000003071	ENSPVIG00000020222	0.133399	undirected	AGPAT5	NKX3-1
ENSPVIG00000016476	ENSPVIG00000016966	0.133228	undirected	MICAL2	LGALS12
ENSPVIG00000004027	ENSPVIG00000024702	0.133216	undirected	INSYN2A	SPATA13
ENSPVIG00000005953	ENSPVIG00000017475	0.133103	undirected	AMH	ITM2C
ENSPVIG00000010873	ENSPVIG00000021943	0.133088	undirected		GCNT7
ENSPVIG00000002361	ENSPVIG00000012245	0.133084	undirected	PPM1J	TENT5A
ENSPVIG00000017818	ENSPVIG00000019123	0.13305	undirected	MET	LPAR3
ENSPVIG00000012245	ENSPVIG00000017818	0.133038	undirected	TENT5A	MET
ENSPVIG00000008156	ENSPVIG00000019420	0.133034	undirected	LYN
ENSPVIG00000005065	ENSPVIG00000012375	0.13286	undirected	AP1M2	TIAM2
ENSPVIG00000012245	ENSPVIG00000016966	0.132798	undirected	TENT5A	LGALS12
ENSPVIG00000013508	ENSPVIG00000020458	0.132752	undirected	CNTN2	VEPH1
ENSPVIG00000005713	ENSPVIG00000010138	0.132732	undirected	HK1	CBX4
ENSPVIG00000001388	ENSPVIG00000017818	0.132676	undirected	AFAP1	MET
ENSPVIG00000005953	ENSPVIG00000008173	0.132657	undirected	AMH
ENSPVIG00000017818	ENSPVIG00000022337	0.132545	undirected	MET
ENSPVIG00000010873	ENSPVIG00000022217	0.13254	undirected		IRF7
ENSPVIG00000005953	ENSPVIG00000016476	0.132518	undirected	AMH	MICAL2
ENSPVIG00000012375	ENSPVIG00000013498	0.132513	undirected	TIAM2	FBLN7
ENSPVIG00000012245	ENSPVIG00000019713	0.13251	undirected	TENT5A
ENSPVIG00000005713	ENSPVIG00000014397	0.132483	undirected	HK1	DCLK1
ENSPVIG00000017818	ENSPVIG00000017993	0.132468	undirected	MET	LRRC38
ENSPVIG00000011273	ENSPVIG00000022112	0.132357	undirected		USP6NL
ENSPVIG00000005713	ENSPVIG00000012836	0.132344	undirected	HK1	CCDC170
ENSPVIG00000009857	ENSPVIG00000012245	0.132329	undirected		TENT5A
ENSPVIG00000000740	ENSPVIG00000002728	0.132114	undirected	PLS1	RHCG
ENSPVIG00000000740	ENSPVIG00000024702	0.132111	undirected	PLS1	SPATA13
ENSPVIG00000005713	ENSPVIG00000024407	0.132109	undirected	HK1	EYA2
ENSPVIG00000010466	ENSPVIG00000024937	0.132033	undirected	FMOD	GLDN
ENSPVIG00000002334	ENSPVIG00000012375	0.132002	undirected	MEGF10	TIAM2
ENSPVIG00000019591	ENSPVIG00000020222	0.131923	undirected	SFRP2	NKX3-1
ENSPVIG00000010423	ENSPVIG00000020222	0.131897	undirected		NKX3-1
ENSPVIG00000009902	ENSPVIG00000016476	0.131827	undirected	PSTPIP2	MICAL2
ENSPVIG00000010962	ENSPVIG00000020222	0.131725	undirected	KCNN2	NKX3-1
ENSPVIG00000005713	ENSPVIG00000013471	0.131701	undirected	HK1
ENSPVIG00000000533	ENSPVIG00000000575	0.131679	undirected	LSP1	CNTN1
ENSPVIG00000016352	ENSPVIG00000017818	0.131678	undirected		MET
ENSPVIG00000005953	ENSPVIG00000024316	0.131669	undirected	AMH
ENSPVIG00000005219	ENSPVIG00000019421	0.131654	undirected
ENSPVIG00000000545	ENSPVIG00000012375	0.131575	undirected	SHANK3	TIAM2
ENSPVIG00000005713	ENSPVIG00000010962	0.131484	undirected	HK1	KCNN2
ENSPVIG00000010466	ENSPVIG00000016692	0.131465	undirected	FMOD	SH3BP4
ENSPVIG00000001532	ENSPVIG00000016476	0.131377	undirected	SUSD3	MICAL2
ENSPVIG00000002450	ENSPVIG00000019420	0.131365	undirected	KYAT3
ENSPVIG00000004027	ENSPVIG00000020222	0.131322	undirected	INSYN2A	NKX3-1
ENSPVIG00000019421	ENSPVIG00000020222	0.131215	undirected		NKX3-1
ENSPVIG00000015192	ENSPVIG00000017818	0.131108	undirected	LRRN1	MET
ENSPVIG00000000740	ENSPVIG00000024937	0.131062	undirected	PLS1	GLDN
ENSPVIG00000010138	ENSPVIG00000020458	0.131007	undirected	CBX4	VEPH1
ENSPVIG00000013471	ENSPVIG00000016476	0.130979	undirected		MICAL2
ENSPVIG00000004843	ENSPVIG00000017818	0.130932	undirected	HSD3B7	MET
ENSPVIG00000021943	ENSPVIG00000024702	0.130929	undirected	GCNT7	SPATA13
ENSPVIG00000000690	ENSPVIG00000000740	0.130907	undirected		PLS1
ENSPVIG00000013800	ENSPVIG00000020222	0.130868	undirected	AMOTL2	NKX3-1
ENSPVIG00000010466	ENSPVIG00000014380	0.130834	undirected	FMOD	FGFR3
ENSPVIG00000010423	ENSPVIG00000024702	0.130822	undirected		SPATA13
ENSPVIG00000003071	ENSPVIG00000005953	0.13082	undirected	AGPAT5	AMH
ENSPVIG00000001103	ENSPVIG00000020222	0.130812	undirected	RAB11FIP4	NKX3-1
ENSPVIG00000008173	ENSPVIG00000019713	0.130743	undirected
ENSPVIG00000006710	ENSPVIG00000010466	0.13067	undirected	STK17B	FMOD
ENSPVIG00000014380	ENSPVIG00000016476	0.130613	undirected	FGFR3	MICAL2
ENSPVIG00000010873	ENSPVIG00000018137	0.130531	undirected
ENSPVIG00000017312	ENSPVIG00000022112	0.13046	undirected	BICDL1	USP6NL
ENSPVIG00000000740	ENSPVIG00000025587	0.130456	undirected	PLS1	FOXL2
ENSPVIG00000017818	ENSPVIG00000018016	0.130268	undirected	MET
ENSPVIG00000010466	ENSPVIG00000010962	0.130116	undirected	FMOD	KCNN2
ENSPVIG00000005713	ENSPVIG00000023242	0.130079	undirected	HK1	SH3KBP1
ENSPVIG00000009944	ENSPVIG00000017818	0.130011	undirected	MICAL1	MET
ENSPVIG00000012588	ENSPVIG00000020222	0.129947	undirected	CNMD	NKX3-1
ENSPVIG00000005713	ENSPVIG00000017993	0.12994	undirected	HK1	LRRC38
ENSPVIG00000000533	ENSPVIG00000010466	0.129864	undirected	LSP1	FMOD
ENSPVIG00000016476	ENSPVIG00000017993	0.129742	undirected	MICAL2	LRRC38
ENSPVIG00000004611	ENSPVIG00000012375	0.129657	undirected		TIAM2
ENSPVIG00000000740	ENSPVIG00000002361	0.129636	undirected	PLS1	PPM1J
ENSPVIG00000014446	ENSPVIG00000020222	0.129629	undirected		NKX3-1
ENSPVIG00000020222	ENSPVIG00000021714	0.129628	undirected	NKX3-1
ENSPVIG00000010873	ENSPVIG00000016966	0.129619	undirected		LGALS12
ENSPVIG00000000740	ENSPVIG00000021290	0.129553	undirected	PLS1	F3
ENSPVIG00000016476	ENSPVIG00000020458	0.129547	undirected	MICAL2	VEPH1
ENSPVIG00000000575	ENSPVIG00000017475	0.12954	undirected	CNTN1	ITM2C
ENSPVIG00000000740	ENSPVIG00000010423	0.129535	undirected	PLS1
ENSPVIG00000004611	ENSPVIG00000020222	0.129507	undirected		NKX3-1
ENSPVIG00000017818	ENSPVIG00000018188	0.129462	undirected	MET	NOTCH1
ENSPVIG00000013508	ENSPVIG00000016476	0.129408	undirected	CNTN2	MICAL2
ENSPVIG00000002728	ENSPVIG00000005953	0.129404	undirected	RHCG	AMH
ENSPVIG00000012588	ENSPVIG00000016476	0.129393	undirected	CNMD	MICAL2
ENSPVIG00000017818	ENSPVIG00000018232	0.129384	undirected	MET	MAP3K21
ENSPVIG00000010136	ENSPVIG00000017818	0.129342	undirected	AFAP1L2	MET
ENSPVIG00000009857	ENSPVIG00000021581	0.129228	undirected		C2CD4D
ENSPVIG00000009470	ENSPVIG00000020222	0.129122	undirected	EMP3	NKX3-1
ENSPVIG00000012375	ENSPVIG00000023630	0.129047	undirected	TIAM2	PDLIM3
ENSPVIG00000001532	ENSPVIG00000005713	0.129041	undirected	SUSD3	HK1
ENSPVIG00000000740	ENSPVIG00000024316	0.129037	undirected	PLS1
ENSPVIG00000005953	ENSPVIG00000017587	0.129004	undirected	AMH
ENSPVIG00000000740	ENSPVIG00000018869	0.129001	undirected	PLS1	ARRDC1
ENSPVIG00000016801	ENSPVIG00000022112	0.128922	undirected	CCDC69	USP6NL
ENSPVIG00000021678	ENSPVIG00000022112	0.128838	undirected	DOCK5	USP6NL
ENSPVIG00000014380	ENSPVIG00000020222	0.128764	undirected	FGFR3	NKX3-1
ENSPVIG00000012375	ENSPVIG00000020754	0.128754	undirected	TIAM2	THBS3
ENSPVIG00000005713	ENSPVIG00000015993	0.12875	undirected	HK1	PLP1
ENSPVIG00000002361	ENSPVIG00000007252	0.128708	undirected	PPM1J	PLCB1
ENSPVIG00000000740	ENSPVIG00000013189	0.128688	undirected	PLS1	GRID1
ENSPVIG00000010466	ENSPVIG00000018154	0.128686	undirected	FMOD	CHST9
ENSPVIG00000007252	ENSPVIG00000019203	0.128658	undirected	PLCB1	FRZB
ENSPVIG00000007252	ENSPVIG00000019591	0.128653	undirected	PLCB1	SFRP2
ENSPVIG00000005219	ENSPVIG00000020222	0.128568	undirected		NKX3-1
ENSPVIG00000019421	ENSPVIG00000021714	0.128532	undirected
ENSPVIG00000010873	ENSPVIG00000012836	0.1285	undirected		CCDC170
ENSPVIG00000008173	ENSPVIG00000009902	0.128489	undirected		PSTPIP2
ENSPVIG00000000740	ENSPVIG00000025042	0.128488	undirected	PLS1	CLINT1
ENSPVIG00000000533	ENSPVIG00000019420	0.12843	undirected	LSP1
ENSPVIG00000007972	ENSPVIG00000012375	0.128403	undirected	SH3TC2	TIAM2
ENSPVIG00000006899	ENSPVIG00000022112	0.128388	undirected	PAQR6	USP6NL
ENSPVIG00000007979	ENSPVIG00000017818	0.128337	undirected		MET
ENSPVIG00000001103	ENSPVIG00000007252	0.128259	undirected	RAB11FIP4	PLCB1
ENSPVIG00000000690	ENSPVIG00000023774	0.128257	undirected		EPN3
ENSPVIG00000016966	ENSPVIG00000020458	0.128207	undirected	LGALS12	VEPH1
ENSPVIG00000003044	ENSPVIG00000012375	0.128195	undirected	STK38L	TIAM2
ENSPVIG00000013189	ENSPVIG00000024937	0.128078	undirected	GRID1	GLDN
ENSPVIG00000017818	ENSPVIG00000022015	0.127956	undirected	MET	SLC27A6
ENSPVIG00000000575	ENSPVIG00000016476	0.12794	undirected	CNTN1	MICAL2
ENSPVIG00000000690	ENSPVIG00000002728	0.127881	undirected		RHCG
ENSPVIG00000020222	ENSPVIG00000023242	0.12785	undirected	NKX3-1	SH3KBP1
ENSPVIG00000006710	ENSPVIG00000016476	0.127833	undirected	STK17B	MICAL2
ENSPVIG00000010296	ENSPVIG00000012375	0.127822	undirected	MDFI	TIAM2
ENSPVIG00000012245	ENSPVIG00000021581	0.127768	undirected	TENT5A	C2CD4D
ENSPVIG00000005581	ENSPVIG00000012375	0.127706	undirected	TRPM3	TIAM2
ENSPVIG00000005713	ENSPVIG00000019203	0.127675	undirected	HK1	FRZB
ENSPVIG00000005219	ENSPVIG00000007252	0.127669	undirected		PLCB1
ENSPVIG00000003071	ENSPVIG00000016476	0.127589	undirected	AGPAT5	MICAL2
ENSPVIG00000016476	ENSPVIG00000019203	0.127564	undirected	MICAL2	FRZB
ENSPVIG00000012247	ENSPVIG00000017818	0.12755	undirected	BCKDHB	MET
ENSPVIG00000019713	ENSPVIG00000024937	0.127508	undirected		GLDN
ENSPVIG00000000690	ENSPVIG00000013471	0.127505	undirected
ENSPVIG00000020458	ENSPVIG00000024937	0.127491	undirected	VEPH1	GLDN
ENSPVIG00000019420	ENSPVIG00000020065	0.127432	undirected		RPS6KL1
ENSPVIG00000016583	ENSPVIG00000022112	0.127386	undirected		USP6NL
ENSPVIG00000017818	ENSPVIG00000018318	0.127383	undirected	MET	GPRIN3
ENSPVIG00000009902	ENSPVIG00000010423	0.12733	undirected	PSTPIP2
ENSPVIG00000005713	ENSPVIG00000014380	0.127275	undirected	HK1	FGFR3
ENSPVIG00000012375	ENSPVIG00000015536	0.127257	undirected	TIAM2
ENSPVIG00000005713	ENSPVIG00000012245	0.127078	undirected	HK1	TENT5A
ENSPVIG00000004183	ENSPVIG00000022112	0.127015	undirected	NRCAM	USP6NL
ENSPVIG00000014397	ENSPVIG00000022112	0.126984	undirected	DCLK1	USP6NL
ENSPVIG00000001103	ENSPVIG00000017818	0.126843	undirected	RAB11FIP4	MET
ENSPVIG00000003492	ENSPVIG00000010466	0.126735	undirected		FMOD
ENSPVIG00000010138	ENSPVIG00000012245	0.126733	undirected	CBX4	TENT5A
ENSPVIG00000019203	ENSPVIG00000024407	0.126622	undirected	FRZB	EYA2
ENSPVIG00000000545	ENSPVIG00000016476	0.126593	undirected	SHANK3	MICAL2
ENSPVIG00000017587	ENSPVIG00000024702	0.126436	undirected		SPATA13
ENSPVIG00000004176	ENSPVIG00000010466	0.126399	undirected	PLCL1	FMOD
ENSPVIG00000000740	ENSPVIG00000007477	0.126361	undirected	PLS1
ENSPVIG00000004299	ENSPVIG00000019420	0.126317	undirected	RAP1GDS1
ENSPVIG00000011273	ENSPVIG00000020222	0.126287	undirected		NKX3-1
ENSPVIG00000010423	ENSPVIG00000017866	0.126236	undirected		PDGFA
ENSPVIG00000005713	ENSPVIG00000020458	0.126231	undirected	HK1	VEPH1
ENSPVIG00000012245	ENSPVIG00000019420	0.126222	undirected	TENT5A
ENSPVIG00000005713	ENSPVIG00000013508	0.126165	undirected	HK1	CNTN2
ENSPVIG00000019713	ENSPVIG00000025587	0.126113	undirected		FOXL2
ENSPVIG00000012375	ENSPVIG00000022324	0.126092	undirected	TIAM2	PKP4
ENSPVIG00000007252	ENSPVIG00000013774	0.126077	undirected	PLCB1	FAM167B
ENSPVIG00000007252	ENSPVIG00000015993	0.126066	undirected	PLCB1	PLP1
ENSPVIG00000012375	ENSPVIG00000018318	0.126052	undirected	TIAM2	GPRIN3
ENSPVIG00000009857	ENSPVIG00000017818	0.126025	undirected		MET
ENSPVIG00000010466	ENSPVIG00000020458	0.126013	undirected	FMOD	VEPH1
ENSPVIG00000015704	ENSPVIG00000016476	0.125983	undirected		MICAL2
ENSPVIG00000013471	ENSPVIG00000020222	0.125949	undirected		NKX3-1
ENSPVIG00000008560	ENSPVIG00000022112	0.1258	undirected	FGFRL1	USP6NL
ENSPVIG00000012245	ENSPVIG00000014397	0.125743	undirected	TENT5A	DCLK1
ENSPVIG00000000740	ENSPVIG00000005953	0.125641	undirected	PLS1	AMH
ENSPVIG00000004027	ENSPVIG00000005713	0.125629	undirected	INSYN2A	HK1
ENSPVIG00000019421	ENSPVIG00000021290	0.125627	undirected		F3
ENSPVIG00000010423	ENSPVIG00000023774	0.125612	undirected		EPN3
ENSPVIG00000008173	ENSPVIG00000021943	0.125591	undirected		GCNT7
ENSPVIG00000010423	ENSPVIG00000016288	0.125519	undirected		GSDME
ENSPVIG00000004299	ENSPVIG00000022112	0.125502	undirected	RAP1GDS1	USP6NL
ENSPVIG00000000690	ENSPVIG00000021943	0.125497	undirected		GCNT7
ENSPVIG00000005219	ENSPVIG00000019420	0.125473	undirected
ENSPVIG00000019420	ENSPVIG00000022217	0.125452	undirected		IRF7
ENSPVIG00000009857	ENSPVIG00000024937	0.12545	undirected		GLDN
ENSPVIG00000010873	ENSPVIG00000017587	0.125414	undirected
ENSPVIG00000007252	ENSPVIG00000014495	0.125407	undirected	PLCB1	LMF1
ENSPVIG00000012245	ENSPVIG00000020458	0.125379	undirected	TENT5A	VEPH1
ENSPVIG00000013774	ENSPVIG00000020222	0.125264	undirected	FAM167B	NKX3-1
ENSPVIG00000018553	ENSPVIG00000022112	0.125239	undirected	MGAT3	USP6NL
ENSPVIG00000020622	ENSPVIG00000022112	0.125219	undirected	ZNF385C	USP6NL
ENSPVIG00000008173	ENSPVIG00000025587	0.125206	undirected		FOXL2
ENSPVIG00000017818	ENSPVIG00000025042	0.125201	undirected	MET	CLINT1
ENSPVIG00000007252	ENSPVIG00000012247	0.125174	undirected	PLCB1	BCKDHB
ENSPVIG00000010466	ENSPVIG00000024407	0.125148	undirected	FMOD	EYA2
ENSPVIG00000000545	ENSPVIG00000024702	0.125109	undirected	SHANK3	SPATA13
ENSPVIG00000017774	ENSPVIG00000020222	0.125055	undirected	TPST2	NKX3-1
ENSPVIG00000004610	ENSPVIG00000012375	0.125054	undirected	GREB1	TIAM2
ENSPVIG00000010491	ENSPVIG00000017818	0.125023	undirected		MET
ENSPVIG00000012375	ENSPVIG00000015704	0.125021	undirected	TIAM2
ENSPVIG00000010130	ENSPVIG00000012375	0.124965	undirected	CCDC40	TIAM2
ENSPVIG00000018158	ENSPVIG00000019420	0.124962	undirected	LYPD6B
ENSPVIG00000012375	ENSPVIG00000022547	0.12495	undirected	TIAM2	PRKAA2
ENSPVIG00000017817	ENSPVIG00000017818	0.124948	undirected		MET
ENSPVIG00000012498	ENSPVIG00000017818	0.124944	undirected	TNFRSF6B	MET
ENSPVIG00000007252	ENSPVIG00000017866	0.124895	undirected	PLCB1	PDGFA
ENSPVIG00000012375	ENSPVIG00000020530	0.124891	undirected	TIAM2
ENSPVIG00000005713	ENSPVIG00000024937	0.124863	undirected	HK1	GLDN
ENSPVIG00000007252	ENSPVIG00000015704	0.124857	undirected	PLCB1
ENSPVIG00000012588	ENSPVIG00000017475	0.12485	undirected	CNMD	ITM2C
ENSPVIG00000009857	ENSPVIG00000019420	0.124843	undirected
ENSPVIG00000005953	ENSPVIG00000016966	0.124838	undirected	AMH	LGALS12
ENSPVIG00000010423	ENSPVIG00000023242	0.124752	undirected		SH3KBP1
ENSPVIG00000012245	ENSPVIG00000018864	0.124751	undirected	TENT5A
ENSPVIG00000012375	ENSPVIG00000013643	0.124681	undirected	TIAM2	MAPK8IP1
ENSPVIG00000012245	ENSPVIG00000022112	0.124512	undirected	TENT5A	USP6NL
ENSPVIG00000013774	ENSPVIG00000017818	0.124488	undirected	FAM167B	MET
ENSPVIG00000004299	ENSPVIG00000007252	0.124386	undirected	RAP1GDS1	PLCB1
ENSPVIG00000019420	ENSPVIG00000019844	0.124363	undirected		SEC14L1
ENSPVIG00000000740	ENSPVIG00000021943	0.124361	undirected	PLS1	GCNT7
ENSPVIG00000000690	ENSPVIG00000008173	0.124338	undirected
ENSPVIG00000018137	ENSPVIG00000019420	0.124248	undirected
ENSPVIG00000017475	ENSPVIG00000020222	0.12424	undirected	ITM2C	NKX3-1
ENSPVIG00000016966	ENSPVIG00000019421	0.124235	undirected	LGALS12
ENSPVIG00000010554	ENSPVIG00000012375	0.124228	undirected	ATXN2	TIAM2
ENSPVIG00000010873	ENSPVIG00000015993	0.12422	undirected		PLP1
ENSPVIG00000010138	ENSPVIG00000016476	0.124186	undirected	CBX4	MICAL2
ENSPVIG00000002541	ENSPVIG00000022112	0.124133	undirected	CYP26B1	USP6NL
ENSPVIG00000000740	ENSPVIG00000023242	0.124082	undirected	PLS1	SH3KBP1
ENSPVIG00000005713	ENSPVIG00000019591	0.12403	undirected	HK1	SFRP2
ENSPVIG00000012245	ENSPVIG00000013800	0.124027	undirected	TENT5A	AMOTL2
ENSPVIG00000009857	ENSPVIG00000010138	0.123953	undirected		CBX4
ENSPVIG00000012375	ENSPVIG00000013800	0.123809	undirected	TIAM2	AMOTL2
ENSPVIG00000000690	ENSPVIG00000009902	0.123784	undirected		PSTPIP2
ENSPVIG00000005713	ENSPVIG00000018869	0.123757	undirected	HK1	ARRDC1
ENSPVIG00000010491	ENSPVIG00000012245	0.123742	undirected		TENT5A
ENSPVIG00000005219	ENSPVIG00000019203	0.123737	undirected		FRZB
ENSPVIG00000013189	ENSPVIG00000017818	0.123734	undirected	GRID1	MET
ENSPVIG00000014397	ENSPVIG00000016476	0.123661	undirected	DCLK1	MICAL2
ENSPVIG00000007477	ENSPVIG00000010873	0.123629	undirected
ENSPVIG00000004611	ENSPVIG00000007252	0.123626	undirected		PLCB1
ENSPVIG00000018553	ENSPVIG00000019421	0.123596	undirected	MGAT3
ENSPVIG00000000533	ENSPVIG00000022112	0.123591	undirected	LSP1	USP6NL
ENSPVIG00000012245	ENSPVIG00000022984	0.123587	undirected	TENT5A	PATL1
ENSPVIG00000014397	ENSPVIG00000019421	0.123585	undirected	DCLK1
ENSPVIG00000000740	ENSPVIG00000014380	0.123504	undirected	PLS1	FGFR3
ENSPVIG00000019420	ENSPVIG00000021581	0.123456	undirected		C2CD4D
ENSPVIG00000010466	ENSPVIG00000018158	0.123416	undirected	FMOD	LYPD6B
ENSPVIG00000018232	ENSPVIG00000020222	0.123415	undirected	MAP3K21	NKX3-1
ENSPVIG00000022015	ENSPVIG00000022112	0.123402	undirected	SLC27A6	USP6NL
ENSPVIG00000014446	ENSPVIG00000017818	0.123362	undirected		MET
ENSPVIG00000017818	ENSPVIG00000018137	0.123344	undirected	MET
ENSPVIG00000000740	ENSPVIG00000006710	0.123311	undirected	PLS1	STK17B
ENSPVIG00000008173	ENSPVIG00000024316	0.123218	undirected
ENSPVIG00000017818	ENSPVIG00000017866	0.123181	undirected	MET	PDGFA
ENSPVIG00000010412	ENSPVIG00000017818	0.123159	undirected	DMRT1	MET
ENSPVIG00000006037	ENSPVIG00000013524	0.123128	undirected	SLC5A11
ENSPVIG00000020458	ENSPVIG00000024702	0.123124	undirected	VEPH1	SPATA13
ENSPVIG00000012836	ENSPVIG00000020222	0.123102	undirected	CCDC170	NKX3-1
ENSPVIG00000017818	ENSPVIG00000022112	0.123077	undirected	MET	USP6NL
ENSPVIG00000016476	ENSPVIG00000019413	0.123042	undirected	MICAL2	COL8A1
ENSPVIG00000012375	ENSPVIG00000019988	0.122995	undirected	TIAM2	LRRC31
ENSPVIG00000010873	ENSPVIG00000018869	0.122957	undirected		ARRDC1
ENSPVIG00000005713	ENSPVIG00000017866	0.122904	undirected	HK1	PDGFA
ENSPVIG00000000740	ENSPVIG00000004027	0.12287	undirected	PLS1	INSYN2A
ENSPVIG00000005953	ENSPVIG00000012836	0.122851	undirected	AMH	CCDC170
ENSPVIG00000022112	ENSPVIG00000024659	0.122845	undirected	USP6NL	TLE4
ENSPVIG00000010466	ENSPVIG00000013629	0.122836	undirected	FMOD	PIK3R6
ENSPVIG00000020222	ENSPVIG00000022112	0.122825	undirected	NKX3-1	USP6NL
ENSPVIG00000005713	ENSPVIG00000025042	0.12281	undirected	HK1	CLINT1
ENSPVIG00000010466	ENSPVIG00000019203	0.12279	undirected	FMOD	FRZB
ENSPVIG00000013629	ENSPVIG00000022112	0.122774	undirected	PIK3R6	USP6NL
ENSPVIG00000001532	ENSPVIG00000008173	0.122756	undirected	SUSD3
ENSPVIG00000000052	ENSPVIG00000017818	0.122724	undirected	C17orf75	MET
ENSPVIG00000012375	ENSPVIG00000017312	0.122708	undirected	TIAM2	BICDL1
ENSPVIG00000010466	ENSPVIG00000014397	0.122708	undirected	FMOD	DCLK1
ENSPVIG00000010136	ENSPVIG00000012375	0.1227	undirected	AFAP1L2	TIAM2
ENSPVIG00000020458	ENSPVIG00000022112	0.122698	undirected	VEPH1	USP6NL
ENSPVIG00000015993	ENSPVIG00000020222	0.122688	undirected	PLP1	NKX3-1
ENSPVIG00000003492	ENSPVIG00000019420	0.122664	undirected
ENSPVIG00000008173	ENSPVIG00000010138	0.122644	undirected		CBX4
ENSPVIG00000017818	ENSPVIG00000018136	0.122579	undirected	MET
ENSPVIG00000002728	ENSPVIG00000010423	0.122569	undirected	RHCG
ENSPVIG00000010138	ENSPVIG00000021581	0.122551	undirected	CBX4	C2CD4D
ENSPVIG00000015993	ENSPVIG00000017818	0.122539	undirected	PLP1	MET
ENSPVIG00000005953	ENSPVIG00000019591	0.122536	undirected	AMH	SFRP2
ENSPVIG00000019421	ENSPVIG00000024407	0.122516	undirected		EYA2
ENSPVIG00000005953	ENSPVIG00000021287	0.122417	undirected	AMH	SLC44A3
ENSPVIG00000022112	ENSPVIG00000023023	0.122349	undirected	USP6NL	RNF217
ENSPVIG00000000690	ENSPVIG00000019713	0.122333	undirected
ENSPVIG00000005065	ENSPVIG00000017818	0.12233	undirected	AP1M2	MET
ENSPVIG00000014495	ENSPVIG00000017587	0.122301	undirected	LMF1
ENSPVIG00000000740	ENSPVIG00000019844	0.122258	undirected	PLS1	SEC14L1
ENSPVIG00000009470	ENSPVIG00000017818	0.122253	undirected	EMP3	MET
ENSPVIG00000012245	ENSPVIG00000018136	0.122212	undirected	TENT5A
ENSPVIG00000011273	ENSPVIG00000012375	0.122209	undirected		TIAM2
ENSPVIG00000017475	ENSPVIG00000019203	0.122081	undirected	ITM2C	FRZB
ENSPVIG00000010423	ENSPVIG00000016692	0.121871	undirected		SH3BP4
ENSPVIG00000000740	ENSPVIG00000004299	0.121833	undirected	PLS1	RAP1GDS1
ENSPVIG00000010873	ENSPVIG00000021581	0.12183	undirected		C2CD4D
ENSPVIG00000005953	ENSPVIG00000020222	0.121827	undirected	AMH	NKX3-1
ENSPVIG00000007252	ENSPVIG00000019421	0.121825	undirected	PLCB1
ENSPVIG00000017818	ENSPVIG00000021714	0.121808	undirected	MET
ENSPVIG00000002361	ENSPVIG00000020458	0.121807	undirected	PPM1J	VEPH1
ENSPVIG00000014495	ENSPVIG00000024702	0.121786	undirected	LMF1	SPATA13
ENSPVIG00000020222	ENSPVIG00000023774	0.121698	undirected	NKX3-1	EPN3
ENSPVIG00000002724	ENSPVIG00000017818	0.121696	undirected	FRMD3	MET
ENSPVIG00000014672	ENSPVIG00000017818	0.121681	undirected	OPLAH	MET
ENSPVIG00000000575	ENSPVIG00000021943	0.121679	undirected	CNTN1	GCNT7
ENSPVIG00000020222	ENSPVIG00000024702	0.121586	undirected	NKX3-1	SPATA13
ENSPVIG00000000740	ENSPVIG00000013800	0.121535	undirected	PLS1	AMOTL2
ENSPVIG00000006710	ENSPVIG00000012245	0.121534	undirected	STK17B	TENT5A
ENSPVIG00000010466	ENSPVIG00000013189	0.121528	undirected	FMOD	GRID1
ENSPVIG00000012247	ENSPVIG00000012375	0.121517	undirected	BCKDHB	TIAM2
ENSPVIG00000022112	ENSPVIG00000025042	0.121478	undirected	USP6NL	CLINT1
ENSPVIG00000008032	ENSPVIG00000012375	0.121445	undirected		TIAM2
ENSPVIG00000007252	ENSPVIG00000017774	0.121426	undirected	PLCB1	TPST2
ENSPVIG00000000575	ENSPVIG00000019420	0.121381	undirected	CNTN1
ENSPVIG00000008173	ENSPVIG00000017587	0.121346	undirected
ENSPVIG00000010962	ENSPVIG00000024702	0.121338	undirected	KCNN2	SPATA13
ENSPVIG00000013189	ENSPVIG00000021581	0.121294	undirected	GRID1	C2CD4D
ENSPVIG00000007688	ENSPVIG00000012245	0.121248	undirected	SUCLG2	TENT5A
ENSPVIG00000016476	ENSPVIG00000018154	0.121238	undirected	MICAL2	CHST9
ENSPVIG00000002450	ENSPVIG00000010466	0.12121	undirected	KYAT3	FMOD
ENSPVIG00000012245	ENSPVIG00000024937	0.121206	undirected	TENT5A	GLDN
ENSPVIG00000000052	ENSPVIG00000007252	0.121192	undirected	C17orf75	PLCB1
ENSPVIG00000020222	ENSPVIG00000022544	0.121167	undirected	NKX3-1	C8B
ENSPVIG00000010137	ENSPVIG00000012375	0.121159	undirected	CBX8	TIAM2
ENSPVIG00000007252	ENSPVIG00000017175	0.121134	undirected	PLCB1	SFN
ENSPVIG00000010873	ENSPVIG00000014495	0.121123	undirected		LMF1
ENSPVIG00000018136	ENSPVIG00000020222	0.121036	undirected		NKX3-1
ENSPVIG00000005953	ENSPVIG00000010423	0.120958	undirected	AMH
ENSPVIG00000000690	ENSPVIG00000005953	0.120902	undirected		AMH
ENSPVIG00000022112	ENSPVIG00000024407	0.120872	undirected	USP6NL	EYA2
ENSPVIG00000017818	ENSPVIG00000021581	0.120865	undirected	MET	C2CD4D
ENSPVIG00000000052	ENSPVIG00000010466	0.120852	undirected	C17orf75	FMOD
ENSPVIG00000000740	ENSPVIG00000019203	0.120835	undirected	PLS1	FRZB
ENSPVIG00000000690	ENSPVIG00000016288	0.120828	undirected		GSDME
ENSPVIG00000010466	ENSPVIG00000015734	0.120819	undirected	FMOD	GAS2L3
ENSPVIG00000016254	ENSPVIG00000017818	0.120794	undirected	RPRM	MET
ENSPVIG00000013629	ENSPVIG00000024702	0.120771	undirected	PIK3R6	SPATA13
ENSPVIG00000002361	ENSPVIG00000012375	0.120764	undirected	PPM1J	TIAM2
ENSPVIG00000008173	ENSPVIG00000010423	0.120744	undirected
ENSPVIG00000013471	ENSPVIG00000021943	0.120679	undirected		GCNT7
ENSPVIG00000000740	ENSPVIG00000016288	0.120671	undirected	PLS1	GSDME
ENSPVIG00000010873	ENSPVIG00000023774	0.120654	undirected		EPN3
ENSPVIG00000003877	ENSPVIG00000010423	0.120561	undirected
ENSPVIG00000001532	ENSPVIG00000005953	0.1205	undirected	SUSD3	AMH
ENSPVIG00000000740	ENSPVIG00000003071	0.120477	undirected	PLS1	AGPAT5
ENSPVIG00000024702	ENSPVIG00000025587	0.120442	undirected	SPATA13	FOXL2
ENSPVIG00000008173	ENSPVIG00000016966	0.120436	undirected		LGALS12
ENSPVIG00000001103	ENSPVIG00000012245	0.120421	undirected	RAB11FIP4	TENT5A
ENSPVIG00000010873	ENSPVIG00000019591	0.120397	undirected		SFRP2
ENSPVIG00000015734	ENSPVIG00000024702	0.12038	undirected	GAS2L3	SPATA13
ENSPVIG00000008173	ENSPVIG00000023242	0.120325	undirected		SH3KBP1
ENSPVIG00000021581	ENSPVIG00000024937	0.120285	undirected	C2CD4D	GLDN
ENSPVIG00000024702	ENSPVIG00000024937	0.120279	undirected	SPATA13	GLDN
ENSPVIG00000000740	ENSPVIG00000017993	0.120269	undirected	PLS1	LRRC38
ENSPVIG00000000740	ENSPVIG00000001532	0.120252	undirected	PLS1	SUSD3
ENSPVIG00000007008	ENSPVIG00000012375	0.120245	undirected		TIAM2
ENSPVIG00000011273	ENSPVIG00000019420	0.120114	undirected
ENSPVIG00000010138	ENSPVIG00000024702	0.120054	undirected	CBX4	SPATA13
ENSPVIG00000019713	ENSPVIG00000024702	0.120046	undirected		SPATA13
ENSPVIG00000020458	ENSPVIG00000025042	0.120044	undirected	VEPH1	CLINT1
ENSPVIG00000000690	ENSPVIG00000024569	0.120039	undirected
ENSPVIG00000006710	ENSPVIG00000022112	0.120002	undirected	STK17B	USP6NL
ENSPVIG00000002728	ENSPVIG00000014495	0.119968	undirected	RHCG	LMF1
ENSPVIG00000010466	ENSPVIG00000018869	0.119967	undirected	FMOD	ARRDC1
ENSPVIG00000012375	ENSPVIG00000021598	0.119924	undirected	TIAM2	FAP
ENSPVIG00000012247	ENSPVIG00000020222	0.119816	undirected	BCKDHB	NKX3-1
ENSPVIG00000010873	ENSPVIG00000021287	0.119798	undirected		SLC44A3
ENSPVIG00000013774	ENSPVIG00000019420	0.119792	undirected	FAM167B
ENSPVIG00000012245	ENSPVIG00000021714	0.119785	undirected	TENT5A
ENSPVIG00000003071	ENSPVIG00000019203	0.119779	undirected	AGPAT5	FRZB
ENSPVIG00000019203	ENSPVIG00000022112	0.119744	undirected	FRZB	USP6NL
ENSPVIG00000010423	ENSPVIG00000021943	0.119737	undirected		GCNT7
ENSPVIG00000010466	ENSPVIG00000013508	0.119693	undirected	FMOD	CNTN2
ENSPVIG00000010466	ENSPVIG00000019844	0.119653	undirected	FMOD	SEC14L1
ENSPVIG00000004611	ENSPVIG00000012245	0.119644	undirected		TENT5A
ENSPVIG00000000575	ENSPVIG00000013629	0.119643	undirected	CNTN1	PIK3R6
ENSPVIG00000002414	ENSPVIG00000012375	0.119607	undirected	TAOK3	TIAM2
ENSPVIG00000010466	ENSPVIG00000013498	0.11958	undirected	FMOD	FBLN7
ENSPVIG00000012375	ENSPVIG00000015009	0.119558	undirected	TIAM2
ENSPVIG00000010873	ENSPVIG00000016476	0.119519	undirected		MICAL2
ENSPVIG00000000740	ENSPVIG00000013471	0.119475	undirected	PLS1
ENSPVIG00000017475	ENSPVIG00000024702	0.119437	undirected	ITM2C	SPATA13
ENSPVIG00000013471	ENSPVIG00000024316	0.119413	undirected
ENSPVIG00000012245	ENSPVIG00000014446	0.119395	undirected	TENT5A
ENSPVIG00000004176	ENSPVIG00000007252	0.119391	undirected	PLCL1	PLCB1
ENSPVIG00000000690	ENSPVIG00000017475	0.119373	undirected		ITM2C
ENSPVIG00000020458	ENSPVIG00000021581	0.119322	undirected	VEPH1	C2CD4D
ENSPVIG00000012245	ENSPVIG00000013189	0.119321	undirected	TENT5A	GRID1
ENSPVIG00000005219	ENSPVIG00000013471	0.11932	undirected
ENSPVIG00000004321	ENSPVIG00000022112	0.11931	undirected	ALDH1A3	USP6NL
ENSPVIG00000007688	ENSPVIG00000020222	0.1193	undirected	SUCLG2	NKX3-1
ENSPVIG00000010296	ENSPVIG00000019420	0.11928	undirected	MDFI
ENSPVIG00000006710	ENSPVIG00000013471	0.119256	undirected	STK17B
ENSPVIG00000013471	ENSPVIG00000023774	0.119139	undirected		EPN3
ENSPVIG00000008173	ENSPVIG00000012836	0.119134	undirected		CCDC170
ENSPVIG00000004299	ENSPVIG00000019421	0.119129	undirected	RAP1GDS1
ENSPVIG00000014495	ENSPVIG00000016476	0.119128	undirected	LMF1	MICAL2
ENSPVIG00000017175	ENSPVIG00000020222	0.119086	undirected	SFN	NKX3-1
ENSPVIG00000018869	ENSPVIG00000020458	0.119049	undirected	ARRDC1	VEPH1
ENSPVIG00000010873	ENSPVIG00000020458	0.119021	undirected		VEPH1
ENSPVIG00000000740	ENSPVIG00000021287	0.118977	undirected	PLS1	SLC44A3
ENSPVIG00000000575	ENSPVIG00000019203	0.118972	undirected	CNTN1	FRZB
ENSPVIG00000019203	ENSPVIG00000020222	0.118921	undirected	FRZB	NKX3-1
ENSPVIG00000017818	ENSPVIG00000022547	0.118837	undirected	MET	PRKAA2
ENSPVIG00000002334	ENSPVIG00000016476	0.118737	undirected	MEGF10	MICAL2
ENSPVIG00000011350	ENSPVIG00000012375	0.118709	undirected	CSAD	TIAM2
ENSPVIG00000005713	ENSPVIG00000009857	0.118706	undirected	HK1
ENSPVIG00000002541	ENSPVIG00000017818	0.118672	undirected	CYP26B1	MET
ENSPVIG00000007252	ENSPVIG00000016352	0.118658	undirected	PLCB1
ENSPVIG00000004176	ENSPVIG00000005713	0.11864	undirected	PLCL1	HK1
ENSPVIG00000000690	ENSPVIG00000023242	0.11861	undirected		SH3KBP1
ENSPVIG00000016288	ENSPVIG00000016476	0.11859	undirected	GSDME	MICAL2
ENSPVIG00000001636	ENSPVIG00000019420	0.11858	undirected	TGIF1
ENSPVIG00000001388	ENSPVIG00000016476	0.118565	undirected	AFAP1	MICAL2
ENSPVIG00000007201	ENSPVIG00000017818	0.118496	undirected	TBC1D2	MET
ENSPVIG00000017475	ENSPVIG00000024316	0.118475	undirected	ITM2C
ENSPVIG00000010724	ENSPVIG00000012375	0.118435	undirected	CUX2	TIAM2
ENSPVIG00000007252	ENSPVIG00000018154	0.118429	undirected	PLCB1	CHST9
ENSPVIG00000013471	ENSPVIG00000024702	0.118408	undirected		SPATA13
ENSPVIG00000005953	ENSPVIG00000019713	0.118405	undirected	AMH
ENSPVIG00000010138	ENSPVIG00000019713	0.118398	undirected	CBX4
ENSPVIG00000013471	ENSPVIG00000017475	0.118384	undirected		ITM2C
ENSPVIG00000000740	ENSPVIG00000021581	0.118354	undirected	PLS1	C2CD4D
ENSPVIG00000000575	ENSPVIG00000007252	0.118344	undirected	CNTN1	PLCB1
ENSPVIG00000004299	ENSPVIG00000016476	0.118334	undirected	RAP1GDS1	MICAL2
ENSPVIG00000016476	ENSPVIG00000024937	0.118334	undirected	MICAL2	GLDN
ENSPVIG00000005219	ENSPVIG00000010466	0.118323	undirected		FMOD
ENSPVIG00000018232	ENSPVIG00000022112	0.118322	undirected	MAP3K21	USP6NL
ENSPVIG00000007477	ENSPVIG00000016476	0.11832	undirected		MICAL2
ENSPVIG00000000533	ENSPVIG00000019203	0.118293	undirected	LSP1	FRZB
ENSPVIG00000021287	ENSPVIG00000024702	0.118253	undirected	SLC44A3	SPATA13
ENSPVIG00000010423	ENSPVIG00000021287	0.118241	undirected		SLC44A3
ENSPVIG00000000740	ENSPVIG00000018864	0.118221	undirected	PLS1
ENSPVIG00000013508	ENSPVIG00000019203	0.118204	undirected	CNTN2	FRZB
ENSPVIG00000004027	ENSPVIG00000010873	0.118164	undirected	INSYN2A
ENSPVIG00000020222	ENSPVIG00000021287	0.118124	undirected	NKX3-1	SLC44A3
ENSPVIG00000001963	ENSPVIG00000012375	0.118091	undirected	SMOC2	TIAM2
ENSPVIG00000010466	ENSPVIG00000020065	0.11809	undirected	FMOD	RPS6KL1
ENSPVIG00000001637	ENSPVIG00000012375	0.11804	undirected	DLGAP1	TIAM2
ENSPVIG00000000690	ENSPVIG00000012836	0.118039	undirected		CCDC170
ENSPVIG00000005219	ENSPVIG00000005713	0.118019	undirected		HK1
ENSPVIG00000008156	ENSPVIG00000010873	0.118007	undirected	LYN
ENSPVIG00000013189	ENSPVIG00000020458	0.118006	undirected	GRID1	VEPH1
ENSPVIG00000000126	ENSPVIG00000012375	0.117984	undirected	HSD17B7	TIAM2
ENSPVIG00000007477	ENSPVIG00000013471	0.117964	undirected
ENSPVIG00000015707	ENSPVIG00000017818	0.117959	undirected	PTCH1	MET
ENSPVIG00000000545	ENSPVIG00000007252	0.117947	undirected	SHANK3	PLCB1
ENSPVIG00000012834	ENSPVIG00000017818	0.117938	undirected	ESR1	MET
ENSPVIG00000010873	ENSPVIG00000024702	0.117935	undirected		SPATA13
ENSPVIG00000019413	ENSPVIG00000022112	0.117841	undirected	COL8A1	USP6NL
ENSPVIG00000005713	ENSPVIG00000019844	0.117829	undirected	HK1	SEC14L1
ENSPVIG00000008156	ENSPVIG00000017818	0.117812	undirected	LYN	MET
ENSPVIG00000002334	ENSPVIG00000019420	0.117808	undirected	MEGF10
ENSPVIG00000016352	ENSPVIG00000024702	0.117765	undirected		SPATA13
ENSPVIG00000010873	ENSPVIG00000018154	0.117758	undirected		CHST9
ENSPVIG00000008156	ENSPVIG00000010466	0.117744	undirected	LYN	FMOD
ENSPVIG00000000690	ENSPVIG00000001532	0.117713	undirected		SUSD3
ENSPVIG00000000740	ENSPVIG00000012836	0.117708	undirected	PLS1	CCDC170
ENSPVIG00000007252	ENSPVIG00000019413	0.117674	undirected	PLCB1	COL8A1
ENSPVIG00000013176	ENSPVIG00000017818	0.117672	undirected		MET
ENSPVIG00000017475	ENSPVIG00000021943	0.117646	undirected	ITM2C	GCNT7
ENSPVIG00000000690	ENSPVIG00000021287	0.117633	undirected		SLC44A3
ENSPVIG00000010423	ENSPVIG00000013471	0.117631	undirected
ENSPVIG00000000690	ENSPVIG00000024316	0.117602	undirected
ENSPVIG00000000575	ENSPVIG00000017817	0.117599	undirected	CNTN1
ENSPVIG00000013629	ENSPVIG00000019203	0.117539	undirected	PIK3R6	FRZB
ENSPVIG00000005564	ENSPVIG00000017818	0.117457	undirected		MET
ENSPVIG00000005953	ENSPVIG00000024407	0.117383	undirected	AMH	EYA2
ENSPVIG00000001103	ENSPVIG00000005713	0.11736	undirected	RAB11FIP4	HK1
ENSPVIG00000007252	ENSPVIG00000011273	0.117348	undirected	PLCB1
ENSPVIG00000018869	ENSPVIG00000021581	0.117346	undirected	ARRDC1	C2CD4D
ENSPVIG00000013498	ENSPVIG00000019420	0.117313	undirected	FBLN7
ENSPVIG00000005953	ENSPVIG00000010873	0.117309	undirected	AMH
ENSPVIG00000018232	ENSPVIG00000019420	0.117304	undirected	MAP3K21
ENSPVIG00000008173	ENSPVIG00000017475	0.117283	undirected		ITM2C
ENSPVIG00000000690	ENSPVIG00000003877	0.117267	undirected
ENSPVIG00000007252	ENSPVIG00000010136	0.117218	undirected	PLCB1	AFAP1L2
ENSPVIG00000019203	ENSPVIG00000019421	0.117216	undirected	FRZB
ENSPVIG00000005953	ENSPVIG00000013471	0.117148	undirected	AMH
ENSPVIG00000019203	ENSPVIG00000021943	0.11713	undirected	FRZB	GCNT7
ENSPVIG00000009470	ENSPVIG00000012245	0.117126	undirected	EMP3	TENT5A
ENSPVIG00000012245	ENSPVIG00000016288	0.117116	undirected	TENT5A	GSDME
ENSPVIG00000011078	ENSPVIG00000012375	0.117113	undirected	PAK5	TIAM2
ENSPVIG00000015704	ENSPVIG00000019421	0.11711	undirected
ENSPVIG00000010466	ENSPVIG00000012245	0.117107	undirected	FMOD	TENT5A
ENSPVIG00000002361	ENSPVIG00000019420	0.1171	undirected	PPM1J
ENSPVIG00000012245	ENSPVIG00000013508	0.117096	undirected	TENT5A	CNTN2
ENSPVIG00000000690	ENSPVIG00000017587	0.117068	undirected
ENSPVIG00000005713	ENSPVIG00000018232	0.117036	undirected	HK1	MAP3K21
ENSPVIG00000009902	ENSPVIG00000020458	0.117036	undirected	PSTPIP2	VEPH1
ENSPVIG00000017475	ENSPVIG00000021287	0.117028	undirected	ITM2C	SLC44A3
ENSPVIG00000010466	ENSPVIG00000018137	0.117018	undirected	FMOD
ENSPVIG00000024569	ENSPVIG00000024702	0.117005	undirected		SPATA13
ENSPVIG00000006710	ENSPVIG00000018232	0.117002	undirected	STK17B	MAP3K21
ENSPVIG00000006710	ENSPVIG00000019203	0.116989	undirected	STK17B	FRZB
ENSPVIG00000009470	ENSPVIG00000015370	0.116989	undirected	EMP3
ENSPVIG00000018869	ENSPVIG00000019713	0.116973	undirected	ARRDC1
ENSPVIG00000012245	ENSPVIG00000019421	0.11696	undirected	TENT5A
ENSPVIG00000007252	ENSPVIG00000013800	0.116956	undirected	PLCB1	AMOTL2
ENSPVIG00000009857	ENSPVIG00000010873	0.116908	undirected
ENSPVIG00000000740	ENSPVIG00000023774	0.116905	undirected	PLS1	EPN3
ENSPVIG00000004176	ENSPVIG00000017818	0.1169	undirected	PLCL1	MET
ENSPVIG00000009902	ENSPVIG00000023242	0.116889	undirected	PSTPIP2	SH3KBP1
ENSPVIG00000004176	ENSPVIG00000019420	0.11688	undirected	PLCL1
ENSPVIG00000005713	ENSPVIG00000007688	0.116861	undirected	HK1	SUCLG2
ENSPVIG00000014397	ENSPVIG00000024702	0.116837	undirected	DCLK1	SPATA13
ENSPVIG00000012247	ENSPVIG00000022112	0.116833	undirected	BCKDHB	USP6NL
ENSPVIG00000012375	ENSPVIG00000015258	0.116788	undirected	TIAM2
ENSPVIG00000001103	ENSPVIG00000019420	0.116763	undirected	RAB11FIP4
ENSPVIG00000012375	ENSPVIG00000024659	0.116746	undirected	TIAM2	TLE4
ENSPVIG00000010138	ENSPVIG00000024937	0.116677	undirected	CBX4	GLDN
ENSPVIG00000006590	ENSPVIG00000022112	0.116649	undirected		USP6NL
ENSPVIG00000010423	ENSPVIG00000017587	0.116644	undirected
ENSPVIG00000007252	ENSPVIG00000018136	0.116591	undirected	PLCB1
ENSPVIG00000008173	ENSPVIG00000013471	0.116572	undirected
ENSPVIG00000007252	ENSPVIG00000018137	0.116557	undirected	PLCB1
ENSPVIG00000007252	ENSPVIG00000013498	0.116551	undirected	PLCB1	FBLN7
ENSPVIG00000000690	ENSPVIG00000012588	0.116543	undirected		CNMD
ENSPVIG00000001532	ENSPVIG00000025587	0.116524	undirected	SUSD3	FOXL2
ENSPVIG00000013471	ENSPVIG00000019203	0.116519	undirected		FRZB
ENSPVIG00000008173	ENSPVIG00000023774	0.116513	undirected		EPN3
ENSPVIG00000013471	ENSPVIG00000024569	0.116478	undirected
ENSPVIG00000012375	ENSPVIG00000019421	0.116453	undirected	TIAM2
ENSPVIG00000003877	ENSPVIG00000017866	0.116435	undirected		PDGFA
ENSPVIG00000020222	ENSPVIG00000022984	0.116433	undirected	NKX3-1	PATL1
ENSPVIG00000016254	ENSPVIG00000019420	0.116425	undirected	RPRM
ENSPVIG00000018318	ENSPVIG00000024702	0.116422	undirected	GPRIN3	SPATA13
ENSPVIG00000009713	ENSPVIG00000017818	0.116397	undirected	SLC16A7	MET
ENSPVIG00000004299	ENSPVIG00000012245	0.116385	undirected	RAP1GDS1	TENT5A
ENSPVIG00000008560	ENSPVIG00000019123	0.116382	undirected	FGFRL1	LPAR3
ENSPVIG00000010873	ENSPVIG00000017774	0.116364	undirected		TPST2
ENSPVIG00000010873	ENSPVIG00000017993	0.116359	undirected		LRRC38
ENSPVIG00000000575	ENSPVIG00000005713	0.11633	undirected	CNTN1	HK1
ENSPVIG00000019203	ENSPVIG00000021287	0.116291	undirected	FRZB	SLC44A3
ENSPVIG00000001388	ENSPVIG00000012375	0.11628	undirected	AFAP1	TIAM2
ENSPVIG00000005953	ENSPVIG00000024569	0.116277	undirected	AMH
ENSPVIG00000000690	ENSPVIG00000010962	0.116255	undirected		KCNN2
ENSPVIG00000017175	ENSPVIG00000019420	0.116252	undirected	SFN
ENSPVIG00000000620	ENSPVIG00000007252	0.11625	undirected	SGK3	PLCB1
ENSPVIG00000014380	ENSPVIG00000024702	0.116239	undirected	FGFR3	SPATA13
ENSPVIG00000012588	ENSPVIG00000013471	0.116201	undirected	CNMD
ENSPVIG00000013629	ENSPVIG00000020222	0.116193	undirected	PIK3R6	NKX3-1
ENSPVIG00000015734	ENSPVIG00000022112	0.116157	undirected	GAS2L3	USP6NL
ENSPVIG00000005953	ENSPVIG00000014380	0.116135	undirected	AMH	FGFR3
ENSPVIG00000000620	ENSPVIG00000017818	0.116133	undirected	SGK3	MET
ENSPVIG00000005219	ENSPVIG00000016476	0.11612	undirected		MICAL2
ENSPVIG00000013471	ENSPVIG00000022112	0.116098	undirected		USP6NL
ENSPVIG00000000533	ENSPVIG00000005713	0.116092	undirected	LSP1	HK1
ENSPVIG00000013471	ENSPVIG00000014380	0.11608	undirected		FGFR3
ENSPVIG00000017587	ENSPVIG00000020222	0.116042	undirected		NKX3-1
ENSPVIG00000010873	ENSPVIG00000017475	0.115988	undirected		ITM2C
ENSPVIG00000005713	ENSPVIG00000013629	0.115968	undirected	HK1	PIK3R6
ENSPVIG00000005953	ENSPVIG00000011273	0.115957	undirected	AMH
ENSPVIG00000022112	ENSPVIG00000024846	0.115917	undirected	USP6NL	SHISA8
ENSPVIG00000000575	ENSPVIG00000010466	0.115823	undirected	CNTN1	FMOD
ENSPVIG00000000545	ENSPVIG00000019420	0.115799	undirected	SHANK3
ENSPVIG00000012836	ENSPVIG00000013471	0.115791	undirected	CCDC170
ENSPVIG00000004304	ENSPVIG00000017818	0.115784	undirected	TSPAN5	MET
ENSPVIG00000000575	ENSPVIG00000001388	0.115778	undirected	CNTN1	AFAP1
ENSPVIG00000000740	ENSPVIG00000024569	0.115729	undirected	PLS1
ENSPVIG00000003071	ENSPVIG00000013471	0.11571	undirected	AGPAT5
ENSPVIG00000020065	ENSPVIG00000020222	0.115702	undirected	RPS6KL1	NKX3-1
ENSPVIG00000016966	ENSPVIG00000022112	0.115654	undirected	LGALS12	USP6NL
ENSPVIG00000010138	ENSPVIG00000018869	0.115606	undirected	CBX4	ARRDC1
ENSPVIG00000005953	ENSPVIG00000019203	0.115593	undirected	AMH	FRZB
ENSPVIG00000000533	ENSPVIG00000024702	0.115559	undirected	LSP1	SPATA13
ENSPVIG00000000575	ENSPVIG00000024407	0.115536	undirected	CNTN1	EYA2
ENSPVIG00000000575	ENSPVIG00000015704	0.115506	undirected	CNTN1
ENSPVIG00000007252	ENSPVIG00000013643	0.115483	undirected	PLCB1	MAPK8IP1
ENSPVIG00000001449	ENSPVIG00000022112	0.115451	undirected	TCF7	USP6NL
ENSPVIG00000013471	ENSPVIG00000013629	0.115422	undirected		PIK3R6
ENSPVIG00000021242	ENSPVIG00000022112	0.115395	undirected	GARNL3	USP6NL
ENSPVIG00000001636	ENSPVIG00000020222	0.115392	undirected	TGIF1	NKX3-1
ENSPVIG00000000690	ENSPVIG00000007477	0.115368	undirected
ENSPVIG00000009470	ENSPVIG00000014446	0.115368	undirected	EMP3
ENSPVIG00000010962	ENSPVIG00000020458	0.115352	undirected	KCNN2	VEPH1
ENSPVIG00000000740	ENSPVIG00000017475	0.115341	undirected	PLS1	ITM2C
ENSPVIG00000012375	ENSPVIG00000019413	0.115329	undirected	TIAM2	COL8A1
ENSPVIG00000008173	ENSPVIG00000021287	0.115328	undirected		SLC44A3
ENSPVIG00000000740	ENSPVIG00000019421	0.115317	undirected	PLS1
ENSPVIG00000009902	ENSPVIG00000024937	0.115308	undirected	PSTPIP2	GLDN
ENSPVIG00000000052	ENSPVIG00000019420	0.115285	undirected	C17orf75
ENSPVIG00000003492	ENSPVIG00000017818	0.115283	undirected		MET
ENSPVIG00000006710	ENSPVIG00000010423	0.115252	undirected	STK17B
ENSPVIG00000004183	ENSPVIG00000019421	0.115225	undirected	NRCAM
ENSPVIG00000017312	ENSPVIG00000019421	0.115218	undirected	BICDL1
ENSPVIG00000012375	ENSPVIG00000012498	0.115215	undirected	TIAM2	TNFRSF6B
ENSPVIG00000016476	ENSPVIG00000017175	0.115209	undirected	MICAL2	SFN
ENSPVIG00000002450	ENSPVIG00000007252	0.115165	undirected	KYAT3	PLCB1
ENSPVIG00000006037	ENSPVIG00000007162	0.115158	undirected	SLC5A11
ENSPVIG00000005953	ENSPVIG00000018154	0.115136	undirected	AMH	CHST9
ENSPVIG00000014672	ENSPVIG00000019421	0.115108	undirected	OPLAH
ENSPVIG00000000575	ENSPVIG00000002334	0.115104	undirected	CNTN1	MEGF10
ENSPVIG00000018016	ENSPVIG00000024702	0.115088	undirected		SPATA13
ENSPVIG00000000052	ENSPVIG00000016476	0.115066	undirected	C17orf75	MICAL2
ENSPVIG00000017993	ENSPVIG00000025587	0.115052	undirected	LRRC38	FOXL2
ENSPVIG00000016476	ENSPVIG00000016692	0.115041	undirected	MICAL2	SH3BP4
ENSPVIG00000003877	ENSPVIG00000016476	0.115007	undirected		MICAL2
ENSPVIG00000015009	ENSPVIG00000024702	0.115002	undirected		SPATA13
ENSPVIG00000007477	ENSPVIG00000010423	0.114987	undirected
ENSPVIG00000018137	ENSPVIG00000024702	0.114987	undirected		SPATA13
ENSPVIG00000000690	ENSPVIG00000016692	0.114984	undirected		SH3BP4
ENSPVIG00000005219	ENSPVIG00000012245	0.114945	undirected		TENT5A
ENSPVIG00000009857	ENSPVIG00000010466	0.114901	undirected		FMOD
ENSPVIG00000012375	ENSPVIG00000013478	0.114892	undirected	TIAM2	PTPN20
ENSPVIG00000013471	ENSPVIG00000016288	0.114887	undirected		GSDME
ENSPVIG00000015370	ENSPVIG00000020222	0.114884	undirected		NKX3-1
ENSPVIG00000002334	ENSPVIG00000017475	0.114817	undirected	MEGF10	ITM2C
ENSPVIG00000012375	ENSPVIG00000017060	0.114763	undirected	TIAM2	UBAP2
ENSPVIG00000000545	ENSPVIG00000000575	0.114746	undirected	SHANK3	CNTN1
ENSPVIG00000001963	ENSPVIG00000010466	0.114689	undirected	SMOC2	FMOD
ENSPVIG00000015734	ENSPVIG00000020222	0.114673	undirected	GAS2L3	NKX3-1
ENSPVIG00000000575	ENSPVIG00000002728	0.114661	undirected	CNTN1	RHCG
ENSPVIG00000009902	ENSPVIG00000014495	0.114653	undirected	PSTPIP2	LMF1
ENSPVIG00000019713	ENSPVIG00000021581	0.114652	undirected		C2CD4D
ENSPVIG00000019421	ENSPVIG00000020458	0.114642	undirected		VEPH1
ENSPVIG00000005713	ENSPVIG00000013189	0.114629	undirected	HK1	GRID1
ENSPVIG00000021581	ENSPVIG00000024659	0.114627	undirected	C2CD4D	TLE4
ENSPVIG00000014495	ENSPVIG00000021943	0.114598	undirected	LMF1	GCNT7
ENSPVIG00000000905	ENSPVIG00000010873	0.114572	undirected	CHST2
ENSPVIG00000002724	ENSPVIG00000024702	0.114552	undirected	FRMD3	SPATA13
ENSPVIG00000012375	ENSPVIG00000022337	0.114445	undirected	TIAM2
ENSPVIG00000022217	ENSPVIG00000025587	0.114435	undirected	IRF7	FOXL2
ENSPVIG00000004321	ENSPVIG00000017818	0.114431	undirected	ALDH1A3	MET
ENSPVIG00000019123	ENSPVIG00000019203	0.11435	undirected	LPAR3	FRZB
ENSPVIG00000000690	ENSPVIG00000006710	0.114348	undirected		STK17B
ENSPVIG00000015704	ENSPVIG00000019420	0.11431	undirected
ENSPVIG00000010873	ENSPVIG00000012588	0.114298	undirected		CNMD
ENSPVIG00000016476	ENSPVIG00000017312	0.114295	undirected	MICAL2	BICDL1
ENSPVIG00000007252	ENSPVIG00000018016	0.114289	undirected	PLCB1
ENSPVIG00000003044	ENSPVIG00000010873	0.114248	undirected	STK38L
ENSPVIG00000003071	ENSPVIG00000017475	0.114229	undirected	AGPAT5	ITM2C
ENSPVIG00000000575	ENSPVIG00000021287	0.114212	undirected	CNTN1	SLC44A3
ENSPVIG00000011273	ENSPVIG00000019203	0.114205	undirected		FRZB
ENSPVIG00000010873	ENSPVIG00000014380	0.114174	undirected		FGFR3
ENSPVIG00000008173	ENSPVIG00000010962	0.114165	undirected		KCNN2
ENSPVIG00000016476	ENSPVIG00000018232	0.114163	undirected	MICAL2	MAP3K21
ENSPVIG00000000575	ENSPVIG00000017587	0.114162	undirected	CNTN1
ENSPVIG00000010873	ENSPVIG00000018158	0.114162	undirected		LYPD6B
ENSPVIG00000012245	ENSPVIG00000018232	0.114131	undirected	TENT5A	MAP3K21
ENSPVIG00000016476	ENSPVIG00000018869	0.114089	undirected	MICAL2	ARRDC1
ENSPVIG00000005713	ENSPVIG00000018158	0.114086	undirected	HK1	LYPD6B
ENSPVIG00000012245	ENSPVIG00000022544	0.114078	undirected	TENT5A	C8B
ENSPVIG00000000690	ENSPVIG00000025587	0.113996	undirected		FOXL2
ENSPVIG00000010491	ENSPVIG00000020458	0.113995	undirected		VEPH1
ENSPVIG00000003877	ENSPVIG00000024702	0.113968	undirected		SPATA13
ENSPVIG00000010466	ENSPVIG00000022217	0.113961	undirected	FMOD	IRF7
ENSPVIG00000004843	ENSPVIG00000012375	0.113933	undirected	HSD3B7	TIAM2
ENSPVIG00000007252	ENSPVIG00000018232	0.113916	undirected	PLCB1	MAP3K21
ENSPVIG00000010466	ENSPVIG00000015704	0.113909	undirected	FMOD
ENSPVIG00000003071	ENSPVIG00000010873	0.113859	undirected	AGPAT5
ENSPVIG00000000690	ENSPVIG00000017866	0.113831	undirected		PDGFA
ENSPVIG00000000905	ENSPVIG00000019420	0.113794	undirected	CHST2
ENSPVIG00000000575	ENSPVIG00000015734	0.113776	undirected	CNTN1	GAS2L3
ENSPVIG00000008560	ENSPVIG00000017818	0.113745	undirected	FGFRL1	MET
ENSPVIG00000015704	ENSPVIG00000020222	0.113741	undirected		NKX3-1
ENSPVIG00000000575	ENSPVIG00000023023	0.113723	undirected	CNTN1	RNF217
ENSPVIG00000002728	ENSPVIG00000013471	0.113723	undirected	RHCG
ENSPVIG00000003877	ENSPVIG00000008173	0.1137	undirected
ENSPVIG00000014651	ENSPVIG00000019420	0.113651	undirected	FCHSD1
ENSPVIG00000018016	ENSPVIG00000019420	0.11363	undirected
ENSPVIG00000007252	ENSPVIG00000024659	0.113623	undirected	PLCB1	TLE4
ENSPVIG00000017818	ENSPVIG00000018158	0.113617	undirected	MET	LYPD6B
ENSPVIG00000017175	ENSPVIG00000022112	0.11361	undirected	SFN	USP6NL
ENSPVIG00000012375	ENSPVIG00000018864	0.113573	undirected	TIAM2
ENSPVIG00000016352	ENSPVIG00000019420	0.113552	undirected
ENSPVIG00000007252	ENSPVIG00000020065	0.11354	undirected	PLCB1	RPS6KL1
ENSPVIG00000010423	ENSPVIG00000024569	0.113536	undirected
ENSPVIG00000014446	ENSPVIG00000022544	0.11353	undirected		C8B
ENSPVIG00000017475	ENSPVIG00000017587	0.113487	undirected	ITM2C
ENSPVIG00000007252	ENSPVIG00000018864	0.113418	undirected	PLCB1
ENSPVIG00000012375	ENSPVIG00000018140	0.113377	undirected	TIAM2	DNLZ
ENSPVIG00000013629	ENSPVIG00000015734	0.113373	undirected	PIK3R6	GAS2L3
ENSPVIG00000000690	ENSPVIG00000003071	0.113325	undirected		AGPAT5
ENSPVIG00000004611	ENSPVIG00000005713	0.113315	undirected		HK1
ENSPVIG00000002361	ENSPVIG00000005713	0.113233	undirected	PPM1J	HK1
ENSPVIG00000017774	ENSPVIG00000024937	0.113221	undirected	TPST2	GLDN
ENSPVIG00000019420	ENSPVIG00000025042	0.113203	undirected		CLINT1
ENSPVIG00000009470	ENSPVIG00000020458	0.113194	undirected	EMP3	VEPH1
ENSPVIG00000013471	ENSPVIG00000024407	0.113189	undirected		EYA2
ENSPVIG00000003877	ENSPVIG00000024937	0.113161	undirected		GLDN
ENSPVIG00000010412	ENSPVIG00000012375	0.113151	undirected	DMRT1	TIAM2
ENSPVIG00000000575	ENSPVIG00000024316	0.113148	undirected	CNTN1
ENSPVIG00000000575	ENSPVIG00000019123	0.11314	undirected	CNTN1	LPAR3
ENSPVIG00000004027	ENSPVIG00000022112	0.113139	undirected	INSYN2A	USP6NL
ENSPVIG00000004843	ENSPVIG00000022112	0.113129	undirected	HSD3B7	USP6NL
ENSPVIG00000012245	ENSPVIG00000019844	0.113112	undirected	TENT5A	SEC14L1
ENSPVIG00000010962	ENSPVIG00000024937	0.113042	undirected	KCNN2	GLDN
ENSPVIG00000002541	ENSPVIG00000008560	0.11302	undirected	CYP26B1	FGFRL1
ENSPVIG00000017818	ENSPVIG00000023630	0.112991	undirected	MET	PDLIM3
ENSPVIG00000016583	ENSPVIG00000019421	0.112991	undirected
ENSPVIG00000004027	ENSPVIG00000019203	0.112936	undirected	INSYN2A	FRZB
ENSPVIG00000000740	ENSPVIG00000022112	0.112933	undirected	PLS1	USP6NL
ENSPVIG00000005219	ENSPVIG00000011273	0.112928	undirected
ENSPVIG00000010962	ENSPVIG00000016476	0.112926	undirected	KCNN2	MICAL2
ENSPVIG00000014446	ENSPVIG00000021290	0.112924	undirected		F3
ENSPVIG00000007195	ENSPVIG00000012375	0.112923	undirected		TIAM2
ENSPVIG00000013471	ENSPVIG00000021287	0.112918	undirected		SLC44A3
ENSPVIG00000010491	ENSPVIG00000014446	0.112865	undirected
ENSPVIG00000016966	ENSPVIG00000018869	0.112853	undirected	LGALS12	ARRDC1
ENSPVIG00000002724	ENSPVIG00000016476	0.112775	undirected	FRMD3	MICAL2
ENSPVIG00000010423	ENSPVIG00000017475	0.112711	undirected		ITM2C
ENSPVIG00000012245	ENSPVIG00000017993	0.112684	undirected	TENT5A	LRRC38
ENSPVIG00000012245	ENSPVIG00000017312	0.112652	undirected	TENT5A	BICDL1
ENSPVIG00000007252	ENSPVIG00000022112	0.11261	undirected	PLCB1	USP6NL
ENSPVIG00000010423	ENSPVIG00000010962	0.112592	undirected		KCNN2
ENSPVIG00000019420	ENSPVIG00000019421	0.112585	undirected
ENSPVIG00000016476	ENSPVIG00000023023	0.112584	undirected	MICAL2	RNF217
ENSPVIG00000010136	ENSPVIG00000020222	0.112576	undirected	AFAP1L2	NKX3-1
ENSPVIG00000004299	ENSPVIG00000019203	0.112557	undirected	RAP1GDS1	FRZB
ENSPVIG00000000533	ENSPVIG00000020222	0.112519	undirected	LSP1	NKX3-1
ENSPVIG00000010423	ENSPVIG00000018154	0.11247	undirected		CHST9
ENSPVIG00000013508	ENSPVIG00000013629	0.112465	undirected	CNTN2	PIK3R6
ENSPVIG00000000575	ENSPVIG00000003071	0.112453	undirected	CNTN1	AGPAT5
ENSPVIG00000005713	ENSPVIG00000015734	0.112447	undirected	HK1	GAS2L3
ENSPVIG00000009857	ENSPVIG00000018869	0.112434	undirected		ARRDC1
ENSPVIG00000003877	ENSPVIG00000025587	0.112426	undirected		FOXL2
ENSPVIG00000014380	ENSPVIG00000019203	0.112386	undirected	FGFR3	FRZB
ENSPVIG00000002361	ENSPVIG00000014446	0.11237	undirected	PPM1J
ENSPVIG00000021287	ENSPVIG00000021943	0.112366	undirected	SLC44A3	GCNT7
ENSPVIG00000000740	ENSPVIG00000012588	0.112356	undirected	PLS1	CNMD
ENSPVIG00000007252	ENSPVIG00000015009	0.112349	undirected	PLCB1
ENSPVIG00000000740	ENSPVIG00000013643	0.112347	undirected	PLS1	MAPK8IP1
ENSPVIG00000005953	ENSPVIG00000008156	0.112339	undirected	AMH	LYN
ENSPVIG00000010466	ENSPVIG00000017312	0.112338	undirected	FMOD	BICDL1
ENSPVIG00000010136	ENSPVIG00000012245	0.112293	undirected	AFAP1L2	TENT5A
ENSPVIG00000000533	ENSPVIG00000013471	0.112265	undirected	LSP1
ENSPVIG00000016476	ENSPVIG00000022112	0.112263	undirected	MICAL2	USP6NL
ENSPVIG00000007252	ENSPVIG00000010491	0.112232	undirected	PLCB1
ENSPVIG00000007972	ENSPVIG00000024702	0.1122	undirected	SH3TC2	SPATA13
ENSPVIG00000011273	ENSPVIG00000016476	0.112184	undirected		MICAL2
ENSPVIG00000005953	ENSPVIG00000013629	0.112163	undirected	AMH	PIK3R6
ENSPVIG00000010138	ENSPVIG00000016692	0.11212	undirected	CBX4	SH3BP4
ENSPVIG00000010466	ENSPVIG00000021581	0.112117	undirected	FMOD	C2CD4D
ENSPVIG00000018232	ENSPVIG00000019203	0.112092	undirected	MAP3K21	FRZB
ENSPVIG00000010138	ENSPVIG00000010423	0.112091	undirected	CBX4
ENSPVIG00000010423	ENSPVIG00000019713	0.112068	undirected
ENSPVIG00000010136	ENSPVIG00000019203	0.112042	undirected	AFAP1L2	FRZB
ENSPVIG00000001532	ENSPVIG00000010873	0.112027	undirected	SUSD3
ENSPVIG00000000575	ENSPVIG00000012588	0.112025	undirected	CNTN1	CNMD
ENSPVIG00000009902	ENSPVIG00000017866	0.112014	undirected	PSTPIP2	PDGFA
ENSPVIG00000005564	ENSPVIG00000019421	0.112001	undirected
ENSPVIG00000008173	ENSPVIG00000020458	0.111993	undirected		VEPH1
ENSPVIG00000022112	ENSPVIG00000024725	0.111969	undirected	USP6NL	DLK2
ENSPVIG00000013643	ENSPVIG00000017818	0.111951	undirected	MAPK8IP1	MET
ENSPVIG00000002541	ENSPVIG00000019421	0.11194	undirected	CYP26B1
ENSPVIG00000010466	ENSPVIG00000025042	0.111938	undirected	FMOD	CLINT1
ENSPVIG00000001103	ENSPVIG00000022112	0.111883	undirected	RAB11FIP4	USP6NL
ENSPVIG00000005953	ENSPVIG00000017993	0.111837	undirected	AMH	LRRC38
ENSPVIG00000016692	ENSPVIG00000020458	0.11183	undirected	SH3BP4	VEPH1
ENSPVIG00000010296	ENSPVIG00000016476	0.111828	undirected	MDFI	MICAL2
ENSPVIG00000008032	ENSPVIG00000014495	0.11182	undirected		LMF1
ENSPVIG00000016966	ENSPVIG00000019203	0.111775	undirected	LGALS12	FRZB
ENSPVIG00000016819	ENSPVIG00000022112	0.111766	undirected	SCD	USP6NL
ENSPVIG00000017774	ENSPVIG00000019420	0.111758	undirected	TPST2
ENSPVIG00000003563	ENSPVIG00000012245	0.111733	undirected	ARHGAP24	TENT5A
ENSPVIG00000017818	ENSPVIG00000021674	0.111694	undirected	MET
ENSPVIG00000010138	ENSPVIG00000025587	0.111666	undirected	CBX4	FOXL2
ENSPVIG00000000575	ENSPVIG00000022112	0.111634	undirected	CNTN1	USP6NL
ENSPVIG00000007252	ENSPVIG00000010296	0.111591	undirected	PLCB1	MDFI
ENSPVIG00000010138	ENSPVIG00000016966	0.111591	undirected	CBX4	LGALS12
ENSPVIG00000003071	ENSPVIG00000008173	0.111548	undirected	AGPAT5
ENSPVIG00000004611	ENSPVIG00000017818	0.111546	undirected		MET
ENSPVIG00000008179	ENSPVIG00000022112	0.111451	undirected	PPP1R3B	USP6NL
ENSPVIG00000008173	ENSPVIG00000012588	0.111404	undirected		CNMD
ENSPVIG00000005219	ENSPVIG00000005953	0.111403	undirected		AMH
ENSPVIG00000004027	ENSPVIG00000013471	0.111401	undirected	INSYN2A
ENSPVIG00000004843	ENSPVIG00000010466	0.111378	undirected	HSD3B7	FMOD
ENSPVIG00000000575	ENSPVIG00000013471	0.111357	undirected	CNTN1
ENSPVIG00000010466	ENSPVIG00000018016	0.111352	undirected	FMOD
ENSPVIG00000018136	ENSPVIG00000019420	0.111316	undirected
ENSPVIG00000000690	ENSPVIG00000004176	0.111303	undirected		PLCL1
ENSPVIG00000005065	ENSPVIG00000019420	0.111219	undirected	AP1M2
ENSPVIG00000019203	ENSPVIG00000024316	0.111215	undirected	FRZB
ENSPVIG00000004299	ENSPVIG00000005713	0.111195	undirected	RAP1GDS1	HK1
ENSPVIG00000006899	ENSPVIG00000017818	0.111188	undirected	PAQR6	MET
ENSPVIG00000010136	ENSPVIG00000016476	0.111178	undirected	AFAP1L2	MICAL2
ENSPVIG00000018154	ENSPVIG00000024702	0.111152	undirected	CHST9	SPATA13
ENSPVIG00000010873	ENSPVIG00000024569	0.111146	undirected
ENSPVIG00000005713	ENSPVIG00000022112	0.111144	undirected	HK1	USP6NL
ENSPVIG00000008173	ENSPVIG00000024407	0.111125	undirected		EYA2
ENSPVIG00000016476	ENSPVIG00000025042	0.11109	undirected	MICAL2	CLINT1
ENSPVIG00000002334	ENSPVIG00000010466	0.111086	undirected	MEGF10	FMOD
ENSPVIG00000002334	ENSPVIG00000013629	0.11102	undirected	MEGF10	PIK3R6
ENSPVIG00000021287	ENSPVIG00000024316	0.110977	undirected	SLC44A3
ENSPVIG00000000575	ENSPVIG00000024702	0.110974	undirected	CNTN1	SPATA13
ENSPVIG00000007252	ENSPVIG00000023023	0.110947	undirected	PLCB1	RNF217
ENSPVIG00000017818	ENSPVIG00000020530	0.110943	undirected	MET
ENSPVIG00000003877	ENSPVIG00000005953	0.110932	undirected		AMH
ENSPVIG00000018136	ENSPVIG00000022112	0.110918	undirected		USP6NL
ENSPVIG00000010423	ENSPVIG00000025587	0.110916	undirected		FOXL2
ENSPVIG00000007201	ENSPVIG00000022112	0.1109	undirected	TBC1D2	USP6NL
ENSPVIG00000013629	ENSPVIG00000024407	0.110876	undirected	PIK3R6	EYA2
ENSPVIG00000001388	ENSPVIG00000024702	0.110847	undirected	AFAP1	SPATA13
ENSPVIG00000018869	ENSPVIG00000022112	0.110842	undirected	ARRDC1	USP6NL
ENSPVIG00000012375	ENSPVIG00000023023	0.110835	undirected	TIAM2	RNF217
ENSPVIG00000000690	ENSPVIG00000015993	0.110823	undirected		PLP1
ENSPVIG00000005953	ENSPVIG00000016288	0.110804	undirected	AMH	GSDME
ENSPVIG00000016476	ENSPVIG00000018016	0.110779	undirected	MICAL2
ENSPVIG00000005953	ENSPVIG00000023774	0.110779	undirected	AMH	EPN3
ENSPVIG00000000575	ENSPVIG00000005219	0.110766	undirected	CNTN1
ENSPVIG00000014397	ENSPVIG00000024937	0.110752	undirected	DCLK1	GLDN
ENSPVIG00000007477	ENSPVIG00000019203	0.110729	undirected		FRZB
ENSPVIG00000000575	ENSPVIG00000022015	0.110718	undirected	CNTN1	SLC27A6
ENSPVIG00000000575	ENSPVIG00000007979	0.110683	undirected	CNTN1
ENSPVIG00000000575	ENSPVIG00000022337	0.110662	undirected	CNTN1
ENSPVIG00000018127	ENSPVIG00000019421	0.110659	undirected	NACC2
ENSPVIG00000012836	ENSPVIG00000014495	0.110635	undirected	CCDC170	LMF1
ENSPVIG00000012498	ENSPVIG00000024702	0.110623	undirected	TNFRSF6B	SPATA13
ENSPVIG00000013471	ENSPVIG00000015704	0.110617	undirected
ENSPVIG00000005953	ENSPVIG00000024702	0.110612	undirected	AMH	SPATA13
ENSPVIG00000000575	ENSPVIG00000013508	0.110598	undirected	CNTN1	CNTN2
ENSPVIG00000012588	ENSPVIG00000019203	0.110582	undirected	CNMD	FRZB
ENSPVIG00000016476	ENSPVIG00000018318	0.110573	undirected	MICAL2	GPRIN3
ENSPVIG00000015509	ENSPVIG00000017818	0.11057	undirected	SLC16A12	MET
ENSPVIG00000000533	ENSPVIG00000005953	0.110568	undirected	LSP1	AMH
ENSPVIG00000000545	ENSPVIG00000010466	0.110559	undirected	SHANK3	FMOD
ENSPVIG00000003071	ENSPVIG00000021287	0.110542	undirected	AGPAT5	SLC44A3
ENSPVIG00000000575	ENSPVIG00000008173	0.110539	undirected	CNTN1
ENSPVIG00000002450	ENSPVIG00000016476	0.110525	undirected	KYAT3	MICAL2
ENSPVIG00000005953	ENSPVIG00000015734	0.110513	undirected	AMH	GAS2L3
ENSPVIG00000000740	ENSPVIG00000017587	0.110507	undirected	PLS1
ENSPVIG00000022112	ENSPVIG00000025129	0.110503	undirected	USP6NL	DNASE1L1
ENSPVIG00000005713	ENSPVIG00000013800	0.110501	undirected	HK1	AMOTL2
ENSPVIG00000021943	ENSPVIG00000025587	0.110484	undirected	GCNT7	FOXL2
ENSPVIG00000000533	ENSPVIG00000013629	0.110483	undirected	LSP1	PIK3R6
ENSPVIG00000024407	ENSPVIG00000024702	0.110472	undirected	EYA2	SPATA13
ENSPVIG00000012245	ENSPVIG00000016476	0.110459	undirected	TENT5A	MICAL2
ENSPVIG00000007252	ENSPVIG00000021714	0.110454	undirected	PLCB1
ENSPVIG00000019203	ENSPVIG00000022015	0.110433	undirected	FRZB	SLC27A6
ENSPVIG00000016966	ENSPVIG00000024702	0.110395	undirected	LGALS12	SPATA13
ENSPVIG00000000533	ENSPVIG00000002334	0.110378	undirected	LSP1	MEGF10
ENSPVIG00000013524	ENSPVIG00000024702	0.110361	undirected		SPATA13
ENSPVIG00000016476	ENSPVIG00000019421	0.110348	undirected	MICAL2
ENSPVIG00000009902	ENSPVIG00000010138	0.110338	undirected	PSTPIP2	CBX4
ENSPVIG00000002728	ENSPVIG00000025587	0.110306	undirected	RHCG	FOXL2
ENSPVIG00000007972	ENSPVIG00000019420	0.110286	undirected	SH3TC2
ENSPVIG00000004027	ENSPVIG00000020458	0.110286	undirected	INSYN2A	VEPH1
ENSPVIG00000022112	ENSPVIG00000022295	0.110278	undirected	USP6NL	ADCY5
ENSPVIG00000002728	ENSPVIG00000023242	0.110257	undirected	RHCG	SH3KBP1
ENSPVIG00000005713	ENSPVIG00000010136	0.110212	undirected	HK1	AFAP1L2
ENSPVIG00000017818	ENSPVIG00000019844	0.110157	undirected	MET	SEC14L1
ENSPVIG00000012375	ENSPVIG00000013524	0.110149	undirected	TIAM2
ENSPVIG00000013471	ENSPVIG00000013498	0.110122	undirected		FBLN7
ENSPVIG00000007688	ENSPVIG00000018232	0.110109	undirected	SUCLG2	MAP3K21
ENSPVIG00000007252	ENSPVIG00000010412	0.1101	undirected	PLCB1	DMRT1
ENSPVIG00000019844	ENSPVIG00000024937	0.110071	undirected	SEC14L1	GLDN
ENSPVIG00000010873	ENSPVIG00000012245	0.110069	undirected		TENT5A
ENSPVIG00000000690	ENSPVIG00000019203	0.110055	undirected		FRZB
ENSPVIG00000002334	ENSPVIG00000021943	0.110028	undirected	MEGF10	GCNT7
ENSPVIG00000018869	ENSPVIG00000024659	0.11	undirected	ARRDC1	TLE4
ENSPVIG00000016288	ENSPVIG00000017866	0.109962	undirected	GSDME	PDGFA
ENSPVIG00000005713	ENSPVIG00000018154	0.109937	undirected	HK1	CHST9
ENSPVIG00000010466	ENSPVIG00000011273	0.109927	undirected	FMOD
ENSPVIG00000000740	ENSPVIG00000017774	0.109889	undirected	PLS1	TPST2
ENSPVIG00000007252	ENSPVIG00000014446	0.109877	undirected	PLCB1
ENSPVIG00000000966	ENSPVIG00000022112	0.109853	undirected		USP6NL
ENSPVIG00000000690	ENSPVIG00000010138	0.109829	undirected		CBX4
ENSPVIG00000007252	ENSPVIG00000015370	0.109802	undirected	PLCB1
ENSPVIG00000008173	ENSPVIG00000014380	0.109775	undirected		FGFR3
ENSPVIG00000000740	ENSPVIG00000017175	0.109732	undirected	PLS1	SFN
ENSPVIG00000013471	ENSPVIG00000025587	0.109731	undirected		FOXL2
ENSPVIG00000005953	ENSPVIG00000015993	0.109722	undirected	AMH	PLP1
ENSPVIG00000016288	ENSPVIG00000024702	0.109713	undirected	GSDME	SPATA13
ENSPVIG00000000740	ENSPVIG00000001103	0.109694	undirected	PLS1	RAB11FIP4
ENSPVIG00000005953	ENSPVIG00000009902	0.109693	undirected	AMH	PSTPIP2
ENSPVIG00000005953	ENSPVIG00000010138	0.109667	undirected	AMH	CBX4
ENSPVIG00000023630	ENSPVIG00000024702	0.109667	undirected	PDLIM3	SPATA13
ENSPVIG00000000690	ENSPVIG00000024937	0.109662	undirected		GLDN
ENSPVIG00000008173	ENSPVIG00000024569	0.109659	undirected
ENSPVIG00000004027	ENSPVIG00000008173	0.109658	undirected	INSYN2A
ENSPVIG00000015734	ENSPVIG00000019203	0.109647	undirected	GAS2L3	FRZB
ENSPVIG00000005713	ENSPVIG00000018136	0.109589	undirected	HK1
ENSPVIG00000010466	ENSPVIG00000013774	0.109584	undirected	FMOD	FAM167B
ENSPVIG00000000740	ENSPVIG00000015734	0.109541	undirected	PLS1	GAS2L3
ENSPVIG00000013629	ENSPVIG00000015704	0.109518	undirected	PIK3R6
ENSPVIG00000008786	ENSPVIG00000012375	0.109469	undirected		TIAM2
ENSPVIG00000004843	ENSPVIG00000007252	0.109451	undirected	HSD3B7	PLCB1
ENSPVIG00000004611	ENSPVIG00000019420	0.10941	undirected
ENSPVIG00000013498	ENSPVIG00000016476	0.109406	undirected	FBLN7	MICAL2
ENSPVIG00000007477	ENSPVIG00000022112	0.109396	undirected		USP6NL
ENSPVIG00000020458	ENSPVIG00000021290	0.109382	undirected	VEPH1	F3
ENSPVIG00000015370	ENSPVIG00000019203	0.109375	undirected		FRZB
ENSPVIG00000003378	ENSPVIG00000008032	0.10937	undirected	EVI5
ENSPVIG00000013643	ENSPVIG00000020222	0.109368	undirected	MAPK8IP1	NKX3-1
ENSPVIG00000009857	ENSPVIG00000016476	0.109362	undirected		MICAL2
ENSPVIG00000010138	ENSPVIG00000013189	0.109325	undirected	CBX4	GRID1
ENSPVIG00000008173	ENSPVIG00000014495	0.109298	undirected		LMF1
ENSPVIG00000007252	ENSPVIG00000021290	0.109258	undirected	PLCB1	F3
ENSPVIG00000019421	ENSPVIG00000022015	0.109252	undirected		SLC27A6
ENSPVIG00000005713	ENSPVIG00000021581	0.109238	undirected	HK1	C2CD4D
ENSPVIG00000004321	ENSPVIG00000019421	0.109231	undirected	ALDH1A3
ENSPVIG00000015734	ENSPVIG00000016966	0.109224	undirected	GAS2L3	LGALS12
ENSPVIG00000003378	ENSPVIG00000010423	0.109215	undirected	EVI5
ENSPVIG00000010873	ENSPVIG00000024316	0.109192	undirected
ENSPVIG00000010138	ENSPVIG00000010962	0.109188	undirected	CBX4	KCNN2
ENSPVIG00000004176	ENSPVIG00000010423	0.109132	undirected	PLCL1
ENSPVIG00000002334	ENSPVIG00000022337	0.109112	undirected	MEGF10
ENSPVIG00000000740	ENSPVIG00000019591	0.109097	undirected	PLS1	SFRP2
ENSPVIG00000001636	ENSPVIG00000007252	0.109083	undirected	TGIF1	PLCB1
ENSPVIG00000013643	ENSPVIG00000020458	0.109082	undirected	MAPK8IP1	VEPH1
ENSPVIG00000010423	ENSPVIG00000018137	0.108987	undirected
ENSPVIG00000002728	ENSPVIG00000020458	0.108983	undirected	RHCG	VEPH1
ENSPVIG00000013176	ENSPVIG00000022112	0.108974	undirected		USP6NL
ENSPVIG00000018188	ENSPVIG00000022112	0.108963	undirected	NOTCH1	USP6NL
ENSPVIG00000017774	ENSPVIG00000021581	0.108961	undirected	TPST2	C2CD4D
ENSPVIG00000016692	ENSPVIG00000018869	0.108952	undirected	SH3BP4	ARRDC1
ENSPVIG00000009944	ENSPVIG00000024702	0.108926	undirected	MICAL1	SPATA13
ENSPVIG00000000740	ENSPVIG00000013629	0.108909	undirected	PLS1	PIK3R6
ENSPVIG00000010423	ENSPVIG00000019203	0.108887	undirected		FRZB
ENSPVIG00000000740	ENSPVIG00000001636	0.108857	undirected	PLS1	TGIF1
ENSPVIG00000002728	ENSPVIG00000021287	0.108798	undirected	RHCG	SLC44A3
ENSPVIG00000019844	ENSPVIG00000021581	0.108797	undirected	SEC14L1	C2CD4D
ENSPVIG00000015962	ENSPVIG00000019420	0.10879	undirected	GABRE
ENSPVIG00000005713	ENSPVIG00000020065	0.108753	undirected	HK1	RPS6KL1
ENSPVIG00000007972	ENSPVIG00000016476	0.108736	undirected	SH3TC2	MICAL2
ENSPVIG00000009713	ENSPVIG00000017817	0.108735	undirected	SLC16A7
ENSPVIG00000013189	ENSPVIG00000016476	0.108726	undirected	GRID1	MICAL2
ENSPVIG00000005713	ENSPVIG00000014495	0.108724	undirected	HK1	LMF1
ENSPVIG00000010466	ENSPVIG00000019413	0.108705	undirected	FMOD	COL8A1
ENSPVIG00000000533	ENSPVIG00000019421	0.108678	undirected	LSP1
ENSPVIG00000016352	ENSPVIG00000016476	0.108673	undirected		MICAL2
ENSPVIG00000010136	ENSPVIG00000019421	0.10867	undirected	AFAP1L2
ENSPVIG00000004176	ENSPVIG00000010873	0.10867	undirected	PLCL1
ENSPVIG00000004299	ENSPVIG00000020458	0.10864	undirected	RAP1GDS1	VEPH1
ENSPVIG00000013471	ENSPVIG00000016966	0.108631	undirected		LGALS12
ENSPVIG00000010466	ENSPVIG00000018232	0.10863	undirected	FMOD	MAP3K21
ENSPVIG00000010296	ENSPVIG00000020222	0.108594	undirected	MDFI	NKX3-1
ENSPVIG00000001532	ENSPVIG00000024702	0.108583	undirected	SUSD3	SPATA13
ENSPVIG00000019421	ENSPVIG00000019713	0.108555	undirected
ENSPVIG00000010423	ENSPVIG00000012836	0.108528	undirected		CCDC170
ENSPVIG00000010554	ENSPVIG00000010873	0.108488	undirected	ATXN2
ENSPVIG00000002334	ENSPVIG00000002728	0.108476	undirected	MEGF10	RHCG
ENSPVIG00000015009	ENSPVIG00000016476	0.108445	undirected		MICAL2
ENSPVIG00000010466	ENSPVIG00000017175	0.108423	undirected	FMOD	SFN
ENSPVIG00000008173	ENSPVIG00000019203	0.108422	undirected		FRZB
ENSPVIG00000002981	ENSPVIG00000006037	0.108421	undirected	MAPK12	SLC5A11
ENSPVIG00000016476	ENSPVIG00000017866	0.108408	undirected	MICAL2	PDGFA
ENSPVIG00000001103	ENSPVIG00000010466	0.108395	undirected	RAB11FIP4	FMOD
ENSPVIG00000005713	ENSPVIG00000017175	0.108389	undirected	HK1	SFN
ENSPVIG00000016476	ENSPVIG00000019591	0.108345	undirected	MICAL2	SFRP2
ENSPVIG00000007252	ENSPVIG00000016254	0.108333	undirected	PLCB1	RPRM
ENSPVIG00000018869	ENSPVIG00000019421	0.108331	undirected	ARRDC1
ENSPVIG00000008492	ENSPVIG00000021581	0.108324	undirected		C2CD4D
ENSPVIG00000013629	ENSPVIG00000020458	0.108321	undirected	PIK3R6	VEPH1
ENSPVIG00000010730	ENSPVIG00000022112	0.10832	undirected	ADAMTS16	USP6NL
ENSPVIG00000005078	ENSPVIG00000007252	0.108303	undirected		PLCB1
ENSPVIG00000010466	ENSPVIG00000016254	0.108264	undirected	FMOD	RPRM
ENSPVIG00000009902	ENSPVIG00000025587	0.108237	undirected	PSTPIP2	FOXL2
ENSPVIG00000002334	ENSPVIG00000017587	0.108219	undirected	MEGF10
ENSPVIG00000021290	ENSPVIG00000022112	0.108183	undirected	F3	USP6NL
ENSPVIG00000000575	ENSPVIG00000023774	0.108172	undirected	CNTN1	EPN3
ENSPVIG00000000285	ENSPVIG00000017818	0.108165	undirected	TSSC4	MET
ENSPVIG00000019413	ENSPVIG00000019420	0.108153	undirected	COL8A1
ENSPVIG00000004611	ENSPVIG00000010466	0.10815	undirected		FMOD
ENSPVIG00000005219	ENSPVIG00000016966	0.108149	undirected		LGALS12
ENSPVIG00000008560	ENSPVIG00000019421	0.108139	undirected	FGFRL1
ENSPVIG00000000052	ENSPVIG00000005713	0.108097	undirected	C17orf75	HK1
ENSPVIG00000012245	ENSPVIG00000017774	0.108089	undirected	TENT5A	TPST2
ENSPVIG00000004027	ENSPVIG00000005953	0.108063	undirected	INSYN2A	AMH
ENSPVIG00000013471	ENSPVIG00000017587	0.108046	undirected
ENSPVIG00000017312	ENSPVIG00000019420	0.108022	undirected	BICDL1
ENSPVIG00000013800	ENSPVIG00000017818	0.107998	undirected	AMOTL2	MET
ENSPVIG00000007252	ENSPVIG00000021674	0.107993	undirected	PLCB1
ENSPVIG00000005219	ENSPVIG00000013508	0.10798	undirected		CNTN2
ENSPVIG00000005713	ENSPVIG00000019421	0.107956	undirected	HK1
ENSPVIG00000022112	ENSPVIG00000022544	0.107952	undirected	USP6NL	C8B
ENSPVIG00000010873	ENSPVIG00000013471	0.107949	undirected
ENSPVIG00000000690	ENSPVIG00000014380	0.107876	undirected		FGFR3
ENSPVIG00000012245	ENSPVIG00000012247	0.107874	undirected	TENT5A	BCKDHB
ENSPVIG00000005953	ENSPVIG00000013508	0.107871	undirected	AMH	CNTN2
ENSPVIG00000011273	ENSPVIG00000013471	0.107854	undirected
ENSPVIG00000005713	ENSPVIG00000018137	0.107853	undirected	HK1
ENSPVIG00000000740	ENSPVIG00000017866	0.107829	undirected	PLS1	PDGFA
ENSPVIG00000003378	ENSPVIG00000010873	0.107805	undirected	EVI5
ENSPVIG00000005219	ENSPVIG00000013629	0.107792	undirected		PIK3R6
ENSPVIG00000009857	ENSPVIG00000024702	0.107779	undirected		SPATA13
ENSPVIG00000010423	ENSPVIG00000024316	0.10776	undirected
ENSPVIG00000000690	ENSPVIG00000004027	0.107756	undirected		INSYN2A
ENSPVIG00000008173	ENSPVIG00000018154	0.107751	undirected		CHST9
ENSPVIG00000005953	ENSPVIG00000006710	0.107747	undirected	AMH	STK17B
ENSPVIG00000007252	ENSPVIG00000009470	0.10774	undirected	PLCB1	EMP3
ENSPVIG00000007195	ENSPVIG00000017818	0.107733	undirected		MET
ENSPVIG00000019421	ENSPVIG00000024725	0.107711	undirected		DLK2
ENSPVIG00000005713	ENSPVIG00000013498	0.107707	undirected	HK1	FBLN7
ENSPVIG00000010873	ENSPVIG00000024407	0.107696	undirected		EYA2
ENSPVIG00000003877	ENSPVIG00000012245	0.107657	undirected		TENT5A
ENSPVIG00000012247	ENSPVIG00000016476	0.107651	undirected	BCKDHB	MICAL2
ENSPVIG00000010136	ENSPVIG00000010466	0.10764	undirected	AFAP1L2	FMOD
ENSPVIG00000007252	ENSPVIG00000018158	0.107625	undirected	PLCB1	LYPD6B
ENSPVIG00000012245	ENSPVIG00000024407	0.107617	undirected	TENT5A	EYA2
ENSPVIG00000012245	ENSPVIG00000018553	0.107589	undirected	TENT5A	MGAT3
ENSPVIG00000005219	ENSPVIG00000015370	0.107586	undirected
ENSPVIG00000013471	ENSPVIG00000014397	0.107586	undirected		DCLK1
ENSPVIG00000004176	ENSPVIG00000020222	0.107585	undirected	PLCL1	NKX3-1
ENSPVIG00000010136	ENSPVIG00000013471	0.107582	undirected	AFAP1L2
ENSPVIG00000013471	ENSPVIG00000019713	0.107575	undirected
ENSPVIG00000002728	ENSPVIG00000018154	0.107568	undirected	RHCG	CHST9
ENSPVIG00000005713	ENSPVIG00000011273	0.10756	undirected	HK1
ENSPVIG00000007979	ENSPVIG00000016476	0.10756	undirected		MICAL2
ENSPVIG00000010873	ENSPVIG00000013643	0.107545	undirected		MAPK8IP1
ENSPVIG00000005078	ENSPVIG00000012375	0.107541	undirected		TIAM2
ENSPVIG00000013189	ENSPVIG00000024702	0.107537	undirected	GRID1	SPATA13
ENSPVIG00000002334	ENSPVIG00000007252	0.10753	undirected	MEGF10	PLCB1
ENSPVIG00000000575	ENSPVIG00000000690	0.10751	undirected	CNTN1
ENSPVIG00000017587	ENSPVIG00000021287	0.107475	undirected		SLC44A3
ENSPVIG00000018553	ENSPVIG00000019203	0.107461	undirected	MGAT3	FRZB
ENSPVIG00000005953	ENSPVIG00000014495	0.107397	undirected	AMH	LMF1
ENSPVIG00000013471	ENSPVIG00000015734	0.107389	undirected		GAS2L3
ENSPVIG00000004176	ENSPVIG00000016476	0.107364	undirected	PLCL1	MICAL2
ENSPVIG00000010412	ENSPVIG00000020458	0.107361	undirected	DMRT1	VEPH1
ENSPVIG00000012834	ENSPVIG00000019421	0.107349	undirected	ESR1
ENSPVIG00000008492	ENSPVIG00000020222	0.107347	undirected		NKX3-1
ENSPVIG00000010873	ENSPVIG00000022324	0.107343	undirected		PKP4
ENSPVIG00000013774	ENSPVIG00000016476	0.107335	undirected	FAM167B	MICAL2
ENSPVIG00000019420	ENSPVIG00000023630	0.10731	undirected		PDLIM3
ENSPVIG00000007979	ENSPVIG00000012375	0.107307	undirected		TIAM2
ENSPVIG00000001103	ENSPVIG00000016476	0.107297	undirected	RAB11FIP4	MICAL2
ENSPVIG00000007252	ENSPVIG00000007688	0.107265	undirected	PLCB1	SUCLG2
ENSPVIG00000002361	ENSPVIG00000018869	0.107264	undirected	PPM1J	ARRDC1
ENSPVIG00000000052	ENSPVIG00000024702	0.107255	undirected	C17orf75	SPATA13
ENSPVIG00000007477	ENSPVIG00000024702	0.107245	undirected		SPATA13
ENSPVIG00000005713	ENSPVIG00000017312	0.107233	undirected	HK1	BICDL1
ENSPVIG00000012245	ENSPVIG00000017175	0.107223	undirected	TENT5A	SFN
ENSPVIG00000005219	ENSPVIG00000019123	0.107205	undirected		LPAR3
ENSPVIG00000007252	ENSPVIG00000022217	0.107201	undirected	PLCB1	IRF7
ENSPVIG00000019421	ENSPVIG00000024316	0.107174	undirected
ENSPVIG00000001636	ENSPVIG00000010466	0.107147	undirected	TGIF1	FMOD
ENSPVIG00000010873	ENSPVIG00000015962	0.107147	undirected		GABRE
ENSPVIG00000021287	ENSPVIG00000024407	0.107138	undirected	SLC44A3	EYA2
ENSPVIG00000003378	ENSPVIG00000010466	0.107132	undirected	EVI5	FMOD
ENSPVIG00000005219	ENSPVIG00000005564	0.107119	undirected
ENSPVIG00000000620	ENSPVIG00000024702	0.107092	undirected	SGK3	SPATA13
ENSPVIG00000006037	ENSPVIG00000019974	0.10708	undirected	SLC5A11	MAOA
ENSPVIG00000000740	ENSPVIG00000020065	0.107029	undirected	PLS1	RPS6KL1
ENSPVIG00000008173	ENSPVIG00000015734	0.107023	undirected		GAS2L3
ENSPVIG00000012245	ENSPVIG00000019203	0.10702	undirected	TENT5A	FRZB
ENSPVIG00000013471	ENSPVIG00000020458	0.10698	undirected		VEPH1
ENSPVIG00000017866	ENSPVIG00000020222	0.106975	undirected	PDGFA	NKX3-1
ENSPVIG00000000575	ENSPVIG00000005953	0.106974	undirected	CNTN1	AMH
ENSPVIG00000000740	ENSPVIG00000001597	0.106973	undirected	PLS1	ABCF3
ENSPVIG00000012836	ENSPVIG00000019203	0.106963	undirected	CCDC170	FRZB
ENSPVIG00000015704	ENSPVIG00000019203	0.106957	undirected		FRZB
ENSPVIG00000000740	ENSPVIG00000007688	0.106949	undirected	PLS1	SUCLG2
ENSPVIG00000001963	ENSPVIG00000019420	0.106918	undirected	SMOC2
ENSPVIG00000006587	ENSPVIG00000012375	0.106897	undirected		TIAM2
ENSPVIG00000017818	ENSPVIG00000018553	0.106875	undirected	MET	MGAT3
ENSPVIG00000006899	ENSPVIG00000019421	0.106869	undirected	PAQR6
ENSPVIG00000002414	ENSPVIG00000007252	0.106868	undirected	TAOK3	PLCB1
ENSPVIG00000010775	ENSPVIG00000012375	0.106866	undirected	UPB1	TIAM2
ENSPVIG00000021581	ENSPVIG00000025042	0.106866	undirected	C2CD4D	CLINT1
ENSPVIG00000010466	ENSPVIG00000014651	0.106848	undirected	FMOD	FCHSD1
ENSPVIG00000000575	ENSPVIG00000012836	0.106838	undirected	CNTN1	CCDC170
ENSPVIG00000021678	ENSPVIG00000021714	0.106831	undirected	DOCK5
ENSPVIG00000007688	ENSPVIG00000017818	0.1068	undirected	SUCLG2	MET
ENSPVIG00000002728	ENSPVIG00000023774	0.106759	undirected	RHCG	EPN3
ENSPVIG00000010296	ENSPVIG00000019203	0.106739	undirected	MDFI	FRZB
ENSPVIG00000008173	ENSPVIG00000013629	0.106724	undirected		PIK3R6
ENSPVIG00000004176	ENSPVIG00000013471	0.106701	undirected	PLCL1
ENSPVIG00000003071	ENSPVIG00000010423	0.106639	undirected	AGPAT5
ENSPVIG00000005219	ENSPVIG00000018553	0.106637	undirected		MGAT3
ENSPVIG00000015009	ENSPVIG00000019420	0.106632	undirected
ENSPVIG00000000575	ENSPVIG00000004843	0.106607	undirected	CNTN1	HSD3B7
ENSPVIG00000000575	ENSPVIG00000004304	0.106585	undirected	CNTN1	TSPAN5
ENSPVIG00000000740	ENSPVIG00000010491	0.106562	undirected	PLS1
ENSPVIG00000002450	ENSPVIG00000005953	0.106549	undirected	KYAT3	AMH
ENSPVIG00000007252	ENSPVIG00000018318	0.106532	undirected	PLCB1	GPRIN3
ENSPVIG00000010138	ENSPVIG00000019844	0.106531	undirected	CBX4	SEC14L1
ENSPVIG00000000740	ENSPVIG00000017312	0.106483	undirected	PLS1	BICDL1
ENSPVIG00000005953	ENSPVIG00000018869	0.106469	undirected	AMH	ARRDC1
ENSPVIG00000019844	ENSPVIG00000023242	0.106466	undirected	SEC14L1	SH3KBP1
ENSPVIG00000019591	ENSPVIG00000025587	0.106455	undirected	SFRP2	FOXL2
ENSPVIG00000021287	ENSPVIG00000023774	0.106445	undirected	SLC44A3	EPN3
ENSPVIG00000002334	ENSPVIG00000005953	0.106394	undirected	MEGF10	AMH
ENSPVIG00000008173	ENSPVIG00000024937	0.106392	undirected		GLDN
ENSPVIG00000000690	ENSPVIG00000017993	0.106384	undirected		LRRC38
ENSPVIG00000016476	ENSPVIG00000021581	0.10638	undirected	MICAL2	C2CD4D
ENSPVIG00000020458	ENSPVIG00000024407	0.106376	undirected	VEPH1	EYA2
ENSPVIG00000000575	ENSPVIG00000009713	0.106369	undirected	CNTN1	SLC16A7
ENSPVIG00000003378	ENSPVIG00000019420	0.106363	undirected	EVI5
ENSPVIG00000000545	ENSPVIG00000002334	0.106326	undirected	SHANK3	MEGF10
ENSPVIG00000016966	ENSPVIG00000025587	0.106321	undirected	LGALS12	FOXL2
ENSPVIG00000000575	ENSPVIG00000018188	0.106302	undirected	CNTN1	NOTCH1
ENSPVIG00000013524	ENSPVIG00000017818	0.106282	undirected		MET
ENSPVIG00000007688	ENSPVIG00000019420	0.106275	undirected	SUCLG2
ENSPVIG00000010413	ENSPVIG00000012375	0.106274	undirected	KANK1	TIAM2
ENSPVIG00000010873	ENSPVIG00000016610	0.106264	undirected
ENSPVIG00000002334	ENSPVIG00000008173	0.106259	undirected	MEGF10
ENSPVIG00000007477	ENSPVIG00000016288	0.106251	undirected		GSDME
ENSPVIG00000019421	ENSPVIG00000025129	0.106242	undirected		DNASE1L1
ENSPVIG00000000575	ENSPVIG00000008560	0.106233	undirected	CNTN1	FGFRL1
ENSPVIG00000000690	ENSPVIG00000012245	0.106229	undirected		TENT5A
ENSPVIG00000011273	ENSPVIG00000012245	0.106217	undirected		TENT5A
ENSPVIG00000019420	ENSPVIG00000022547	0.106196	undirected		PRKAA2
ENSPVIG00000000690	ENSPVIG00000014495	0.106189	undirected		LMF1
ENSPVIG00000008032	ENSPVIG00000017866	0.106173	undirected		PDGFA
ENSPVIG00000007252	ENSPVIG00000008156	0.106157	undirected	PLCB1	LYN
ENSPVIG00000017587	ENSPVIG00000018154	0.106145	undirected		CHST9
ENSPVIG00000002334	ENSPVIG00000024702	0.106127	undirected	MEGF10	SPATA13
ENSPVIG00000017818	ENSPVIG00000018140	0.106097	undirected	MET	DNLZ
ENSPVIG00000019421	ENSPVIG00000025042	0.106069	undirected		CLINT1
ENSPVIG00000017587	ENSPVIG00000022555	0.106064	undirected		GALNT18
ENSPVIG00000010423	ENSPVIG00000014495	0.106064	undirected		LMF1
ENSPVIG00000000575	ENSPVIG00000013498	0.106029	undirected	CNTN1	FBLN7
ENSPVIG00000006710	ENSPVIG00000024702	0.106016	undirected	STK17B	SPATA13
ENSPVIG00000019421	ENSPVIG00000021678	0.106002	undirected		DOCK5
ENSPVIG00000013471	ENSPVIG00000013508	0.105963	undirected		CNTN2
ENSPVIG00000002361	ENSPVIG00000005219	0.105962	undirected	PPM1J
ENSPVIG00000010130	ENSPVIG00000024702	0.105953	undirected	CCDC40	SPATA13
ENSPVIG00000019203	ENSPVIG00000023774	0.10595	undirected	FRZB	EPN3
ENSPVIG00000015734	ENSPVIG00000020458	0.105948	undirected	GAS2L3	VEPH1
ENSPVIG00000017175	ENSPVIG00000019203	0.105915	undirected	SFN	FRZB
ENSPVIG00000001388	ENSPVIG00000010466	0.105901	undirected	AFAP1	FMOD
ENSPVIG00000013629	ENSPVIG00000021943	0.105882	undirected	PIK3R6	GCNT7
ENSPVIG00000013629	ENSPVIG00000019421	0.105869	undirected	PIK3R6
ENSPVIG00000002334	ENSPVIG00000021287	0.105864	undirected	MEGF10	SLC44A3
ENSPVIG00000000740	ENSPVIG00000010412	0.105852	undirected	PLS1	DMRT1
ENSPVIG00000014446	ENSPVIG00000015370	0.105841	undirected
ENSPVIG00000002334	ENSPVIG00000017817	0.105837	undirected	MEGF10
ENSPVIG00000008032	ENSPVIG00000017587	0.105823	undirected
ENSPVIG00000002724	ENSPVIG00000019420	0.105805	undirected	FRMD3
ENSPVIG00000020668	ENSPVIG00000022112	0.105802	undirected		USP6NL
ENSPVIG00000001532	ENSPVIG00000013471	0.105799	undirected	SUSD3
ENSPVIG00000000740	ENSPVIG00000018232	0.105795	undirected	PLS1	MAP3K21
ENSPVIG00000013508	ENSPVIG00000024702	0.105784	undirected	CNTN2	SPATA13
ENSPVIG00000005564	ENSPVIG00000022112	0.105783	undirected		USP6NL
ENSPVIG00000002361	ENSPVIG00000015370	0.105777	undirected	PPM1J
ENSPVIG00000010423	ENSPVIG00000012588	0.105742	undirected		CNMD
ENSPVIG00000018869	ENSPVIG00000021290	0.105741	undirected	ARRDC1	F3
ENSPVIG00000000575	ENSPVIG00000015370	0.105734	undirected	CNTN1
ENSPVIG00000006037	ENSPVIG00000023630	0.10572	undirected	SLC5A11	PDLIM3
ENSPVIG00000008683	ENSPVIG00000012375	0.105715	undirected		TIAM2
ENSPVIG00000000740	ENSPVIG00000004611	0.105699	undirected	PLS1
ENSPVIG00000001636	ENSPVIG00000005713	0.105698	undirected	TGIF1	HK1
ENSPVIG00000012245	ENSPVIG00000016583	0.105697	undirected	TENT5A
ENSPVIG00000010466	ENSPVIG00000018136	0.105686	undirected	FMOD
ENSPVIG00000010423	ENSPVIG00000015993	0.105681	undirected		PLP1
ENSPVIG00000009902	ENSPVIG00000012245	0.105681	undirected	PSTPIP2	TENT5A
ENSPVIG00000003877	ENSPVIG00000009902	0.105663	undirected		PSTPIP2
ENSPVIG00000018154	ENSPVIG00000021943	0.105639	undirected	CHST9	GCNT7
ENSPVIG00000012588	ENSPVIG00000021287	0.10562	undirected	CNMD	SLC44A3
ENSPVIG00000016476	ENSPVIG00000022337	0.105615	undirected	MICAL2
ENSPVIG00000005953	ENSPVIG00000023242	0.105589	undirected	AMH	SH3KBP1
ENSPVIG00000012245	ENSPVIG00000013471	0.105588	undirected	TENT5A
ENSPVIG00000013508	ENSPVIG00000015734	0.105574	undirected	CNTN2	GAS2L3
ENSPVIG00000000690	ENSPVIG00000016966	0.105572	undirected		LGALS12
ENSPVIG00000010873	ENSPVIG00000020754	0.105565	undirected		THBS3
ENSPVIG00000019203	ENSPVIG00000024702	0.105553	undirected	FRZB	SPATA13
ENSPVIG00000006710	ENSPVIG00000010873	0.105525	undirected	STK17B
ENSPVIG00000014495	ENSPVIG00000017475	0.105503	undirected	LMF1	ITM2C
ENSPVIG00000004027	ENSPVIG00000013629	0.105449	undirected	INSYN2A	PIK3R6
ENSPVIG00000020458	ENSPVIG00000025587	0.105444	undirected	VEPH1	FOXL2
ENSPVIG00000000575	ENSPVIG00000002541	0.10543	undirected	CNTN1	CYP26B1
ENSPVIG00000013629	ENSPVIG00000014380	0.105421	undirected	PIK3R6	FGFR3
ENSPVIG00000015009	ENSPVIG00000022112	0.105403	undirected		USP6NL
ENSPVIG00000013189	ENSPVIG00000018869	0.10537	undirected	GRID1	ARRDC1
ENSPVIG00000013471	ENSPVIG00000018232	0.10537	undirected		MAP3K21
ENSPVIG00000016494	ENSPVIG00000017818	0.105365	undirected	FAR1	MET
ENSPVIG00000017587	ENSPVIG00000019203	0.105333	undirected		FRZB
ENSPVIG00000019974	ENSPVIG00000024702	0.105317	undirected	MAOA	SPATA13
ENSPVIG00000008560	ENSPVIG00000015370	0.105306	undirected	FGFRL1
ENSPVIG00000000690	ENSPVIG00000014397	0.105297	undirected		DCLK1
ENSPVIG00000002728	ENSPVIG00000015734	0.105287	undirected	RHCG	GAS2L3
ENSPVIG00000012375	ENSPVIG00000021674	0.105263	undirected	TIAM2
ENSPVIG00000012375	ENSPVIG00000025387	0.105256	undirected	TIAM2
ENSPVIG00000016610	ENSPVIG00000019420	0.105233	undirected
ENSPVIG00000015192	ENSPVIG00000022112	0.105222	undirected	LRRN1	USP6NL
ENSPVIG00000004027	ENSPVIG00000010423	0.105216	undirected	INSYN2A
ENSPVIG00000002728	ENSPVIG00000013629	0.105208	undirected	RHCG	PIK3R6
ENSPVIG00000014446	ENSPVIG00000020458	0.105187	undirected		VEPH1
ENSPVIG00000005713	ENSPVIG00000012247	0.105171	undirected	HK1	BCKDHB
ENSPVIG00000008032	ENSPVIG00000017060	0.105135	undirected		UBAP2
ENSPVIG00000003563	ENSPVIG00000020222	0.105133	undirected	ARHGAP24	NKX3-1
ENSPVIG00000010423	ENSPVIG00000016966	0.105128	undirected		LGALS12
ENSPVIG00000001963	ENSPVIG00000017818	0.105127	undirected	SMOC2	MET
ENSPVIG00000012498	ENSPVIG00000016476	0.105118	undirected	TNFRSF6B	MICAL2
ENSPVIG00000010466	ENSPVIG00000020754	0.10511	undirected	FMOD	THBS3
ENSPVIG00000013643	ENSPVIG00000019420	0.105094	undirected	MAPK8IP1
ENSPVIG00000012375	ENSPVIG00000021714	0.10509	undirected	TIAM2
ENSPVIG00000014495	ENSPVIG00000025587	0.105064	undirected	LMF1	FOXL2
ENSPVIG00000020222	ENSPVIG00000022217	0.105059	undirected	NKX3-1	IRF7
ENSPVIG00000006710	ENSPVIG00000019421	0.105043	undirected	STK17B
ENSPVIG00000012530	ENSPVIG00000023630	0.105043	undirected	TM4SF18	PDLIM3
ENSPVIG00000003492	ENSPVIG00000007252	0.105034	undirected		PLCB1
ENSPVIG00000000575	ENSPVIG00000000740	0.105031	undirected	CNTN1	PLS1
ENSPVIG00000000740	ENSPVIG00000013774	0.105013	undirected	PLS1	FAM167B
ENSPVIG00000014495	ENSPVIG00000023242	0.104988	undirected	LMF1	SH3KBP1
ENSPVIG00000019421	ENSPVIG00000024846	0.104957	undirected		SHISA8
ENSPVIG00000008492	ENSPVIG00000012375	0.104922	undirected		TIAM2
ENSPVIG00000012375	ENSPVIG00000013126	0.104907	undirected	TIAM2	GRIK1
ENSPVIG00000003071	ENSPVIG00000019421	0.104892	undirected	AGPAT5
ENSPVIG00000009944	ENSPVIG00000022112	0.104884	undirected	MICAL1	USP6NL
ENSPVIG00000020458	ENSPVIG00000024659	0.104878	undirected	VEPH1	TLE4
ENSPVIG00000000620	ENSPVIG00000012375	0.104878	undirected	SGK3	TIAM2
ENSPVIG00000010873	ENSPVIG00000016254	0.104844	undirected		RPRM
ENSPVIG00000005953	ENSPVIG00000017866	0.104818	undirected	AMH	PDGFA
ENSPVIG00000003877	ENSPVIG00000020458	0.1048	undirected		VEPH1
ENSPVIG00000013471	ENSPVIG00000017993	0.104798	undirected		LRRC38
ENSPVIG00000005953	ENSPVIG00000013498	0.104794	undirected	AMH	FBLN7
ENSPVIG00000007162	ENSPVIG00000012530	0.104769	undirected		TM4SF18
ENSPVIG00000005953	ENSPVIG00000018158	0.104768	undirected	AMH	LYPD6B
ENSPVIG00000017587	ENSPVIG00000021943	0.10475	undirected		GCNT7
ENSPVIG00000010466	ENSPVIG00000016352	0.104727	undirected	FMOD
ENSPVIG00000011273	ENSPVIG00000018188	0.104724	undirected		NOTCH1
ENSPVIG00000018154	ENSPVIG00000025587	0.10472	undirected	CHST9	FOXL2
ENSPVIG00000000905	ENSPVIG00000010466	0.104706	undirected	CHST2	FMOD
ENSPVIG00000004610	ENSPVIG00000005713	0.104691	undirected	GREB1	HK1
ENSPVIG00000018869	ENSPVIG00000024937	0.104679	undirected	ARRDC1	GLDN
ENSPVIG00000012375	ENSPVIG00000019974	0.104668	undirected	TIAM2	MAOA
ENSPVIG00000010466	ENSPVIG00000020530	0.104649	undirected	FMOD
ENSPVIG00000008173	ENSPVIG00000014397	0.104619	undirected		DCLK1
ENSPVIG00000010423	ENSPVIG00000019844	0.10461	undirected		SEC14L1
ENSPVIG00000000740	ENSPVIG00000005219	0.104559	undirected	PLS1
ENSPVIG00000002334	ENSPVIG00000007979	0.104553	undirected	MEGF10
ENSPVIG00000013498	ENSPVIG00000019203	0.104528	undirected	FBLN7	FRZB
ENSPVIG00000004843	ENSPVIG00000016476	0.104521	undirected	HSD3B7	MICAL2
ENSPVIG00000007252	ENSPVIG00000016610	0.104519	undirected	PLCB1
ENSPVIG00000000575	ENSPVIG00000019421	0.104496	undirected	CNTN1
ENSPVIG00000012375	ENSPVIG00000024350	0.104476	undirected	TIAM2	HDAC7
ENSPVIG00000006037	ENSPVIG00000013950	0.104457	undirected	SLC5A11	PCYT2
ENSPVIG00000003378	ENSPVIG00000017866	0.104439	undirected	EVI5	PDGFA
ENSPVIG00000012375	ENSPVIG00000018188	0.104386	undirected	TIAM2	NOTCH1
ENSPVIG00000010873	ENSPVIG00000014397	0.104379	undirected		DCLK1
ENSPVIG00000018137	ENSPVIG00000020222	0.104354	undirected		NKX3-1
ENSPVIG00000008173	ENSPVIG00000013508	0.104353	undirected		CNTN2
ENSPVIG00000005713	ENSPVIG00000015704	0.104341	undirected	HK1
ENSPVIG00000010412	ENSPVIG00000024702	0.104338	undirected	DMRT1	SPATA13
ENSPVIG00000010873	ENSPVIG00000018136	0.104329	undirected
ENSPVIG00000016476	ENSPVIG00000018136	0.104322	undirected	MICAL2
ENSPVIG00000022337	ENSPVIG00000024702	0.10431	undirected		SPATA13
ENSPVIG00000016290	ENSPVIG00000022112	0.1043	undirected	MPP6	USP6NL
ENSPVIG00000017312	ENSPVIG00000020458	0.10429	undirected	BICDL1	VEPH1
ENSPVIG00000000575	ENSPVIG00000014380	0.104262	undirected	CNTN1	FGFR3
ENSPVIG00000002541	ENSPVIG00000019123	0.104197	undirected	CYP26B1	LPAR3
ENSPVIG00000010466	ENSPVIG00000023023	0.104181	undirected	FMOD	RNF217
ENSPVIG00000008156	ENSPVIG00000016476	0.104155	undirected	LYN	MICAL2
ENSPVIG00000010466	ENSPVIG00000016610	0.104145	undirected	FMOD
ENSPVIG00000002450	ENSPVIG00000005713	0.104144	undirected	KYAT3	HK1
ENSPVIG00000010296	ENSPVIG00000019421	0.104134	undirected	MDFI
ENSPVIG00000003492	ENSPVIG00000017475	0.104111	undirected		ITM2C
ENSPVIG00000002361	ENSPVIG00000016476	0.10409	undirected	PPM1J	MICAL2
ENSPVIG00000007252	ENSPVIG00000007972	0.104088	undirected	PLCB1	SH3TC2
ENSPVIG00000000575	ENSPVIG00000010136	0.104085	undirected	CNTN1	AFAP1L2
ENSPVIG00000010423	ENSPVIG00000020065	0.104081	undirected		RPS6KL1
ENSPVIG00000007972	ENSPVIG00000010466	0.104078	undirected	SH3TC2	FMOD
ENSPVIG00000017818	ENSPVIG00000024659	0.104059	undirected	MET	TLE4
ENSPVIG00000000740	ENSPVIG00000012247	0.104055	undirected	PLS1	BCKDHB
ENSPVIG00000013471	ENSPVIG00000020530	0.104041	undirected
ENSPVIG00000007008	ENSPVIG00000019420	0.104032	undirected
ENSPVIG00000004843	ENSPVIG00000013471	0.103985	undirected	HSD3B7
ENSPVIG00000010296	ENSPVIG00000022112	0.103977	undirected	MDFI	USP6NL
ENSPVIG00000019203	ENSPVIG00000020458	0.103963	undirected	FRZB	VEPH1
ENSPVIG00000017475	ENSPVIG00000022555	0.103963	undirected	ITM2C	GALNT18
ENSPVIG00000008492	ENSPVIG00000012245	0.103958	undirected		TENT5A
ENSPVIG00000019413	ENSPVIG00000020222	0.103946	undirected	COL8A1	NKX3-1
ENSPVIG00000000740	ENSPVIG00000014446	0.103943	undirected	PLS1
ENSPVIG00000017774	ENSPVIG00000020458	0.10391	undirected	TPST2	VEPH1
ENSPVIG00000000620	ENSPVIG00000020458	0.103894	undirected	SGK3	VEPH1
ENSPVIG00000012375	ENSPVIG00000016658	0.103891	undirected	TIAM2	ANXA7
ENSPVIG00000018869	ENSPVIG00000025042	0.10389	undirected	ARRDC1	CLINT1
ENSPVIG00000008156	ENSPVIG00000008173	0.103886	undirected	LYN
ENSPVIG00000000575	ENSPVIG00000015192	0.103878	undirected	CNTN1	LRRN1
ENSPVIG00000019203	ENSPVIG00000023023	0.103868	undirected	FRZB	RNF217
ENSPVIG00000005953	ENSPVIG00000007477	0.103859	undirected	AMH
ENSPVIG00000000575	ENSPVIG00000004027	0.103858	undirected	CNTN1	INSYN2A
ENSPVIG00000013498	ENSPVIG00000022112	0.103849	undirected	FBLN7	USP6NL
ENSPVIG00000009902	ENSPVIG00000013471	0.103842	undirected	PSTPIP2
ENSPVIG00000006570	ENSPVIG00000022112	0.103827	undirected		USP6NL
ENSPVIG00000013176	ENSPVIG00000024702	0.103826	undirected		SPATA13
ENSPVIG00000010413	ENSPVIG00000017818	0.103825	undirected	KANK1	MET
ENSPVIG00000014495	ENSPVIG00000023630	0.103806	undirected	LMF1	PDLIM3
ENSPVIG00000005953	ENSPVIG00000020458	0.103781	undirected	AMH	VEPH1
ENSPVIG00000014380	ENSPVIG00000020458	0.103768	undirected	FGFR3	VEPH1
ENSPVIG00000006037	ENSPVIG00000023807	0.103761	undirected	SLC5A11	TRAPPC3L
ENSPVIG00000005713	ENSPVIG00000013774	0.103749	undirected	HK1	FAM167B
ENSPVIG00000024316	ENSPVIG00000024702	0.103746	undirected		SPATA13
ENSPVIG00000013800	ENSPVIG00000019420	0.103745	undirected	AMOTL2
ENSPVIG00000000690	ENSPVIG00000024407	0.103741	undirected		EYA2
ENSPVIG00000018188	ENSPVIG00000019203	0.103731	undirected	NOTCH1	FRZB
ENSPVIG00000013471	ENSPVIG00000015993	0.10373	undirected		PLP1
ENSPVIG00000002728	ENSPVIG00000019203	0.103728	undirected	RHCG	FRZB
ENSPVIG00000012375	ENSPVIG00000021290	0.103722	undirected	TIAM2	F3
ENSPVIG00000017587	ENSPVIG00000025587	0.103689	undirected		FOXL2
ENSPVIG00000007688	ENSPVIG00000010423	0.103671	undirected	SUCLG2
ENSPVIG00000004183	ENSPVIG00000017818	0.103658	undirected	NRCAM	MET
ENSPVIG00000018318	ENSPVIG00000019420	0.103617	undirected	GPRIN3
ENSPVIG00000008032	ENSPVIG00000010423	0.103614	undirected
ENSPVIG00000017818	ENSPVIG00000021290	0.103601	undirected	MET	F3
ENSPVIG00000002334	ENSPVIG00000012836	0.103588	undirected	MEGF10	CCDC170
ENSPVIG00000000575	ENSPVIG00000011273	0.103579	undirected	CNTN1
ENSPVIG00000016692	ENSPVIG00000017866	0.103544	undirected	SH3BP4	PDGFA
ENSPVIG00000018158	ENSPVIG00000020222	0.103539	undirected	LYPD6B	NKX3-1
ENSPVIG00000007252	ENSPVIG00000019123	0.103528	undirected	PLCB1	LPAR3
ENSPVIG00000017818	ENSPVIG00000022544	0.103505	undirected	MET	C8B
ENSPVIG00000013471	ENSPVIG00000018869	0.103504	undirected		ARRDC1
ENSPVIG00000017774	ENSPVIG00000017818	0.103494	undirected	TPST2	MET
ENSPVIG00000006037	ENSPVIG00000024867	0.103481	undirected	SLC5A11
ENSPVIG00000018090	ENSPVIG00000022112	0.103475	undirected	CRAT	USP6NL
ENSPVIG00000018127	ENSPVIG00000021678	0.103466	undirected	NACC2	DOCK5
ENSPVIG00000004299	ENSPVIG00000010466	0.103459	undirected	RAP1GDS1	FMOD
ENSPVIG00000000575	ENSPVIG00000019413	0.103443	undirected	CNTN1	COL8A1
ENSPVIG00000015192	ENSPVIG00000016476	0.103431	undirected	LRRN1	MICAL2
ENSPVIG00000012836	ENSPVIG00000025587	0.103416	undirected	CCDC170	FOXL2
ENSPVIG00000013471	ENSPVIG00000019123	0.103412	undirected		LPAR3
ENSPVIG00000018154	ENSPVIG00000023242	0.103404	undirected	CHST9	SH3KBP1
ENSPVIG00000008560	ENSPVIG00000018553	0.103397	undirected	FGFRL1	MGAT3
ENSPVIG00000016476	ENSPVIG00000018137	0.10339	undirected	MICAL2
ENSPVIG00000013471	ENSPVIG00000019421	0.103348	undirected
ENSPVIG00000010412	ENSPVIG00000020222	0.10334	undirected	DMRT1	NKX3-1
ENSPVIG00000010138	ENSPVIG00000023242	0.103322	undirected	CBX4	SH3KBP1
ENSPVIG00000007477	ENSPVIG00000018232	0.103316	undirected		MAP3K21
ENSPVIG00000012588	ENSPVIG00000024702	0.10331	undirected	CNMD	SPATA13
ENSPVIG00000012245	ENSPVIG00000018127	0.103309	undirected	TENT5A	NACC2
ENSPVIG00000000575	ENSPVIG00000006710	0.103297	undirected	CNTN1	STK17B
ENSPVIG00000008032	ENSPVIG00000018154	0.103284	undirected		CHST9
ENSPVIG00000020222	ENSPVIG00000021674	0.103273	undirected	NKX3-1
ENSPVIG00000008560	ENSPVIG00000020622	0.103256	undirected	FGFRL1	ZNF385C
ENSPVIG00000008173	ENSPVIG00000009857	0.10325	undirected
ENSPVIG00000010423	ENSPVIG00000024407	0.10323	undirected		EYA2
ENSPVIG00000019123	ENSPVIG00000021678	0.103187	undirected	LPAR3	DOCK5
ENSPVIG00000002724	ENSPVIG00000010466	0.103167	undirected	FRMD3	FMOD
ENSPVIG00000019421	ENSPVIG00000023023	0.103147	undirected		RNF217
ENSPVIG00000000545	ENSPVIG00000013629	0.103114	undirected	SHANK3	PIK3R6
ENSPVIG00000019203	ENSPVIG00000024569	0.103089	undirected	FRZB
ENSPVIG00000005581	ENSPVIG00000024702	0.103087	undirected	TRPM3	SPATA13
ENSPVIG00000005065	ENSPVIG00000016476	0.103085	undirected	AP1M2	MICAL2
ENSPVIG00000002361	ENSPVIG00000019203	0.103074	undirected	PPM1J	FRZB
ENSPVIG00000014397	ENSPVIG00000019203	0.103031	undirected	DCLK1	FRZB
ENSPVIG00000006590	ENSPVIG00000017818	0.102998	undirected		MET
ENSPVIG00000015704	ENSPVIG00000024702	0.102995	undirected		SPATA13
ENSPVIG00000000533	ENSPVIG00000015734	0.102992	undirected	LSP1	GAS2L3
ENSPVIG00000017866	ENSPVIG00000024702	0.102978	undirected	PDGFA	SPATA13
ENSPVIG00000017818	ENSPVIG00000022295	0.102952	undirected	MET	ADCY5
ENSPVIG00000000740	ENSPVIG00000018136	0.102947	undirected	PLS1
ENSPVIG00000016254	ENSPVIG00000016476	0.102898	undirected	RPRM	MICAL2
ENSPVIG00000006590	ENSPVIG00000019421	0.102886	undirected
ENSPVIG00000019203	ENSPVIG00000025587	0.102878	undirected	FRZB	FOXL2
ENSPVIG00000002334	ENSPVIG00000007972	0.10285	undirected	MEGF10	SH3TC2
ENSPVIG00000009944	ENSPVIG00000012375	0.102842	undirected	MICAL1	TIAM2
ENSPVIG00000024937	ENSPVIG00000025587	0.102833	undirected	GLDN	FOXL2
ENSPVIG00000001388	ENSPVIG00000007252	0.102826	undirected	AFAP1	PLCB1
ENSPVIG00000015993	ENSPVIG00000017866	0.102823	undirected	PLP1	PDGFA
ENSPVIG00000008173	ENSPVIG00000017993	0.102811	undirected		LRRC38
ENSPVIG00000016801	ENSPVIG00000019421	0.102809	undirected	CCDC69
ENSPVIG00000017866	ENSPVIG00000023242	0.102795	undirected	PDGFA	SH3KBP1
ENSPVIG00000017818	ENSPVIG00000023091	0.102784	undirected	MET
ENSPVIG00000014495	ENSPVIG00000017866	0.102771	undirected	LMF1	PDGFA
ENSPVIG00000008560	ENSPVIG00000018127	0.102761	undirected	FGFRL1	NACC2
ENSPVIG00000003786	ENSPVIG00000022112	0.10275	undirected	RAB31	USP6NL
ENSPVIG00000000575	ENSPVIG00000016819	0.102746	undirected	CNTN1	SCD
ENSPVIG00000005713	ENSPVIG00000020530	0.102738	undirected	HK1
ENSPVIG00000007252	ENSPVIG00000015536	0.102736	undirected	PLCB1
ENSPVIG00000010873	ENSPVIG00000014651	0.102728	undirected		FCHSD1
ENSPVIG00000011078	ENSPVIG00000017818	0.102711	undirected	PAK5	MET
ENSPVIG00000008173	ENSPVIG00000016288	0.10269	undirected		GSDME
ENSPVIG00000000545	ENSPVIG00000022112	0.102689	undirected	SHANK3	USP6NL
ENSPVIG00000003492	ENSPVIG00000005713	0.102685	undirected		HK1
ENSPVIG00000000690	ENSPVIG00000019844	0.10268	undirected		SEC14L1
ENSPVIG00000012375	ENSPVIG00000022015	0.102679	undirected	TIAM2	SLC27A6
ENSPVIG00000008560	ENSPVIG00000022015	0.10267	undirected	FGFRL1	SLC27A6
ENSPVIG00000000740	ENSPVIG00000024659	0.102659	undirected	PLS1	TLE4
ENSPVIG00000002450	ENSPVIG00000014495	0.102659	undirected	KYAT3	LMF1
ENSPVIG00000010491	ENSPVIG00000015370	0.102656	undirected
ENSPVIG00000023242	ENSPVIG00000025587	0.102655	undirected	SH3KBP1	FOXL2
ENSPVIG00000005065	ENSPVIG00000024702	0.102646	undirected	AP1M2	SPATA13
ENSPVIG00000002334	ENSPVIG00000009713	0.102635	undirected	MEGF10	SLC16A7
ENSPVIG00000015734	ENSPVIG00000024407	0.102633	undirected	GAS2L3	EYA2
ENSPVIG00000017866	ENSPVIG00000021943	0.102628	undirected	PDGFA	GCNT7
ENSPVIG00000016476	ENSPVIG00000019844	0.102568	undirected	MICAL2	SEC14L1
ENSPVIG00000012588	ENSPVIG00000021943	0.102542	undirected	CNMD	GCNT7
ENSPVIG00000005502	ENSPVIG00000012375	0.102534	undirected	PALMD	TIAM2
ENSPVIG00000015536	ENSPVIG00000020222	0.102518	undirected		NKX3-1
ENSPVIG00000010466	ENSPVIG00000012247	0.102517	undirected	FMOD	BCKDHB
ENSPVIG00000005219	ENSPVIG00000010491	0.102513	undirected
ENSPVIG00000019123	ENSPVIG00000020222	0.102494	undirected	LPAR3	NKX3-1
ENSPVIG00000002334	ENSPVIG00000013471	0.102485	undirected	MEGF10
ENSPVIG00000013629	ENSPVIG00000016966	0.102473	undirected	PIK3R6	LGALS12
ENSPVIG00000002414	ENSPVIG00000019420	0.102463	undirected	TAOK3
ENSPVIG00000008173	ENSPVIG00000016692	0.102448	undirected		SH3BP4
ENSPVIG00000019844	ENSPVIG00000020458	0.102439	undirected	SEC14L1	VEPH1
ENSPVIG00000019844	ENSPVIG00000024702	0.10243	undirected	SEC14L1	SPATA13
ENSPVIG00000007201	ENSPVIG00000012375	0.102422	undirected	TBC1D2	TIAM2
ENSPVIG00000013498	ENSPVIG00000013629	0.102421	undirected	FBLN7	PIK3R6
ENSPVIG00000013471	ENSPVIG00000023023	0.102412	undirected		RNF217
ENSPVIG00000010423	ENSPVIG00000012245	0.102386	undirected		TENT5A
ENSPVIG00000013629	ENSPVIG00000017475	0.10235	undirected	PIK3R6	ITM2C
ENSPVIG00000012247	ENSPVIG00000019420	0.102315	undirected	BCKDHB
ENSPVIG00000004477	ENSPVIG00000012375	0.102299	undirected		TIAM2
ENSPVIG00000013508	ENSPVIG00000015370	0.102295	undirected	CNTN2
ENSPVIG00000014380	ENSPVIG00000022112	0.102281	undirected	FGFR3	USP6NL
ENSPVIG00000017818	ENSPVIG00000020065	0.102265	undirected	MET	RPS6KL1
ENSPVIG00000005219	ENSPVIG00000014672	0.102258	undirected		OPLAH
ENSPVIG00000018553	ENSPVIG00000020222	0.102216	undirected	MGAT3	NKX3-1
ENSPVIG00000010962	ENSPVIG00000012245	0.102183	undirected	KCNN2	TENT5A
ENSPVIG00000004304	ENSPVIG00000012375	0.102174	undirected	TSPAN5	TIAM2
ENSPVIG00000018232	ENSPVIG00000019421	0.10216	undirected	MAP3K21
ENSPVIG00000001103	ENSPVIG00000019203	0.102154	undirected	RAB11FIP4	FRZB
ENSPVIG00000010423	ENSPVIG00000018158	0.102148	undirected		LYPD6B
ENSPVIG00000004299	ENSPVIG00000018232	0.102108	undirected	RAP1GDS1	MAP3K21
ENSPVIG00000020458	ENSPVIG00000021714	0.102095	undirected	VEPH1
ENSPVIG00000003877	ENSPVIG00000016288	0.102086	undirected		GSDME
ENSPVIG00000016288	ENSPVIG00000019203	0.102058	undirected	GSDME	FRZB
ENSPVIG00000005581	ENSPVIG00000008032	0.102043	undirected	TRPM3
ENSPVIG00000004027	ENSPVIG00000015734	0.10198	undirected	INSYN2A	GAS2L3
ENSPVIG00000004299	ENSPVIG00000005953	0.101974	undirected	RAP1GDS1	AMH
ENSPVIG00000001388	ENSPVIG00000002334	0.101951	undirected	AFAP1	MEGF10
ENSPVIG00000000575	ENSPVIG00000015009	0.101947	undirected	CNTN1
ENSPVIG00000015993	ENSPVIG00000016476	0.101942	undirected	PLP1	MICAL2
ENSPVIG00000013471	ENSPVIG00000023242	0.101917	undirected		SH3KBP1
ENSPVIG00000010136	ENSPVIG00000019420	0.101916	undirected	AFAP1L2
ENSPVIG00000000193	ENSPVIG00000022112	0.101913	undirected	PMM1	USP6NL
ENSPVIG00000003964	ENSPVIG00000012375	0.10188	undirected	ADGRG1	TIAM2
ENSPVIG00000004610	ENSPVIG00000010466	0.101874	undirected	GREB1	FMOD
ENSPVIG00000003877	ENSPVIG00000019713	0.101854	undirected
ENSPVIG00000003492	ENSPVIG00000005953	0.101808	undirected		AMH
ENSPVIG00000004027	ENSPVIG00000012245	0.101807	undirected	INSYN2A	TENT5A
ENSPVIG00000005219	ENSPVIG00000014446	0.101793	undirected
ENSPVIG00000009902	ENSPVIG00000010962	0.101791	undirected	PSTPIP2	KCNN2
ENSPVIG00000015370	ENSPVIG00000016476	0.101781	undirected		MICAL2
ENSPVIG00000018136	ENSPVIG00000024702	0.101778	undirected		SPATA13
ENSPVIG00000010873	ENSPVIG00000018016	0.101775	undirected
ENSPVIG00000000052	ENSPVIG00000010873	0.101733	undirected	C17orf75
ENSPVIG00000005219	ENSPVIG00000025129	0.101732	undirected		DNASE1L1
ENSPVIG00000002334	ENSPVIG00000005713	0.101726	undirected	MEGF10	HK1
ENSPVIG00000007477	ENSPVIG00000020458	0.10172	undirected		VEPH1
ENSPVIG00000023242	ENSPVIG00000023774	0.101711	undirected	SH3KBP1	EPN3
ENSPVIG00000012245	ENSPVIG00000024569	0.101708	undirected	TENT5A
ENSPVIG00000012245	ENSPVIG00000015370	0.101694	undirected	TENT5A
ENSPVIG00000013176	ENSPVIG00000020458	0.101662	undirected		VEPH1
ENSPVIG00000000575	ENSPVIG00000010423	0.101624	undirected	CNTN1
ENSPVIG00000004843	ENSPVIG00000019203	0.101619	undirected	HSD3B7	FRZB
ENSPVIG00000004477	ENSPVIG00000020222	0.101553	undirected		NKX3-1
ENSPVIG00000016476	ENSPVIG00000022015	0.101538	undirected	MICAL2	SLC27A6
ENSPVIG00000016476	ENSPVIG00000018188	0.101534	undirected	MICAL2	NOTCH1
ENSPVIG00000017587	ENSPVIG00000017866	0.101531	undirected		PDGFA
ENSPVIG00000000690	ENSPVIG00000020458	0.101515	undirected		VEPH1
ENSPVIG00000016254	ENSPVIG00000024702	0.101497	undirected	RPRM	SPATA13
ENSPVIG00000018869	ENSPVIG00000019203	0.101482	undirected	ARRDC1	FRZB
ENSPVIG00000010138	ENSPVIG00000016658	0.101469	undirected	CBX4	ANXA7
ENSPVIG00000000740	ENSPVIG00000009470	0.101468	undirected	PLS1	EMP3
ENSPVIG00000002334	ENSPVIG00000015734	0.101462	undirected	MEGF10	GAS2L3
ENSPVIG00000005564	ENSPVIG00000019203	0.101453	undirected		FRZB
ENSPVIG00000000740	ENSPVIG00000018137	0.101452	undirected	PLS1
ENSPVIG00000001103	ENSPVIG00000013471	0.10145	undirected	RAB11FIP4
ENSPVIG00000010138	ENSPVIG00000013471	0.101449	undirected	CBX4
ENSPVIG00000002450	ENSPVIG00000010873	0.101447	undirected	KYAT3
ENSPVIG00000010873	ENSPVIG00000015734	0.101427	undirected		GAS2L3
ENSPVIG00000011721	ENSPVIG00000012375	0.101426	undirected		TIAM2
ENSPVIG00000010466	ENSPVIG00000015962	0.101415	undirected	FMOD	GABRE
ENSPVIG00000019421	ENSPVIG00000024659	0.101402	undirected		TLE4
ENSPVIG00000017866	ENSPVIG00000018154	0.10139	undirected	PDGFA	CHST9
ENSPVIG00000008560	ENSPVIG00000015704	0.101384	undirected	FGFRL1
ENSPVIG00000010138	ENSPVIG00000013643	0.10134	undirected	CBX4	MAPK8IP1
ENSPVIG00000016583	ENSPVIG00000020222	0.101332	undirected		NKX3-1
ENSPVIG00000005018	ENSPVIG00000006037	0.101326	undirected	USH1C	SLC5A11
ENSPVIG00000011273	ENSPVIG00000015370	0.101322	undirected
ENSPVIG00000006037	ENSPVIG00000012529	0.101285	undirected	SLC5A11	CP
ENSPVIG00000019123	ENSPVIG00000020622	0.101274	undirected	LPAR3	ZNF385C
ENSPVIG00000017993	ENSPVIG00000024702	0.101274	undirected	LRRC38	SPATA13
ENSPVIG00000019420	ENSPVIG00000020530	0.101258	undirected
ENSPVIG00000009944	ENSPVIG00000016476	0.101252	undirected	MICAL1	MICAL2
ENSPVIG00000009470	ENSPVIG00000010491	0.101246	undirected	EMP3
ENSPVIG00000015509	ENSPVIG00000024702	0.101238	undirected	SLC16A12	SPATA13
ENSPVIG00000005713	ENSPVIG00000024659	0.101236	undirected	HK1	TLE4
ENSPVIG00000010412	ENSPVIG00000019420	0.101228	undirected	DMRT1
ENSPVIG00000013471	ENSPVIG00000024937	0.101221	undirected		GLDN
ENSPVIG00000008560	ENSPVIG00000016819	0.101209	undirected	FGFRL1	SCD
ENSPVIG00000002728	ENSPVIG00000017475	0.1012	undirected	RHCG	ITM2C
ENSPVIG00000000905	ENSPVIG00000007252	0.1012	undirected	CHST2	PLCB1
ENSPVIG00000021674	ENSPVIG00000022112	0.101193	undirected		USP6NL
ENSPVIG00000015734	ENSPVIG00000021943	0.101162	undirected	GAS2L3	GCNT7
ENSPVIG00000000575	ENSPVIG00000016966	0.101153	undirected	CNTN1	LGALS12
ENSPVIG00000003877	ENSPVIG00000013471	0.101134	undirected
ENSPVIG00000008173	ENSPVIG00000017866	0.101133	undirected		PDGFA
ENSPVIG00000005953	ENSPVIG00000015704	0.101131	undirected	AMH
ENSPVIG00000014495	ENSPVIG00000019974	0.10113	undirected	LMF1	MAOA
ENSPVIG00000013498	ENSPVIG00000020222	0.101114	undirected	FBLN7	NKX3-1
ENSPVIG00000007252	ENSPVIG00000020754	0.101088	undirected	PLCB1	THBS3
ENSPVIG00000019413	ENSPVIG00000019421	0.101076	undirected	COL8A1
ENSPVIG00000005219	ENSPVIG00000018188	0.101034	undirected		NOTCH1
ENSPVIG00000010873	ENSPVIG00000016658	0.101033	undirected		ANXA7
ENSPVIG00000012836	ENSPVIG00000020458	0.101002	undirected	CCDC170	VEPH1
ENSPVIG00000010491	ENSPVIG00000018869	0.100934	undirected		ARRDC1
ENSPVIG00000012834	ENSPVIG00000019203	0.100907	undirected	ESR1	FRZB
ENSPVIG00000015192	ENSPVIG00000019421	0.100899	undirected	LRRN1
ENSPVIG00000015258	ENSPVIG00000019420	0.100885	undirected
ENSPVIG00000013629	ENSPVIG00000023774	0.10088	undirected	PIK3R6	EPN3
ENSPVIG00000000905	ENSPVIG00000017818	0.100848	undirected	CHST2	MET
ENSPVIG00000024569	ENSPVIG00000025587	0.100839	undirected		FOXL2
ENSPVIG00000012588	ENSPVIG00000025587	0.100824	undirected	CNMD	FOXL2
ENSPVIG00000000690	ENSPVIG00000018154	0.100811	undirected		CHST9
ENSPVIG00000012247	ENSPVIG00000024702	0.100807	undirected	BCKDHB	SPATA13
ENSPVIG00000010730	ENSPVIG00000019421	0.10078	undirected	ADAMTS16
ENSPVIG00000016610	ENSPVIG00000020222	0.10074	undirected		NKX3-1
ENSPVIG00000010413	ENSPVIG00000024702	0.100726	undirected	KANK1	SPATA13
ENSPVIG00000012498	ENSPVIG00000022112	0.100723	undirected	TNFRSF6B	USP6NL
ENSPVIG00000000126	ENSPVIG00000008032	0.100719	undirected	HSD17B7
ENSPVIG00000003877	ENSPVIG00000010138	0.100698	undirected		CBX4
ENSPVIG00000001532	ENSPVIG00000020458	0.100689	undirected	SUSD3	VEPH1
ENSPVIG00000012375	ENSPVIG00000019123	0.100689	undirected	TIAM2	LPAR3
ENSPVIG00000016801	ENSPVIG00000017818	0.100684	undirected	CCDC69	MET
ENSPVIG00000001963	ENSPVIG00000013471	0.100664	undirected	SMOC2
ENSPVIG00000007688	ENSPVIG00000010466	0.100633	undirected	SUCLG2	FMOD
ENSPVIG00000010491	ENSPVIG00000012375	0.100616	undirected		TIAM2
ENSPVIG00000002334	ENSPVIG00000012588	0.100609	undirected	MEGF10	CNMD
ENSPVIG00000010466	ENSPVIG00000015009	0.100609	undirected	FMOD
ENSPVIG00000000690	ENSPVIG00000013629	0.100603	undirected		PIK3R6
ENSPVIG00000002541	ENSPVIG00000018188	0.100595	undirected	CYP26B1	NOTCH1
ENSPVIG00000010466	ENSPVIG00000022337	0.100578	undirected	FMOD
ENSPVIG00000005219	ENSPVIG00000021714	0.100569	undirected
ENSPVIG00000013471	ENSPVIG00000019591	0.100565	undirected		SFRP2
ENSPVIG00000003071	ENSPVIG00000012245	0.100532	undirected	AGPAT5	TENT5A
ENSPVIG00000001103	ENSPVIG00000019421	0.100516	undirected	RAB11FIP4
ENSPVIG00000007477	ENSPVIG00000019421	0.100507	undirected
ENSPVIG00000007688	ENSPVIG00000010873	0.100502	undirected	SUCLG2
ENSPVIG00000010423	ENSPVIG00000014380	0.100497	undirected		FGFR3
ENSPVIG00000012375	ENSPVIG00000013793	0.100487	undirected	TIAM2	CADPS2
ENSPVIG00000001636	ENSPVIG00000017866	0.10044	undirected	TGIF1	PDGFA
ENSPVIG00000013471	ENSPVIG00000019413	0.100418	undirected		COL8A1
[truncated: 62,132 more rows]

## Sheet: 8 pink network
Visualised edges in Figure S8 are highlighted.
fromNode	toNode	weight	direction	fromAltName	toAltName
ENSPVIG00000015705	ENSPVIG00000022336	0.161228	undirected	HSD17B3	ERMN
ENSPVIG00000009426	ENSPVIG00000015705	0.158712	undirected		HSD17B3
ENSPVIG00000015090	ENSPVIG00000015705	0.152019	undirected		HSD17B3
ENSPVIG00000003512	ENSPVIG00000015705	0.151044	undirected	ARHGAP28	HSD17B3
ENSPVIG00000015705	ENSPVIG00000016864	0.146523	undirected	HSD17B3	SOX5
ENSPVIG00000011751	ENSPVIG00000015705	0.140825	undirected	EVA1C	HSD17B3
ENSPVIG00000015705	ENSPVIG00000024375	0.136139	undirected	HSD17B3
ENSPVIG00000013234	ENSPVIG00000015705	0.134703	undirected	CMIP	HSD17B3
ENSPVIG00000005060	ENSPVIG00000015705	0.134607	undirected	MLIP	HSD17B3
ENSPVIG00000005015	ENSPVIG00000015705	0.133255	undirected		HSD17B3
ENSPVIG00000003360	ENSPVIG00000015705	0.130798	undirected	KCNK12	HSD17B3
ENSPVIG00000005386	ENSPVIG00000015705	0.128364	undirected	OSR1	HSD17B3
ENSPVIG00000003750	ENSPVIG00000015705	0.128121	undirected	ARX	HSD17B3
ENSPVIG00000010209	ENSPVIG00000015705	0.12581	undirected	KIFC3	HSD17B3
ENSPVIG00000015705	ENSPVIG00000016278	0.125483	undirected	HSD17B3	NEDD9
ENSPVIG00000006102	ENSPVIG00000015705	0.125111	undirected		HSD17B3
ENSPVIG00000015705	ENSPVIG00000017627	0.125109	undirected	HSD17B3	DHH
ENSPVIG00000015705	ENSPVIG00000022244	0.124483	undirected	HSD17B3	CDC42EP3
ENSPVIG00000009426	ENSPVIG00000011751	0.124132	undirected		EVA1C
ENSPVIG00000016864	ENSPVIG00000022336	0.123751	undirected	SOX5	ERMN
ENSPVIG00000003750	ENSPVIG00000009595	0.122325	undirected	ARX	ZYX
ENSPVIG00000003750	ENSPVIG00000024375	0.122023	undirected	ARX
ENSPVIG00000011751	ENSPVIG00000022336	0.121936	undirected	EVA1C	ERMN
ENSPVIG00000000153	ENSPVIG00000015705	0.121745	undirected		HSD17B3
ENSPVIG00000005386	ENSPVIG00000009595	0.121109	undirected	OSR1	ZYX
ENSPVIG00000015705	ENSPVIG00000015805	0.120727	undirected	HSD17B3	PLPPR1
ENSPVIG00000015281	ENSPVIG00000015705	0.120504	undirected	PLCL2	HSD17B3
ENSPVIG00000007041	ENSPVIG00000015705	0.120353	undirected	TFCP2	HSD17B3
ENSPVIG00000004184	ENSPVIG00000015705	0.119932	undirected	RFTN2	HSD17B3
ENSPVIG00000003512	ENSPVIG00000011751	0.119739	undirected	ARHGAP28	EVA1C
ENSPVIG00000015090	ENSPVIG00000016864	0.119549	undirected		SOX5
ENSPVIG00000011751	ENSPVIG00000015090	0.118949	undirected	EVA1C
ENSPVIG00000018986	ENSPVIG00000023583	0.118607	undirected	ALDH1A2	SKIDA1
ENSPVIG00000003512	ENSPVIG00000024375	0.118086	undirected	ARHGAP28
ENSPVIG00000015254	ENSPVIG00000015705	0.118007	undirected	PDZRN3	HSD17B3
ENSPVIG00000009595	ENSPVIG00000024375	0.11786	undirected	ZYX
ENSPVIG00000009595	ENSPVIG00000015705	0.117231	undirected	ZYX	HSD17B3
ENSPVIG00000010366	ENSPVIG00000015705	0.117068	undirected	KIAA1211L	HSD17B3
ENSPVIG00000015705	ENSPVIG00000021009	0.11694	undirected	HSD17B3
ENSPVIG00000015705	ENSPVIG00000023463	0.116611	undirected	HSD17B3	S100A1
ENSPVIG00000011751	ENSPVIG00000016864	0.116373	undirected	EVA1C	SOX5
ENSPVIG00000015705	ENSPVIG00000023893	0.11622	undirected	HSD17B3	ALX1
ENSPVIG00000009996	ENSPVIG00000015705	0.115548	undirected	FGF12	HSD17B3
ENSPVIG00000009996	ENSPVIG00000011751	0.115464	undirected	FGF12	EVA1C
ENSPVIG00000015254	ENSPVIG00000024375	0.115396	undirected	PDZRN3
ENSPVIG00000005015	ENSPVIG00000016864	0.11513	undirected		SOX5
ENSPVIG00000003512	ENSPVIG00000015057	0.115088	undirected	ARHGAP28	TSHZ3
ENSPVIG00000004342	ENSPVIG00000024158	0.114807	undirected	SEMA3E	CNTN5
ENSPVIG00000015057	ENSPVIG00000023583	0.114685	undirected	TSHZ3	SKIDA1
ENSPVIG00000009426	ENSPVIG00000016864	0.114661	undirected		SOX5
ENSPVIG00000004184	ENSPVIG00000015444	0.114528	undirected	RFTN2
ENSPVIG00000011999	ENSPVIG00000018986	0.114233	undirected		ALDH1A2
ENSPVIG00000002332	ENSPVIG00000006362	0.113711	undirected
ENSPVIG00000013234	ENSPVIG00000016864	0.112744	undirected	CMIP	SOX5
ENSPVIG00000008902	ENSPVIG00000015705	0.112441	undirected	PARP8	HSD17B3
ENSPVIG00000003750	ENSPVIG00000006446	0.112439	undirected	ARX	SALL1
ENSPVIG00000015057	ENSPVIG00000022244	0.112347	undirected	TSHZ3	CDC42EP3
ENSPVIG00000004342	ENSPVIG00000017616	0.11187	undirected	SEMA3E	LRRN4
ENSPVIG00000022244	ENSPVIG00000024375	0.11171	undirected	CDC42EP3
ENSPVIG00000003750	ENSPVIG00000005386	0.111576	undirected	ARX	OSR1
ENSPVIG00000015705	ENSPVIG00000019314	0.111566	undirected	HSD17B3	PDLIM4
ENSPVIG00000003512	ENSPVIG00000016864	0.11123	undirected	ARHGAP28	SOX5
ENSPVIG00000015284	ENSPVIG00000024375	0.111229	undirected	RFTN1
ENSPVIG00000015254	ENSPVIG00000018923	0.111229	undirected	PDZRN3
ENSPVIG00000005638	ENSPVIG00000015057	0.111142	undirected	PDLIM5	TSHZ3
ENSPVIG00000006102	ENSPVIG00000015254	0.11112	undirected		PDZRN3
ENSPVIG00000015284	ENSPVIG00000015705	0.111115	undirected	RFTN1	HSD17B3
ENSPVIG00000011751	ENSPVIG00000013234	0.11108	undirected	EVA1C	CMIP
ENSPVIG00000005386	ENSPVIG00000024375	0.110583	undirected	OSR1
ENSPVIG00000009996	ENSPVIG00000015057	0.110435	undirected	FGF12	TSHZ3
ENSPVIG00000015805	ENSPVIG00000024375	0.110414	undirected	PLPPR1
ENSPVIG00000017616	ENSPVIG00000024158	0.110214	undirected	LRRN4	CNTN5
ENSPVIG00000014834	ENSPVIG00000015057	0.109949	undirected		TSHZ3
ENSPVIG00000005060	ENSPVIG00000016864	0.109848	undirected	MLIP	SOX5
ENSPVIG00000006102	ENSPVIG00000016864	0.109741	undirected		SOX5
ENSPVIG00000000712	ENSPVIG00000015705	0.109739	undirected	TCF24	HSD17B3
ENSPVIG00000015705	ENSPVIG00000018923	0.109735	undirected	HSD17B3
ENSPVIG00000016864	ENSPVIG00000024375	0.109715	undirected	SOX5
ENSPVIG00000003360	ENSPVIG00000011751	0.10955	undirected	KCNK12	EVA1C
ENSPVIG00000009595	ENSPVIG00000017627	0.109522	undirected	ZYX	DHH
ENSPVIG00000010209	ENSPVIG00000024375	0.108941	undirected	KIFC3
ENSPVIG00000003520	ENSPVIG00000015705	0.108849	undirected	SULT1B1	HSD17B3
ENSPVIG00000015254	ENSPVIG00000023463	0.10882	undirected	PDZRN3	S100A1
ENSPVIG00000009426	ENSPVIG00000022336	0.108751	undirected		ERMN
ENSPVIG00000004184	ENSPVIG00000011751	0.108672	undirected	RFTN2	EVA1C
ENSPVIG00000015444	ENSPVIG00000015705	0.10867	undirected		HSD17B3
ENSPVIG00000001912	ENSPVIG00000005234	0.108637	undirected	MAP2K3	TMLHE
ENSPVIG00000006102	ENSPVIG00000023463	0.108567	undirected		S100A1
ENSPVIG00000001912	ENSPVIG00000024313	0.108541	undirected	MAP2K3	KRT8
ENSPVIG00000007814	ENSPVIG00000015705	0.108497	undirected	SH3RF2	HSD17B3
ENSPVIG00000015805	ENSPVIG00000018923	0.108491	undirected	PLPPR1
ENSPVIG00000004342	ENSPVIG00000006362	0.108488	undirected	SEMA3E
ENSPVIG00000006102	ENSPVIG00000024375	0.108475	undirected
ENSPVIG00000011751	ENSPVIG00000015057	0.108015	undirected	EVA1C	TSHZ3
ENSPVIG00000011751	ENSPVIG00000024375	0.107711	undirected	EVA1C
ENSPVIG00000015444	ENSPVIG00000024375	0.107381	undirected
ENSPVIG00000003512	ENSPVIG00000009426	0.107267	undirected	ARHGAP28
ENSPVIG00000005386	ENSPVIG00000022244	0.107234	undirected	OSR1	CDC42EP3
ENSPVIG00000009612	ENSPVIG00000015705	0.106936	undirected		HSD17B3
ENSPVIG00000009595	ENSPVIG00000024901	0.106861	undirected	ZYX
ENSPVIG00000018986	ENSPVIG00000019735	0.106815	undirected	ALDH1A2	NECAB3
ENSPVIG00000015705	ENSPVIG00000024901	0.106633	undirected	HSD17B3
ENSPVIG00000011751	ENSPVIG00000022244	0.106631	undirected	EVA1C	CDC42EP3
ENSPVIG00000017212	ENSPVIG00000024375	0.106563	undirected	DHRS3
ENSPVIG00000005015	ENSPVIG00000015254	0.106256	undirected		PDZRN3
ENSPVIG00000000712	ENSPVIG00000003750	0.106218	undirected	TCF24	ARX
ENSPVIG00000009595	ENSPVIG00000016864	0.106196	undirected	ZYX	SOX5
ENSPVIG00000009426	ENSPVIG00000015057	0.106155	undirected		TSHZ3
ENSPVIG00000010209	ENSPVIG00000018923	0.106055	undirected	KIFC3
ENSPVIG00000003512	ENSPVIG00000022244	0.105986	undirected	ARHGAP28	CDC42EP3
ENSPVIG00000009595	ENSPVIG00000019314	0.105971	undirected	ZYX	PDLIM4
ENSPVIG00000003750	ENSPVIG00000015284	0.105912	undirected	ARX	RFTN1
ENSPVIG00000005015	ENSPVIG00000024375	0.105589	undirected
ENSPVIG00000023463	ENSPVIG00000024375	0.105522	undirected	S100A1
ENSPVIG00000008902	ENSPVIG00000011751	0.105365	undirected	PARP8	EVA1C
ENSPVIG00000004141	ENSPVIG00000004342	0.105277	undirected	SFRP5	SEMA3E
ENSPVIG00000018986	ENSPVIG00000022496	0.105198	undirected	ALDH1A2	PXDC1
ENSPVIG00000013780	ENSPVIG00000018309	0.105153	undirected		RAP1GAP
ENSPVIG00000005015	ENSPVIG00000006102	0.105151	undirected
ENSPVIG00000000712	ENSPVIG00000018923	0.104977	undirected	TCF24
ENSPVIG00000001912	ENSPVIG00000023261	0.104806	undirected	MAP2K3	MAP3K11
ENSPVIG00000009595	ENSPVIG00000015805	0.104789	undirected	ZYX	PLPPR1
ENSPVIG00000005386	ENSPVIG00000015284	0.104768	undirected	OSR1	RFTN1
ENSPVIG00000000712	ENSPVIG00000024375	0.104766	undirected	TCF24
ENSPVIG00000001912	ENSPVIG00000022327	0.104731	undirected	MAP2K3	CCDC148
ENSPVIG00000003520	ENSPVIG00000024375	0.104686	undirected	SULT1B1
ENSPVIG00000015705	ENSPVIG00000022050	0.104565	undirected	HSD17B3	GRTP1
ENSPVIG00000015705	ENSPVIG00000023577	0.104564	undirected	HSD17B3
ENSPVIG00000015057	ENSPVIG00000022072	0.104179	undirected	TSHZ3	SEPTIN10
ENSPVIG00000003750	ENSPVIG00000016864	0.104129	undirected	ARX	SOX5
ENSPVIG00000018923	ENSPVIG00000020968	0.104118	undirected		MEDAG
ENSPVIG00000002332	ENSPVIG00000023906	0.10406	undirected		PPFIA2
ENSPVIG00000015254	ENSPVIG00000016864	0.103841	undirected	PDZRN3	SOX5
ENSPVIG00000014908	ENSPVIG00000015705	0.10372	undirected	GPD1	HSD17B3
ENSPVIG00000003750	ENSPVIG00000022244	0.103678	undirected	ARX	CDC42EP3
ENSPVIG00000001912	ENSPVIG00000023295	0.103669	undirected	MAP2K3	AHDC1
ENSPVIG00000001912	ENSPVIG00000016062	0.10352	undirected	MAP2K3	SLC25A12
ENSPVIG00000004141	ENSPVIG00000012720	0.103155	undirected	SFRP5
ENSPVIG00000003360	ENSPVIG00000023893	0.10297	undirected	KCNK12	ALX1
ENSPVIG00000016864	ENSPVIG00000023463	0.102858	undirected	SOX5	S100A1
ENSPVIG00000015057	ENSPVIG00000015705	0.102821	undirected	TSHZ3	HSD17B3
ENSPVIG00000015705	ENSPVIG00000016412	0.102811	undirected	HSD17B3	BZW2
ENSPVIG00000006362	ENSPVIG00000023906	0.102675	undirected		PPFIA2
ENSPVIG00000015254	ENSPVIG00000020968	0.102645	undirected	PDZRN3	MEDAG
ENSPVIG00000018986	ENSPVIG00000019133	0.102605	undirected	ALDH1A2
ENSPVIG00000005060	ENSPVIG00000011751	0.102476	undirected	MLIP	EVA1C
ENSPVIG00000004184	ENSPVIG00000016864	0.10244	undirected	RFTN2	SOX5
ENSPVIG00000003520	ENSPVIG00000009595	0.102405	undirected	SULT1B1	ZYX
ENSPVIG00000001912	ENSPVIG00000021409	0.1024	undirected	MAP2K3	CTDSP1
ENSPVIG00000006102	ENSPVIG00000018923	0.102353	undirected
ENSPVIG00000012928	ENSPVIG00000015705	0.102334	undirected	NPAS3	HSD17B3
ENSPVIG00000005015	ENSPVIG00000013234	0.10225	undirected		CMIP
ENSPVIG00000003512	ENSPVIG00000003750	0.10221	undirected	ARHGAP28	ARX
ENSPVIG00000018923	ENSPVIG00000024375	0.102195	undirected
ENSPVIG00000009426	ENSPVIG00000009595	0.102113	undirected		ZYX
ENSPVIG00000003750	ENSPVIG00000015254	0.101956	undirected	ARX	PDZRN3
ENSPVIG00000012720	ENSPVIG00000018986	0.101913	undirected		ALDH1A2
ENSPVIG00000004184	ENSPVIG00000024375	0.101873	undirected	RFTN2
ENSPVIG00000005638	ENSPVIG00000015705	0.101849	undirected	PDLIM5	HSD17B3
ENSPVIG00000008902	ENSPVIG00000016864	0.101796	undirected	PARP8	SOX5
ENSPVIG00000000712	ENSPVIG00000009595	0.101671	undirected	TCF24	ZYX
ENSPVIG00000004184	ENSPVIG00000008902	0.101634	undirected	RFTN2	PARP8
ENSPVIG00000018923	ENSPVIG00000022852	0.101509	undirected
ENSPVIG00000008902	ENSPVIG00000024375	0.10135	undirected	PARP8
ENSPVIG00000009595	ENSPVIG00000019070	0.101297	undirected	ZYX	OLFM1
ENSPVIG00000003512	ENSPVIG00000009595	0.10123	undirected	ARHGAP28	ZYX
ENSPVIG00000003750	ENSPVIG00000006102	0.101214	undirected	ARX
ENSPVIG00000016062	ENSPVIG00000023261	0.101186	undirected	SLC25A12	MAP3K11
ENSPVIG00000005472	ENSPVIG00000009594	0.101087	undirected	STT3B	EPHA1
ENSPVIG00000003512	ENSPVIG00000005386	0.100979	undirected	ARHGAP28	OSR1
ENSPVIG00000010209	ENSPVIG00000016864	0.100868	undirected	KIFC3	SOX5
ENSPVIG00000015254	ENSPVIG00000015805	0.100678	undirected	PDZRN3	PLPPR1
ENSPVIG00000009595	ENSPVIG00000010209	0.100421	undirected	ZYX	KIFC3
ENSPVIG00000009595	ENSPVIG00000015284	0.100316	undirected	ZYX	RFTN1
ENSPVIG00000012720	ENSPVIG00000025390	0.10028	undirected
ENSPVIG00000008317	ENSPVIG00000023893	0.100233	undirected	PRKCA	ALX1
ENSPVIG00000016278	ENSPVIG00000016864	0.100207	undirected	NEDD9	SOX5
ENSPVIG00000001912	ENSPVIG00000013940	0.100028	undirected	MAP2K3	LDB1
ENSPVIG00000009595	ENSPVIG00000022244	0.100007	undirected	ZYX	CDC42EP3
ENSPVIG00000009595	ENSPVIG00000015281	0.0999406	undirected	ZYX	PLCL2
ENSPVIG00000005234	ENSPVIG00000016062	0.0998949	undirected	TMLHE	SLC25A12
ENSPVIG00000015805	ENSPVIG00000016864	0.0998494	undirected	PLPPR1	SOX5
ENSPVIG00000015705	ENSPVIG00000017212	0.0998104	undirected	HSD17B3	DHRS3
ENSPVIG00000003512	ENSPVIG00000022336	0.099803	undirected	ARHGAP28	ERMN
ENSPVIG00000011999	ENSPVIG00000015057	0.0997934	undirected		TSHZ3
ENSPVIG00000015057	ENSPVIG00000024375	0.0996667	undirected	TSHZ3
ENSPVIG00000004184	ENSPVIG00000013234	0.0996537	undirected	RFTN2	CMIP
ENSPVIG00000003512	ENSPVIG00000005060	0.099577	undirected	ARHGAP28	MLIP
ENSPVIG00000012720	ENSPVIG00000017746	0.0995347	undirected
ENSPVIG00000005015	ENSPVIG00000018923	0.0995128	undirected
ENSPVIG00000004342	ENSPVIG00000008587	0.0994073	undirected	SEMA3E
ENSPVIG00000009426	ENSPVIG00000024375	0.0992691	undirected
ENSPVIG00000016062	ENSPVIG00000021409	0.0990986	undirected	SLC25A12	CTDSP1
ENSPVIG00000005060	ENSPVIG00000006102	0.0990909	undirected	MLIP
ENSPVIG00000018923	ENSPVIG00000023463	0.0990456	undirected		S100A1
ENSPVIG00000009595	ENSPVIG00000023577	0.0989853	undirected	ZYX
ENSPVIG00000013234	ENSPVIG00000015090	0.0989816	undirected	CMIP
ENSPVIG00000006102	ENSPVIG00000011751	0.09877	undirected		EVA1C
ENSPVIG00000005015	ENSPVIG00000009595	0.0987391	undirected		ZYX
ENSPVIG00000006446	ENSPVIG00000024375	0.098677	undirected	SALL1
ENSPVIG00000014216	ENSPVIG00000023583	0.0985074	undirected	GAS1	SKIDA1
ENSPVIG00000010209	ENSPVIG00000015254	0.0984391	undirected	KIFC3	PDZRN3
ENSPVIG00000008902	ENSPVIG00000015057	0.0984245	undirected	PARP8	TSHZ3
ENSPVIG00000005937	ENSPVIG00000015057	0.098373	undirected	RCOR2	TSHZ3
ENSPVIG00000009996	ENSPVIG00000018986	0.0983715	undirected	FGF12	ALDH1A2
ENSPVIG00000013234	ENSPVIG00000024375	0.098359	undirected	CMIP
ENSPVIG00000009595	ENSPVIG00000015444	0.0982288	undirected	ZYX
ENSPVIG00000015705	ENSPVIG00000022245	0.0981471	undirected	HSD17B3
ENSPVIG00000005386	ENSPVIG00000011751	0.0980244	undirected	OSR1	EVA1C
ENSPVIG00000009595	ENSPVIG00000013234	0.0979594	undirected	ZYX	CMIP
ENSPVIG00000007041	ENSPVIG00000009595	0.0979249	undirected	TFCP2	ZYX
ENSPVIG00000015057	ENSPVIG00000022496	0.0979044	undirected	TSHZ3	PXDC1
ENSPVIG00000003512	ENSPVIG00000015254	0.0978887	undirected	ARHGAP28	PDZRN3
ENSPVIG00000005472	ENSPVIG00000024345	0.0978682	undirected	STT3B	SEMA3F
ENSPVIG00000007041	ENSPVIG00000016864	0.0978365	undirected	TFCP2	SOX5
ENSPVIG00000023577	ENSPVIG00000024375	0.0977009	undirected
ENSPVIG00000016864	ENSPVIG00000018923	0.0976911	undirected	SOX5
ENSPVIG00000001912	ENSPVIG00000015025	0.0976092	undirected	MAP2K3
ENSPVIG00000018986	ENSPVIG00000024603	0.0975847	undirected	ALDH1A2
ENSPVIG00000015057	ENSPVIG00000015284	0.097567	undirected	TSHZ3	RFTN1
ENSPVIG00000016278	ENSPVIG00000018923	0.097521	undirected	NEDD9
ENSPVIG00000000712	ENSPVIG00000015254	0.097479	undirected	TCF24	PDZRN3
ENSPVIG00000003512	ENSPVIG00000005015	0.0974328	undirected	ARHGAP28
ENSPVIG00000016864	ENSPVIG00000022245	0.0973801	undirected	SOX5
ENSPVIG00000001912	ENSPVIG00000006654	0.0973549	undirected	MAP2K3	SH3GL2
ENSPVIG00000018986	ENSPVIG00000022185	0.0972853	undirected	ALDH1A2	PKP3
ENSPVIG00000000084	ENSPVIG00000011751	0.0972636	undirected		EVA1C
ENSPVIG00000001912	ENSPVIG00000018439	0.0971725	undirected	MAP2K3	ST3GAL2
ENSPVIG00000016062	ENSPVIG00000024313	0.097155	undirected	SLC25A12	KRT8
ENSPVIG00000004184	ENSPVIG00000014908	0.0971543	undirected	RFTN2	GPD1
ENSPVIG00000009595	ENSPVIG00000010366	0.0971511	undirected	ZYX	KIAA1211L
ENSPVIG00000015281	ENSPVIG00000024375	0.0967157	undirected	PLCL2
ENSPVIG00000003520	ENSPVIG00000003750	0.0966465	undirected	SULT1B1	ARX
ENSPVIG00000011999	ENSPVIG00000019133	0.0964122	undirected
ENSPVIG00000002212	ENSPVIG00000016062	0.096398	undirected	SOX4	SLC25A12
ENSPVIG00000005638	ENSPVIG00000011751	0.0963857	undirected	PDLIM5	EVA1C
ENSPVIG00000003750	ENSPVIG00000011751	0.0962974	undirected	ARX	EVA1C
ENSPVIG00000003750	ENSPVIG00000005015	0.0962851	undirected	ARX
ENSPVIG00000001370	ENSPVIG00000015705	0.096222	undirected	FGF9	HSD17B3
ENSPVIG00000004184	ENSPVIG00000023463	0.0961939	undirected	RFTN2	S100A1
ENSPVIG00000005386	ENSPVIG00000016864	0.0961639	undirected	OSR1	SOX5
ENSPVIG00000018986	ENSPVIG00000023655	0.0960675	undirected	ALDH1A2	SLC25A4
ENSPVIG00000004342	ENSPVIG00000018923	0.0960272	undirected	SEMA3E
ENSPVIG00000018923	ENSPVIG00000021009	0.0959522	undirected
ENSPVIG00000004342	ENSPVIG00000019327	0.0959339	undirected	SEMA3E	CGNL1
ENSPVIG00000011751	ENSPVIG00000014908	0.0959209	undirected	EVA1C	GPD1
ENSPVIG00000014834	ENSPVIG00000018986	0.0957995	undirected		ALDH1A2
ENSPVIG00000003750	ENSPVIG00000023463	0.0957755	undirected	ARX	S100A1
ENSPVIG00000004184	ENSPVIG00000009595	0.0956456	undirected	RFTN2	ZYX
ENSPVIG00000000084	ENSPVIG00000015705	0.0955875	undirected		HSD17B3
ENSPVIG00000016864	ENSPVIG00000017627	0.0953575	undirected	SOX5	DHH
ENSPVIG00000002332	ENSPVIG00000015705	0.0953506	undirected		HSD17B3
ENSPVIG00000004184	ENSPVIG00000015057	0.0953482	undirected	RFTN2	TSHZ3
ENSPVIG00000013780	ENSPVIG00000013829	0.095312	undirected		EMX2
ENSPVIG00000003750	ENSPVIG00000015805	0.0952921	undirected	ARX	PLPPR1
ENSPVIG00000015057	ENSPVIG00000018986	0.0952698	undirected	TSHZ3	ALDH1A2
ENSPVIG00000005638	ENSPVIG00000018986	0.0952685	undirected	PDLIM5	ALDH1A2
ENSPVIG00000005015	ENSPVIG00000011751	0.0952539	undirected		EVA1C
ENSPVIG00000003512	ENSPVIG00000006102	0.0952345	undirected	ARHGAP28
ENSPVIG00000015444	ENSPVIG00000016864	0.0952252	undirected		SOX5
ENSPVIG00000017212	ENSPVIG00000018923	0.0951932	undirected	DHRS3
ENSPVIG00000015057	ENSPVIG00000024603	0.0951215	undirected	TSHZ3
ENSPVIG00000006102	ENSPVIG00000014072	0.0951031	undirected		GADD45B
ENSPVIG00000014216	ENSPVIG00000022496	0.0950346	undirected	GAS1	PXDC1
ENSPVIG00000005234	ENSPVIG00000016755	0.0949981	undirected	TMLHE
ENSPVIG00000003360	ENSPVIG00000015057	0.0949894	undirected	KCNK12	TSHZ3
ENSPVIG00000017627	ENSPVIG00000024375	0.0949414	undirected	DHH
ENSPVIG00000016864	ENSPVIG00000022244	0.0948962	undirected	SOX5	CDC42EP3
ENSPVIG00000022245	ENSPVIG00000024375	0.0948774	undirected
ENSPVIG00000004342	ENSPVIG00000005472	0.0947505	undirected	SEMA3E	STT3B
ENSPVIG00000014908	ENSPVIG00000016864	0.0947013	undirected	GPD1	SOX5
ENSPVIG00000001370	ENSPVIG00000023893	0.0946959	undirected	FGF9	ALX1
ENSPVIG00000003512	ENSPVIG00000015284	0.0946471	undirected	ARHGAP28	RFTN1
ENSPVIG00000009595	ENSPVIG00000017938	0.0945534	undirected	ZYX	GNG13
ENSPVIG00000003360	ENSPVIG00000016864	0.0941995	undirected	KCNK12	SOX5
ENSPVIG00000011751	ENSPVIG00000022245	0.0941841	undirected	EVA1C
ENSPVIG00000007041	ENSPVIG00000011751	0.0941174	undirected	TFCP2	EVA1C
ENSPVIG00000005015	ENSPVIG00000023463	0.09409	undirected		S100A1
ENSPVIG00000011751	ENSPVIG00000024603	0.0940205	undirected	EVA1C
ENSPVIG00000013829	ENSPVIG00000018309	0.0940199	undirected	EMX2	RAP1GAP
ENSPVIG00000004184	ENSPVIG00000015805	0.0939862	undirected	RFTN2	PLPPR1
ENSPVIG00000005937	ENSPVIG00000015705	0.0938043	undirected	RCOR2	HSD17B3
ENSPVIG00000018923	ENSPVIG00000023577	0.0937545	undirected
ENSPVIG00000011751	ENSPVIG00000023463	0.0937331	undirected	EVA1C	S100A1
ENSPVIG00000018986	ENSPVIG00000024561	0.0937042	undirected	ALDH1A2	RGMA
ENSPVIG00000024375	ENSPVIG00000024901	0.093698	undirected
ENSPVIG00000010209	ENSPVIG00000011751	0.0936943	undirected	KIFC3	EVA1C
ENSPVIG00000009595	ENSPVIG00000022336	0.0936881	undirected	ZYX	ERMN
ENSPVIG00000020968	ENSPVIG00000024375	0.0936661	undirected	MEDAG
ENSPVIG00000008587	ENSPVIG00000013682	0.0935676	undirected		SEMA3D
ENSPVIG00000005638	ENSPVIG00000024375	0.0935525	undirected	PDLIM5
ENSPVIG00000016062	ENSPVIG00000023295	0.0934461	undirected	SLC25A12	AHDC1
ENSPVIG00000011999	ENSPVIG00000014216	0.0933993	undirected		GAS1
ENSPVIG00000015057	ENSPVIG00000023655	0.0933247	undirected	TSHZ3	SLC25A4
ENSPVIG00000003512	ENSPVIG00000013234	0.0932007	undirected	ARHGAP28	CMIP
ENSPVIG00000003512	ENSPVIG00000004184	0.0930523	undirected	ARHGAP28	RFTN2
ENSPVIG00000011751	ENSPVIG00000017627	0.0929323	undirected	EVA1C	DHH
ENSPVIG00000015057	ENSPVIG00000022185	0.0929024	undirected	TSHZ3	PKP3
ENSPVIG00000015254	ENSPVIG00000021941	0.0928803	undirected	PDZRN3	CASS4
ENSPVIG00000001185	ENSPVIG00000005234	0.0928435	undirected	NGB	TMLHE
ENSPVIG00000011751	ENSPVIG00000015805	0.0928162	undirected	EVA1C	PLPPR1
ENSPVIG00000006362	ENSPVIG00000024447	0.0927455	undirected		BNC1
ENSPVIG00000000187	ENSPVIG00000018986	0.0926891	undirected		ALDH1A2
ENSPVIG00000004184	ENSPVIG00000015284	0.0925553	undirected	RFTN2	RFTN1
ENSPVIG00000015705	ENSPVIG00000017938	0.0925356	undirected	HSD17B3	GNG13
ENSPVIG00000004184	ENSPVIG00000005015	0.0925096	undirected	RFTN2
ENSPVIG00000009996	ENSPVIG00000016864	0.0924361	undirected	FGF12	SOX5
ENSPVIG00000016278	ENSPVIG00000024375	0.0924095	undirected	NEDD9
ENSPVIG00000011751	ENSPVIG00000015254	0.0924074	undirected	EVA1C	PDZRN3
ENSPVIG00000003512	ENSPVIG00000015281	0.0923877	undirected	ARHGAP28	PLCL2
ENSPVIG00000000187	ENSPVIG00000002332	0.0922948	undirected
ENSPVIG00000018923	ENSPVIG00000019327	0.0922054	undirected		CGNL1
ENSPVIG00000002332	ENSPVIG00000011751	0.0921626	undirected		EVA1C
ENSPVIG00000003512	ENSPVIG00000010209	0.0921462	undirected	ARHGAP28	KIFC3
ENSPVIG00000005259	ENSPVIG00000007381	0.0920333	undirected		THSD4
ENSPVIG00000004184	ENSPVIG00000017212	0.091967	undirected	RFTN2	DHRS3
ENSPVIG00000000712	ENSPVIG00000016864	0.0919128	undirected	TCF24	SOX5
ENSPVIG00000005060	ENSPVIG00000024375	0.0919097	undirected	MLIP
ENSPVIG00000009595	ENSPVIG00000015254	0.0918937	undirected	ZYX	PDZRN3
ENSPVIG00000013234	ENSPVIG00000022336	0.091875	undirected	CMIP	ERMN
ENSPVIG00000003750	ENSPVIG00000004184	0.091859	undirected	ARX	RFTN2
ENSPVIG00000003512	ENSPVIG00000015090	0.0918545	undirected	ARHGAP28
ENSPVIG00000004141	ENSPVIG00000006362	0.0918045	undirected	SFRP5
ENSPVIG00000009595	ENSPVIG00000018923	0.0917616	undirected	ZYX
ENSPVIG00000004342	ENSPVIG00000012720	0.0917199	undirected	SEMA3E
ENSPVIG00000016062	ENSPVIG00000022327	0.0917046	undirected	SLC25A12	CCDC148
ENSPVIG00000001912	ENSPVIG00000020558	0.0916757	undirected	MAP2K3	PAK4
ENSPVIG00000005386	ENSPVIG00000015057	0.0916475	undirected	OSR1	TSHZ3
ENSPVIG00000015705	ENSPVIG00000017071	0.0916439	undirected	HSD17B3	SNAP25
ENSPVIG00000000084	ENSPVIG00000024375	0.09162	undirected
ENSPVIG00000005386	ENSPVIG00000009426	0.0915705	undirected	OSR1
ENSPVIG00000002332	ENSPVIG00000004141	0.0915387	undirected		SFRP5
ENSPVIG00000003512	ENSPVIG00000009996	0.0913395	undirected	ARHGAP28	FGF12
ENSPVIG00000012505	ENSPVIG00000018986	0.091319	undirected	ZBTB46	ALDH1A2
ENSPVIG00000006102	ENSPVIG00000009595	0.0913087	undirected		ZYX
ENSPVIG00000014216	ENSPVIG00000022185	0.0912999	undirected	GAS1	PKP3
ENSPVIG00000014216	ENSPVIG00000018986	0.091294	undirected	GAS1	ALDH1A2
ENSPVIG00000011751	ENSPVIG00000022072	0.0912533	undirected	EVA1C	SEPTIN10
ENSPVIG00000015444	ENSPVIG00000018923	0.0912009	undirected
ENSPVIG00000015705	ENSPVIG00000020644	0.0911744	undirected	HSD17B3	ACLY
ENSPVIG00000007814	ENSPVIG00000009595	0.0910856	undirected	SH3RF2	ZYX
ENSPVIG00000009612	ENSPVIG00000023893	0.0910675	undirected		ALX1
ENSPVIG00000002332	ENSPVIG00000004342	0.0910562	undirected		SEMA3E
ENSPVIG00000013682	ENSPVIG00000024158	0.0910318	undirected	SEMA3D	CNTN5
ENSPVIG00000000084	ENSPVIG00000016864	0.091016	undirected		SOX5
ENSPVIG00000009864	ENSPVIG00000024375	0.090922	undirected	KIRREL3
ENSPVIG00000005386	ENSPVIG00000024901	0.0908614	undirected	OSR1
ENSPVIG00000013234	ENSPVIG00000015444	0.0908372	undirected	CMIP
ENSPVIG00000022336	ENSPVIG00000024375	0.0908124	undirected	ERMN
ENSPVIG00000009426	ENSPVIG00000015090	0.0907695	undirected
ENSPVIG00000006102	ENSPVIG00000020968	0.0907297	undirected		MEDAG
ENSPVIG00000003512	ENSPVIG00000003520	0.0906554	undirected	ARHGAP28	SULT1B1
ENSPVIG00000004342	ENSPVIG00000013682	0.0906425	undirected	SEMA3E	SEMA3D
ENSPVIG00000002256	ENSPVIG00000018986	0.0906312	undirected	SLITRK3	ALDH1A2
ENSPVIG00000015254	ENSPVIG00000017212	0.0906051	undirected	PDZRN3	DHRS3
ENSPVIG00000011597	ENSPVIG00000011999	0.0905877	undirected
ENSPVIG00000009426	ENSPVIG00000013234	0.0905687	undirected		CMIP
ENSPVIG00000001370	ENSPVIG00000024447	0.0905679	undirected	FGF9	BNC1
ENSPVIG00000014791	ENSPVIG00000023893	0.0904918	undirected	PLCE1	ALX1
ENSPVIG00000003750	ENSPVIG00000005060	0.09049	undirected	ARX	MLIP
ENSPVIG00000016412	ENSPVIG00000016864	0.0904858	undirected	BZW2	SOX5
ENSPVIG00000001912	ENSPVIG00000025190	0.0904411	undirected	MAP2K3	FASTKD1
ENSPVIG00000013780	ENSPVIG00000023893	0.090417	undirected		ALX1
ENSPVIG00000007190	ENSPVIG00000018986	0.0903765	undirected	LHX9	ALDH1A2
ENSPVIG00000015057	ENSPVIG00000022336	0.0903707	undirected	TSHZ3	ERMN
ENSPVIG00000019314	ENSPVIG00000023893	0.0903593	undirected	PDLIM4	ALX1
ENSPVIG00000009612	ENSPVIG00000024375	0.0903476	undirected
ENSPVIG00000005414	ENSPVIG00000018986	0.0901927	undirected	FARP1	ALDH1A2
ENSPVIG00000011751	ENSPVIG00000015444	0.0900896	undirected	EVA1C
ENSPVIG00000003520	ENSPVIG00000005386	0.0900185	undirected	SULT1B1	OSR1
ENSPVIG00000004184	ENSPVIG00000006102	0.0899543	undirected	RFTN2
ENSPVIG00000003512	ENSPVIG00000023463	0.0899206	undirected	ARHGAP28	S100A1
ENSPVIG00000018986	ENSPVIG00000019585	0.0899189	undirected	ALDH1A2	FHDC1
ENSPVIG00000016864	ENSPVIG00000021009	0.0898624	undirected	SOX5
ENSPVIG00000004342	ENSPVIG00000025300	0.0898426	undirected	SEMA3E	ADAMTS1
ENSPVIG00000006876	ENSPVIG00000013828	0.0898148	undirected
ENSPVIG00000011751	ENSPVIG00000015284	0.089793	undirected	EVA1C	RFTN1
ENSPVIG00000005414	ENSPVIG00000015057	0.089762	undirected	FARP1	TSHZ3
ENSPVIG00000019314	ENSPVIG00000024375	0.0896665	undirected	PDLIM4
ENSPVIG00000006446	ENSPVIG00000015254	0.0895654	undirected	SALL1	PDZRN3
ENSPVIG00000009595	ENSPVIG00000016278	0.0894353	undirected	ZYX	NEDD9
ENSPVIG00000000084	ENSPVIG00000018923	0.0893092	undirected
ENSPVIG00000016062	ENSPVIG00000023251	0.0893068	undirected	SLC25A12	MAPKAPK2
ENSPVIG00000006102	ENSPVIG00000015805	0.0892389	undirected		PLPPR1
ENSPVIG00000015705	ENSPVIG00000022072	0.0892115	undirected	HSD17B3	SEPTIN10
ENSPVIG00000001912	ENSPVIG00000023536	0.0892011	undirected	MAP2K3	JCAD
ENSPVIG00000003360	ENSPVIG00000009426	0.0891869	undirected	KCNK12
ENSPVIG00000001178	ENSPVIG00000023893	0.0891867	undirected		ALX1
ENSPVIG00000001539	ENSPVIG00000015705	0.0891847	undirected	MB21D2	HSD17B3
ENSPVIG00000004184	ENSPVIG00000015254	0.0891535	undirected	RFTN2	PDZRN3
ENSPVIG00000015254	ENSPVIG00000022245	0.0891184	undirected	PDZRN3
ENSPVIG00000018923	ENSPVIG00000020644	0.0888797	undirected		ACLY
ENSPVIG00000003512	ENSPVIG00000017212	0.0888418	undirected	ARHGAP28	DHRS3
ENSPVIG00000003750	ENSPVIG00000024901	0.0888336	undirected	ARX
ENSPVIG00000017746	ENSPVIG00000018986	0.0888106	undirected		ALDH1A2
ENSPVIG00000006362	ENSPVIG00000017746	0.08874	undirected
ENSPVIG00000014908	ENSPVIG00000024375	0.0887235	undirected	GPD1
ENSPVIG00000015057	ENSPVIG00000016864	0.0887089	undirected	TSHZ3	SOX5
ENSPVIG00000000187	ENSPVIG00000012720	0.088642	undirected
ENSPVIG00000016864	ENSPVIG00000017212	0.0885765	undirected	SOX5	DHRS3
ENSPVIG00000015705	ENSPVIG00000019070	0.0885629	undirected	HSD17B3	OLFM1
ENSPVIG00000019630	ENSPVIG00000019735	0.0885344	undirected		NECAB3
ENSPVIG00000011751	ENSPVIG00000019314	0.0885149	undirected	EVA1C	PDLIM4
ENSPVIG00000013234	ENSPVIG00000015057	0.0884948	undirected	CMIP	TSHZ3
ENSPVIG00000001185	ENSPVIG00000001912	0.0883864	undirected	NGB	MAP2K3
ENSPVIG00000000153	ENSPVIG00000009595	0.0883709	undirected		ZYX
ENSPVIG00000000084	ENSPVIG00000015057	0.0883682	undirected		TSHZ3
ENSPVIG00000004184	ENSPVIG00000011952	0.0882828	undirected	RFTN2
ENSPVIG00000001185	ENSPVIG00000016062	0.0882602	undirected	NGB	SLC25A12
ENSPVIG00000001912	ENSPVIG00000019653	0.0882411	undirected	MAP2K3	TTF2
ENSPVIG00000004184	ENSPVIG00000009426	0.0881912	undirected	RFTN2
ENSPVIG00000001769	ENSPVIG00000015705	0.0881863	undirected	TMEM200C	HSD17B3
ENSPVIG00000015254	ENSPVIG00000016278	0.0881567	undirected	PDZRN3	NEDD9
ENSPVIG00000016062	ENSPVIG00000018439	0.0881262	undirected	SLC25A12	ST3GAL2
ENSPVIG00000000153	ENSPVIG00000016864	0.0881086	undirected		SOX5
ENSPVIG00000000153	ENSPVIG00000011751	0.0880608	undirected		EVA1C
ENSPVIG00000008587	ENSPVIG00000024158	0.0878332	undirected		CNTN5
ENSPVIG00000009595	ENSPVIG00000011751	0.0878222	undirected	ZYX	EVA1C
ENSPVIG00000003360	ENSPVIG00000003512	0.0878139	undirected	KCNK12	ARHGAP28
ENSPVIG00000003512	ENSPVIG00000015805	0.0877817	undirected	ARHGAP28	PLPPR1
ENSPVIG00000015057	ENSPVIG00000019314	0.0877388	undirected	TSHZ3	PDLIM4
ENSPVIG00000003750	ENSPVIG00000015057	0.0877232	undirected	ARX	TSHZ3
ENSPVIG00000006362	ENSPVIG00000012720	0.0877183	undirected
ENSPVIG00000013234	ENSPVIG00000023463	0.0877108	undirected	CMIP	S100A1
ENSPVIG00000016412	ENSPVIG00000024375	0.0876616	undirected	BZW2
ENSPVIG00000010271	ENSPVIG00000015705	0.0875453	undirected	ADRA2C	HSD17B3
ENSPVIG00000003512	ENSPVIG00000008902	0.0874798	undirected	ARHGAP28	PARP8
ENSPVIG00000011751	ENSPVIG00000016412	0.0874459	undirected	EVA1C	BZW2
ENSPVIG00000011751	ENSPVIG00000016278	0.0873795	undirected	EVA1C	NEDD9
ENSPVIG00000005638	ENSPVIG00000022072	0.0873726	undirected	PDLIM5	SEPTIN10
ENSPVIG00000015057	ENSPVIG00000015090	0.0873674	undirected	TSHZ3
ENSPVIG00000014173	ENSPVIG00000015254	0.0873443	undirected	LRFN2	PDZRN3
ENSPVIG00000004342	ENSPVIG00000017746	0.0873431	undirected	SEMA3E
ENSPVIG00000015057	ENSPVIG00000024561	0.0873161	undirected	TSHZ3	RGMA
ENSPVIG00000015705	ENSPVIG00000020968	0.0873066	undirected	HSD17B3	MEDAG
ENSPVIG00000011751	ENSPVIG00000021009	0.0872632	undirected	EVA1C
ENSPVIG00000003750	ENSPVIG00000018923	0.0872091	undirected	ARX
ENSPVIG00000009426	ENSPVIG00000023893	0.0872018	undirected		ALX1
ENSPVIG00000012928	ENSPVIG00000016864	0.0871784	undirected	NPAS3	SOX5
ENSPVIG00000010217	ENSPVIG00000024375	0.0871773	undirected	CNGB1
ENSPVIG00000004141	ENSPVIG00000017746	0.0871616	undirected	SFRP5
ENSPVIG00000001539	ENSPVIG00000011751	0.0871308	undirected	MB21D2	EVA1C
ENSPVIG00000005937	ENSPVIG00000018986	0.0871214	undirected	RCOR2	ALDH1A2
ENSPVIG00000009595	ENSPVIG00000023463	0.0871144	undirected	ZYX	S100A1
ENSPVIG00000008902	ENSPVIG00000013234	0.0870879	undirected	PARP8	CMIP
ENSPVIG00000000712	ENSPVIG00000006102	0.0870475	undirected	TCF24
ENSPVIG00000018986	ENSPVIG00000025390	0.0870228	undirected	ALDH1A2
ENSPVIG00000006102	ENSPVIG00000021941	0.086979	undirected		CASS4
ENSPVIG00000003750	ENSPVIG00000008902	0.086929	undirected	ARX	PARP8
ENSPVIG00000011751	ENSPVIG00000011952	0.0869281	undirected	EVA1C
ENSPVIG00000011751	ENSPVIG00000014834	0.0868983	undirected	EVA1C
ENSPVIG00000009864	ENSPVIG00000018923	0.0868954	undirected	KIRREL3
ENSPVIG00000011597	ENSPVIG00000019133	0.0868788	undirected
ENSPVIG00000016062	ENSPVIG00000022071	0.0868002	undirected	SLC25A12	SOWAHC
ENSPVIG00000015057	ENSPVIG00000022245	0.0867663	undirected	TSHZ3
ENSPVIG00000002332	ENSPVIG00000017746	0.0867322	undirected
ENSPVIG00000009594	ENSPVIG00000024345	0.0866965	undirected	EPHA1	SEMA3F
ENSPVIG00000004184	ENSPVIG00000010209	0.0866859	undirected	RFTN2	KIFC3
ENSPVIG00000014216	ENSPVIG00000019735	0.0866375	undirected	GAS1	NECAB3
ENSPVIG00000018986	ENSPVIG00000019464	0.0866311	undirected	ALDH1A2	ASB9
ENSPVIG00000005472	ENSPVIG00000024158	0.0865283	undirected	STT3B	CNTN5
ENSPVIG00000013682	ENSPVIG00000018923	0.0865013	undirected	SEMA3D
ENSPVIG00000005060	ENSPVIG00000015254	0.0864849	undirected	MLIP	PDZRN3
ENSPVIG00000015025	ENSPVIG00000016062	0.0864623	undirected		SLC25A12
ENSPVIG00000003512	ENSPVIG00000009612	0.0864382	undirected	ARHGAP28
ENSPVIG00000003750	ENSPVIG00000010209	0.0863403	undirected	ARX	KIFC3
ENSPVIG00000002332	ENSPVIG00000012720	0.0863285	undirected
ENSPVIG00000006876	ENSPVIG00000013780	0.0863032	undirected
ENSPVIG00000016062	ENSPVIG00000020558	0.0862359	undirected	SLC25A12	PAK4
ENSPVIG00000009426	ENSPVIG00000022244	0.0861939	undirected		CDC42EP3
ENSPVIG00000008317	ENSPVIG00000015705	0.0861346	undirected	PRKCA	HSD17B3
ENSPVIG00000011751	ENSPVIG00000023893	0.0861009	undirected	EVA1C	ALX1
ENSPVIG00000011597	ENSPVIG00000019735	0.0860191	undirected		NECAB3
ENSPVIG00000004141	ENSPVIG00000005923	0.0860085	undirected	SFRP5
ENSPVIG00000015254	ENSPVIG00000020644	0.0859952	undirected	PDZRN3	ACLY
ENSPVIG00000001252	ENSPVIG00000001912	0.0859913	undirected	USP46	MAP2K3
ENSPVIG00000013234	ENSPVIG00000015284	0.0859815	undirected	CMIP	RFTN1
ENSPVIG00000012720	ENSPVIG00000024158	0.0859763	undirected		CNTN5
ENSPVIG00000006362	ENSPVIG00000019389	0.085962	undirected		PLA2G4F
ENSPVIG00000005937	ENSPVIG00000024375	0.0859277	undirected	RCOR2
ENSPVIG00000011531	ENSPVIG00000015705	0.0859085	undirected		HSD17B3
ENSPVIG00000006102	ENSPVIG00000013234	0.085903	undirected		CMIP
ENSPVIG00000007381	ENSPVIG00000013682	0.0857924	undirected	THSD4	SEMA3D
ENSPVIG00000003750	ENSPVIG00000009426	0.0857488	undirected	ARX
ENSPVIG00000004184	ENSPVIG00000005386	0.0857309	undirected	RFTN2	OSR1
ENSPVIG00000005060	ENSPVIG00000013234	0.0857291	undirected	MLIP	CMIP
ENSPVIG00000009612	ENSPVIG00000011751	0.0857251	undirected		EVA1C
ENSPVIG00000003750	ENSPVIG00000017212	0.0856651	undirected	ARX	DHRS3
ENSPVIG00000004184	ENSPVIG00000009996	0.0856463	undirected	RFTN2	FGF12
ENSPVIG00000003722	ENSPVIG00000015057	0.0856431	undirected	VILL	TSHZ3
ENSPVIG00000001912	ENSPVIG00000017825	0.085643	undirected	MAP2K3	CHEK2
ENSPVIG00000011751	ENSPVIG00000015281	0.0855629	undirected	EVA1C	PLCL2
ENSPVIG00000004184	ENSPVIG00000022244	0.0855432	undirected	RFTN2	CDC42EP3
ENSPVIG00000015520	ENSPVIG00000018986	0.0855276	undirected	B3GALT4	ALDH1A2
ENSPVIG00000005637	ENSPVIG00000023295	0.0855224	undirected		AHDC1
ENSPVIG00000006446	ENSPVIG00000015705	0.0855134	undirected	SALL1	HSD17B3
ENSPVIG00000000153	ENSPVIG00000023893	0.0854702	undirected		ALX1
ENSPVIG00000013234	ENSPVIG00000014908	0.0854506	undirected	CMIP	GPD1
ENSPVIG00000005234	ENSPVIG00000014216	0.0853141	undirected	TMLHE	GAS1
ENSPVIG00000011751	ENSPVIG00000020644	0.0853073	undirected	EVA1C	ACLY
ENSPVIG00000011597	ENSPVIG00000016062	0.0852951	undirected		SLC25A12
ENSPVIG00000017746	ENSPVIG00000023906	0.0852806	undirected		PPFIA2
ENSPVIG00000005472	ENSPVIG00000012720	0.0852745	undirected	STT3B
ENSPVIG00000001912	ENSPVIG00000017937	0.0852075	undirected	MAP2K3
ENSPVIG00000009595	ENSPVIG00000023893	0.0851829	undirected	ZYX	ALX1
ENSPVIG00000003750	ENSPVIG00000013234	0.0851467	undirected	ARX	CMIP
ENSPVIG00000005653	ENSPVIG00000019133	0.0851452	undirected
ENSPVIG00000005386	ENSPVIG00000006446	0.0851416	undirected	OSR1	SALL1
ENSPVIG00000009864	ENSPVIG00000015254	0.085139	undirected	KIRREL3	PDZRN3
ENSPVIG00000009612	ENSPVIG00000015057	0.0850847	undirected		TSHZ3
ENSPVIG00000018986	ENSPVIG00000022245	0.0850776	undirected	ALDH1A2
ENSPVIG00000011597	ENSPVIG00000023583	0.0850662	undirected		SKIDA1
ENSPVIG00000020644	ENSPVIG00000024375	0.0850525	undirected	ACLY
ENSPVIG00000009595	ENSPVIG00000012928	0.0850115	undirected	ZYX	NPAS3
ENSPVIG00000001912	ENSPVIG00000006594	0.0850006	undirected	MAP2K3	ACSS3
ENSPVIG00000003360	ENSPVIG00000024375	0.0849098	undirected	KCNK12
ENSPVIG00000001912	ENSPVIG00000002212	0.0849056	undirected	MAP2K3	SOX4
ENSPVIG00000013940	ENSPVIG00000016062	0.0848959	undirected	LDB1	SLC25A12
ENSPVIG00000003512	ENSPVIG00000016278	0.0848919	undirected	ARHGAP28	NEDD9
ENSPVIG00000003512	ENSPVIG00000005638	0.0848866	undirected	ARHGAP28	PDLIM5
ENSPVIG00000004342	ENSPVIG00000011052	0.0848713	undirected	SEMA3E	FAT3
ENSPVIG00000015057	ENSPVIG00000020644	0.0848634	undirected	TSHZ3	ACLY
ENSPVIG00000005472	ENSPVIG00000011052	0.084851	undirected	STT3B	FAT3
ENSPVIG00000005386	ENSPVIG00000013234	0.0848447	undirected	OSR1	CMIP
ENSPVIG00000008902	ENSPVIG00000009595	0.0848332	undirected	PARP8	ZYX
ENSPVIG00000000084	ENSPVIG00000015254	0.0847766	undirected		PDZRN3
ENSPVIG00000001912	ENSPVIG00000010164	0.0847641	undirected	MAP2K3
ENSPVIG00000006102	ENSPVIG00000017044	0.0847382	undirected		HSPB7
ENSPVIG00000015254	ENSPVIG00000021009	0.0847205	undirected	PDZRN3
ENSPVIG00000001539	ENSPVIG00000003512	0.0847006	undirected	MB21D2	ARHGAP28
ENSPVIG00000004184	ENSPVIG00000017627	0.0846289	undirected	RFTN2	DHH
ENSPVIG00000006654	ENSPVIG00000016062	0.0846186	undirected	SH3GL2	SLC25A12
ENSPVIG00000004184	ENSPVIG00000022336	0.0846057	undirected	RFTN2	ERMN
ENSPVIG00000004342	ENSPVIG00000005923	0.0845238	undirected	SEMA3E
ENSPVIG00000014237	ENSPVIG00000018923	0.0844852	undirected	CDH6
ENSPVIG00000014173	ENSPVIG00000015705	0.0844149	undirected	LRFN2	HSD17B3
ENSPVIG00000008587	ENSPVIG00000018923	0.0844052	undirected
ENSPVIG00000023893	ENSPVIG00000023906	0.084375	undirected	ALX1	PPFIA2
ENSPVIG00000001912	ENSPVIG00000011201	0.0843554	undirected	MAP2K3
ENSPVIG00000001539	ENSPVIG00000015057	0.0843524	undirected	MB21D2	TSHZ3
ENSPVIG00000004184	ENSPVIG00000007041	0.0843521	undirected	RFTN2	TFCP2
ENSPVIG00000009595	ENSPVIG00000017212	0.0843347	undirected	ZYX	DHRS3
ENSPVIG00000014173	ENSPVIG00000016864	0.0843111	undirected	LRFN2	SOX5
ENSPVIG00000006362	ENSPVIG00000024158	0.0843008	undirected		CNTN5
ENSPVIG00000005386	ENSPVIG00000019314	0.0842844	undirected	OSR1	PDLIM4
ENSPVIG00000018986	ENSPVIG00000022072	0.084266	undirected	ALDH1A2	SEPTIN10
ENSPVIG00000001912	ENSPVIG00000016755	0.0842452	undirected	MAP2K3
ENSPVIG00000004184	ENSPVIG00000016412	0.0842384	undirected	RFTN2	BZW2
ENSPVIG00000006362	ENSPVIG00000023893	0.0842211	undirected		ALX1
ENSPVIG00000006102	ENSPVIG00000016412	0.0842132	undirected		BZW2
ENSPVIG00000005923	ENSPVIG00000012720	0.0841608	undirected
ENSPVIG00000002094	ENSPVIG00000023893	0.0841329	undirected	TMEM108	ALX1
ENSPVIG00000009508	ENSPVIG00000023251	0.0841112	undirected	CYGB	MAPKAPK2
ENSPVIG00000009996	ENSPVIG00000013234	0.0840419	undirected	FGF12	CMIP
ENSPVIG00000015254	ENSPVIG00000022852	0.0840012	undirected	PDZRN3
ENSPVIG00000001370	ENSPVIG00000006362	0.0839731	undirected	FGF9
ENSPVIG00000003512	ENSPVIG00000022245	0.0839371	undirected	ARHGAP28
ENSPVIG00000001370	ENSPVIG00000025492	0.0839319	undirected	FGF9	LUZP2
ENSPVIG00000011201	ENSPVIG00000016062	0.0838802	undirected		SLC25A12
ENSPVIG00000001912	ENSPVIG00000007242	0.0838426	undirected	MAP2K3	RBPMS
ENSPVIG00000001912	ENSPVIG00000011597	0.0838149	undirected	MAP2K3
ENSPVIG00000003512	ENSPVIG00000021248	0.0837983	undirected	ARHGAP28	GSN
ENSPVIG00000003722	ENSPVIG00000018986	0.0837894	undirected	VILL	ALDH1A2
ENSPVIG00000016864	ENSPVIG00000020644	0.0837865	undirected	SOX5	ACLY
ENSPVIG00000005937	ENSPVIG00000011751	0.0837222	undirected	RCOR2	EVA1C
ENSPVIG00000005060	ENSPVIG00000009426	0.0836771	undirected	MLIP
ENSPVIG00000007242	ENSPVIG00000023295	0.083669	undirected	RBPMS	AHDC1
ENSPVIG00000016864	ENSPVIG00000019314	0.0836155	undirected	SOX5	PDLIM4
ENSPVIG00000022072	ENSPVIG00000022244	0.0835918	undirected	SEPTIN10	CDC42EP3
ENSPVIG00000005638	ENSPVIG00000016864	0.0835144	undirected	PDLIM5	SOX5
ENSPVIG00000007814	ENSPVIG00000016864	0.0835008	undirected	SH3RF2	SOX5
ENSPVIG00000004141	ENSPVIG00000015705	0.0834958	undirected	SFRP5	HSD17B3
ENSPVIG00000015057	ENSPVIG00000015281	0.083483	undirected	TSHZ3	PLCL2
ENSPVIG00000017616	ENSPVIG00000019327	0.0834713	undirected	LRRN4	CGNL1
ENSPVIG00000001912	ENSPVIG00000022071	0.0834506	undirected	MAP2K3	SOWAHC
ENSPVIG00000022071	ENSPVIG00000023295	0.0834468	undirected	SOWAHC	AHDC1
ENSPVIG00000013828	ENSPVIG00000025386	0.0834133	undirected		METRNL
ENSPVIG00000003512	ENSPVIG00000018986	0.0833861	undirected	ARHGAP28	ALDH1A2
ENSPVIG00000009595	ENSPVIG00000016412	0.0833788	undirected	ZYX	BZW2
ENSPVIG00000015705	ENSPVIG00000021938	0.083354	undirected	HSD17B3	FAM210B
ENSPVIG00000003750	ENSPVIG00000005638	0.0833291	undirected	ARX	PDLIM5
ENSPVIG00000001912	ENSPVIG00000024060	0.0833241	undirected	MAP2K3	MYH9
ENSPVIG00000010366	ENSPVIG00000016864	0.0833054	undirected	KIAA1211L	SOX5
ENSPVIG00000021009	ENSPVIG00000023893	0.0832679	undirected		ALX1
ENSPVIG00000004184	ENSPVIG00000018923	0.0831154	undirected	RFTN2
ENSPVIG00000007041	ENSPVIG00000024375	0.0830803	undirected	TFCP2
ENSPVIG00000003512	ENSPVIG00000023893	0.0830783	undirected	ARHGAP28	ALX1
ENSPVIG00000016062	ENSPVIG00000016755	0.0830779	undirected	SLC25A12
ENSPVIG00000015284	ENSPVIG00000016864	0.0830493	undirected	RFTN1	SOX5
ENSPVIG00000014216	ENSPVIG00000019585	0.0830454	undirected	GAS1	FHDC1
ENSPVIG00000015281	ENSPVIG00000023893	0.0830273	undirected	PLCL2	ALX1
ENSPVIG00000015705	ENSPVIG00000024603	0.0830026	undirected	HSD17B3
ENSPVIG00000004141	ENSPVIG00000019389	0.0829822	undirected	SFRP5	PLA2G4F
ENSPVIG00000002212	ENSPVIG00000023295	0.0829669	undirected	SOX4	AHDC1
ENSPVIG00000014908	ENSPVIG00000018923	0.0829648	undirected	GPD1
ENSPVIG00000005234	ENSPVIG00000018439	0.0829303	undirected	TMLHE	ST3GAL2
ENSPVIG00000011751	ENSPVIG00000019809	0.082923	undirected	EVA1C
ENSPVIG00000015281	ENSPVIG00000016864	0.0829209	undirected	PLCL2	SOX5
ENSPVIG00000001769	ENSPVIG00000015057	0.0829048	undirected	TMEM200C	TSHZ3
ENSPVIG00000011597	ENSPVIG00000022496	0.0828989	undirected		PXDC1
ENSPVIG00000013234	ENSPVIG00000015254	0.0828584	undirected	CMIP	PDZRN3
ENSPVIG00000013234	ENSPVIG00000022244	0.082815	undirected	CMIP	CDC42EP3
ENSPVIG00000001539	ENSPVIG00000018986	0.0828117	undirected	MB21D2	ALDH1A2
ENSPVIG00000019327	ENSPVIG00000024158	0.0828055	undirected	CGNL1	CNTN5
ENSPVIG00000007427	ENSPVIG00000015705	0.0827879	undirected	SHISA4	HSD17B3
ENSPVIG00000016062	ENSPVIG00000023536	0.0827494	undirected	SLC25A12	JCAD
ENSPVIG00000005472	ENSPVIG00000017616	0.0827405	undirected	STT3B	LRRN4
ENSPVIG00000011952	ENSPVIG00000015705	0.0825687	undirected		HSD17B3
ENSPVIG00000001012	ENSPVIG00000013780	0.08256	undirected	GAL3ST4
ENSPVIG00000003512	ENSPVIG00000022072	0.0825588	undirected	ARHGAP28	SEPTIN10
ENSPVIG00000000084	ENSPVIG00000004184	0.0825445	undirected		RFTN2
ENSPVIG00000013682	ENSPVIG00000017616	0.0825437	undirected	SEMA3D	LRRN4
ENSPVIG00000010217	ENSPVIG00000015705	0.0825436	undirected	CNGB1	HSD17B3
ENSPVIG00000005637	ENSPVIG00000016062	0.082512	undirected		SLC25A12
ENSPVIG00000015057	ENSPVIG00000016423	0.0824935	undirected	TSHZ3	MEIS2
ENSPVIG00000005234	ENSPVIG00000022496	0.082471	undirected	TMLHE	PXDC1
ENSPVIG00000001012	ENSPVIG00000019631	0.0824644	undirected	GAL3ST4
ENSPVIG00000011531	ENSPVIG00000023893	0.082452	undirected		ALX1
ENSPVIG00000009595	ENSPVIG00000015090	0.0824182	undirected	ZYX
ENSPVIG00000003512	ENSPVIG00000006446	0.0823642	undirected	ARHGAP28	SALL1
ENSPVIG00000005472	ENSPVIG00000006362	0.0823054	undirected	STT3B
ENSPVIG00000005636	ENSPVIG00000023295	0.0822868	undirected		AHDC1
ENSPVIG00000003750	ENSPVIG00000022245	0.082265	undirected	ARX
ENSPVIG00000009996	ENSPVIG00000024375	0.0822586	undirected	FGF12
ENSPVIG00000015705	ENSPVIG00000021901	0.0822421	undirected	HSD17B3	FGD4
ENSPVIG00000005386	ENSPVIG00000005638	0.0822318	undirected	OSR1	PDLIM5
ENSPVIG00000020558	ENSPVIG00000023295	0.0822178	undirected	PAK4	AHDC1
ENSPVIG00000005653	ENSPVIG00000012505	0.0822169	undirected		ZBTB46
ENSPVIG00000009996	ENSPVIG00000022072	0.0822062	undirected	FGF12	SEPTIN10
ENSPVIG00000019327	ENSPVIG00000019631	0.0821994	undirected	CGNL1
ENSPVIG00000018923	ENSPVIG00000024158	0.0821918	undirected		CNTN5
ENSPVIG00000006102	ENSPVIG00000010209	0.0821459	undirected		KIFC3
ENSPVIG00000001185	ENSPVIG00000023295	0.0821454	undirected	NGB	AHDC1
ENSPVIG00000018986	ENSPVIG00000022244	0.0821426	undirected	ALDH1A2	CDC42EP3
ENSPVIG00000016864	ENSPVIG00000023577	0.082142	undirected	SOX5
ENSPVIG00000012720	ENSPVIG00000015057	0.0821129	undirected		TSHZ3
ENSPVIG00000016755	ENSPVIG00000023295	0.0820576	undirected		AHDC1
ENSPVIG00000013829	ENSPVIG00000023893	0.0820188	undirected	EMX2	ALX1
ENSPVIG00000010366	ENSPVIG00000011751	0.0820105	undirected	KIAA1211L	EVA1C
ENSPVIG00000003750	ENSPVIG00000015281	0.0819579	undirected	ARX	PLCL2
ENSPVIG00000009595	ENSPVIG00000010217	0.0819506	undirected	ZYX	CNGB1
ENSPVIG00000010209	ENSPVIG00000015805	0.081941	undirected	KIFC3	PLPPR1
ENSPVIG00000003512	ENSPVIG00000005937	0.0819231	undirected	ARHGAP28	RCOR2
ENSPVIG00000015705	ENSPVIG00000025384	0.0819068	undirected	HSD17B3	ZNF750
ENSPVIG00000002332	ENSPVIG00000024158	0.0819013	undirected		CNTN5
ENSPVIG00000005638	ENSPVIG00000022244	0.0819011	undirected	PDLIM5	CDC42EP3
ENSPVIG00000008902	ENSPVIG00000017212	0.0818829	undirected	PARP8	DHRS3
ENSPVIG00000008902	ENSPVIG00000018986	0.081874	undirected	PARP8	ALDH1A2
ENSPVIG00000006881	ENSPVIG00000015057	0.0818557	undirected		TSHZ3
ENSPVIG00000015057	ENSPVIG00000015254	0.0818332	undirected	TSHZ3	PDZRN3
ENSPVIG00000001012	ENSPVIG00000013828	0.0818281	undirected	GAL3ST4
ENSPVIG00000009612	ENSPVIG00000016864	0.0818205	undirected		SOX5
ENSPVIG00000001912	ENSPVIG00000008594	0.0817834	undirected	MAP2K3	TNS3
ENSPVIG00000005234	ENSPVIG00000011597	0.0817821	undirected	TMLHE
ENSPVIG00000016987	ENSPVIG00000023149	0.0817721	undirected	CALB1	KIRREL2
ENSPVIG00000005234	ENSPVIG00000007572	0.0817656	undirected	TMLHE	GYPC
ENSPVIG00000014173	ENSPVIG00000018923	0.0817557	undirected	LRFN2
ENSPVIG00000003750	ENSPVIG00000023577	0.081722	undirected	ARX
ENSPVIG00000011999	ENSPVIG00000019735	0.0817098	undirected		NECAB3
ENSPVIG00000005653	ENSPVIG00000011999	0.0816929	undirected
ENSPVIG00000005234	ENSPVIG00000021409	0.0816849	undirected	TMLHE	CTDSP1
ENSPVIG00000004141	ENSPVIG00000025300	0.0816707	undirected	SFRP5	ADAMTS1
ENSPVIG00000011751	ENSPVIG00000018923	0.0816557	undirected	EVA1C
ENSPVIG00000015090	ENSPVIG00000024375	0.0816507	undirected
ENSPVIG00000013940	ENSPVIG00000016755	0.0816397	undirected	LDB1
ENSPVIG00000002332	ENSPVIG00000005923	0.0816325	undirected
ENSPVIG00000006102	ENSPVIG00000016278	0.0815762	undirected		NEDD9
ENSPVIG00000001769	ENSPVIG00000023893	0.0815617	undirected	TMEM200C	ALX1
ENSPVIG00000015254	ENSPVIG00000017044	0.0815448	undirected	PDZRN3	HSPB7
ENSPVIG00000001012	ENSPVIG00000019327	0.0815443	undirected	GAL3ST4	CGNL1
ENSPVIG00000023295	ENSPVIG00000024313	0.0815428	undirected	AHDC1	KRT8
ENSPVIG00000002332	ENSPVIG00000015057	0.0815362	undirected		TSHZ3
ENSPVIG00000004184	ENSPVIG00000015090	0.0814783	undirected	RFTN2
ENSPVIG00000005637	ENSPVIG00000024313	0.0814776	undirected		KRT8
ENSPVIG00000015805	ENSPVIG00000017627	0.0814447	undirected	PLPPR1	DHH
ENSPVIG00000003750	ENSPVIG00000009864	0.0814278	undirected	ARX	KIRREL3
ENSPVIG00000005580	ENSPVIG00000015705	0.0814038	undirected	PAK3	HSD17B3
ENSPVIG00000009612	ENSPVIG00000018923	0.0813945	undirected
ENSPVIG00000003512	ENSPVIG00000021009	0.081385	undirected	ARHGAP28
ENSPVIG00000006102	ENSPVIG00000014173	0.0813698	undirected		LRFN2
ENSPVIG00000017398	ENSPVIG00000024158	0.0813407	undirected	MYRF	CNTN5
ENSPVIG00000003750	ENSPVIG00000016412	0.081326	undirected	ARX	BZW2
ENSPVIG00000011597	ENSPVIG00000018986	0.0812956	undirected		ALDH1A2
ENSPVIG00000007381	ENSPVIG00000017398	0.0812757	undirected	THSD4	MYRF
ENSPVIG00000018923	ENSPVIG00000022245	0.0812322	undirected
ENSPVIG00000015254	ENSPVIG00000023577	0.0811951	undirected	PDZRN3
ENSPVIG00000005386	ENSPVIG00000015254	0.0811896	undirected	OSR1	PDZRN3
ENSPVIG00000023251	ENSPVIG00000024561	0.0811685	undirected	MAPKAPK2	RGMA
ENSPVIG00000010209	ENSPVIG00000023893	0.0811499	undirected	KIFC3	ALX1
ENSPVIG00000015213	ENSPVIG00000015705	0.0811444	undirected	PDE7B	HSD17B3
ENSPVIG00000000084	ENSPVIG00000018986	0.0810558	undirected		ALDH1A2
ENSPVIG00000011751	ENSPVIG00000022050	0.0810285	undirected	EVA1C	GRTP1
ENSPVIG00000021009	ENSPVIG00000025300	0.0809873	undirected		ADAMTS1
ENSPVIG00000021009	ENSPVIG00000024375	0.0809702	undirected
ENSPVIG00000020968	ENSPVIG00000023463	0.0809538	undirected	MEDAG	S100A1
ENSPVIG00000003512	ENSPVIG00000020968	0.0809475	undirected	ARHGAP28	MEDAG
ENSPVIG00000000712	ENSPVIG00000005386	0.080947	undirected	TCF24	OSR1
ENSPVIG00000006594	ENSPVIG00000024313	0.0809328	undirected	ACSS3	KRT8
ENSPVIG00000005962	ENSPVIG00000023463	0.0809155	undirected	PLEKHJ1	S100A1
ENSPVIG00000011597	ENSPVIG00000022185	0.0808479	undirected		PKP3
ENSPVIG00000001912	ENSPVIG00000005201	0.080847	undirected	MAP2K3	BRD3
ENSPVIG00000017071	ENSPVIG00000023893	0.0808403	undirected	SNAP25	ALX1
ENSPVIG00000006594	ENSPVIG00000023295	0.0808382	undirected	ACSS3	AHDC1
ENSPVIG00000004342	ENSPVIG00000023906	0.0807964	undirected	SEMA3E	PPFIA2
ENSPVIG00000003512	ENSPVIG00000019314	0.0807792	undirected	ARHGAP28	PDLIM4
ENSPVIG00000011751	ENSPVIG00000017212	0.0807622	undirected	EVA1C	DHRS3
ENSPVIG00000010709	ENSPVIG00000015057	0.0807445	undirected	UBE2QL1	TSHZ3
ENSPVIG00000005386	ENSPVIG00000008902	0.0807371	undirected	OSR1	PARP8
ENSPVIG00000005414	ENSPVIG00000024375	0.0807292	undirected	FARP1
ENSPVIG00000015705	ENSPVIG00000022852	0.0806972	undirected	HSD17B3
ENSPVIG00000005637	ENSPVIG00000024734	0.0806936	undirected
ENSPVIG00000015057	ENSPVIG00000019464	0.0806754	undirected	TSHZ3	ASB9
ENSPVIG00000006362	ENSPVIG00000019327	0.0806393	undirected		CGNL1
ENSPVIG00000016864	ENSPVIG00000023893	0.0806291	undirected	SOX5	ALX1
ENSPVIG00000014834	ENSPVIG00000015705	0.0805985	undirected		HSD17B3
ENSPVIG00000005580	ENSPVIG00000024375	0.0805811	undirected	PAK3
ENSPVIG00000016412	ENSPVIG00000023463	0.0805652	undirected	BZW2	S100A1
ENSPVIG00000003360	ENSPVIG00000009595	0.080564	undirected	KCNK12	ZYX
ENSPVIG00000003512	ENSPVIG00000018923	0.0805387	undirected	ARHGAP28
ENSPVIG00000016423	ENSPVIG00000018986	0.0805099	undirected	MEIS2	ALDH1A2
ENSPVIG00000005234	ENSPVIG00000023295	0.08046	undirected	TMLHE	AHDC1
ENSPVIG00000011751	ENSPVIG00000015423	0.080458	undirected	EVA1C	TNNI3
ENSPVIG00000003512	ENSPVIG00000014834	0.0804222	undirected	ARHGAP28
ENSPVIG00000005386	ENSPVIG00000017627	0.0804213	undirected	OSR1	DHH
ENSPVIG00000005386	ENSPVIG00000006102	0.0804053	undirected	OSR1
ENSPVIG00000014216	ENSPVIG00000023655	0.0803631	undirected	GAS1	SLC25A4
ENSPVIG00000023906	ENSPVIG00000024447	0.0803426	undirected	PPFIA2	BNC1
ENSPVIG00000006410	ENSPVIG00000018923	0.0803279	undirected	EDA
ENSPVIG00000005472	ENSPVIG00000017746	0.0803229	undirected	STT3B
ENSPVIG00000004184	ENSPVIG00000022245	0.0803132	undirected	RFTN2
ENSPVIG00000015057	ENSPVIG00000023893	0.0803088	undirected	TSHZ3	ALX1
ENSPVIG00000019070	ENSPVIG00000024375	0.0802636	undirected	OLFM1
ENSPVIG00000009426	ENSPVIG00000009996	0.0801802	undirected		FGF12
ENSPVIG00000011152	ENSPVIG00000015705	0.0801195	undirected		HSD17B3
ENSPVIG00000009426	ENSPVIG00000016278	0.0801005	undirected		NEDD9
ENSPVIG00000006102	ENSPVIG00000022245	0.0800862	undirected
ENSPVIG00000023251	ENSPVIG00000023583	0.0800749	undirected	MAPKAPK2	SKIDA1
ENSPVIG00000023893	ENSPVIG00000024375	0.0800725	undirected	ALX1
ENSPVIG00000013510	ENSPVIG00000016062	0.0799967	undirected	FAM107B	SLC25A12
ENSPVIG00000015805	ENSPVIG00000021009	0.0799891	undirected	PLPPR1
ENSPVIG00000003520	ENSPVIG00000016864	0.0799733	undirected	SULT1B1	SOX5
ENSPVIG00000002332	ENSPVIG00000018986	0.0799333	undirected		ALDH1A2
ENSPVIG00000012720	ENSPVIG00000023906	0.0798859	undirected		PPFIA2
ENSPVIG00000012505	ENSPVIG00000014216	0.0798384	undirected	ZBTB46	GAS1
ENSPVIG00000011597	ENSPVIG00000012505	0.0798298	undirected		ZBTB46
ENSPVIG00000014216	ENSPVIG00000016062	0.0798246	undirected	GAS1	SLC25A12
ENSPVIG00000015057	ENSPVIG00000016732	0.0797877	undirected	TSHZ3
ENSPVIG00000005386	ENSPVIG00000015805	0.0797869	undirected	OSR1	PLPPR1
ENSPVIG00000017627	ENSPVIG00000018923	0.0797294	undirected	DHH
ENSPVIG00000017616	ENSPVIG00000018923	0.079696	undirected	LRRN4
ENSPVIG00000005386	ENSPVIG00000019070	0.0796871	undirected	OSR1	OLFM1
ENSPVIG00000001912	ENSPVIG00000005637	0.0796601	undirected	MAP2K3
ENSPVIG00000004184	ENSPVIG00000009864	0.0796517	undirected	RFTN2	KIRREL3
ENSPVIG00000005234	ENSPVIG00000018986	0.0796501	undirected	TMLHE	ALDH1A2
ENSPVIG00000003750	ENSPVIG00000017627	0.0796312	undirected	ARX	DHH
ENSPVIG00000014216	ENSPVIG00000024603	0.07959	undirected	GAS1
ENSPVIG00000011751	ENSPVIG00000016815	0.0795684	undirected	EVA1C	HIF1AN
ENSPVIG00000003750	ENSPVIG00000015444	0.0795485	undirected	ARX
ENSPVIG00000015705	ENSPVIG00000021248	0.0795277	undirected	HSD17B3	GSN
ENSPVIG00000005923	ENSPVIG00000017746	0.0794989	undirected
ENSPVIG00000008587	ENSPVIG00000012720	0.0794981	undirected
ENSPVIG00000004184	ENSPVIG00000020644	0.0794223	undirected	RFTN2	ACLY
ENSPVIG00000001912	ENSPVIG00000012000	0.079415	undirected	MAP2K3	PRICKLE2
ENSPVIG00000000187	ENSPVIG00000015057	0.0793807	undirected		TSHZ3
ENSPVIG00000015254	ENSPVIG00000016412	0.0793642	undirected	PDZRN3	BZW2
ENSPVIG00000015284	ENSPVIG00000022072	0.0793252	undirected	RFTN1	SEPTIN10
ENSPVIG00000007708	ENSPVIG00000015057	0.0793154	undirected	FRMD4B	TSHZ3
ENSPVIG00000006157	ENSPVIG00000011751	0.0793081	undirected	ABCB7	EVA1C
ENSPVIG00000002332	ENSPVIG00000023893	0.0792985	undirected		ALX1
ENSPVIG00000013940	ENSPVIG00000014767	0.0792979	undirected	LDB1	WIZ
ENSPVIG00000011751	ENSPVIG00000012720	0.079284	undirected	EVA1C
ENSPVIG00000005638	ENSPVIG00000014216	0.0792829	undirected	PDLIM5	GAS1
ENSPVIG00000018439	ENSPVIG00000023295	0.0792711	undirected	ST3GAL2	AHDC1
ENSPVIG00000010271	ENSPVIG00000011751	0.0792135	undirected	ADRA2C	EVA1C
ENSPVIG00000005015	ENSPVIG00000005386	0.0792059	undirected		OSR1
ENSPVIG00000013234	ENSPVIG00000017212	0.0791815	undirected	CMIP	DHRS3
ENSPVIG00000011751	ENSPVIG00000023583	0.0791628	undirected	EVA1C	SKIDA1
ENSPVIG00000015805	ENSPVIG00000023463	0.0791346	undirected	PLPPR1	S100A1
ENSPVIG00000022072	ENSPVIG00000023583	0.0791204	undirected	SEPTIN10	SKIDA1
ENSPVIG00000010080	ENSPVIG00000015705	0.0791145	undirected		HSD17B3
ENSPVIG00000007015	ENSPVIG00000018986	0.0790703	undirected	CCDC71	ALDH1A2
ENSPVIG00000007190	ENSPVIG00000015057	0.0790222	undirected	LHX9	TSHZ3
ENSPVIG00000005472	ENSPVIG00000017398	0.0790172	undirected	STT3B	MYRF
ENSPVIG00000001370	ENSPVIG00000002332	0.0790076	undirected	FGF9
ENSPVIG00000009426	ENSPVIG00000010209	0.0789456	undirected		KIFC3
ENSPVIG00000011531	ENSPVIG00000015057	0.0789241	undirected		TSHZ3
ENSPVIG00000006102	ENSPVIG00000021009	0.0789232	undirected
ENSPVIG00000005386	ENSPVIG00000015281	0.0789011	undirected	OSR1	PLCL2
ENSPVIG00000006102	ENSPVIG00000022336	0.0788953	undirected		ERMN
ENSPVIG00000011751	ENSPVIG00000021938	0.0788799	undirected	EVA1C	FAM210B
ENSPVIG00000006157	ENSPVIG00000018986	0.0788773	undirected	ABCB7	ALDH1A2
ENSPVIG00000011751	ENSPVIG00000018986	0.078865	undirected	EVA1C	ALDH1A2
ENSPVIG00000016412	ENSPVIG00000018923	0.0788472	undirected	BZW2
ENSPVIG00000005234	ENSPVIG00000024313	0.0788388	undirected	TMLHE	KRT8
ENSPVIG00000003750	ENSPVIG00000019314	0.0788274	undirected	ARX	PDLIM4
ENSPVIG00000004342	ENSPVIG00000015254	0.0788268	undirected	SEMA3E	PDZRN3
ENSPVIG00000004342	ENSPVIG00000019389	0.0788219	undirected	SEMA3E	PLA2G4F
ENSPVIG00000011999	ENSPVIG00000023583	0.078821	undirected		SKIDA1
ENSPVIG00000000712	ENSPVIG00000004184	0.0788006	undirected	TCF24	RFTN2
ENSPVIG00000005636	ENSPVIG00000024313	0.0787557	undirected		KRT8
ENSPVIG00000003512	ENSPVIG00000017627	0.078753	undirected	ARHGAP28	DHH
ENSPVIG00000016239	ENSPVIG00000018986	0.0787515	undirected		ALDH1A2
ENSPVIG00000001012	ENSPVIG00000018309	0.0787507	undirected	GAL3ST4	RAP1GAP
ENSPVIG00000003360	ENSPVIG00000006362	0.0787354	undirected	KCNK12
ENSPVIG00000011952	ENSPVIG00000016864	0.0787324	undirected		SOX5
ENSPVIG00000016864	ENSPVIG00000020968	0.0787155	undirected	SOX5	MEDAG
ENSPVIG00000004141	ENSPVIG00000023906	0.0786834	undirected	SFRP5	PPFIA2
ENSPVIG00000016864	ENSPVIG00000021938	0.0786153	undirected	SOX5	FAM210B
ENSPVIG00000005234	ENSPVIG00000005637	0.0785695	undirected	TMLHE
ENSPVIG00000011751	ENSPVIG00000014173	0.078562	undirected	EVA1C	LRFN2
ENSPVIG00000007041	ENSPVIG00000018923	0.0785376	undirected	TFCP2
ENSPVIG00000017825	ENSPVIG00000023295	0.0785156	undirected	CHEK2	AHDC1
ENSPVIG00000013940	ENSPVIG00000023295	0.0785127	undirected	LDB1	AHDC1
ENSPVIG00000013234	ENSPVIG00000022245	0.0785095	undirected	CMIP
ENSPVIG00000015057	ENSPVIG00000019735	0.0784922	undirected	TSHZ3	NECAB3
ENSPVIG00000005962	ENSPVIG00000015254	0.0784177	undirected	PLEKHJ1	PDZRN3
ENSPVIG00000001012	ENSPVIG00000013683	0.0784067	undirected	GAL3ST4	SEMA3A
ENSPVIG00000023893	ENSPVIG00000025384	0.0783693	undirected	ALX1	ZNF750
ENSPVIG00000004184	ENSPVIG00000005060	0.0783615	undirected	RFTN2	MLIP
ENSPVIG00000018986	ENSPVIG00000020644	0.078343	undirected	ALDH1A2	ACLY
ENSPVIG00000008594	ENSPVIG00000012505	0.0783359	undirected	TNS3	ZBTB46
ENSPVIG00000002332	ENSPVIG00000019389	0.078333	undirected		PLA2G4F
ENSPVIG00000014908	ENSPVIG00000015254	0.078329	undirected	GPD1	PDZRN3
ENSPVIG00000001370	ENSPVIG00000019389	0.0783145	undirected	FGF9	PLA2G4F
ENSPVIG00000008902	ENSPVIG00000015254	0.0782819	undirected	PARP8	PDZRN3
ENSPVIG00000000187	ENSPVIG00000023906	0.0782816	undirected		PPFIA2
ENSPVIG00000011751	ENSPVIG00000011999	0.078267	undirected	EVA1C
ENSPVIG00000016423	ENSPVIG00000023251	0.0782421	undirected	MEIS2	MAPKAPK2
ENSPVIG00000012720	ENSPVIG00000024253	0.0782319	undirected		MAGI2
ENSPVIG00000005234	ENSPVIG00000015025	0.0782257	undirected	TMLHE
ENSPVIG00000014216	ENSPVIG00000015520	0.0782178	undirected	GAS1	B3GALT4
ENSPVIG00000005234	ENSPVIG00000015520	0.0782176	undirected	TMLHE	B3GALT4
ENSPVIG00000013682	ENSPVIG00000015254	0.0782019	undirected	SEMA3D	PDZRN3
ENSPVIG00000003750	ENSPVIG00000005580	0.0781891	undirected	ARX	PAK3
ENSPVIG00000011597	ENSPVIG00000023295	0.0781681	undirected		AHDC1
ENSPVIG00000022072	ENSPVIG00000024375	0.078149	undirected	SEPTIN10
ENSPVIG00000015057	ENSPVIG00000024734	0.0781101	undirected	TSHZ3
ENSPVIG00000013780	ENSPVIG00000018853	0.0780919	undirected
ENSPVIG00000015705	ENSPVIG00000023465	0.0780865	undirected	HSD17B3
ENSPVIG00000001912	ENSPVIG00000013510	0.0780819	undirected	MAP2K3	FAM107B
ENSPVIG00000003512	ENSPVIG00000014908	0.0780608	undirected	ARHGAP28	GPD1
ENSPVIG00000003784	ENSPVIG00000015057	0.0780518	undirected		TSHZ3
ENSPVIG00000022336	ENSPVIG00000023893	0.078042	undirected	ERMN	ALX1
ENSPVIG00000007041	ENSPVIG00000017627	0.0780301	undirected	TFCP2	DHH
ENSPVIG00000001286	ENSPVIG00000017746	0.0780198	undirected	NDST3
ENSPVIG00000004141	ENSPVIG00000024158	0.0780009	undirected	SFRP5	CNTN5
ENSPVIG00000005234	ENSPVIG00000022071	0.077996	undirected	TMLHE	SOWAHC
ENSPVIG00000005060	ENSPVIG00000015057	0.0779916	undirected	MLIP	TSHZ3
ENSPVIG00000005234	ENSPVIG00000007851	0.0779564	undirected	TMLHE	FAM110C
ENSPVIG00000006446	ENSPVIG00000009595	0.0779536	undirected	SALL1	ZYX
ENSPVIG00000004342	ENSPVIG00000024950	0.07793	undirected	SEMA3E
ENSPVIG00000014216	ENSPVIG00000015057	0.0779179	undirected	GAS1	TSHZ3
ENSPVIG00000006157	ENSPVIG00000015705	0.0779067	undirected	ABCB7	HSD17B3
ENSPVIG00000001178	ENSPVIG00000023906	0.0778954	undirected		PPFIA2
ENSPVIG00000005015	ENSPVIG00000009426	0.0778877	undirected
ENSPVIG00000015254	ENSPVIG00000015444	0.0778826	undirected	PDZRN3
ENSPVIG00000014216	ENSPVIG00000023295	0.0778375	undirected	GAS1	AHDC1
ENSPVIG00000000712	ENSPVIG00000003512	0.0778336	undirected	TCF24	ARHGAP28
ENSPVIG00000007814	ENSPVIG00000011751	0.0777851	undirected	SH3RF2	EVA1C
ENSPVIG00000011751	ENSPVIG00000017071	0.0777611	undirected	EVA1C	SNAP25
ENSPVIG00000013234	ENSPVIG00000016412	0.0777536	undirected	CMIP	BZW2
ENSPVIG00000003520	ENSPVIG00000015254	0.0777236	undirected	SULT1B1	PDZRN3
ENSPVIG00000011999	ENSPVIG00000024603	0.0777115	undirected
ENSPVIG00000003750	ENSPVIG00000022336	0.0777018	undirected	ARX	ERMN
ENSPVIG00000003360	ENSPVIG00000004184	0.0776964	undirected	KCNK12	RFTN2
ENSPVIG00000003750	ENSPVIG00000020968	0.0776765	undirected	ARX	MEDAG
ENSPVIG00000008902	ENSPVIG00000022245	0.0776705	undirected	PARP8
ENSPVIG00000004342	ENSPVIG00000025390	0.0776505	undirected	SEMA3E
ENSPVIG00000015705	ENSPVIG00000021573	0.0776496	undirected	HSD17B3	GPR157
ENSPVIG00000001012	ENSPVIG00000025386	0.0776349	undirected	GAL3ST4	METRNL
ENSPVIG00000004342	ENSPVIG00000024345	0.0776343	undirected	SEMA3E	SEMA3F
ENSPVIG00000005386	ENSPVIG00000022336	0.0776289	undirected	OSR1	ERMN
ENSPVIG00000018923	ENSPVIG00000021573	0.0776246	undirected		GPR157
ENSPVIG00000004184	ENSPVIG00000016278	0.0776226	undirected	RFTN2	NEDD9
ENSPVIG00000016864	ENSPVIG00000022050	0.0776113	undirected	SOX5	GRTP1
ENSPVIG00000015057	ENSPVIG00000017212	0.0775899	undirected	TSHZ3	DHRS3
ENSPVIG00000016864	ENSPVIG00000024901	0.0775879	undirected	SOX5
ENSPVIG00000014216	ENSPVIG00000019133	0.0775802	undirected	GAS1
ENSPVIG00000001769	ENSPVIG00000011751	0.0775758	undirected	TMEM200C	EVA1C
ENSPVIG00000006362	ENSPVIG00000025300	0.0775411	undirected		ADAMTS1
ENSPVIG00000007851	ENSPVIG00000016062	0.0774987	undirected	FAM110C	SLC25A12
ENSPVIG00000005923	ENSPVIG00000006362	0.077494	undirected
ENSPVIG00000006102	ENSPVIG00000015057	0.0774777	undirected		TSHZ3
ENSPVIG00000012720	ENSPVIG00000019735	0.0774732	undirected		NECAB3
ENSPVIG00000005636	ENSPVIG00000011597	0.0774602	undirected
ENSPVIG00000010209	ENSPVIG00000013234	0.077426	undirected	KIFC3	CMIP
ENSPVIG00000005653	ENSPVIG00000019735	0.0773302	undirected		NECAB3
ENSPVIG00000012720	ENSPVIG00000024345	0.0773217	undirected		SEMA3F
ENSPVIG00000005580	ENSPVIG00000016864	0.0772403	undirected	PAK3	SOX5
ENSPVIG00000009426	ENSPVIG00000015281	0.0772332	undirected		PLCL2
ENSPVIG00000006102	ENSPVIG00000006446	0.0772171	undirected		SALL1
ENSPVIG00000003520	ENSPVIG00000018923	0.0772168	undirected	SULT1B1
ENSPVIG00000015057	ENSPVIG00000025384	0.0771177	undirected	TSHZ3	ZNF750
ENSPVIG00000008902	ENSPVIG00000018923	0.0771029	undirected	PARP8
ENSPVIG00000013940	ENSPVIG00000024313	0.0770678	undirected	LDB1	KRT8
ENSPVIG00000016062	ENSPVIG00000017825	0.0770655	undirected	SLC25A12	CHEK2
ENSPVIG00000014072	ENSPVIG00000015254	0.0770503	undirected	GADD45B	PDZRN3
ENSPVIG00000010271	ENSPVIG00000018986	0.0770442	undirected	ADRA2C	ALDH1A2
ENSPVIG00000015254	ENSPVIG00000022336	0.0770403	undirected	PDZRN3	ERMN
ENSPVIG00000003750	ENSPVIG00000019070	0.0770184	undirected	ARX	OLFM1
ENSPVIG00000015805	ENSPVIG00000016278	0.0769606	undirected	PLPPR1	NEDD9
ENSPVIG00000016062	ENSPVIG00000025190	0.0769544	undirected	SLC25A12	FASTKD1
ENSPVIG00000005386	ENSPVIG00000005937	0.0769356	undirected	OSR1	RCOR2
ENSPVIG00000023893	ENSPVIG00000024447	0.0769313	undirected	ALX1	BNC1
ENSPVIG00000011531	ENSPVIG00000011751	0.0769242	undirected		EVA1C
ENSPVIG00000015057	ENSPVIG00000021124	0.0769204	undirected	TSHZ3
ENSPVIG00000015254	ENSPVIG00000021573	0.0769157	undirected	PDZRN3	GPR157
ENSPVIG00000000712	ENSPVIG00000011751	0.0769094	undirected	TCF24	EVA1C
ENSPVIG00000011751	ENSPVIG00000014204	0.0769019	undirected	EVA1C
ENSPVIG00000007190	ENSPVIG00000023251	0.0768936	undirected	LHX9	MAPKAPK2
ENSPVIG00000015254	ENSPVIG00000015281	0.0768668	undirected	PDZRN3	PLCL2
ENSPVIG00000005060	ENSPVIG00000009595	0.0768575	undirected	MLIP	ZYX
ENSPVIG00000003512	ENSPVIG00000023577	0.0768389	undirected	ARHGAP28
ENSPVIG00000011952	ENSPVIG00000024375	0.0768277	undirected
ENSPVIG00000018986	ENSPVIG00000021248	0.0767746	undirected	ALDH1A2	GSN
ENSPVIG00000009996	ENSPVIG00000014216	0.0767577	undirected	FGF12	GAS1
ENSPVIG00000001912	ENSPVIG00000006602	0.0767502	undirected	MAP2K3	PALLD
ENSPVIG00000008317	ENSPVIG00000009595	0.0767442	undirected	PRKCA	ZYX
ENSPVIG00000022496	ENSPVIG00000023295	0.0767417	undirected	PXDC1	AHDC1
ENSPVIG00000005386	ENSPVIG00000010209	0.0767213	undirected	OSR1	KIFC3
ENSPVIG00000002332	ENSPVIG00000025300	0.0766531	undirected		ADAMTS1
ENSPVIG00000019133	ENSPVIG00000019630	0.0766401	undirected
ENSPVIG00000012497	ENSPVIG00000013829	0.0765314	undirected		EMX2
ENSPVIG00000005234	ENSPVIG00000005636	0.076499	undirected	TMLHE
ENSPVIG00000004141	ENSPVIG00000005472	0.0764831	undirected	SFRP5	STT3B
ENSPVIG00000007814	ENSPVIG00000024375	0.0764753	undirected	SH3RF2
ENSPVIG00000005234	ENSPVIG00000012505	0.076435	undirected	TMLHE	ZBTB46
ENSPVIG00000008594	ENSPVIG00000016452	0.0764035	undirected	TNS3	HOXB9
ENSPVIG00000016732	ENSPVIG00000018986	0.0763947	undirected		ALDH1A2
ENSPVIG00000004184	ENSPVIG00000005638	0.076394	undirected	RFTN2	PDLIM5
ENSPVIG00000024375	ENSPVIG00000024603	0.0763812	undirected
ENSPVIG00000019630	ENSPVIG00000024446	0.0763667	undirected
ENSPVIG00000014173	ENSPVIG00000024375	0.0763615	undirected	LRFN2
ENSPVIG00000005653	ENSPVIG00000018986	0.0763572	undirected		ALDH1A2
ENSPVIG00000016278	ENSPVIG00000023893	0.0763558	undirected	NEDD9	ALX1
ENSPVIG00000013780	ENSPVIG00000013828	0.076347	undirected
ENSPVIG00000001912	ENSPVIG00000019630	0.0763446	undirected	MAP2K3
ENSPVIG00000005580	ENSPVIG00000009595	0.0763299	undirected	PAK3	ZYX
ENSPVIG00000017746	ENSPVIG00000025390	0.0763284	undirected
ENSPVIG00000014237	ENSPVIG00000015254	0.0763156	undirected	CDH6	PDZRN3
ENSPVIG00000009594	ENSPVIG00000017398	0.0763082	undirected	EPHA1	MYRF
ENSPVIG00000011015	ENSPVIG00000016062	0.0762958	undirected		SLC25A12
ENSPVIG00000016278	ENSPVIG00000017627	0.0762943	undirected	NEDD9	DHH
ENSPVIG00000011597	ENSPVIG00000024313	0.076285	undirected		KRT8
ENSPVIG00000006461	ENSPVIG00000015057	0.076273	undirected	CALM1	TSHZ3
ENSPVIG00000000036	ENSPVIG00000008594	0.0762592	undirected	LMCD1	TNS3
ENSPVIG00000009426	ENSPVIG00000009612	0.0762528	undirected
ENSPVIG00000002332	ENSPVIG00000024447	0.0761452	undirected		BNC1
ENSPVIG00000005636	ENSPVIG00000016062	0.0761385	undirected		SLC25A12
ENSPVIG00000002332	ENSPVIG00000003360	0.0761299	undirected		KCNK12
ENSPVIG00000005060	ENSPVIG00000018923	0.0760977	undirected	MLIP
ENSPVIG00000007851	ENSPVIG00000024313	0.0760938	undirected	FAM110C	KRT8
ENSPVIG00000008587	ENSPVIG00000015254	0.0760798	undirected		PDZRN3
ENSPVIG00000018923	ENSPVIG00000021941	0.0760684	undirected		CASS4
ENSPVIG00000018309	ENSPVIG00000023893	0.0760458	undirected	RAP1GAP	ALX1
ENSPVIG00000015025	ENSPVIG00000023261	0.075989	undirected		MAP3K11
ENSPVIG00000015254	ENSPVIG00000015284	0.0759802	undirected	PDZRN3	RFTN1
ENSPVIG00000017398	ENSPVIG00000019630	0.075955	undirected	MYRF
ENSPVIG00000003512	ENSPVIG00000005414	0.0759546	undirected	ARHGAP28	FARP1
ENSPVIG00000010209	ENSPVIG00000015057	0.0759248	undirected	KIFC3	TSHZ3
ENSPVIG00000000712	ENSPVIG00000023463	0.0759006	undirected	TCF24	S100A1
ENSPVIG00000016864	ENSPVIG00000024603	0.0758934	undirected	SOX5
ENSPVIG00000023577	ENSPVIG00000023893	0.0758876	undirected		ALX1
ENSPVIG00000015988	ENSPVIG00000016987	0.0758806	undirected	SLC25A53	CALB1
ENSPVIG00000009426	ENSPVIG00000019314	0.075857	undirected		PDLIM4
ENSPVIG00000011952	ENSPVIG00000015057	0.0758311	undirected		TSHZ3
ENSPVIG00000001912	ENSPVIG00000007851	0.0758305	undirected	MAP2K3	FAM110C
ENSPVIG00000016062	ENSPVIG00000019653	0.0758172	undirected	SLC25A12	TTF2
ENSPVIG00000015705	ENSPVIG00000020154	0.0757494	undirected	HSD17B3	IRF2BPL
ENSPVIG00000005234	ENSPVIG00000005653	0.0757491	undirected	TMLHE
ENSPVIG00000015057	ENSPVIG00000015805	0.0756987	undirected	TSHZ3	PLPPR1
ENSPVIG00000001012	ENSPVIG00000006876	0.075685	undirected	GAL3ST4
ENSPVIG00000014834	ENSPVIG00000023583	0.075642	undirected		SKIDA1
ENSPVIG00000011597	ENSPVIG00000014216	0.0756334	undirected		GAS1
ENSPVIG00000007572	ENSPVIG00000016062	0.0756173	undirected	GYPC	SLC25A12
ENSPVIG00000001769	ENSPVIG00000018986	0.0756172	undirected	TMEM200C	ALDH1A2
ENSPVIG00000018439	ENSPVIG00000024313	0.0755641	undirected	ST3GAL2	KRT8
ENSPVIG00000005234	ENSPVIG00000013940	0.0755587	undirected	TMLHE	LDB1
ENSPVIG00000005234	ENSPVIG00000023251	0.0755549	undirected	TMLHE	MAPKAPK2
ENSPVIG00000000712	ENSPVIG00000015805	0.0755386	undirected	TCF24	PLPPR1
ENSPVIG00000006446	ENSPVIG00000018923	0.0755374	undirected	SALL1
ENSPVIG00000015705	ENSPVIG00000016815	0.0754948	undirected	HSD17B3	HIF1AN
ENSPVIG00000009612	ENSPVIG00000015254	0.0754906	undirected		PDZRN3
ENSPVIG00000012720	ENSPVIG00000015705	0.0754775	undirected		HSD17B3
ENSPVIG00000000084	ENSPVIG00000003512	0.0754631	undirected		ARHGAP28
ENSPVIG00000002066	ENSPVIG00000008594	0.0754597	undirected	ANKRD50	TNS3
ENSPVIG00000015705	ENSPVIG00000020334	0.0754337	undirected	HSD17B3
ENSPVIG00000011751	ENSPVIG00000025384	0.0754117	undirected	EVA1C	ZNF750
ENSPVIG00000004184	ENSPVIG00000022072	0.0753964	undirected	RFTN2	SEPTIN10
ENSPVIG00000001912	ENSPVIG00000006202	0.0753814	undirected	MAP2K3
ENSPVIG00000003750	ENSPVIG00000005937	0.0753354	undirected	ARX	RCOR2
ENSPVIG00000005937	ENSPVIG00000016864	0.075322	undirected	RCOR2	SOX5
ENSPVIG00000001912	ENSPVIG00000005636	0.0753196	undirected	MAP2K3
ENSPVIG00000005060	ENSPVIG00000005386	0.0752991	undirected	MLIP	OSR1
ENSPVIG00000005653	ENSPVIG00000006873	0.0752911	undirected
ENSPVIG00000000153	ENSPVIG00000017627	0.0752753	undirected		DHH
ENSPVIG00000000153	ENSPVIG00000024375	0.0752728	undirected
ENSPVIG00000011952	ENSPVIG00000015254	0.0752647	undirected		PDZRN3
ENSPVIG00000010271	ENSPVIG00000015057	0.0752511	undirected	ADRA2C	TSHZ3
ENSPVIG00000017938	ENSPVIG00000024375	0.0752252	undirected	GNG13
ENSPVIG00000004342	ENSPVIG00000015705	0.0752218	undirected	SEMA3E	HSD17B3
ENSPVIG00000004184	ENSPVIG00000024603	0.0752157	undirected	RFTN2
ENSPVIG00000014216	ENSPVIG00000024561	0.0752125	undirected	GAS1	RGMA
ENSPVIG00000007884	ENSPVIG00000016062	0.0751661	undirected	DRD1	SLC25A12
ENSPVIG00000014072	ENSPVIG00000023463	0.0751412	undirected	GADD45B	S100A1
ENSPVIG00000003512	ENSPVIG00000024901	0.0751385	undirected	ARHGAP28
ENSPVIG00000000187	ENSPVIG00000017746	0.075113	undirected
ENSPVIG00000000187	ENSPVIG00000004342	0.0751096	undirected		SEMA3E
ENSPVIG00000002256	ENSPVIG00000014216	0.0751009	undirected	SLITRK3	GAS1
ENSPVIG00000006157	ENSPVIG00000015057	0.0750955	undirected	ABCB7	TSHZ3
ENSPVIG00000017044	ENSPVIG00000023463	0.0750938	undirected	HSPB7	S100A1
ENSPVIG00000020558	ENSPVIG00000024313	0.0750833	undirected	PAK4	KRT8
ENSPVIG00000005414	ENSPVIG00000014216	0.0750414	undirected	FARP1	GAS1
ENSPVIG00000005472	ENSPVIG00000005923	0.0749828	undirected	STT3B
ENSPVIG00000005923	ENSPVIG00000025300	0.0749777	undirected		ADAMTS1
ENSPVIG00000021941	ENSPVIG00000024375	0.0749576	undirected	CASS4
ENSPVIG00000004342	ENSPVIG00000009594	0.0749525	undirected	SEMA3E	EPHA1
ENSPVIG00000018986	ENSPVIG00000024253	0.0749448	undirected	ALDH1A2	MAGI2
ENSPVIG00000016864	ENSPVIG00000022852	0.0749444	undirected	SOX5
ENSPVIG00000005386	ENSPVIG00000023463	0.0749335	undirected	OSR1	S100A1
ENSPVIG00000001370	ENSPVIG00000023906	0.0749274	undirected	FGF9	PPFIA2
ENSPVIG00000015705	ENSPVIG00000021941	0.0749097	undirected	HSD17B3	CASS4
ENSPVIG00000007851	ENSPVIG00000018986	0.0749066	undirected	FAM110C	ALDH1A2
ENSPVIG00000005414	ENSPVIG00000015705	0.074898	undirected	FARP1	HSD17B3
ENSPVIG00000018986	ENSPVIG00000024734	0.074898	undirected	ALDH1A2
ENSPVIG00000001012	ENSPVIG00000025300	0.0748723	undirected	GAL3ST4	ADAMTS1
ENSPVIG00000008594	ENSPVIG00000013613	0.0748635	undirected	TNS3
ENSPVIG00000022244	ENSPVIG00000023893	0.074861	undirected	CDC42EP3	ALX1
ENSPVIG00000005638	ENSPVIG00000009595	0.0748535	undirected	PDLIM5	ZYX
ENSPVIG00000006102	ENSPVIG00000017212	0.0748391	undirected		DHRS3
ENSPVIG00000013682	ENSPVIG00000017398	0.0748286	undirected	SEMA3D	MYRF
ENSPVIG00000012505	ENSPVIG00000019630	0.0747725	undirected	ZBTB46
ENSPVIG00000015057	ENSPVIG00000019133	0.0747715	undirected	TSHZ3
ENSPVIG00000015254	ENSPVIG00000022244	0.074732	undirected	PDZRN3	CDC42EP3
ENSPVIG00000013234	ENSPVIG00000016278	0.0747237	undirected	CMIP	NEDD9
ENSPVIG00000006654	ENSPVIG00000023295	0.0746861	undirected	SH3GL2	AHDC1
ENSPVIG00000005414	ENSPVIG00000015254	0.0746699	undirected	FARP1	PDZRN3
ENSPVIG00000012720	ENSPVIG00000014216	0.074648	undirected		GAS1
ENSPVIG00000011999	ENSPVIG00000014834	0.0745787	undirected
ENSPVIG00000001912	ENSPVIG00000011015	0.0745589	undirected	MAP2K3
ENSPVIG00000005259	ENSPVIG00000013961	0.0745539	undirected		DSG2
ENSPVIG00000011052	ENSPVIG00000017398	0.0745391	undirected	FAT3	MYRF
ENSPVIG00000013234	ENSPVIG00000015805	0.0745367	undirected	CMIP	PLPPR1
ENSPVIG00000008594	ENSPVIG00000017378	0.0745295	undirected	TNS3
ENSPVIG00000011999	ENSPVIG00000019630	0.0745287	undirected
ENSPVIG00000016755	ENSPVIG00000024313	0.0745251	undirected		KRT8
ENSPVIG00000006935	ENSPVIG00000015254	0.0745239	undirected	CFAP45	PDZRN3
ENSPVIG00000001912	ENSPVIG00000023251	0.0745054	undirected	MAP2K3	MAPKAPK2
ENSPVIG00000005653	ENSPVIG00000023583	0.0744957	undirected		SKIDA1
ENSPVIG00000014216	ENSPVIG00000024313	0.0744802	undirected	GAS1	KRT8
ENSPVIG00000018853	ENSPVIG00000023893	0.074476	undirected		ALX1
ENSPVIG00000015057	ENSPVIG00000019809	0.0744699	undirected	TSHZ3
ENSPVIG00000006362	ENSPVIG00000021009	0.0744458	undirected
ENSPVIG00000009595	ENSPVIG00000009612	0.0744386	undirected	ZYX
ENSPVIG00000011999	ENSPVIG00000022072	0.074436	undirected		SEPTIN10
ENSPVIG00000006102	ENSPVIG00000009426	0.0744297	undirected
ENSPVIG00000005060	ENSPVIG00000023463	0.0744221	undirected	MLIP	S100A1
ENSPVIG00000023295	ENSPVIG00000023536	0.0744197	undirected	AHDC1	JCAD
ENSPVIG00000007851	ENSPVIG00000011597	0.0743666	undirected	FAM110C
ENSPVIG00000022071	ENSPVIG00000024313	0.0743572	undirected	SOWAHC	KRT8
ENSPVIG00000003520	ENSPVIG00000015057	0.0743502	undirected	SULT1B1	TSHZ3
ENSPVIG00000022072	ENSPVIG00000024603	0.0743494	undirected	SEPTIN10
ENSPVIG00000009426	ENSPVIG00000021009	0.0743037	undirected
ENSPVIG00000003512	ENSPVIG00000014173	0.0742999	undirected	ARHGAP28	LRFN2
ENSPVIG00000001252	ENSPVIG00000016062	0.0742948	undirected	USP46	SLC25A12
ENSPVIG00000003512	ENSPVIG00000020644	0.0742768	undirected	ARHGAP28	ACLY
ENSPVIG00000004141	ENSPVIG00000011751	0.0742565	undirected	SFRP5	EVA1C
ENSPVIG00000001286	ENSPVIG00000012720	0.0742416	undirected	NDST3
ENSPVIG00000005653	ENSPVIG00000008594	0.074236	undirected		TNS3
ENSPVIG00000011751	ENSPVIG00000024901	0.0742165	undirected	EVA1C
ENSPVIG00000005638	ENSPVIG00000024734	0.0742057	undirected	PDLIM5
ENSPVIG00000004141	ENSPVIG00000024950	0.0742053	undirected	SFRP5
ENSPVIG00000004141	ENSPVIG00000021009	0.0742019	undirected	SFRP5
ENSPVIG00000015995	ENSPVIG00000018986	0.074189	undirected	GLRA4	ALDH1A2
ENSPVIG00000001912	ENSPVIG00000014216	0.0741779	undirected	MAP2K3	GAS1
ENSPVIG00000018923	ENSPVIG00000022336	0.0741676	undirected		ERMN
ENSPVIG00000007892	ENSPVIG00000013780	0.0740965	undirected	BMPER
ENSPVIG00000022185	ENSPVIG00000024313	0.0740648	undirected	PKP3	KRT8
ENSPVIG00000013683	ENSPVIG00000023893	0.0740483	undirected	SEMA3A	ALX1
ENSPVIG00000005610	ENSPVIG00000009595	0.074029	undirected	ZC4H2	ZYX
ENSPVIG00000002332	ENSPVIG00000005472	0.0740155	undirected		STT3B
ENSPVIG00000007572	ENSPVIG00000018986	0.0740129	undirected	GYPC	ALDH1A2
ENSPVIG00000011751	ENSPVIG00000022185	0.0740077	undirected	EVA1C	PKP3
ENSPVIG00000010271	ENSPVIG00000016864	0.0740076	undirected	ADRA2C	SOX5
ENSPVIG00000005637	ENSPVIG00000022185	0.0739879	undirected		PKP3
ENSPVIG00000003750	ENSPVIG00000016278	0.073938	undirected	ARX	NEDD9
ENSPVIG00000008587	ENSPVIG00000017398	0.0739196	undirected		MYRF
ENSPVIG00000005234	ENSPVIG00000022185	0.0739118	undirected	TMLHE	PKP3
ENSPVIG00000002332	ENSPVIG00000016864	0.0738776	undirected		SOX5
ENSPVIG00000015988	ENSPVIG00000023893	0.073851	undirected	SLC25A53	ALX1
ENSPVIG00000016864	ENSPVIG00000022072	0.0738508	undirected	SOX5	SEPTIN10
ENSPVIG00000000187	ENSPVIG00000006362	0.0738489	undirected
ENSPVIG00000003360	ENSPVIG00000018923	0.0738455	undirected	KCNK12
ENSPVIG00000015805	ENSPVIG00000023893	0.0738246	undirected	PLPPR1	ALX1
ENSPVIG00000005234	ENSPVIG00000020558	0.0738153	undirected	TMLHE	PAK4
ENSPVIG00000014908	ENSPVIG00000015057	0.073787	undirected	GPD1	TSHZ3
ENSPVIG00000003520	ENSPVIG00000023893	0.0737745	undirected	SULT1B1	ALX1
ENSPVIG00000001370	ENSPVIG00000011751	0.0737719	undirected	FGF9	EVA1C
ENSPVIG00000006594	ENSPVIG00000016062	0.0737716	undirected	ACSS3	SLC25A12
ENSPVIG00000001370	ENSPVIG00000003360	0.0737626	undirected	FGF9	KCNK12
ENSPVIG00000003520	ENSPVIG00000011751	0.0737109	undirected	SULT1B1	EVA1C
ENSPVIG00000006410	ENSPVIG00000015254	0.0737084	undirected	EDA	PDZRN3
ENSPVIG00000000084	ENSPVIG00000003750	0.0736967	undirected		ARX
ENSPVIG00000015057	ENSPVIG00000023463	0.0736856	undirected	TSHZ3	S100A1
ENSPVIG00000005234	ENSPVIG00000017825	0.0736701	undirected	TMLHE	CHEK2
ENSPVIG00000002768	ENSPVIG00000008594	0.0736544	undirected	APCDD1L	TNS3
ENSPVIG00000006602	ENSPVIG00000016062	0.073642	undirected	PALLD	SLC25A12
ENSPVIG00000001286	ENSPVIG00000005472	0.073588	undirected	NDST3	STT3B
ENSPVIG00000005962	ENSPVIG00000006102	0.0735877	undirected	PLEKHJ1
ENSPVIG00000007144	ENSPVIG00000015057	0.0735864	undirected	SYBU	TSHZ3
ENSPVIG00000005386	ENSPVIG00000015444	0.0735752	undirected	OSR1
ENSPVIG00000015705	ENSPVIG00000019389	0.0735718	undirected	HSD17B3	PLA2G4F
ENSPVIG00000015705	ENSPVIG00000019809	0.0735558	undirected	HSD17B3
ENSPVIG00000006362	ENSPVIG00000015705	0.0735243	undirected		HSD17B3
ENSPVIG00000004342	ENSPVIG00000019631	0.0734602	undirected	SEMA3E
ENSPVIG00000003512	ENSPVIG00000015444	0.0734386	undirected	ARHGAP28
ENSPVIG00000004184	ENSPVIG00000015281	0.0733982	undirected	RFTN2	PLCL2
ENSPVIG00000003520	ENSPVIG00000004184	0.0733901	undirected	SULT1B1	RFTN2
ENSPVIG00000006102	ENSPVIG00000022852	0.0733809	undirected
ENSPVIG00000021573	ENSPVIG00000023893	0.0733807	undirected	GPR157	ALX1
ENSPVIG00000010366	ENSPVIG00000024375	0.0733471	undirected	KIAA1211L
ENSPVIG00000006881	ENSPVIG00000023893	0.0733301	undirected		ALX1
ENSPVIG00000002332	ENSPVIG00000007265	0.0733237	undirected
ENSPVIG00000005414	ENSPVIG00000011751	0.0732739	undirected	FARP1	EVA1C
ENSPVIG00000013234	ENSPVIG00000017627	0.0732695	undirected	CMIP	DHH
ENSPVIG00000012497	ENSPVIG00000013780	0.073258	undirected
ENSPVIG00000015057	ENSPVIG00000017746	0.0732557	undirected	TSHZ3
ENSPVIG00000005962	ENSPVIG00000018923	0.0732536	undirected	PLEKHJ1
ENSPVIG00000013828	ENSPVIG00000018853	0.0732532	undirected
ENSPVIG00000005386	ENSPVIG00000017212	0.0732511	undirected	OSR1	DHRS3
ENSPVIG00000010209	ENSPVIG00000017627	0.0732374	undirected	KIFC3	DHH
ENSPVIG00000015057	ENSPVIG00000017627	0.073224	undirected	TSHZ3	DHH
ENSPVIG00000005636	ENSPVIG00000005637	0.0732138	undirected
ENSPVIG00000014173	ENSPVIG00000018986	0.0732049	undirected	LRFN2	ALDH1A2
ENSPVIG00000009426	ENSPVIG00000022072	0.073203	undirected		SEPTIN10
ENSPVIG00000009398	ENSPVIG00000015705	0.0731982	undirected	HS3ST5	HSD17B3
ENSPVIG00000017398	ENSPVIG00000024345	0.0731695	undirected	MYRF	SEMA3F
ENSPVIG00000006935	ENSPVIG00000015705	0.0731659	undirected	CFAP45	HSD17B3
ENSPVIG00000006362	ENSPVIG00000025492	0.0731643	undirected		LUZP2
ENSPVIG00000016987	ENSPVIG00000023893	0.0731578	undirected	CALB1	ALX1
ENSPVIG00000006102	ENSPVIG00000014908	0.0731511	undirected		GPD1
ENSPVIG00000003512	ENSPVIG00000023465	0.0731469	undirected	ARHGAP28
ENSPVIG00000005638	ENSPVIG00000005937	0.0731464	undirected	PDLIM5	RCOR2
ENSPVIG00000011052	ENSPVIG00000012720	0.07314	undirected	FAT3
ENSPVIG00000018986	ENSPVIG00000023251	0.0731148	undirected	ALDH1A2	MAPKAPK2
ENSPVIG00000010164	ENSPVIG00000016062	0.0730996	undirected		SLC25A12
ENSPVIG00000006654	ENSPVIG00000013940	0.0730816	undirected	SH3GL2	LDB1
ENSPVIG00000005472	ENSPVIG00000025390	0.0730684	undirected	STT3B
ENSPVIG00000005015	ENSPVIG00000015805	0.0730653	undirected		PLPPR1
ENSPVIG00000005234	ENSPVIG00000011999	0.0730638	undirected	TMLHE
ENSPVIG00000007851	ENSPVIG00000023295	0.073058	undirected	FAM110C	AHDC1
ENSPVIG00000003750	ENSPVIG00000020644	0.0730366	undirected	ARX	ACLY
ENSPVIG00000006102	ENSPVIG00000008902	0.0730317	undirected		PARP8
ENSPVIG00000007438	ENSPVIG00000011597	0.0730208	undirected
ENSPVIG00000007814	ENSPVIG00000023893	0.0730204	undirected	SH3RF2	ALX1
ENSPVIG00000009612	ENSPVIG00000018986	0.0729952	undirected		ALDH1A2
ENSPVIG00000007041	ENSPVIG00000013234	0.0729904	undirected	TFCP2	CMIP
ENSPVIG00000013234	ENSPVIG00000018923	0.0729699	undirected	CMIP
ENSPVIG00000011052	ENSPVIG00000013682	0.0729522	undirected	FAT3	SEMA3D
ENSPVIG00000023893	ENSPVIG00000024901	0.0729277	undirected	ALX1
ENSPVIG00000005653	ENSPVIG00000022496	0.0729221	undirected		PXDC1
ENSPVIG00000005653	ENSPVIG00000019630	0.0728895	undirected
ENSPVIG00000002212	ENSPVIG00000005234	0.0728798	undirected	SOX4	TMLHE
ENSPVIG00000001912	ENSPVIG00000007572	0.0728678	undirected	MAP2K3	GYPC
ENSPVIG00000005234	ENSPVIG00000023583	0.0728412	undirected	TMLHE	SKIDA1
ENSPVIG00000005653	ENSPVIG00000023295	0.0728181	undirected		AHDC1
ENSPVIG00000018986	ENSPVIG00000020802	0.0728173	undirected	ALDH1A2	PLCH2
ENSPVIG00000015423	ENSPVIG00000018986	0.0728021	undirected	TNNI3	ALDH1A2
ENSPVIG00000017746	ENSPVIG00000024253	0.0727912	undirected		MAGI2
ENSPVIG00000008902	ENSPVIG00000022072	0.0727585	undirected	PARP8	SEPTIN10
ENSPVIG00000005386	ENSPVIG00000010366	0.0727572	undirected	OSR1	KIAA1211L
ENSPVIG00000001539	ENSPVIG00000009996	0.0727302	undirected	MB21D2	FGF12
ENSPVIG00000000153	ENSPVIG00000009426	0.0727244	undirected
ENSPVIG00000013682	ENSPVIG00000020978	0.0727149	undirected	SEMA3D	MTUS2
ENSPVIG00000014216	ENSPVIG00000022072	0.0727084	undirected	GAS1	SEPTIN10
ENSPVIG00000009426	ENSPVIG00000015254	0.0726911	undirected		PDZRN3
ENSPVIG00000012000	ENSPVIG00000016062	0.0726846	undirected	PRICKLE2	SLC25A12
ENSPVIG00000008594	ENSPVIG00000019086	0.0726838	undirected	TNS3
ENSPVIG00000019389	ENSPVIG00000023893	0.0726715	undirected	PLA2G4F	ALX1
ENSPVIG00000005637	ENSPVIG00000022496	0.0726645	undirected		PXDC1
ENSPVIG00000004342	ENSPVIG00000021009	0.072624	undirected	SEMA3E
ENSPVIG00000001185	ENSPVIG00000024313	0.0726198	undirected	NGB	KRT8
ENSPVIG00000015805	ENSPVIG00000020968	0.0725879	undirected	PLPPR1	MEDAG
ENSPVIG00000021941	ENSPVIG00000023463	0.0725879	undirected	CASS4	S100A1
ENSPVIG00000003750	ENSPVIG00000015090	0.0725826	undirected	ARX
ENSPVIG00000015057	ENSPVIG00000015444	0.0725765	undirected	TSHZ3
ENSPVIG00000006362	ENSPVIG00000024950	0.072576	undirected
ENSPVIG00000001012	ENSPVIG00000013829	0.0725667	undirected	GAL3ST4	EMX2
ENSPVIG00000006503	ENSPVIG00000023251	0.0725618	undirected	TBX1	MAPKAPK2
ENSPVIG00000004141	ENSPVIG00000024447	0.0725244	undirected	SFRP5	BNC1
ENSPVIG00000005638	ENSPVIG00000023583	0.0724936	undirected	PDLIM5	SKIDA1
ENSPVIG00000011952	ENSPVIG00000018923	0.0724782	undirected
ENSPVIG00000006594	ENSPVIG00000013940	0.072478	undirected	ACSS3	LDB1
ENSPVIG00000005653	ENSPVIG00000016452	0.0724744	undirected		HOXB9
ENSPVIG00000005234	ENSPVIG00000012000	0.0724642	undirected	TMLHE	PRICKLE2
ENSPVIG00000006477	ENSPVIG00000015057	0.0724596	undirected	PPP3CA	TSHZ3
ENSPVIG00000014216	ENSPVIG00000014834	0.0724512	undirected	GAS1
ENSPVIG00000015213	ENSPVIG00000023893	0.0724271	undirected	PDE7B	ALX1
ENSPVIG00000006102	ENSPVIG00000009864	0.0724228	undirected		KIRREL3
ENSPVIG00000004184	ENSPVIG00000005414	0.0724206	undirected	RFTN2	FARP1
ENSPVIG00000004184	ENSPVIG00000023577	0.0724141	undirected	RFTN2
ENSPVIG00000008317	ENSPVIG00000019314	0.0724002	undirected	PRKCA	PDLIM4
ENSPVIG00000015281	ENSPVIG00000018923	0.072374	undirected	PLCL2
ENSPVIG00000018986	ENSPVIG00000024399	0.0723695	undirected	ALDH1A2
ENSPVIG00000001769	ENSPVIG00000009426	0.0723622	undirected	TMEM200C
ENSPVIG00000011751	ENSPVIG00000020968	0.0723612	undirected	EVA1C	MEDAG
ENSPVIG00000009594	ENSPVIG00000024158	0.0723323	undirected	EPHA1	CNTN5
ENSPVIG00000012720	ENSPVIG00000016239	0.0722865	undirected
ENSPVIG00000015057	ENSPVIG00000019585	0.0722805	undirected	TSHZ3	FHDC1
ENSPVIG00000012720	ENSPVIG00000025300	0.0722422	undirected		ADAMTS1
ENSPVIG00000007708	ENSPVIG00000018986	0.0722392	undirected	FRMD4B	ALDH1A2
ENSPVIG00000008902	ENSPVIG00000009426	0.0722057	undirected	PARP8
ENSPVIG00000010209	ENSPVIG00000023463	0.0721997	undirected	KIFC3	S100A1
ENSPVIG00000000187	ENSPVIG00000011751	0.0721956	undirected		EVA1C
ENSPVIG00000013780	ENSPVIG00000024447	0.0721689	undirected		BNC1
ENSPVIG00000022185	ENSPVIG00000023295	0.0721432	undirected	PKP3	AHDC1
ENSPVIG00000005637	ENSPVIG00000011597	0.0721391	undirected
ENSPVIG00000008979	ENSPVIG00000010709	0.072109	undirected	SSBP3	UBE2QL1
ENSPVIG00000011052	ENSPVIG00000024158	0.0720926	undirected	FAT3	CNTN5
ENSPVIG00000001769	ENSPVIG00000003512	0.0720799	undirected	TMEM200C	ARHGAP28
ENSPVIG00000006503	ENSPVIG00000015057	0.0720724	undirected	TBX1	TSHZ3
ENSPVIG00000002332	ENSPVIG00000024399	0.0720116	undirected
ENSPVIG00000013828	ENSPVIG00000018309	0.072011	undirected		RAP1GAP
ENSPVIG00000012720	ENSPVIG00000013682	0.0720085	undirected		SEMA3D
ENSPVIG00000005386	ENSPVIG00000022072	0.0720017	undirected	OSR1	SEPTIN10
ENSPVIG00000017938	ENSPVIG00000023893	0.072	undirected	GNG13	ALX1
ENSPVIG00000000084	ENSPVIG00000006102	0.0719589	undirected
ENSPVIG00000011999	ENSPVIG00000024253	0.0719458	undirected		MAGI2
ENSPVIG00000005386	ENSPVIG00000015090	0.0718966	undirected	OSR1
ENSPVIG00000015805	ENSPVIG00000023577	0.0718954	undirected	PLPPR1
ENSPVIG00000009594	ENSPVIG00000012720	0.0718883	undirected	EPHA1
ENSPVIG00000004141	ENSPVIG00000018986	0.0718779	undirected	SFRP5	ALDH1A2
ENSPVIG00000022327	ENSPVIG00000023295	0.0718472	undirected	CCDC148	AHDC1
ENSPVIG00000019630	ENSPVIG00000023295	0.0718348	undirected		AHDC1
ENSPVIG00000019327	ENSPVIG00000024950	0.0718201	undirected	CGNL1
ENSPVIG00000006102	ENSPVIG00000021248	0.0718051	undirected		GSN
ENSPVIG00000007190	ENSPVIG00000014216	0.0717789	undirected	LHX9	GAS1
ENSPVIG00000003750	ENSPVIG00000009612	0.0717658	undirected	ARX
ENSPVIG00000015254	ENSPVIG00000018515	0.0717575	undirected	PDZRN3	HPCAL1
ENSPVIG00000014908	ENSPVIG00000023463	0.0717064	undirected	GPD1	S100A1
ENSPVIG00000006102	ENSPVIG00000021938	0.0716978	undirected		FAM210B
ENSPVIG00000003512	ENSPVIG00000010217	0.0716856	undirected	ARHGAP28	CNGB1
ENSPVIG00000015057	ENSPVIG00000021248	0.0716809	undirected	TSHZ3	GSN
ENSPVIG00000014204	ENSPVIG00000015057	0.0716713	undirected		TSHZ3
ENSPVIG00000001912	ENSPVIG00000007884	0.0716485	undirected	MAP2K3	DRD1
ENSPVIG00000005472	ENSPVIG00000023906	0.0716478	undirected	STT3B	PPFIA2
ENSPVIG00000005414	ENSPVIG00000022072	0.0716253	undirected	FARP1	SEPTIN10
ENSPVIG00000008979	ENSPVIG00000016062	0.0716177	undirected	SSBP3	SLC25A12
ENSPVIG00000009864	ENSPVIG00000016864	0.0716077	undirected	KIRREL3	SOX5
ENSPVIG00000005638	ENSPVIG00000020644	0.0715777	undirected	PDLIM5	ACLY
ENSPVIG00000022327	ENSPVIG00000024313	0.0714917	undirected	CCDC148	KRT8
ENSPVIG00000003750	ENSPVIG00000022072	0.071482	undirected	ARX	SEPTIN10
ENSPVIG00000003512	ENSPVIG00000023583	0.0714639	undirected	ARHGAP28	SKIDA1
ENSPVIG00000007851	ENSPVIG00000019630	0.0714594	undirected	FAM110C
ENSPVIG00000003512	ENSPVIG00000014072	0.0714344	undirected	ARHGAP28	GADD45B
ENSPVIG00000004184	ENSPVIG00000010217	0.0714331	undirected	RFTN2	CNGB1
ENSPVIG00000022072	ENSPVIG00000022496	0.0714295	undirected	SEPTIN10	PXDC1
ENSPVIG00000022496	ENSPVIG00000023251	0.071403	undirected	PXDC1	MAPKAPK2
ENSPVIG00000002332	ENSPVIG00000016239	0.0713955	undirected
ENSPVIG00000003512	ENSPVIG00000024603	0.0713921	undirected	ARHGAP28
ENSPVIG00000008587	ENSPVIG00000017616	0.0713691	undirected		LRRN4
ENSPVIG00000014072	ENSPVIG00000015705	0.0713689	undirected	GADD45B	HSD17B3
ENSPVIG00000015444	ENSPVIG00000015805	0.071352	undirected		PLPPR1
ENSPVIG00000005386	ENSPVIG00000023577	0.0713365	undirected	OSR1
ENSPVIG00000008902	ENSPVIG00000014908	0.071333	undirected	PARP8	GPD1
ENSPVIG00000005234	ENSPVIG00000017288	0.0713286	undirected	TMLHE	TGM2
ENSPVIG00000007041	ENSPVIG00000015805	0.0713192	undirected	TFCP2	PLPPR1
ENSPVIG00000016278	ENSPVIG00000021009	0.071253	undirected	NEDD9
ENSPVIG00000022496	ENSPVIG00000024313	0.0711993	undirected	PXDC1	KRT8
ENSPVIG00000016332	ENSPVIG00000023893	0.071199	undirected	DNAJB5	ALX1
ENSPVIG00000006102	ENSPVIG00000020644	0.0711842	undirected		ACLY
ENSPVIG00000015057	ENSPVIG00000017071	0.0711832	undirected	TSHZ3	SNAP25
ENSPVIG00000011751	ENSPVIG00000012928	0.0711534	undirected	EVA1C	NPAS3
ENSPVIG00000001012	ENSPVIG00000018923	0.0711447	undirected	GAL3ST4
ENSPVIG00000001012	ENSPVIG00000025379	0.0711433	undirected	GAL3ST4	VCAN
ENSPVIG00000011751	ENSPVIG00000023655	0.0711282	undirected	EVA1C	SLC25A4
ENSPVIG00000005653	ENSPVIG00000011597	0.0711093	undirected
ENSPVIG00000015025	ENSPVIG00000024313	0.0710818	undirected		KRT8
ENSPVIG00000003360	ENSPVIG00000023906	0.0710623	undirected	KCNK12	PPFIA2
ENSPVIG00000006503	ENSPVIG00000018986	0.07104	undirected	TBX1	ALDH1A2
ENSPVIG00000008902	ENSPVIG00000022244	0.0710317	undirected	PARP8	CDC42EP3
ENSPVIG00000011751	ENSPVIG00000020334	0.0710221	undirected	EVA1C
ENSPVIG00000005015	ENSPVIG00000016412	0.0710188	undirected		BZW2
ENSPVIG00000004184	ENSPVIG00000019314	0.0709997	undirected	RFTN2	PDLIM4
ENSPVIG00000024158	ENSPVIG00000024345	0.0709992	undirected	CNTN5	SEMA3F
ENSPVIG00000003750	ENSPVIG00000007814	0.070986	undirected	ARX	SH3RF2
ENSPVIG00000010080	ENSPVIG00000015057	0.0709286	undirected		TSHZ3
ENSPVIG00000005259	ENSPVIG00000017398	0.0709168	undirected		MYRF
ENSPVIG00000007814	ENSPVIG00000018923	0.0709055	undirected	SH3RF2
ENSPVIG00000004990	ENSPVIG00000015254	0.0708746	undirected	COX6A2	PDZRN3
ENSPVIG00000004141	ENSPVIG00000016864	0.070867	undirected	SFRP5	SOX5
ENSPVIG00000006935	ENSPVIG00000023463	0.0708639	undirected	CFAP45	S100A1
ENSPVIG00000007242	ENSPVIG00000016062	0.0708631	undirected	RBPMS	SLC25A12
ENSPVIG00000011999	ENSPVIG00000012720	0.0708433	undirected
ENSPVIG00000006873	ENSPVIG00000018986	0.0708173	undirected		ALDH1A2
ENSPVIG00000015025	ENSPVIG00000023295	0.070812	undirected		AHDC1
ENSPVIG00000011999	ENSPVIG00000022496	0.070807	undirected		PXDC1
ENSPVIG00000009595	ENSPVIG00000021009	0.0707799	undirected	ZYX
ENSPVIG00000015281	ENSPVIG00000025592	0.0707694	undirected	PLCL2	PIK3CB
ENSPVIG00000007572	ENSPVIG00000008594	0.070768	undirected	GYPC	TNS3
ENSPVIG00000000084	ENSPVIG00000008902	0.0707495	undirected		PARP8
ENSPVIG00000014834	ENSPVIG00000022072	0.07074	undirected		SEPTIN10
ENSPVIG00000006102	ENSPVIG00000011952	0.0707372	undirected
ENSPVIG00000022072	ENSPVIG00000022185	0.070731	undirected	SEPTIN10	PKP3
ENSPVIG00000005653	ENSPVIG00000014216	0.0707194	undirected		GAS1
ENSPVIG00000009426	ENSPVIG00000015805	0.0707109	undirected		PLPPR1
ENSPVIG00000001539	ENSPVIG00000024375	0.0707043	undirected	MB21D2
ENSPVIG00000007427	ENSPVIG00000011751	0.0707038	undirected	SHISA4	EVA1C
ENSPVIG00000016062	ENSPVIG00000017937	0.0707016	undirected	SLC25A12
ENSPVIG00000002332	ENSPVIG00000019327	0.0706847	undirected		CGNL1
ENSPVIG00000005472	ENSPVIG00000025300	0.0706783	undirected	STT3B	ADAMTS1
ENSPVIG00000013683	ENSPVIG00000021009	0.0706708	undirected	SEMA3A
ENSPVIG00000002256	ENSPVIG00000005653	0.07067	undirected	SLITRK3
ENSPVIG00000004184	ENSPVIG00000021009	0.0706405	undirected	RFTN2
ENSPVIG00000015057	ENSPVIG00000019094	0.0706274	undirected	TSHZ3
ENSPVIG00000005234	ENSPVIG00000019585	0.0706263	undirected	TMLHE	FHDC1
ENSPVIG00000009426	ENSPVIG00000017627	0.0706246	undirected		DHH
ENSPVIG00000018515	ENSPVIG00000018923	0.0706177	undirected	HPCAL1
ENSPVIG00000011597	ENSPVIG00000024603	0.0706041	undirected
ENSPVIG00000000153	ENSPVIG00000018923	0.0705948	undirected
ENSPVIG00000016755	ENSPVIG00000018986	0.0705261	undirected		ALDH1A2
ENSPVIG00000007144	ENSPVIG00000008979	0.0705164	undirected	SYBU	SSBP3
ENSPVIG00000000036	ENSPVIG00000018986	0.0704598	undirected	LMCD1	ALDH1A2
ENSPVIG00000001539	ENSPVIG00000016864	0.0704549	undirected	MB21D2	SOX5
ENSPVIG00000016278	ENSPVIG00000023463	0.0704322	undirected	NEDD9	S100A1
ENSPVIG00000013828	ENSPVIG00000013829	0.070429	undirected		EMX2
ENSPVIG00000003520	ENSPVIG00000013234	0.0704131	undirected	SULT1B1	CMIP
ENSPVIG00000019389	ENSPVIG00000023906	0.0704131	undirected	PLA2G4F	PPFIA2
ENSPVIG00000019653	ENSPVIG00000023295	0.0703982	undirected	TTF2	AHDC1
ENSPVIG00000015057	ENSPVIG00000016987	0.0703881	undirected	TSHZ3	CALB1
ENSPVIG00000005472	ENSPVIG00000013682	0.0703676	undirected	STT3B	SEMA3D
ENSPVIG00000004990	ENSPVIG00000006102	0.070352	undirected	COX6A2
ENSPVIG00000012720	ENSPVIG00000017616	0.0703499	undirected		LRRN4
ENSPVIG00000011271	ENSPVIG00000012720	0.0703295	undirected
ENSPVIG00000005015	ENSPVIG00000008902	0.0703237	undirected		PARP8
ENSPVIG00000015254	ENSPVIG00000017627	0.070258	undirected	PDZRN3	DHH
ENSPVIG00000006935	ENSPVIG00000018923	0.0702573	undirected	CFAP45
ENSPVIG00000014216	ENSPVIG00000016732	0.0702513	undirected	GAS1
ENSPVIG00000009426	ENSPVIG00000010366	0.07025	undirected		KIAA1211L
ENSPVIG00000000084	ENSPVIG00000022072	0.0702299	undirected		SEPTIN10
ENSPVIG00000005386	ENSPVIG00000016412	0.0702164	undirected	OSR1	BZW2
ENSPVIG00000005234	ENSPVIG00000007884	0.0702101	undirected	TMLHE	DRD1
ENSPVIG00000009864	ENSPVIG00000015705	0.070205	undirected	KIRREL3	HSD17B3
ENSPVIG00000010146	ENSPVIG00000016062	0.0701913	undirected	RBFOX3	SLC25A12
ENSPVIG00000017288	ENSPVIG00000023295	0.0701515	undirected	TGM2	AHDC1
ENSPVIG00000000647	ENSPVIG00000002066	0.0701494	undirected	CBFA2T2	ANKRD50
ENSPVIG00000005638	ENSPVIG00000022245	0.0701457	undirected	PDLIM5
ENSPVIG00000017627	ENSPVIG00000023893	0.070135	undirected	DHH	ALX1
ENSPVIG00000009398	ENSPVIG00000015057	0.0700965	undirected	HS3ST5	TSHZ3
ENSPVIG00000015281	ENSPVIG00000017627	0.0700867	undirected	PLCL2	DHH
ENSPVIG00000002332	ENSPVIG00000017616	0.0700287	undirected		LRRN4
ENSPVIG00000011271	ENSPVIG00000018986	0.0700158	undirected		ALDH1A2
ENSPVIG00000009426	ENSPVIG00000018986	0.0699931	undirected		ALDH1A2
ENSPVIG00000017212	ENSPVIG00000023463	0.0699808	undirected	DHRS3	S100A1
ENSPVIG00000007144	ENSPVIG00000018986	0.0699788	undirected	SYBU	ALDH1A2
ENSPVIG00000015057	ENSPVIG00000015423	0.0699651	undirected	TSHZ3	TNNI3
ENSPVIG00000004342	ENSPVIG00000012499	0.069951	undirected	SEMA3E	ARFRP1
ENSPVIG00000003784	ENSPVIG00000015705	0.0699406	undirected		HSD17B3
ENSPVIG00000012497	ENSPVIG00000023893	0.0699344	undirected		ALX1
ENSPVIG00000001185	ENSPVIG00000014216	0.0699196	undirected	NGB	GAS1
ENSPVIG00000008902	ENSPVIG00000015444	0.0699078	undirected	PARP8
ENSPVIG00000005937	ENSPVIG00000009595	0.0699045	undirected	RCOR2	ZYX
ENSPVIG00000011999	ENSPVIG00000019464	0.0698941	undirected		ASB9
ENSPVIG00000004184	ENSPVIG00000005580	0.069888	undirected	RFTN2	PAK3
ENSPVIG00000009817	ENSPVIG00000024375	0.0698867	undirected	RALY
ENSPVIG00000008902	ENSPVIG00000023463	0.0698734	undirected	PARP8	S100A1
ENSPVIG00000022496	ENSPVIG00000023583	0.0698723	undirected	PXDC1	SKIDA1
ENSPVIG00000001912	ENSPVIG00000017378	0.0698681	undirected	MAP2K3
ENSPVIG00000019327	ENSPVIG00000025300	0.0698669	undirected	CGNL1	ADAMTS1
ENSPVIG00000003512	ENSPVIG00000021573	0.0698521	undirected	ARHGAP28	GPR157
ENSPVIG00000000712	ENSPVIG00000013234	0.0698454	undirected	TCF24	CMIP
ENSPVIG00000008594	ENSPVIG00000018929	0.0698156	undirected	TNS3	MAGI1
ENSPVIG00000006602	ENSPVIG00000024313	0.0697907	undirected	PALLD	KRT8
ENSPVIG00000021124	ENSPVIG00000022072	0.0697755	undirected		SEPTIN10
ENSPVIG00000001912	ENSPVIG00000002391	0.0697721	undirected	MAP2K3	SELENOF
ENSPVIG00000005060	ENSPVIG00000008902	0.069741	undirected	MLIP	PARP8
ENSPVIG00000005653	ENSPVIG00000024253	0.0697317	undirected		MAGI2
ENSPVIG00000010209	ENSPVIG00000016278	0.0697266	undirected	KIFC3	NEDD9
ENSPVIG00000014216	ENSPVIG00000019464	0.069725	undirected	GAS1	ASB9
ENSPVIG00000005234	ENSPVIG00000022327	0.0697082	undirected	TMLHE	CCDC148
ENSPVIG00000005472	ENSPVIG00000024253	0.0696985	undirected	STT3B	MAGI2
ENSPVIG00000021009	ENSPVIG00000025386	0.0696931	undirected		METRNL
ENSPVIG00000016864	ENSPVIG00000020334	0.0696904	undirected	SOX5
ENSPVIG00000014173	ENSPVIG00000015057	0.0696904	undirected	LRFN2	TSHZ3
ENSPVIG00000011751	ENSPVIG00000023577	0.0696814	undirected	EVA1C
ENSPVIG00000016864	ENSPVIG00000017071	0.0696598	undirected	SOX5	SNAP25
ENSPVIG00000015057	ENSPVIG00000020154	0.0696576	undirected	TSHZ3	IRF2BPL
ENSPVIG00000004342	ENSPVIG00000025492	0.0696545	undirected	SEMA3E	LUZP2
ENSPVIG00000015705	ENSPVIG00000025224	0.0696494	undirected	HSD17B3	HGD
ENSPVIG00000015805	ENSPVIG00000017212	0.0696389	undirected	PLPPR1	DHRS3
ENSPVIG00000014216	ENSPVIG00000023251	0.0696288	undirected	GAS1	MAPKAPK2
ENSPVIG00000007041	ENSPVIG00000023893	0.0696273	undirected	TFCP2	ALX1
ENSPVIG00000015520	ENSPVIG00000023295	0.0696235	undirected	B3GALT4	AHDC1
ENSPVIG00000005386	ENSPVIG00000022245	0.0696217	undirected	OSR1
ENSPVIG00000008328	ENSPVIG00000015057	0.0696141	undirected	SYN2	TSHZ3
ENSPVIG00000002332	ENSPVIG00000019631	0.0695857	undirected
ENSPVIG00000002256	ENSPVIG00000019630	0.0695713	undirected	SLITRK3
ENSPVIG00000005638	ENSPVIG00000011999	0.0695697	undirected	PDLIM5
ENSPVIG00000001185	ENSPVIG00000023251	0.0695616	undirected	NGB	MAPKAPK2
ENSPVIG00000013682	ENSPVIG00000025390	0.0695407	undirected	SEMA3D
ENSPVIG00000014072	ENSPVIG00000017044	0.0695402	undirected	GADD45B	HSPB7
ENSPVIG00000002212	ENSPVIG00000024313	0.0695348	undirected	SOX4	KRT8
ENSPVIG00000016755	ENSPVIG00000021409	0.0695134	undirected		CTDSP1
ENSPVIG00000014216	ENSPVIG00000016755	0.0694964	undirected	GAS1
ENSPVIG00000015705	ENSPVIG00000025592	0.0694953	undirected	HSD17B3	PIK3CB
ENSPVIG00000006876	ENSPVIG00000013829	0.0694889	undirected		EMX2
ENSPVIG00000000084	ENSPVIG00000005638	0.0694749	undirected		PDLIM5
ENSPVIG00000001286	ENSPVIG00000002332	0.0694529	undirected	NDST3
ENSPVIG00000004141	ENSPVIG00000018923	0.0694373	undirected	SFRP5
ENSPVIG00000003722	ENSPVIG00000023251	0.06943	undirected	VILL	MAPKAPK2
ENSPVIG00000001012	ENSPVIG00000006362	0.0694296	undirected	GAL3ST4
ENSPVIG00000005472	ENSPVIG00000008587	0.0694163	undirected	STT3B
ENSPVIG00000007242	ENSPVIG00000024313	0.0694121	undirected	RBPMS	KRT8
ENSPVIG00000004990	ENSPVIG00000023463	0.0694029	undirected	COX6A2	S100A1
ENSPVIG00000005638	ENSPVIG00000022185	0.0693596	undirected	PDLIM5	PKP3
ENSPVIG00000022072	ENSPVIG00000022245	0.0693331	undirected	SEPTIN10
ENSPVIG00000009622	ENSPVIG00000023893	0.0693237	undirected	CTIF	ALX1
ENSPVIG00000001185	ENSPVIG00000018986	0.069309	undirected	NGB	ALDH1A2
ENSPVIG00000004141	ENSPVIG00000023893	0.0693081	undirected	SFRP5	ALX1
ENSPVIG00000015254	ENSPVIG00000021248	0.0693042	undirected	PDZRN3	GSN
ENSPVIG00000017746	ENSPVIG00000024447	0.0693015	undirected		BNC1
ENSPVIG00000021409	ENSPVIG00000023261	0.0693003	undirected	CTDSP1	MAP3K11
ENSPVIG00000018986	ENSPVIG00000021124	0.0692936	undirected	ALDH1A2
ENSPVIG00000011751	ENSPVIG00000017746	0.0692833	undirected	EVA1C
ENSPVIG00000005638	ENSPVIG00000022496	0.0692584	undirected	PDLIM5	PXDC1
ENSPVIG00000007041	ENSPVIG00000009426	0.069248	undirected	TFCP2
ENSPVIG00000013234	ENSPVIG00000022072	0.069245	undirected	CMIP	SEPTIN10
ENSPVIG00000017398	ENSPVIG00000017616	0.0692436	undirected	MYRF	LRRN4
ENSPVIG00000017044	ENSPVIG00000018923	0.0692354	undirected	HSPB7
ENSPVIG00000021409	ENSPVIG00000023295	0.0692336	undirected	CTDSP1	AHDC1
ENSPVIG00000023251	ENSPVIG00000023655	0.0692327	undirected	MAPKAPK2	SLC25A4
ENSPVIG00000008328	ENSPVIG00000023893	0.0692261	undirected	SYN2	ALX1
ENSPVIG00000016815	ENSPVIG00000016864	0.0692184	undirected	HIF1AN	SOX5
ENSPVIG00000006881	ENSPVIG00000015705	0.0691963	undirected		HSD17B3
ENSPVIG00000010209	ENSPVIG00000023577	0.0691679	undirected	KIFC3
ENSPVIG00000019314	ENSPVIG00000022072	0.0691578	undirected	PDLIM4	SEPTIN10
ENSPVIG00000006410	ENSPVIG00000013682	0.0691203	undirected	EDA	SEMA3D
ENSPVIG00000001370	ENSPVIG00000021009	0.0691092	undirected	FGF9
ENSPVIG00000005234	ENSPVIG00000023536	0.0690767	undirected	TMLHE	JCAD
ENSPVIG00000007109	ENSPVIG00000008594	0.0690414	undirected	NTNG1	TNS3
ENSPVIG00000022852	ENSPVIG00000024375	0.0690396	undirected
ENSPVIG00000025300	ENSPVIG00000025386	0.0690227	undirected	ADAMTS1	METRNL
ENSPVIG00000005638	ENSPVIG00000015284	0.0690222	undirected	PDLIM5	RFTN1
ENSPVIG00000017627	ENSPVIG00000019314	0.0689899	undirected	DHH	PDLIM4
ENSPVIG00000015423	ENSPVIG00000015705	0.0689475	undirected	TNNI3	HSD17B3
ENSPVIG00000006102	ENSPVIG00000015090	0.0689413	undirected
ENSPVIG00000001252	ENSPVIG00000023295	0.068935	undirected	USP46	AHDC1
ENSPVIG00000005653	ENSPVIG00000019585	0.0689236	undirected		FHDC1
ENSPVIG00000023149	ENSPVIG00000023893	0.0689073	undirected	KIRREL2	ALX1
ENSPVIG00000006102	ENSPVIG00000025275	0.0689029	undirected
ENSPVIG00000001178	ENSPVIG00000013780	0.0688989	undirected
ENSPVIG00000011597	ENSPVIG00000019585	0.0688978	undirected		FHDC1
ENSPVIG00000012720	ENSPVIG00000016864	0.0688918	undirected		SOX5
ENSPVIG00000014204	ENSPVIG00000018986	0.0688629	undirected		ALDH1A2
ENSPVIG00000014173	ENSPVIG00000022245	0.0688621	undirected	LRFN2
ENSPVIG00000021573	ENSPVIG00000024375	0.0688598	undirected	GPR157
ENSPVIG00000006654	ENSPVIG00000024313	0.0688323	undirected	SH3GL2	KRT8
ENSPVIG00000015057	ENSPVIG00000023251	0.0688014	undirected	TSHZ3	MAPKAPK2
ENSPVIG00000007109	ENSPVIG00000018986	0.0687965	undirected	NTNG1	ALDH1A2
ENSPVIG00000001178	ENSPVIG00000016987	0.0687912	undirected		CALB1
ENSPVIG00000011751	ENSPVIG00000021124	0.0687863	undirected	EVA1C
ENSPVIG00000006102	ENSPVIG00000006935	0.0687842	undirected		CFAP45
ENSPVIG00000005015	ENSPVIG00000005060	0.0687517	undirected		MLIP
ENSPVIG00000011052	ENSPVIG00000017746	0.0687358	undirected	FAT3
ENSPVIG00000001370	ENSPVIG00000016864	0.0687326	undirected	FGF9	SOX5
ENSPVIG00000017627	ENSPVIG00000023463	0.0687322	undirected	DHH	S100A1
ENSPVIG00000006446	ENSPVIG00000016864	0.0687197	undirected	SALL1	SOX5
ENSPVIG00000012505	ENSPVIG00000015057	0.0687134	undirected	ZBTB46	TSHZ3
ENSPVIG00000011052	ENSPVIG00000022456	0.068705	undirected	FAT3
ENSPVIG00000005472	ENSPVIG00000013558	0.0687028	undirected	STT3B	GABRA6
ENSPVIG00000013682	ENSPVIG00000018986	0.0686362	undirected	SEMA3D	ALDH1A2
ENSPVIG00000012720	ENSPVIG00000017398	0.0686251	undirected		MYRF
ENSPVIG00000019735	ENSPVIG00000022496	0.0685836	undirected	NECAB3	PXDC1
ENSPVIG00000001912	ENSPVIG00000018630	0.0685778	undirected	MAP2K3	FBXO7
ENSPVIG00000003722	ENSPVIG00000016987	0.0685746	undirected	VILL	CALB1
ENSPVIG00000015281	ENSPVIG00000015805	0.0685721	undirected	PLCL2	PLPPR1
ENSPVIG00000003520	ENSPVIG00000009426	0.0685687	undirected	SULT1B1
ENSPVIG00000017937	ENSPVIG00000025190	0.0685506	undirected		FASTKD1
ENSPVIG00000005638	ENSPVIG00000015254	0.068541	undirected	PDLIM5	PDZRN3
ENSPVIG00000005923	ENSPVIG00000023893	0.0685226	undirected		ALX1
ENSPVIG00000016864	ENSPVIG00000017938	0.0685007	undirected	SOX5	GNG13
ENSPVIG00000003360	ENSPVIG00000021009	0.0684997	undirected	KCNK12
ENSPVIG00000001012	ENSPVIG00000007892	0.0684931	undirected	GAL3ST4	BMPER
ENSPVIG00000013780	ENSPVIG00000023906	0.0684862	undirected		PPFIA2
ENSPVIG00000019630	ENSPVIG00000022496	0.0684545	undirected		PXDC1
ENSPVIG00000000153	ENSPVIG00000003512	0.0684478	undirected		ARHGAP28
ENSPVIG00000004342	ENSPVIG00000006102	0.068428	undirected	SEMA3E
ENSPVIG00000015444	ENSPVIG00000017627	0.0684249	undirected		DHH
ENSPVIG00000015423	ENSPVIG00000016864	0.0684192	undirected	TNNI3	SOX5
ENSPVIG00000008317	ENSPVIG00000015057	0.0684097	undirected	PRKCA	TSHZ3
ENSPVIG00000005386	ENSPVIG00000018923	0.0684073	undirected	OSR1
ENSPVIG00000008594	ENSPVIG00000016062	0.0683948	undirected	TNS3	SLC25A12
ENSPVIG00000018986	ENSPVIG00000024032	0.0683885	undirected	ALDH1A2	TPD52
ENSPVIG00000008902	ENSPVIG00000009996	0.0683812	undirected	PARP8	FGF12
ENSPVIG00000002332	ENSPVIG00000018923	0.0683779	undirected
ENSPVIG00000015254	ENSPVIG00000022072	0.0683741	undirected	PDZRN3	SEPTIN10
ENSPVIG00000009426	ENSPVIG00000018923	0.0683718	undirected
ENSPVIG00000005259	ENSPVIG00000011052	0.068362	undirected		FAT3
ENSPVIG00000024950	ENSPVIG00000025300	0.0683481	undirected		ADAMTS1
ENSPVIG00000007708	ENSPVIG00000014216	0.068347	undirected	FRMD4B	GAS1
ENSPVIG00000015705	ENSPVIG00000022185	0.068341	undirected	HSD17B3	PKP3
ENSPVIG00000018986	ENSPVIG00000024375	0.0683399	undirected	ALDH1A2
ENSPVIG00000013829	ENSPVIG00000018853	0.0683365	undirected	EMX2
ENSPVIG00000006102	ENSPVIG00000009612	0.068334	undirected
ENSPVIG00000015057	ENSPVIG00000024901	0.0683293	undirected	TSHZ3
ENSPVIG00000009595	ENSPVIG00000022245	0.0683277	undirected	ZYX
ENSPVIG00000021409	ENSPVIG00000024313	0.0683236	undirected	CTDSP1	KRT8
ENSPVIG00000006362	ENSPVIG00000019631	0.0683209	undirected
ENSPVIG00000014216	ENSPVIG00000024734	0.0683189	undirected	GAS1
ENSPVIG00000001185	ENSPVIG00000011597	0.0682971	undirected	NGB
ENSPVIG00000007572	ENSPVIG00000013940	0.0682559	undirected	GYPC	LDB1
ENSPVIG00000008902	ENSPVIG00000009864	0.0682267	undirected	PARP8	KIRREL3
ENSPVIG00000001912	ENSPVIG00000014767	0.0682008	undirected	MAP2K3	WIZ
ENSPVIG00000010276	ENSPVIG00000025390	0.0681914	undirected	INF2
ENSPVIG00000007851	ENSPVIG00000013940	0.0681891	undirected	FAM110C	LDB1
ENSPVIG00000022072	ENSPVIG00000023655	0.0681797	undirected	SEPTIN10	SLC25A4
ENSPVIG00000003512	ENSPVIG00000007041	0.0681584	undirected	ARHGAP28	TFCP2
ENSPVIG00000005580	ENSPVIG00000013234	0.0681581	undirected	PAK3	CMIP
ENSPVIG00000015705	ENSPVIG00000018150	0.0681526	undirected	HSD17B3	KCTD1
ENSPVIG00000003512	ENSPVIG00000007814	0.0681488	undirected	ARHGAP28	SH3RF2
ENSPVIG00000001178	ENSPVIG00000002332	0.0681473	undirected
ENSPVIG00000006602	ENSPVIG00000023295	0.068126	undirected	PALLD	AHDC1
ENSPVIG00000002332	ENSPVIG00000009426	0.0681259	undirected
ENSPVIG00000011597	ENSPVIG00000014834	0.0681013	undirected
ENSPVIG00000001012	ENSPVIG00000023893	0.0680997	undirected	GAL3ST4	ALX1
ENSPVIG00000002332	ENSPVIG00000003512	0.0680824	undirected		ARHGAP28
ENSPVIG00000004342	ENSPVIG00000007381	0.0680783	undirected	SEMA3E	THSD4
ENSPVIG00000017398	ENSPVIG00000020978	0.0680549	undirected	MYRF	MTUS2
ENSPVIG00000003512	ENSPVIG00000022050	0.0680543	undirected	ARHGAP28	GRTP1
ENSPVIG00000004184	ENSPVIG00000010366	0.0680322	undirected	RFTN2	KIAA1211L
ENSPVIG00000008979	ENSPVIG00000024094	0.0680301	undirected	SSBP3	STK26
ENSPVIG00000014204	ENSPVIG00000015705	0.0680262	undirected		HSD17B3
ENSPVIG00000004184	ENSPVIG00000009612	0.0680153	undirected	RFTN2
ENSPVIG00000013828	ENSPVIG00000019327	0.0679836	undirected		CGNL1
ENSPVIG00000005234	ENSPVIG00000013510	0.0679831	undirected	TMLHE	FAM107B
ENSPVIG00000011751	ENSPVIG00000022496	0.0679794	undirected	EVA1C	PXDC1
ENSPVIG00000011952	ENSPVIG00000013234	0.0679702	undirected		CMIP
ENSPVIG00000000647	ENSPVIG00000007242	0.0679303	undirected	CBFA2T2	RBPMS
ENSPVIG00000019630	ENSPVIG00000024313	0.0679302	undirected		KRT8
ENSPVIG00000000647	ENSPVIG00000006925	0.0679137	undirected	CBFA2T2	MAP3K12
ENSPVIG00000003512	ENSPVIG00000021941	0.0679125	undirected	ARHGAP28	CASS4
ENSPVIG00000005831	ENSPVIG00000015705	0.0679048	undirected	MOSMO	HSD17B3
ENSPVIG00000005637	ENSPVIG00000011999	0.0678976	undirected
ENSPVIG00000009595	ENSPVIG00000009864	0.0678973	undirected	ZYX	KIRREL3
ENSPVIG00000013940	ENSPVIG00000018439	0.0678965	undirected	LDB1	ST3GAL2
ENSPVIG00000000187	ENSPVIG00000004141	0.0678951	undirected		SFRP5
ENSPVIG00000001012	ENSPVIG00000024950	0.0678882	undirected	GAL3ST4
ENSPVIG00000013510	ENSPVIG00000023295	0.067885	undirected	FAM107B	AHDC1
ENSPVIG00000009996	ENSPVIG00000011597	0.067881	undirected	FGF12
ENSPVIG00000005937	ENSPVIG00000023893	0.0678644	undirected	RCOR2	ALX1
ENSPVIG00000005638	ENSPVIG00000024603	0.0678487	undirected	PDLIM5
ENSPVIG00000005636	ENSPVIG00000024734	0.0678473	undirected
ENSPVIG00000015057	ENSPVIG00000024399	0.0678232	undirected	TSHZ3
ENSPVIG00000001912	ENSPVIG00000005653	0.0678231	undirected	MAP2K3
ENSPVIG00000021009	ENSPVIG00000024950	0.0678105	undirected
ENSPVIG00000004342	ENSPVIG00000016864	0.0678052	undirected	SEMA3E	SOX5
ENSPVIG00000006935	ENSPVIG00000015805	0.0678041	undirected	CFAP45	PLPPR1
ENSPVIG00000017746	ENSPVIG00000025300	0.0677987	undirected		ADAMTS1
ENSPVIG00000006503	ENSPVIG00000008979	0.0677979	undirected	TBX1	SSBP3
ENSPVIG00000005653	ENSPVIG00000015995	0.0677779	undirected		GLRA4
ENSPVIG00000005638	ENSPVIG00000008902	0.0677764	undirected	PDLIM5	PARP8
ENSPVIG00000005386	ENSPVIG00000023893	0.0677537	undirected	OSR1	ALX1
ENSPVIG00000020978	ENSPVIG00000024158	0.0677481	undirected	MTUS2	CNTN5
ENSPVIG00000000036	ENSPVIG00000005234	0.0677347	undirected	LMCD1	TMLHE
ENSPVIG00000012505	ENSPVIG00000023295	0.0676923	undirected	ZBTB46	AHDC1
ENSPVIG00000001012	ENSPVIG00000004342	0.0676803	undirected	GAL3ST4	SEMA3E
ENSPVIG00000004184	ENSPVIG00000016815	0.06768	undirected	RFTN2	HIF1AN
ENSPVIG00000017398	ENSPVIG00000025390	0.0676659	undirected	MYRF
ENSPVIG00000015254	ENSPVIG00000025592	0.0676342	undirected	PDZRN3	PIK3CB
ENSPVIG00000004342	ENSPVIG00000017398	0.0676239	undirected	SEMA3E	MYRF
ENSPVIG00000005638	ENSPVIG00000009996	0.0676136	undirected	PDLIM5	FGF12
ENSPVIG00000003512	ENSPVIG00000016412	0.0676016	undirected	ARHGAP28	BZW2
ENSPVIG00000013828	ENSPVIG00000019389	0.067601	undirected		PLA2G4F
ENSPVIG00000000187	ENSPVIG00000023893	0.0675986	undirected		ALX1
ENSPVIG00000006876	ENSPVIG00000019327	0.0675728	undirected		CGNL1
ENSPVIG00000005636	ENSPVIG00000013940	0.067553	undirected		LDB1
ENSPVIG00000013828	ENSPVIG00000018923	0.0675408	undirected
ENSPVIG00000015057	ENSPVIG00000016239	0.0675271	undirected	TSHZ3
ENSPVIG00000012720	ENSPVIG00000021248	0.0675241	undirected		GSN
ENSPVIG00000006102	ENSPVIG00000017627	0.0674907	undirected		DHH
ENSPVIG00000011952	ENSPVIG00000023463	0.067454	undirected		S100A1
ENSPVIG00000011597	ENSPVIG00000016755	0.067413	undirected
ENSPVIG00000000036	ENSPVIG00000016062	0.0673999	undirected	LMCD1	SLC25A12
ENSPVIG00000018630	ENSPVIG00000019735	0.0673982	undirected	FBXO7	NECAB3
ENSPVIG00000005201	ENSPVIG00000013940	0.0673829	undirected	BRD3	LDB1
ENSPVIG00000005638	ENSPVIG00000009426	0.0673754	undirected	PDLIM5
ENSPVIG00000011751	ENSPVIG00000017938	0.0673693	undirected	EVA1C	GNG13
ENSPVIG00000020968	ENSPVIG00000022245	0.0673692	undirected	MEDAG
ENSPVIG00000011597	ENSPVIG00000013940	0.0673661	undirected		LDB1
ENSPVIG00000011751	ENSPVIG00000021248	0.0673475	undirected	EVA1C	GSN
ENSPVIG00000005259	ENSPVIG00000018487	0.067337	undirected		SEMA4D
ENSPVIG00000004141	ENSPVIG00000013682	0.0673295	undirected	SFRP5	SEMA3D
ENSPVIG00000016864	ENSPVIG00000021941	0.0673234	undirected	SOX5	CASS4
ENSPVIG00000011531	ENSPVIG00000018986	0.0673025	undirected		ALDH1A2
ENSPVIG00000005414	ENSPVIG00000016864	0.0672873	undirected	FARP1	SOX5
ENSPVIG00000004184	ENSPVIG00000020968	0.0672847	undirected	RFTN2	MEDAG
ENSPVIG00000000474	ENSPVIG00000015705	0.0672841	undirected	KCNG3	HSD17B3
ENSPVIG00000005956	ENSPVIG00000006102	0.067272	undirected	PTGER1
ENSPVIG00000004141	ENSPVIG00000025390	0.0672661	undirected	SFRP5
ENSPVIG00000006202	ENSPVIG00000008594	0.0672578	undirected		TNS3
ENSPVIG00000011597	ENSPVIG00000024561	0.0672516	undirected		RGMA
ENSPVIG00000011152	ENSPVIG00000021009	0.0672438	undirected
ENSPVIG00000006102	ENSPVIG00000014237	0.0672408	undirected		CDH6
ENSPVIG00000005637	ENSPVIG00000014216	0.0672388	undirected		GAS1
ENSPVIG00000005015	ENSPVIG00000015057	0.067233	undirected		TSHZ3
ENSPVIG00000017627	ENSPVIG00000021009	0.0672311	undirected	DHH
ENSPVIG00000015705	ENSPVIG00000019094	0.0672239	undirected	HSD17B3
ENSPVIG00000015057	ENSPVIG00000024094	0.0672186	undirected	TSHZ3	STK26
ENSPVIG00000007190	ENSPVIG00000008979	0.0671982	undirected	LHX9	SSBP3
ENSPVIG00000003750	ENSPVIG00000007041	0.0671731	undirected	ARX	TFCP2
ENSPVIG00000008594	ENSPVIG00000023295	0.0671697	undirected	TNS3	AHDC1
ENSPVIG00000013780	ENSPVIG00000025386	0.0671653	undirected		METRNL
ENSPVIG00000005234	ENSPVIG00000023261	0.0671587	undirected	TMLHE	MAP3K11
ENSPVIG00000011751	ENSPVIG00000021901	0.0671472	undirected	EVA1C	FGD4
ENSPVIG00000001178	ENSPVIG00000006362	0.0671436	undirected
ENSPVIG00000005259	ENSPVIG00000020978	0.0671204	undirected		MTUS2
ENSPVIG00000003360	ENSPVIG00000017627	0.0670929	undirected	KCNK12	DHH
ENSPVIG00000003512	ENSPVIG00000017071	0.067077	undirected	ARHGAP28	SNAP25
ENSPVIG00000001286	ENSPVIG00000007265	0.0670557	undirected	NDST3
ENSPVIG00000015705	ENSPVIG00000024130	0.0670512	undirected	HSD17B3	MAP3K20
ENSPVIG00000002256	ENSPVIG00000012720	0.0670391	undirected	SLITRK3
ENSPVIG00000005386	ENSPVIG00000005580	0.0670328	undirected	OSR1	PAK3
ENSPVIG00000009996	ENSPVIG00000015254	0.067027	undirected	FGF12	PDZRN3
ENSPVIG00000009426	ENSPVIG00000017071	0.0670181	undirected		SNAP25
ENSPVIG00000005234	ENSPVIG00000007242	0.066996	undirected	TMLHE	RBPMS
ENSPVIG00000005386	ENSPVIG00000009996	0.0669889	undirected	OSR1	FGF12
ENSPVIG00000016864	ENSPVIG00000019809	0.0669884	undirected	SOX5
ENSPVIG00000009426	ENSPVIG00000015284	0.0669838	undirected		RFTN1
ENSPVIG00000005636	ENSPVIG00000018986	0.0669757	undirected		ALDH1A2
ENSPVIG00000008317	ENSPVIG00000011751	0.06694	undirected	PRKCA	EVA1C
ENSPVIG00000005610	ENSPVIG00000023893	0.066932	undirected	ZC4H2	ALX1
ENSPVIG00000008594	ENSPVIG00000020952	0.0669195	undirected	TNS3	ZBTB25
ENSPVIG00000013940	ENSPVIG00000020558	0.0669125	undirected	LDB1	PAK4
ENSPVIG00000009426	ENSPVIG00000023463	0.0668953	undirected		S100A1
ENSPVIG00000000712	ENSPVIG00000016412	0.0668414	undirected	TCF24	BZW2
ENSPVIG00000013829	ENSPVIG00000025386	0.0668328	undirected	EMX2	METRNL
ENSPVIG00000008902	ENSPVIG00000015805	0.0668222	undirected	PARP8	PLPPR1
ENSPVIG00000017746	ENSPVIG00000024158	0.0667943	undirected		CNTN5
ENSPVIG00000010217	ENSPVIG00000015057	0.0667878	undirected	CNGB1	TSHZ3
ENSPVIG00000005653	ENSPVIG00000007109	0.0667852	undirected		NTNG1
ENSPVIG00000009817	ENSPVIG00000015705	0.0667768	undirected	RALY	HSD17B3
ENSPVIG00000009595	ENSPVIG00000014908	0.0667762	undirected	ZYX	GPD1
ENSPVIG00000001185	ENSPVIG00000013940	0.0667669	undirected	NGB	LDB1
ENSPVIG00000001912	ENSPVIG00000010745	0.0667625	undirected	MAP2K3	FXR2
ENSPVIG00000006935	ENSPVIG00000011751	0.0667393	undirected	CFAP45	EVA1C
ENSPVIG00000002256	ENSPVIG00000011597	0.0667232	undirected	SLITRK3
ENSPVIG00000009508	ENSPVIG00000018986	0.0667046	undirected	CYGB	ALDH1A2
ENSPVIG00000011999	ENSPVIG00000017746	0.0667037	undirected
ENSPVIG00000003512	ENSPVIG00000012720	0.0667008	undirected	ARHGAP28
ENSPVIG00000001912	ENSPVIG00000002718	0.0666723	undirected	MAP2K3	IDNK
ENSPVIG00000000036	ENSPVIG00000005653	0.0666695	undirected	LMCD1
ENSPVIG00000010709	ENSPVIG00000018986	0.0666671	undirected	UBE2QL1	ALDH1A2
ENSPVIG00000013234	ENSPVIG00000015281	0.0666457	undirected	CMIP	PLCL2
ENSPVIG00000007851	ENSPVIG00000014216	0.0666388	undirected	FAM110C	GAS1
ENSPVIG00000005636	ENSPVIG00000019630	0.066627	undirected
ENSPVIG00000013682	ENSPVIG00000016864	0.0666028	undirected	SEMA3D	SOX5
ENSPVIG00000017398	ENSPVIG00000018986	0.0665872	undirected	MYRF	ALDH1A2
ENSPVIG00000015705	ENSPVIG00000017746	0.0665739	undirected	HSD17B3
ENSPVIG00000006571	ENSPVIG00000024158	0.06657	undirected	LAMA5	CNTN5
ENSPVIG00000011751	ENSPVIG00000024561	0.0665671	undirected	EVA1C	RGMA
ENSPVIG00000008956	ENSPVIG00000023893	0.0665611	undirected	GLIS1	ALX1
ENSPVIG00000021009	ENSPVIG00000023463	0.0665593	undirected		S100A1
ENSPVIG00000010080	ENSPVIG00000011751	0.0665513	undirected		EVA1C
ENSPVIG00000008902	ENSPVIG00000014216	0.0665127	undirected	PARP8	GAS1
ENSPVIG00000016755	ENSPVIG00000023251	0.0665019	undirected		MAPKAPK2
ENSPVIG00000001178	ENSPVIG00000015705	0.0664954	undirected		HSD17B3
ENSPVIG00000020644	ENSPVIG00000022072	0.0664954	undirected	ACLY	SEPTIN10
ENSPVIG00000005637	ENSPVIG00000018986	0.0664941	undirected		ALDH1A2
ENSPVIG00000019630	ENSPVIG00000022185	0.0664796	undirected		PKP3
ENSPVIG00000017044	ENSPVIG00000024375	0.0664677	undirected	HSPB7
ENSPVIG00000019327	ENSPVIG00000021009	0.0664563	undirected	CGNL1
ENSPVIG00000003750	ENSPVIG00000005414	0.0664369	undirected	ARX	FARP1
ENSPVIG00000004184	ENSPVIG00000017938	0.0664317	undirected	RFTN2	GNG13
ENSPVIG00000017044	ENSPVIG00000018986	0.0664316	undirected	HSPB7	ALDH1A2
ENSPVIG00000005234	ENSPVIG00000008594	0.0664139	undirected	TMLHE	TNS3
ENSPVIG00000019389	ENSPVIG00000021009	0.0664026	undirected	PLA2G4F
ENSPVIG00000000187	ENSPVIG00000015705	0.066389	undirected		HSD17B3
ENSPVIG00000000036	ENSPVIG00000011597	0.0663832	undirected	LMCD1
ENSPVIG00000001539	ENSPVIG00000013234	0.0663816	undirected	MB21D2	CMIP
ENSPVIG00000014216	ENSPVIG00000022245	0.0663785	undirected	GAS1
ENSPVIG00000001286	ENSPVIG00000018986	0.0663576	undirected	NDST3	ALDH1A2
ENSPVIG00000002332	ENSPVIG00000021009	0.066354	undirected
ENSPVIG00000016062	ENSPVIG00000024060	0.0663266	undirected	SLC25A12	MYH9
ENSPVIG00000002332	ENSPVIG00000024950	0.066316	undirected
ENSPVIG00000004342	ENSPVIG00000011751	0.0663052	undirected	SEMA3E	EVA1C
ENSPVIG00000013940	ENSPVIG00000017378	0.0662927	undirected	LDB1
ENSPVIG00000024950	ENSPVIG00000025386	0.0662846	undirected		METRNL
ENSPVIG00000012505	ENSPVIG00000020558	0.0662822	undirected	ZBTB46	PAK4
ENSPVIG00000001012	ENSPVIG00000021009	0.0662751	undirected	GAL3ST4
ENSPVIG00000000084	ENSPVIG00000009595	0.0662593	undirected		ZYX
ENSPVIG00000015705	ENSPVIG00000023583	0.0662592	undirected	HSD17B3	SKIDA1
ENSPVIG00000008587	ENSPVIG00000018986	0.0662506	undirected		ALDH1A2
ENSPVIG00000001286	ENSPVIG00000023906	0.0662232	undirected	NDST3	PPFIA2
ENSPVIG00000017627	ENSPVIG00000022336	0.06621	undirected	DHH	ERMN
ENSPVIG00000005937	ENSPVIG00000009426	0.0662095	undirected	RCOR2
ENSPVIG00000007851	ENSPVIG00000008594	0.0662065	undirected	FAM110C	TNS3
ENSPVIG00000011751	ENSPVIG00000019464	0.0662025	undirected	EVA1C	ASB9
ENSPVIG00000001912	ENSPVIG00000007749	0.0661891	undirected	MAP2K3	ADI1
ENSPVIG00000001912	ENSPVIG00000022231	0.0661832	undirected	MAP2K3	PIDD1
ENSPVIG00000009595	ENSPVIG00000015057	0.0661757	undirected	ZYX	TSHZ3
ENSPVIG00000009864	ENSPVIG00000011751	0.0661606	undirected	KIRREL3	EVA1C
ENSPVIG00000005234	ENSPVIG00000006594	0.0661338	undirected	TMLHE	ACSS3
ENSPVIG00000010366	ENSPVIG00000015057	0.0661267	undirected	KIAA1211L	TSHZ3
ENSPVIG00000005637	ENSPVIG00000005638	0.0661214	undirected		PDLIM5
ENSPVIG00000011751	ENSPVIG00000025224	0.0661205	undirected	EVA1C	HGD
ENSPVIG00000008328	ENSPVIG00000018986	0.0661064	undirected	SYN2	ALDH1A2
ENSPVIG00000003512	ENSPVIG00000006935	0.0661058	undirected	ARHGAP28	CFAP45
ENSPVIG00000012720	ENSPVIG00000018599	0.0660819	undirected
ENSPVIG00000023536	ENSPVIG00000024313	0.0660764	undirected	JCAD	KRT8
ENSPVIG00000012720	ENSPVIG00000014173	0.0660728	undirected		LRFN2
ENSPVIG00000009508	ENSPVIG00000016062	0.066071	undirected	CYGB	SLC25A12
ENSPVIG00000009612	ENSPVIG00000015805	0.0660523	undirected		PLPPR1
ENSPVIG00000015444	ENSPVIG00000023463	0.0660299	undirected		S100A1
ENSPVIG00000005610	ENSPVIG00000024375	0.0660202	undirected	ZC4H2
ENSPVIG00000005234	ENSPVIG00000019630	0.0660078	undirected	TMLHE
ENSPVIG00000011631	ENSPVIG00000024313	0.0659892	undirected	KDF1	KRT8
ENSPVIG00000010271	ENSPVIG00000023893	0.0659876	undirected	ADRA2C	ALX1
ENSPVIG00000019389	ENSPVIG00000025386	0.0659804	undirected	PLA2G4F	METRNL
ENSPVIG00000006362	ENSPVIG00000013780	0.0659683	undirected
ENSPVIG00000015705	ENSPVIG00000022992	0.0659611	undirected	HSD17B3	PITPNM1
ENSPVIG00000003360	ENSPVIG00000013234	0.0659453	undirected	KCNK12	CMIP
ENSPVIG00000005015	ENSPVIG00000016278	0.0659226	undirected		NEDD9
ENSPVIG00000013780	ENSPVIG00000019389	0.0659219	undirected		PLA2G4F
ENSPVIG00000011752	ENSPVIG00000023893	0.0659003	undirected		ALX1
ENSPVIG00000006881	ENSPVIG00000018986	0.0658894	undirected		ALDH1A2
ENSPVIG00000005015	ENSPVIG00000017627	0.0658755	undirected		DHH
ENSPVIG00000000084	ENSPVIG00000022245	0.0658747	undirected
ENSPVIG00000003360	ENSPVIG00000015805	0.065869	undirected	KCNK12	PLPPR1
ENSPVIG00000005414	ENSPVIG00000005638	0.0658657	undirected	FARP1	PDLIM5
ENSPVIG00000005653	ENSPVIG00000024313	0.0658567	undirected		KRT8
ENSPVIG00000012221	ENSPVIG00000015705	0.0658517	undirected	VPS50	HSD17B3
ENSPVIG00000011271	ENSPVIG00000017746	0.0658465	undirected
ENSPVIG00000003360	ENSPVIG00000005386	0.0658436	undirected	KCNK12	OSR1
ENSPVIG00000006102	ENSPVIG00000013682	0.0658388	undirected		SEMA3D
ENSPVIG00000008594	ENSPVIG00000019133	0.0658377	undirected	TNS3
ENSPVIG00000013961	ENSPVIG00000017398	0.0658334	undirected	DSG2	MYRF
ENSPVIG00000015520	ENSPVIG00000024313	0.0658268	undirected	B3GALT4	KRT8
ENSPVIG00000001252	ENSPVIG00000013940	0.0658229	undirected	USP46	LDB1
ENSPVIG00000007229	ENSPVIG00000008594	0.0657995	undirected	GSR	TNS3
ENSPVIG00000005386	ENSPVIG00000010217	0.0657956	undirected	OSR1	CNGB1
ENSPVIG00000014216	ENSPVIG00000020644	0.065795	undirected	GAS1	ACLY
ENSPVIG00000019585	ENSPVIG00000019630	0.0657693	undirected	FHDC1
ENSPVIG00000000153	ENSPVIG00000001370	0.0657693	undirected		FGF9
ENSPVIG00000015057	ENSPVIG00000016815	0.0657504	undirected	TSHZ3	HIF1AN
ENSPVIG00000015254	ENSPVIG00000023465	0.0657367	undirected	PDZRN3
ENSPVIG00000015254	ENSPVIG00000019327	0.0657011	undirected	PDZRN3	CGNL1
ENSPVIG00000007814	ENSPVIG00000009426	0.065698	undirected	SH3RF2
ENSPVIG00000013234	ENSPVIG00000023577	0.0656962	undirected	CMIP
ENSPVIG00000003512	ENSPVIG00000011531	0.0656907	undirected	ARHGAP28
ENSPVIG00000006935	ENSPVIG00000024375	0.0656856	undirected	CFAP45
ENSPVIG00000016062	ENSPVIG00000018301	0.065674	undirected	SLC25A12	LYST
ENSPVIG00000001912	ENSPVIG00000009410	0.0656652	undirected	MAP2K3	STYX
ENSPVIG00000005234	ENSPVIG00000024561	0.0656547	undirected	TMLHE	RGMA
ENSPVIG00000011597	ENSPVIG00000023655	0.065638	undirected		SLC25A4
ENSPVIG00000004342	ENSPVIG00000022852	0.0656375	undirected	SEMA3E
ENSPVIG00000004184	ENSPVIG00000017044	0.0656214	undirected	RFTN2	HSPB7
ENSPVIG00000001370	ENSPVIG00000004141	0.0656188	undirected	FGF9	SFRP5
ENSPVIG00000007190	ENSPVIG00000008328	0.0656182	undirected	LHX9	SYN2
ENSPVIG00000006461	ENSPVIG00000015705	0.0656031	undirected	CALM1	HSD17B3
ENSPVIG00000009595	ENSPVIG00000022072	0.0655982	undirected	ZYX	SEPTIN10
ENSPVIG00000005265	ENSPVIG00000008594	0.0655827	undirected		TNS3
ENSPVIG00000013234	ENSPVIG00000021938	0.0655813	undirected	CMIP	FAM210B
ENSPVIG00000006461	ENSPVIG00000020154	0.0655778	undirected	CALM1	IRF2BPL
ENSPVIG00000015057	ENSPVIG00000018301	0.0655642	undirected	TSHZ3	LYST
ENSPVIG00000009398	ENSPVIG00000011751	0.0655627	undirected	HS3ST5	EVA1C
ENSPVIG00000023465	ENSPVIG00000024375	0.0655543	undirected
ENSPVIG00000006202	ENSPVIG00000016062	0.0655511	undirected		SLC25A12
ENSPVIG00000019630	ENSPVIG00000025390	0.0655493	undirected
ENSPVIG00000003750	ENSPVIG00000010366	0.065547	undirected	ARX	KIAA1211L
ENSPVIG00000005923	ENSPVIG00000016318	0.0655342	undirected
ENSPVIG00000018923	ENSPVIG00000025592	0.0655239	undirected		PIK3CB
ENSPVIG00000005472	ENSPVIG00000013961	0.0655134	undirected	STT3B	DSG2
ENSPVIG00000006102	ENSPVIG00000022072	0.0655085	undirected		SEPTIN10
ENSPVIG00000003512	ENSPVIG00000010366	0.0655022	undirected	ARHGAP28	KIAA1211L
ENSPVIG00000011751	ENSPVIG00000013682	0.065502	undirected	EVA1C	SEMA3D
ENSPVIG00000005923	ENSPVIG00000021009	0.0654971	undirected
ENSPVIG00000005386	ENSPVIG00000009612	0.0654793	undirected	OSR1
ENSPVIG00000005580	ENSPVIG00000011751	0.0654731	undirected	PAK3	EVA1C
ENSPVIG00000003750	ENSPVIG00000005610	0.065469	undirected	ARX	ZC4H2
ENSPVIG00000007381	ENSPVIG00000011052	0.065453	undirected	THSD4	FAT3
ENSPVIG00000013974	ENSPVIG00000018986	0.0654494	undirected		ALDH1A2
ENSPVIG00000007572	ENSPVIG00000011597	0.0654233	undirected	GYPC
ENSPVIG00000001370	ENSPVIG00000004342	0.0654077	undirected	FGF9	SEMA3E
ENSPVIG00000006477	ENSPVIG00000018986	0.065391	undirected	PPP3CA	ALDH1A2
ENSPVIG00000018986	ENSPVIG00000024313	0.0653695	undirected	ALDH1A2	KRT8
ENSPVIG00000007814	ENSPVIG00000015254	0.0653605	undirected	SH3RF2	PDZRN3
ENSPVIG00000015057	ENSPVIG00000017938	0.0653598	undirected	TSHZ3	GNG13
ENSPVIG00000010366	ENSPVIG00000013234	0.0653469	undirected	KIAA1211L	CMIP
ENSPVIG00000019585	ENSPVIG00000023295	0.0653386	undirected	FHDC1	AHDC1
ENSPVIG00000015254	ENSPVIG00000024158	0.065337	undirected	PDZRN3	CNTN5
ENSPVIG00000003750	ENSPVIG00000021009	0.0653368	undirected	ARX
ENSPVIG00000008902	ENSPVIG00000015284	0.0653243	undirected	PARP8	RFTN1
ENSPVIG00000003784	ENSPVIG00000011751	0.0653164	undirected		EVA1C
ENSPVIG00000020558	ENSPVIG00000022071	0.0653134	undirected	PAK4	SOWAHC
ENSPVIG00000005234	ENSPVIG00000018630	0.0652954	undirected	TMLHE	FBXO7
ENSPVIG00000005234	ENSPVIG00000024734	0.0652917	undirected	TMLHE
ENSPVIG00000012505	ENSPVIG00000019133	0.0652884	undirected	ZBTB46
ENSPVIG00000013682	ENSPVIG00000022852	0.0652873	undirected	SEMA3D
ENSPVIG00000001912	ENSPVIG00000007229	0.0652807	undirected	MAP2K3	GSR
ENSPVIG00000005234	ENSPVIG00000007229	0.0652697	undirected	TMLHE	GSR
ENSPVIG00000003750	ENSPVIG00000014908	0.065267	undirected	ARX	GPD1
ENSPVIG00000005636	ENSPVIG00000014216	0.065263	undirected		GAS1
ENSPVIG00000013940	ENSPVIG00000015025	0.0652547	undirected	LDB1
ENSPVIG00000000647	ENSPVIG00000019630	0.0652521	undirected	CBFA2T2
ENSPVIG00000013682	ENSPVIG00000014173	0.0652472	undirected	SEMA3D	LRFN2
ENSPVIG00000011952	ENSPVIG00000018986	0.0652451	undirected		ALDH1A2
ENSPVIG00000013683	ENSPVIG00000013780	0.0652375	undirected	SEMA3A
ENSPVIG00000018630	ENSPVIG00000019630	0.0652316	undirected	FBXO7
ENSPVIG00000014173	ENSPVIG00000023463	0.0652252	undirected	LRFN2	S100A1
ENSPVIG00000005923	ENSPVIG00000023906	0.0652229	undirected		PPFIA2
ENSPVIG00000008594	ENSPVIG00000019630	0.0652212	undirected	TNS3
ENSPVIG00000004184	ENSPVIG00000018986	0.0652199	undirected	RFTN2	ALDH1A2
ENSPVIG00000000153	ENSPVIG00000004184	0.0652138	undirected		RFTN2
ENSPVIG00000011751	ENSPVIG00000015213	0.0652043	undirected	EVA1C	PDE7B
ENSPVIG00000005937	ENSPVIG00000022072	0.0651861	undirected	RCOR2	SEPTIN10
ENSPVIG00000005386	ENSPVIG00000007041	0.0651826	undirected	OSR1	TFCP2
ENSPVIG00000005472	ENSPVIG00000006571	0.0651761	undirected	STT3B	LAMA5
ENSPVIG00000000084	ENSPVIG00000013234	0.0651666	undirected		CMIP
ENSPVIG00000017398	ENSPVIG00000019735	0.0651412	undirected	MYRF	NECAB3
ENSPVIG00000011999	ENSPVIG00000025390	0.0651333	undirected
ENSPVIG00000000084	ENSPVIG00000012720	0.0651298	undirected
ENSPVIG00000005201	ENSPVIG00000016062	0.0651231	undirected	BRD3	SLC25A12
ENSPVIG00000013682	ENSPVIG00000020968	0.0651133	undirected	SEMA3D	MEDAG
ENSPVIG00000000084	ENSPVIG00000013682	0.0651111	undirected		SEMA3D
ENSPVIG00000019735	ENSPVIG00000025390	0.0651072	undirected	NECAB3
ENSPVIG00000006102	ENSPVIG00000007041	0.0651063	undirected		TFCP2
ENSPVIG00000006362	ENSPVIG00000007265	0.0650942	undirected
ENSPVIG00000015057	ENSPVIG00000023149	0.0650696	undirected	TSHZ3	KIRREL2
ENSPVIG00000005653	ENSPVIG00000007229	0.0650405	undirected		GSR
ENSPVIG00000017212	ENSPVIG00000023893	0.0650325	undirected	DHRS3	ALX1
ENSPVIG00000008594	ENSPVIG00000016304	0.0650291	undirected	TNS3	FAM126A
ENSPVIG00000005637	ENSPVIG00000013940	0.0650174	undirected		LDB1
ENSPVIG00000016062	ENSPVIG00000018986	0.0650169	undirected	SLC25A12	ALDH1A2
ENSPVIG00000001012	ENSPVIG00000016332	0.0650131	undirected	GAL3ST4	DNAJB5
ENSPVIG00000013682	ENSPVIG00000024345	0.0650059	undirected	SEMA3D	SEMA3F
ENSPVIG00000006102	ENSPVIG00000009996	0.0650003	undirected		FGF12
ENSPVIG00000006102	ENSPVIG00000015444	0.0649845	undirected
ENSPVIG00000006925	ENSPVIG00000008594	0.0649609	undirected	MAP3K12	TNS3
ENSPVIG00000013682	ENSPVIG00000015705	0.064957	undirected	SEMA3D	HSD17B3
ENSPVIG00000007041	ENSPVIG00000015254	0.0649517	undirected	TFCP2	PDZRN3
ENSPVIG00000006157	ENSPVIG00000016864	0.0649424	undirected	ABCB7	SOX5
ENSPVIG00000004141	ENSPVIG00000018599	0.0649344	undirected	SFRP5
ENSPVIG00000003512	ENSPVIG00000006881	0.0649123	undirected	ARHGAP28
ENSPVIG00000002332	ENSPVIG00000025492	0.0648999	undirected		LUZP2
ENSPVIG00000007242	ENSPVIG00000013940	0.0648952	undirected	RBPMS	LDB1
ENSPVIG00000009864	ENSPVIG00000015805	0.0648926	undirected	KIRREL3	PLPPR1
ENSPVIG00000006362	ENSPVIG00000011751	0.064892	undirected		EVA1C
ENSPVIG00000020558	ENSPVIG00000022185	0.0648904	undirected	PAK4	PKP3
ENSPVIG00000005386	ENSPVIG00000017938	0.0648865	undirected	OSR1	GNG13
ENSPVIG00000006503	ENSPVIG00000007190	0.0648835	undirected	TBX1	LHX9
ENSPVIG00000013940	ENSPVIG00000019630	0.0648725	undirected	LDB1
ENSPVIG00000015057	ENSPVIG00000021009	0.0648678	undirected	TSHZ3
ENSPVIG00000018986	ENSPVIG00000023295	0.064848	undirected	ALDH1A2	AHDC1
ENSPVIG00000001912	ENSPVIG00000020471	0.064846	undirected	MAP2K3	FLNA
ENSPVIG00000006102	ENSPVIG00000006410	0.0648293	undirected		EDA
ENSPVIG00000013961	ENSPVIG00000018487	0.0648259	undirected	DSG2	SEMA4D
ENSPVIG00000003750	ENSPVIG00000009996	0.0648197	undirected	ARX	FGF12
ENSPVIG00000014834	ENSPVIG00000024375	0.0648155	undirected
ENSPVIG00000003360	ENSPVIG00000015254	0.0648021	undirected	KCNK12	PDZRN3
ENSPVIG00000007265	ENSPVIG00000023906	0.0647969	undirected		PPFIA2
ENSPVIG00000007892	ENSPVIG00000018309	0.0647952	undirected	BMPER	RAP1GAP
ENSPVIG00000001912	ENSPVIG00000017288	0.0647947	undirected	MAP2K3	TGM2
ENSPVIG00000005638	ENSPVIG00000014834	0.0647791	undirected	PDLIM5
ENSPVIG00000012000	ENSPVIG00000023295	0.0647752	undirected	PRICKLE2	AHDC1
ENSPVIG00000018923	ENSPVIG00000024439	0.0647582	undirected		TMC3
ENSPVIG00000009996	ENSPVIG00000022336	0.0647229	undirected	FGF12	ERMN
ENSPVIG00000000084	ENSPVIG00000015805	0.0647198	undirected		PLPPR1
ENSPVIG00000016452	ENSPVIG00000019630	0.0647047	undirected	HOXB9
ENSPVIG00000005201	ENSPVIG00000023295	0.064698	undirected	BRD3	AHDC1
ENSPVIG00000016412	ENSPVIG00000016815	0.0646943	undirected	BZW2	HIF1AN
ENSPVIG00000002212	ENSPVIG00000013940	0.064691	undirected	SOX4	LDB1
ENSPVIG00000006571	ENSPVIG00000013682	0.0646678	undirected	LAMA5	SEMA3D
ENSPVIG00000007892	ENSPVIG00000023893	0.064667	undirected	BMPER	ALX1
ENSPVIG00000007242	ENSPVIG00000019585	0.0646627	undirected	RBPMS	FHDC1
ENSPVIG00000004184	ENSPVIG00000014173	0.0646468	undirected	RFTN2	LRFN2
ENSPVIG00000005386	ENSPVIG00000007814	0.0646424	undirected	OSR1	SH3RF2
ENSPVIG00000001769	ENSPVIG00000016864	0.0646376	undirected	TMEM200C	SOX5
ENSPVIG00000003360	ENSPVIG00000003750	0.0646369	undirected	KCNK12	ARX
ENSPVIG00000010209	ENSPVIG00000021009	0.0646324	undirected	KIFC3
ENSPVIG00000009864	ENSPVIG00000015057	0.0646156	undirected	KIRREL3	TSHZ3
ENSPVIG00000018986	ENSPVIG00000023149	0.0646045	undirected	ALDH1A2	KIRREL2
ENSPVIG00000006102	ENSPVIG00000022244	0.0646039	undirected		CDC42EP3
ENSPVIG00000017398	ENSPVIG00000022722	0.0645963	undirected	MYRF
ENSPVIG00000000474	ENSPVIG00000011751	0.064588	undirected	KCNG3	EVA1C
ENSPVIG00000004184	ENSPVIG00000019809	0.0645858	undirected	RFTN2
ENSPVIG00000016062	ENSPVIG00000019630	0.0645814	undirected	SLC25A12
ENSPVIG00000007481	ENSPVIG00000015254	0.0645459	undirected	SEMA4A	PDZRN3
ENSPVIG00000015057	ENSPVIG00000016412	0.0645402	undirected	TSHZ3	BZW2
ENSPVIG00000016864	ENSPVIG00000019070	0.0645367	undirected	SOX5	OLFM1
ENSPVIG00000018301	ENSPVIG00000024561	0.0645279	undirected	LYST	RGMA
ENSPVIG00000003750	ENSPVIG00000010217	0.0645054	undirected	ARX	CNGB1
ENSPVIG00000022245	ENSPVIG00000023463	0.0644936	undirected		S100A1
ENSPVIG00000014216	ENSPVIG00000025390	0.0644926	undirected	GAS1
ENSPVIG00000017746	ENSPVIG00000024345	0.0644884	undirected		SEMA3F
ENSPVIG00000018630	ENSPVIG00000023295	0.0644816	undirected	FBXO7	AHDC1
ENSPVIG00000009426	ENSPVIG00000017212	0.0644646	undirected		DHRS3
ENSPVIG00000017746	ENSPVIG00000023893	0.0644589	undirected		ALX1
ENSPVIG00000012720	ENSPVIG00000020802	0.0644542	undirected		PLCH2
ENSPVIG00000009426	ENSPVIG00000014908	0.0644418	undirected		GPD1
ENSPVIG00000009426	ENSPVIG00000022050	0.0644399	undirected		GRTP1
ENSPVIG00000015057	ENSPVIG00000022992	0.0644386	undirected	TSHZ3	PITPNM1
ENSPVIG00000023261	ENSPVIG00000024313	0.064431	undirected	MAP3K11	KRT8
ENSPVIG00000006873	ENSPVIG00000019630	0.0644268	undirected
ENSPVIG00000022072	ENSPVIG00000022336	0.0644176	undirected	SEPTIN10	ERMN
ENSPVIG00000019630	ENSPVIG00000020802	0.0644172	undirected		PLCH2
ENSPVIG00000014767	ENSPVIG00000023295	0.06441	undirected	WIZ	AHDC1
ENSPVIG00000010217	ENSPVIG00000023893	0.0644089	undirected	CNGB1	ALX1
ENSPVIG00000010217	ENSPVIG00000018923	0.0644078	undirected	CNGB1
ENSPVIG00000001370	ENSPVIG00000005923	0.0644037	undirected	FGF9
ENSPVIG00000011597	ENSPVIG00000014204	0.0643991	undirected
ENSPVIG00000005386	ENSPVIG00000020154	0.0643833	undirected	OSR1	IRF2BPL
ENSPVIG00000007381	ENSPVIG00000024158	0.06438	undirected	THSD4	CNTN5
ENSPVIG00000023893	ENSPVIG00000024130	0.0643717	undirected	ALX1	MAP3K20
ENSPVIG00000015705	ENSPVIG00000018986	0.0643518	undirected	HSD17B3	ALDH1A2
ENSPVIG00000018630	ENSPVIG00000019133	0.0643452	undirected	FBXO7
ENSPVIG00000001912	ENSPVIG00000018057	0.0643384	undirected	MAP2K3	SLC2A1
ENSPVIG00000004135	ENSPVIG00000020573	0.0643349	undirected	FZD7
ENSPVIG00000006102	ENSPVIG00000015284	0.0643276	undirected		RFTN1
ENSPVIG00000016062	ENSPVIG00000022496	0.0643269	undirected	SLC25A12	PXDC1
ENSPVIG00000001286	ENSPVIG00000006362	0.0643263	undirected	NDST3
ENSPVIG00000005653	ENSPVIG00000025390	0.0643211	undirected
ENSPVIG00000013940	ENSPVIG00000021409	0.0643186	undirected	LDB1	CTDSP1
ENSPVIG00000022852	ENSPVIG00000023463	0.0643115	undirected		S100A1
ENSPVIG00000008902	ENSPVIG00000020644	0.0643097	undirected	PARP8	ACLY
ENSPVIG00000004342	ENSPVIG00000014173	0.0643079	undirected	SEMA3E	LRFN2
ENSPVIG00000015057	ENSPVIG00000015520	0.0643028	undirected	TSHZ3	B3GALT4
ENSPVIG00000012720	ENSPVIG00000017071	0.0642911	undirected		SNAP25
ENSPVIG00000005638	ENSPVIG00000013234	0.0642885	undirected	PDLIM5	CMIP
ENSPVIG00000012720	ENSPVIG00000015254	0.0642877	undirected		PDZRN3
ENSPVIG00000011999	ENSPVIG00000023295	0.0642867	undirected		AHDC1
ENSPVIG00000007041	ENSPVIG00000015057	0.0642734	undirected	TFCP2	TSHZ3
ENSPVIG00000005015	ENSPVIG00000010209	0.0642682	undirected		KIFC3
ENSPVIG00000011751	ENSPVIG00000021941	0.0642666	undirected	EVA1C	CASS4
ENSPVIG00000001912	ENSPVIG00000012061	0.0642651	undirected	MAP2K3	FBXL14
ENSPVIG00000024158	ENSPVIG00000025300	0.0642626	undirected	CNTN5	ADAMTS1
ENSPVIG00000016278	ENSPVIG00000022336	0.0642559	undirected	NEDD9	ERMN
ENSPVIG00000015025	ENSPVIG00000021409	0.0642389	undirected		CTDSP1
ENSPVIG00000005653	ENSPVIG00000020952	0.0642345	undirected		ZBTB25
ENSPVIG00000023893	ENSPVIG00000025592	0.0642273	undirected	ALX1	PIK3CB
ENSPVIG00000015254	ENSPVIG00000018986	0.0642098	undirected	PDZRN3	ALDH1A2
ENSPVIG00000006362	ENSPVIG00000018923	0.0641887	undirected
ENSPVIG00000022072	ENSPVIG00000023463	0.064164	undirected	SEPTIN10	S100A1
ENSPVIG00000012928	ENSPVIG00000024375	0.0641568	undirected	NPAS3
ENSPVIG00000005386	ENSPVIG00000016278	0.0641549	undirected	OSR1	NEDD9
ENSPVIG00000007381	ENSPVIG00000022456	0.0641503	undirected	THSD4
ENSPVIG00000005937	ENSPVIG00000014216	0.0641343	undirected	RCOR2	GAS1
ENSPVIG00000015805	ENSPVIG00000016412	0.0640856	undirected	PLPPR1	BZW2
ENSPVIG00000005653	ENSPVIG00000013940	0.0640817	undirected		LDB1
ENSPVIG00000006571	ENSPVIG00000017398	0.0640508	undirected	LAMA5	MYRF
ENSPVIG00000002212	ENSPVIG00000006654	0.064046	undirected	SOX4	SH3GL2
ENSPVIG00000006102	ENSPVIG00000015281	0.0640163	undirected		PLCL2
ENSPVIG00000007708	ENSPVIG00000011597	0.0640025	undirected	FRMD4B
ENSPVIG00000005386	ENSPVIG00000005610	0.0639996	undirected	OSR1	ZC4H2
ENSPVIG00000013234	ENSPVIG00000020644	0.063995	undirected	CMIP	ACLY
ENSPVIG00000004141	ENSPVIG00000015254	0.063978	undirected	SFRP5	PDZRN3
ENSPVIG00000003750	ENSPVIG00000023893	0.0639708	undirected	ARX	ALX1
ENSPVIG00000005653	ENSPVIG00000015520	0.0639413	undirected		B3GALT4
ENSPVIG00000013682	ENSPVIG00000019153	0.0639409	undirected	SEMA3D	F11R
ENSPVIG00000001286	ENSPVIG00000024345	0.0639344	undirected	NDST3	SEMA3F
ENSPVIG00000011999	ENSPVIG00000023655	0.0639303	undirected		SLC25A4
ENSPVIG00000007884	ENSPVIG00000023295	0.0639239	undirected	DRD1	AHDC1
ENSPVIG00000004135	ENSPVIG00000009912	0.063902	undirected	FZD7	MPZL3
ENSPVIG00000017627	ENSPVIG00000023577	0.0638893	undirected	DHH
ENSPVIG00000015057	ENSPVIG00000016278	0.0638882	undirected	TSHZ3	NEDD9
ENSPVIG00000001370	ENSPVIG00000009426	0.0638857	undirected	FGF9
ENSPVIG00000022072	ENSPVIG00000024734	0.063885	undirected	SEPTIN10
ENSPVIG00000016815	ENSPVIG00000022072	0.0638845	undirected	HIF1AN	SEPTIN10
ENSPVIG00000017044	ENSPVIG00000021993	0.0638708	undirected	HSPB7	NFIL3
ENSPVIG00000015254	ENSPVIG00000024603	0.0638696	undirected	PDZRN3
ENSPVIG00000001333	ENSPVIG00000019630	0.0638661	undirected	STXBP4
ENSPVIG00000002768	ENSPVIG00000018986	0.0638634	undirected	APCDD1L	ALDH1A2
ENSPVIG00000022072	ENSPVIG00000023251	0.0638605	undirected	SEPTIN10	MAPKAPK2
ENSPVIG00000009426	ENSPVIG00000011531	0.0638308	undirected
ENSPVIG00000003360	ENSPVIG00000018986	0.0638307	undirected	KCNK12	ALDH1A2
ENSPVIG00000005259	ENSPVIG00000006571	0.0638191	undirected		LAMA5
ENSPVIG00000015057	ENSPVIG00000022050	0.0638101	undirected	TSHZ3	GRTP1
ENSPVIG00000017378	ENSPVIG00000023295	0.0637799	undirected		AHDC1
ENSPVIG00000013683	ENSPVIG00000013829	0.0637769	undirected	SEMA3A	EMX2
ENSPVIG00000011597	ENSPVIG00000015057	0.0637695	undirected		TSHZ3
ENSPVIG00000011751	ENSPVIG00000022992	0.0637675	undirected	EVA1C	PITPNM1
ENSPVIG00000018986	ENSPVIG00000024345	0.0637612	undirected	ALDH1A2	SEMA3F
ENSPVIG00000005234	ENSPVIG00000019735	0.063749	undirected	TMLHE	NECAB3
ENSPVIG00000018630	ENSPVIG00000024313	0.0637469	undirected	FBXO7	KRT8
ENSPVIG00000003512	ENSPVIG00000011952	0.0637433	undirected	ARHGAP28
ENSPVIG00000001252	ENSPVIG00000005234	0.0637376	undirected	USP46	TMLHE
ENSPVIG00000013234	ENSPVIG00000024603	0.0637287	undirected	CMIP
ENSPVIG00000004184	ENSPVIG00000005937	0.0637283	undirected	RFTN2	RCOR2
ENSPVIG00000010709	ENSPVIG00000016987	0.063726	undirected	UBE2QL1	CALB1
ENSPVIG00000007884	ENSPVIG00000008594	0.063723	undirected	DRD1	TNS3
ENSPVIG00000004342	ENSPVIG00000024447	0.0637089	undirected	SEMA3E	BNC1
ENSPVIG00000004342	ENSPVIG00000018986	0.0637083	undirected	SEMA3E	ALDH1A2
ENSPVIG00000000084	ENSPVIG00000011999	0.0636971	undirected
ENSPVIG00000009595	ENSPVIG00000020154	0.0636789	undirected	ZYX	IRF2BPL
ENSPVIG00000011631	ENSPVIG00000022722	0.0636613	undirected	KDF1
ENSPVIG00000013974	ENSPVIG00000015057	0.063661	undirected		TSHZ3
ENSPVIG00000013234	ENSPVIG00000020968	0.0636465	undirected	CMIP	MEDAG
ENSPVIG00000015090	ENSPVIG00000015254	0.06364	undirected		PDZRN3
ENSPVIG00000005653	ENSPVIG00000016062	0.0636387	undirected		SLC25A12
[truncated: 23,469 more rows]

## Sheet: 14 cyan network
Visualised edges in Figure S7A are highlighted.
fromNode	toNode	weight	direction	fromAltName	toAltName
ENSPVIG00000016368	ENSPVIG00000025586	0.125999	undirected	LEF1
ENSPVIG00000017106	ENSPVIG00000024938	0.123927	undirected	AQP3	CYP19A1
ENSPVIG00000024938	ENSPVIG00000025586	0.122714	undirected	CYP19A1
ENSPVIG00000016824	ENSPVIG00000022723	0.121677	undirected	FAM20A
ENSPVIG00000000514	ENSPVIG00000016368	0.119991	undirected	CRH	LEF1
ENSPVIG00000016368	ENSPVIG00000024938	0.11981	undirected	LEF1	CYP19A1
ENSPVIG00000019279	ENSPVIG00000024938	0.119374	undirected	OSGIN1	CYP19A1
ENSPVIG00000016824	ENSPVIG00000025711	0.117803	undirected	FAM20A	LHX2
ENSPVIG00000009096	ENSPVIG00000024938	0.117466	undirected		CYP19A1
ENSPVIG00000000514	ENSPVIG00000025711	0.116018	undirected	CRH	LHX2
ENSPVIG00000016368	ENSPVIG00000025711	0.115629	undirected	LEF1	LHX2
ENSPVIG00000007628	ENSPVIG00000016368	0.115368	undirected	TRIM50	LEF1
ENSPVIG00000016527	ENSPVIG00000022723	0.113561	undirected	KRT23
ENSPVIG00000006439	ENSPVIG00000024938	0.113323	undirected	NKD1	CYP19A1
ENSPVIG00000020545	ENSPVIG00000024938	0.112531	undirected		CYP19A1
ENSPVIG00000016527	ENSPVIG00000016824	0.112127	undirected	KRT23	FAM20A
ENSPVIG00000016368	ENSPVIG00000024535	0.111845	undirected	LEF1	CYP24A1
ENSPVIG00000001230	ENSPVIG00000016368	0.111675	undirected	BRINP3	LEF1
ENSPVIG00000014366	ENSPVIG00000016368	0.111296	undirected	TNS4	LEF1
ENSPVIG00000006937	ENSPVIG00000016368	0.110768	undirected	AMHR2	LEF1
ENSPVIG00000020389	ENSPVIG00000024938	0.110003	undirected	LDLRAD4	CYP19A1
ENSPVIG00000006439	ENSPVIG00000016368	0.109499	undirected	NKD1	LEF1
ENSPVIG00000017156	ENSPVIG00000025711	0.106625	undirected		LHX2
ENSPVIG00000000514	ENSPVIG00000024938	0.106003	undirected	CRH	CYP19A1
ENSPVIG00000025586	ENSPVIG00000025711	0.105925	undirected		LHX2
ENSPVIG00000024535	ENSPVIG00000024938	0.105636	undirected	CYP24A1	CYP19A1
ENSPVIG00000012119	ENSPVIG00000024938	0.105437	undirected	SNAI3	CYP19A1
ENSPVIG00000024535	ENSPVIG00000025711	0.105264	undirected	CYP24A1	LHX2
ENSPVIG00000016527	ENSPVIG00000023290	0.104947	undirected	KRT23	CD164L2
ENSPVIG00000020113	ENSPVIG00000021687	0.104585	undirected	IRX5	EFNA4
ENSPVIG00000025290	ENSPVIG00000025711	0.104394	undirected	NCAM2	LHX2
ENSPVIG00000000514	ENSPVIG00000020113	0.104277	undirected	CRH	IRX5
ENSPVIG00000007628	ENSPVIG00000024938	0.104006	undirected	TRIM50	CYP19A1
ENSPVIG00000020113	ENSPVIG00000022723	0.103847	undirected	IRX5
ENSPVIG00000022723	ENSPVIG00000025711	0.103782	undirected		LHX2
ENSPVIG00000006937	ENSPVIG00000024938	0.103696	undirected	AMHR2	CYP19A1
ENSPVIG00000001230	ENSPVIG00000025711	0.103413	undirected	BRINP3	LHX2
ENSPVIG00000016368	ENSPVIG00000020113	0.103249	undirected	LEF1	IRX5
ENSPVIG00000010379	ENSPVIG00000024938	0.102782	undirected	MYLK3	CYP19A1
ENSPVIG00000005250	ENSPVIG00000016368	0.102058	undirected	MPP1	LEF1
ENSPVIG00000022463	ENSPVIG00000022723	0.101979	undirected	TTLL10
ENSPVIG00000006950	ENSPVIG00000024938	0.10176	undirected	CDA	CYP19A1
ENSPVIG00000019058	ENSPVIG00000025711	0.10158	undirected	NTF3	LHX2
ENSPVIG00000019058	ENSPVIG00000022723	0.099711	undirected	NTF3
ENSPVIG00000016527	ENSPVIG00000025711	0.0993878	undirected	KRT23	LHX2
ENSPVIG00000016527	ENSPVIG00000022463	0.0993506	undirected	KRT23	TTLL10
ENSPVIG00000016368	ENSPVIG00000019279	0.0991837	undirected	LEF1	OSGIN1
ENSPVIG00000003932	ENSPVIG00000016368	0.0990775	undirected	TMEM132C	LEF1
ENSPVIG00000006937	ENSPVIG00000025711	0.099003	undirected	AMHR2	LHX2
ENSPVIG00000024938	ENSPVIG00000025711	0.0988492	undirected	CYP19A1	LHX2
ENSPVIG00000017156	ENSPVIG00000024938	0.0986715	undirected		CYP19A1
ENSPVIG00000003932	ENSPVIG00000025711	0.0986175	undirected	TMEM132C	LHX2
ENSPVIG00000001230	ENSPVIG00000020113	0.0985575	undirected	BRINP3	IRX5
ENSPVIG00000016368	ENSPVIG00000017156	0.0979561	undirected	LEF1
ENSPVIG00000016368	ENSPVIG00000020545	0.0977842	undirected	LEF1
ENSPVIG00000022723	ENSPVIG00000023290	0.0977828	undirected		CD164L2
ENSPVIG00000000514	ENSPVIG00000022723	0.0977726	undirected	CRH
ENSPVIG00000020113	ENSPVIG00000025711	0.0975087	undirected	IRX5	LHX2
ENSPVIG00000004778	ENSPVIG00000024938	0.0974786	undirected		CYP19A1
ENSPVIG00000007628	ENSPVIG00000025711	0.0973829	undirected	TRIM50	LHX2
ENSPVIG00000017595	ENSPVIG00000024938	0.0973733	undirected		CYP19A1
ENSPVIG00000016527	ENSPVIG00000020113	0.0973543	undirected	KRT23	IRX5
ENSPVIG00000016368	ENSPVIG00000020185	0.0970723	undirected	LEF1	PHYHIP
ENSPVIG00000014366	ENSPVIG00000024938	0.09702	undirected	TNS4	CYP19A1
ENSPVIG00000022463	ENSPVIG00000025711	0.0964118	undirected	TTLL10	LHX2
ENSPVIG00000002390	ENSPVIG00000022723	0.0960927	undirected	WNT2B
ENSPVIG00000016368	ENSPVIG00000016527	0.096004	undirected	LEF1	KRT23
ENSPVIG00000000514	ENSPVIG00000001230	0.0956818	undirected	CRH	BRINP3
ENSPVIG00000008396	ENSPVIG00000024938	0.0955379	undirected		CYP19A1
ENSPVIG00000001230	ENSPVIG00000024938	0.0953696	undirected	BRINP3	CYP19A1
ENSPVIG00000003932	ENSPVIG00000020113	0.0950998	undirected	TMEM132C	IRX5
ENSPVIG00000000514	ENSPVIG00000006937	0.0950518	undirected	CRH	AMHR2
ENSPVIG00000004778	ENSPVIG00000016368	0.0943059	undirected		LEF1
ENSPVIG00000001230	ENSPVIG00000006937	0.093993	undirected	BRINP3	AMHR2
ENSPVIG00000016368	ENSPVIG00000022723	0.0939637	undirected	LEF1
ENSPVIG00000014366	ENSPVIG00000025711	0.0938774	undirected	TNS4	LHX2
ENSPVIG00000016368	ENSPVIG00000020389	0.0935533	undirected	LEF1	LDLRAD4
ENSPVIG00000020185	ENSPVIG00000024938	0.0934084	undirected	PHYHIP	CYP19A1
ENSPVIG00000012139	ENSPVIG00000024938	0.0933474	undirected	INAVA	CYP19A1
ENSPVIG00000015146	ENSPVIG00000024938	0.0929801	undirected	FSHR	CYP19A1
ENSPVIG00000005250	ENSPVIG00000024938	0.0929679	undirected	MPP1	CYP19A1
ENSPVIG00000012139	ENSPVIG00000025711	0.0927706	undirected	INAVA	LHX2
ENSPVIG00000016368	ENSPVIG00000016824	0.0926079	undirected	LEF1	FAM20A
ENSPVIG00000009096	ENSPVIG00000016368	0.0924026	undirected		LEF1
ENSPVIG00000000514	ENSPVIG00000016527	0.0923106	undirected	CRH	KRT23
ENSPVIG00000023699	ENSPVIG00000024938	0.0917056	undirected	TRPC4	CYP19A1
ENSPVIG00000016368	ENSPVIG00000017106	0.0911307	undirected	LEF1	AQP3
ENSPVIG00000009096	ENSPVIG00000017106	0.0909517	undirected		AQP3
ENSPVIG00000003932	ENSPVIG00000022723	0.0909481	undirected	TMEM132C
ENSPVIG00000002390	ENSPVIG00000020113	0.0907602	undirected	WNT2B	IRX5
ENSPVIG00000018118	ENSPVIG00000024938	0.0905433	undirected	KCNIP3	CYP19A1
ENSPVIG00000006937	ENSPVIG00000020113	0.0902548	undirected	AMHR2	IRX5
ENSPVIG00000003270	ENSPVIG00000008396	0.0896513	undirected
ENSPVIG00000011835	ENSPVIG00000016368	0.0895096	undirected		LEF1
ENSPVIG00000001230	ENSPVIG00000007628	0.0895078	undirected	BRINP3	TRIM50
ENSPVIG00000003932	ENSPVIG00000021687	0.0889592	undirected	TMEM132C	EFNA4
ENSPVIG00000003874	ENSPVIG00000016368	0.0887702	undirected		LEF1
ENSPVIG00000001230	ENSPVIG00000013678	0.0887262	undirected	BRINP3	KIAA1324L
ENSPVIG00000001230	ENSPVIG00000022723	0.0887045	undirected	BRINP3
ENSPVIG00000016368	ENSPVIG00000025290	0.0883984	undirected	LEF1	NCAM2
ENSPVIG00000002390	ENSPVIG00000025711	0.0883592	undirected	WNT2B	LHX2
ENSPVIG00000015693	ENSPVIG00000024938	0.0879219	undirected	LRRC2	CYP19A1
ENSPVIG00000020703	ENSPVIG00000025711	0.087912	undirected	GPR137B	LHX2
ENSPVIG00000002390	ENSPVIG00000016824	0.0876459	undirected	WNT2B	FAM20A
ENSPVIG00000001230	ENSPVIG00000016527	0.0875282	undirected	BRINP3	KRT23
ENSPVIG00000022800	ENSPVIG00000024938	0.0873187	undirected	TMEFF2	CYP19A1
ENSPVIG00000003270	ENSPVIG00000017106	0.0871489	undirected		AQP3
ENSPVIG00000016368	ENSPVIG00000018118	0.087021	undirected	LEF1	KCNIP3
ENSPVIG00000016368	ENSPVIG00000019058	0.0869398	undirected	LEF1	NTF3
ENSPVIG00000006937	ENSPVIG00000007628	0.0865566	undirected	AMHR2	TRIM50
ENSPVIG00000003932	ENSPVIG00000006937	0.086491	undirected	TMEM132C	AMHR2
ENSPVIG00000012139	ENSPVIG00000016368	0.0863175	undirected	INAVA	LEF1
ENSPVIG00000019058	ENSPVIG00000020113	0.0861337	undirected	NTF3	IRX5
ENSPVIG00000001902	ENSPVIG00000003832	0.0858618	undirected	FKBP1B	GADD45A
ENSPVIG00000003932	ENSPVIG00000024938	0.085723	undirected	TMEM132C	CYP19A1
ENSPVIG00000003874	ENSPVIG00000025711	0.0855668	undirected		LHX2
ENSPVIG00000017303	ENSPVIG00000024938	0.0854933	undirected		CYP19A1
ENSPVIG00000016824	ENSPVIG00000020113	0.0853454	undirected	FAM20A	IRX5
ENSPVIG00000016368	ENSPVIG00000021167	0.085319	undirected	LEF1	LINGO1
ENSPVIG00000014366	ENSPVIG00000020113	0.085304	undirected	TNS4	IRX5
ENSPVIG00000022723	ENSPVIG00000025290	0.0852699	undirected		NCAM2
ENSPVIG00000012372	ENSPVIG00000016368	0.0852692	undirected	SERINC2	LEF1
ENSPVIG00000014366	ENSPVIG00000016527	0.0852481	undirected	TNS4	KRT23
ENSPVIG00000006937	ENSPVIG00000016527	0.0852096	undirected	AMHR2	KRT23
ENSPVIG00000016368	ENSPVIG00000023699	0.0851576	undirected	LEF1	TRPC4
ENSPVIG00000016527	ENSPVIG00000019058	0.0851537	undirected	KRT23	NTF3
ENSPVIG00000016824	ENSPVIG00000019058	0.084675	undirected	FAM20A	NTF3
ENSPVIG00000002390	ENSPVIG00000022463	0.0846404	undirected	WNT2B	TTLL10
ENSPVIG00000003270	ENSPVIG00000024938	0.0846084	undirected		CYP19A1
ENSPVIG00000013667	ENSPVIG00000016368	0.0845048	undirected	CREB3L1	LEF1
ENSPVIG00000000514	ENSPVIG00000021687	0.0843776	undirected	CRH	EFNA4
ENSPVIG00000021667	ENSPVIG00000024938	0.0843429	undirected		CYP19A1
ENSPVIG00000006937	ENSPVIG00000022723	0.0843198	undirected	AMHR2
ENSPVIG00000003874	ENSPVIG00000024938	0.0842543	undirected		CYP19A1
ENSPVIG00000002390	ENSPVIG00000016527	0.0842486	undirected	WNT2B	KRT23
ENSPVIG00000003270	ENSPVIG00000022605	0.084198	undirected		GREM2
ENSPVIG00000016368	ENSPVIG00000023967	0.0840459	undirected	LEF1	PCP4
ENSPVIG00000007628	ENSPVIG00000020113	0.0840253	undirected	TRIM50	IRX5
ENSPVIG00000006950	ENSPVIG00000016368	0.0840074	undirected	CDA	LEF1
ENSPVIG00000003932	ENSPVIG00000016527	0.0840057	undirected	TMEM132C	KRT23
ENSPVIG00000012372	ENSPVIG00000024938	0.0839963	undirected	SERINC2	CYP19A1
ENSPVIG00000003270	ENSPVIG00000009096	0.0839707	undirected
ENSPVIG00000000514	ENSPVIG00000025586	0.0839271	undirected	CRH
ENSPVIG00000003832	ENSPVIG00000014501	0.0837751	undirected	GADD45A	SOX8
ENSPVIG00000016368	ENSPVIG00000020508	0.08368	undirected	LEF1
ENSPVIG00000016368	ENSPVIG00000020703	0.0835952	undirected	LEF1	GPR137B
ENSPVIG00000003874	ENSPVIG00000016527	0.0833794	undirected		KRT23
ENSPVIG00000003832	ENSPVIG00000022373	0.0832889	undirected	GADD45A	DDIT4
ENSPVIG00000009211	ENSPVIG00000024938	0.0831982	undirected	CYP11A1	CYP19A1
ENSPVIG00000016368	ENSPVIG00000024051	0.0831448	undirected	LEF1	HMOX1
ENSPVIG00000007628	ENSPVIG00000025586	0.0829943	undirected	TRIM50
ENSPVIG00000006937	ENSPVIG00000021687	0.0829641	undirected	AMHR2	EFNA4
ENSPVIG00000003076	ENSPVIG00000021667	0.082871	undirected	CXCR4
ENSPVIG00000003270	ENSPVIG00000021667	0.0828579	undirected
ENSPVIG00000001230	ENSPVIG00000002644	0.0827699	undirected	BRINP3
ENSPVIG00000013678	ENSPVIG00000016368	0.082717	undirected	KIAA1324L	LEF1
ENSPVIG00000001230	ENSPVIG00000021687	0.0826484	undirected	BRINP3	EFNA4
ENSPVIG00000016824	ENSPVIG00000022463	0.0826261	undirected	FAM20A	TTLL10
ENSPVIG00000014366	ENSPVIG00000022723	0.0825828	undirected	TNS4
ENSPVIG00000006183	ENSPVIG00000016368	0.0825127	undirected	FGF16	LEF1
ENSPVIG00000013924	ENSPVIG00000024938	0.0824876	undirected	TMC6	CYP19A1
ENSPVIG00000006937	ENSPVIG00000025586	0.0824633	undirected	AMHR2
ENSPVIG00000014501	ENSPVIG00000024938	0.0821896	undirected	SOX8	CYP19A1
ENSPVIG00000013924	ENSPVIG00000016368	0.0819203	undirected	TMC6	LEF1
ENSPVIG00000011279	ENSPVIG00000016368	0.081902	undirected	PARVB	LEF1
ENSPVIG00000022373	ENSPVIG00000024938	0.0818985	undirected	DDIT4	CYP19A1
ENSPVIG00000008396	ENSPVIG00000009096	0.0818563	undirected
ENSPVIG00000003832	ENSPVIG00000024938	0.0815872	undirected	GADD45A	CYP19A1
ENSPVIG00000016368	ENSPVIG00000022800	0.0814063	undirected	LEF1	TMEFF2
ENSPVIG00000001230	ENSPVIG00000003932	0.0813823	undirected	BRINP3	TMEM132C
ENSPVIG00000000514	ENSPVIG00000003932	0.081115	undirected	CRH	TMEM132C
ENSPVIG00000017106	ENSPVIG00000021667	0.0810976	undirected	AQP3
ENSPVIG00000016368	ENSPVIG00000021687	0.0808247	undirected	LEF1	EFNA4
ENSPVIG00000015694	ENSPVIG00000021667	0.0805432	undirected
ENSPVIG00000015693	ENSPVIG00000016368	0.0804385	undirected	LRRC2	LEF1
ENSPVIG00000000514	ENSPVIG00000014366	0.0803194	undirected	CRH	TNS4
ENSPVIG00000020508	ENSPVIG00000024938	0.0802664	undirected		CYP19A1
ENSPVIG00000003832	ENSPVIG00000016368	0.0801925	undirected	GADD45A	LEF1
ENSPVIG00000024938	ENSPVIG00000025676	0.0798351	undirected	CYP19A1	NPDC1
ENSPVIG00000001902	ENSPVIG00000014501	0.0798005	undirected	FKBP1B	SOX8
ENSPVIG00000012119	ENSPVIG00000016368	0.0797199	undirected	SNAI3	LEF1
ENSPVIG00000020113	ENSPVIG00000025586	0.0796054	undirected	IRX5
ENSPVIG00000006183	ENSPVIG00000024938	0.0795928	undirected	FGF16	CYP19A1
ENSPVIG00000022463	ENSPVIG00000023290	0.0795084	undirected	TTLL10	CD164L2
ENSPVIG00000016368	ENSPVIG00000018450	0.079495	undirected	LEF1	HSD11B2
ENSPVIG00000001230	ENSPVIG00000014366	0.0794849	undirected	BRINP3	TNS4
ENSPVIG00000024938	ENSPVIG00000025290	0.0794749	undirected	CYP19A1	NCAM2
ENSPVIG00000001230	ENSPVIG00000025586	0.079463	undirected	BRINP3
ENSPVIG00000020113	ENSPVIG00000025290	0.0794427	undirected	IRX5	NCAM2
ENSPVIG00000000514	ENSPVIG00000025290	0.0793351	undirected	CRH	NCAM2
ENSPVIG00000001230	ENSPVIG00000002390	0.0792511	undirected	BRINP3	WNT2B
ENSPVIG00000000514	ENSPVIG00000016824	0.0792211	undirected	CRH	FAM20A
ENSPVIG00000021687	ENSPVIG00000022723	0.0789696	undirected	EFNA4
ENSPVIG00000008396	ENSPVIG00000017106	0.0789687	undirected		AQP3
ENSPVIG00000012119	ENSPVIG00000017106	0.0788219	undirected	SNAI3	AQP3
ENSPVIG00000014501	ENSPVIG00000022373	0.078717	undirected	SOX8	DDIT4
ENSPVIG00000014501	ENSPVIG00000017156	0.0787039	undirected	SOX8
ENSPVIG00000015694	ENSPVIG00000024938	0.0786491	undirected		CYP19A1
ENSPVIG00000004778	ENSPVIG00000024152	0.0785437	undirected		PGR
ENSPVIG00000011835	ENSPVIG00000024938	0.0785275	undirected		CYP19A1
ENSPVIG00000007628	ENSPVIG00000014366	0.0783822	undirected	TRIM50	TNS4
ENSPVIG00000016824	ENSPVIG00000025290	0.0780653	undirected	FAM20A	NCAM2
ENSPVIG00000006937	ENSPVIG00000014366	0.077932	undirected	AMHR2	TNS4
ENSPVIG00000006937	ENSPVIG00000013678	0.0778492	undirected	AMHR2	KIAA1324L
ENSPVIG00000020113	ENSPVIG00000024938	0.0777813	undirected	IRX5	CYP19A1
ENSPVIG00000003832	ENSPVIG00000025711	0.0777256	undirected	GADD45A	LHX2
ENSPVIG00000013667	ENSPVIG00000024938	0.0776743	undirected	CREB3L1	CYP19A1
ENSPVIG00000013678	ENSPVIG00000024938	0.0775318	undirected	KIAA1324L	CYP19A1
ENSPVIG00000016527	ENSPVIG00000025290	0.0774493	undirected	KRT23	NCAM2
ENSPVIG00000014501	ENSPVIG00000025711	0.0772114	undirected	SOX8	LHX2
ENSPVIG00000010379	ENSPVIG00000016368	0.0771127	undirected	MYLK3	LEF1
ENSPVIG00000001902	ENSPVIG00000024938	0.0770457	undirected	FKBP1B	CYP19A1
ENSPVIG00000003832	ENSPVIG00000006439	0.0769698	undirected	GADD45A	NKD1
ENSPVIG00000023290	ENSPVIG00000025711	0.0769218	undirected	CD164L2	LHX2
ENSPVIG00000017106	ENSPVIG00000019279	0.0768096	undirected	AQP3	OSGIN1
ENSPVIG00000016368	ENSPVIG00000022463	0.0768002	undirected	LEF1	TTLL10
ENSPVIG00000003874	ENSPVIG00000018113	0.0767353	undirected
ENSPVIG00000006937	ENSPVIG00000025290	0.0766348	undirected	AMHR2	NCAM2
ENSPVIG00000021167	ENSPVIG00000024938	0.0762242	undirected	LINGO1	CYP19A1
ENSPVIG00000001902	ENSPVIG00000016368	0.0761095	undirected	FKBP1B	LEF1
ENSPVIG00000021686	ENSPVIG00000025711	0.076059	undirected		LHX2
ENSPVIG00000024051	ENSPVIG00000024938	0.0758463	undirected	HMOX1	CYP19A1
ENSPVIG00000003076	ENSPVIG00000015694	0.0757117	undirected	CXCR4
ENSPVIG00000006937	ENSPVIG00000021122	0.075685	undirected	AMHR2
ENSPVIG00000021167	ENSPVIG00000025711	0.0755926	undirected	LINGO1	LHX2
ENSPVIG00000000514	ENSPVIG00000007628	0.075588	undirected	CRH	TRIM50
ENSPVIG00000021183	ENSPVIG00000024938	0.0753688	undirected	DOCK11	CYP19A1
ENSPVIG00000023967	ENSPVIG00000024938	0.0753294	undirected	PCP4	CYP19A1
ENSPVIG00000003270	ENSPVIG00000020749	0.0752906	undirected		FAM189B
ENSPVIG00000001230	ENSPVIG00000025290	0.0750653	undirected	BRINP3	NCAM2
ENSPVIG00000020113	ENSPVIG00000022463	0.0750126	undirected	IRX5	TTLL10
ENSPVIG00000024317	ENSPVIG00000024938	0.0749742	undirected	NCKAP1L	CYP19A1
ENSPVIG00000020508	ENSPVIG00000024152	0.0748011	undirected		PGR
ENSPVIG00000012713	ENSPVIG00000016368	0.0747539	undirected		LEF1
ENSPVIG00000001230	ENSPVIG00000022853	0.0747264	undirected	BRINP3
ENSPVIG00000024152	ENSPVIG00000024938	0.0747238	undirected	PGR	CYP19A1
ENSPVIG00000001902	ENSPVIG00000022373	0.0744993	undirected	FKBP1B	DDIT4
ENSPVIG00000004778	ENSPVIG00000005250	0.0744428	undirected		MPP1
ENSPVIG00000002644	ENSPVIG00000020113	0.0741696	undirected		IRX5
ENSPVIG00000003832	ENSPVIG00000015693	0.0741632	undirected	GADD45A	LRRC2
ENSPVIG00000021687	ENSPVIG00000025711	0.0741095	undirected	EFNA4	LHX2
ENSPVIG00000003874	ENSPVIG00000022723	0.0739582	undirected
ENSPVIG00000007628	ENSPVIG00000016527	0.0739347	undirected	TRIM50	KRT23
ENSPVIG00000013678	ENSPVIG00000025711	0.0738364	undirected	KIAA1324L	LHX2
ENSPVIG00000007628	ENSPVIG00000022723	0.0738009	undirected	TRIM50
ENSPVIG00000020703	ENSPVIG00000022723	0.0737772	undirected	GPR137B
ENSPVIG00000006937	ENSPVIG00000012372	0.0737707	undirected	AMHR2	SERINC2
ENSPVIG00000000514	ENSPVIG00000013678	0.0737634	undirected	CRH	KIAA1324L
ENSPVIG00000006439	ENSPVIG00000025711	0.0735949	undirected	NKD1	LHX2
ENSPVIG00000014501	ENSPVIG00000016368	0.0734827	undirected	SOX8	LEF1
ENSPVIG00000016527	ENSPVIG00000024938	0.0733886	undirected	KRT23	CYP19A1
ENSPVIG00000009096	ENSPVIG00000024152	0.0732577	undirected		PGR
ENSPVIG00000015693	ENSPVIG00000025711	0.0731931	undirected	LRRC2	LHX2
ENSPVIG00000016368	ENSPVIG00000017595	0.0731836	undirected	LEF1
ENSPVIG00000006183	ENSPVIG00000025711	0.0730774	undirected	FGF16	LHX2
ENSPVIG00000024535	ENSPVIG00000025586	0.0728103	undirected	CYP24A1
ENSPVIG00000003270	ENSPVIG00000015146	0.0727647	undirected		FSHR
ENSPVIG00000006950	ENSPVIG00000022373	0.0726793	undirected	CDA	DDIT4
ENSPVIG00000016368	ENSPVIG00000022373	0.0725554	undirected	LEF1	DDIT4
ENSPVIG00000003270	ENSPVIG00000021183	0.0724946	undirected		DOCK11
ENSPVIG00000003832	ENSPVIG00000017156	0.0724279	undirected	GADD45A
ENSPVIG00000001875	ENSPVIG00000024938	0.0722378	undirected	KLHL29	CYP19A1
ENSPVIG00000021667	ENSPVIG00000023699	0.0722053	undirected		TRPC4
ENSPVIG00000023699	ENSPVIG00000025711	0.0721154	undirected	TRPC4	LHX2
ENSPVIG00000003270	ENSPVIG00000012119	0.0721093	undirected		SNAI3
ENSPVIG00000003832	ENSPVIG00000006744	0.0720454	undirected	GADD45A
ENSPVIG00000003932	ENSPVIG00000025290	0.0719534	undirected	TMEM132C	NCAM2
ENSPVIG00000009096	ENSPVIG00000012119	0.0719227	undirected		SNAI3
ENSPVIG00000001230	ENSPVIG00000021122	0.0716862	undirected	BRINP3
ENSPVIG00000022723	ENSPVIG00000025586	0.0716058	undirected
ENSPVIG00000022373	ENSPVIG00000024317	0.0713918	undirected	DDIT4	NCKAP1L
ENSPVIG00000003932	ENSPVIG00000016824	0.0712833	undirected	TMEM132C	FAM20A
ENSPVIG00000003076	ENSPVIG00000003270	0.0712712	undirected	CXCR4
ENSPVIG00000012552	ENSPVIG00000025711	0.0712575	undirected	TNPO3	LHX2
ENSPVIG00000005250	ENSPVIG00000011279	0.0712543	undirected	MPP1	PARVB
ENSPVIG00000002390	ENSPVIG00000025290	0.0711548	undirected	WNT2B	NCAM2
ENSPVIG00000020545	ENSPVIG00000025711	0.0711385	undirected		LHX2
ENSPVIG00000013678	ENSPVIG00000025586	0.0711186	undirected	KIAA1324L
ENSPVIG00000022723	ENSPVIG00000024938	0.071106	undirected		CYP19A1
ENSPVIG00000009211	ENSPVIG00000016368	0.0709702	undirected	CYP11A1	LEF1
ENSPVIG00000008396	ENSPVIG00000016368	0.0708729	undirected		LEF1
ENSPVIG00000019279	ENSPVIG00000025711	0.0708693	undirected	OSGIN1	LHX2
ENSPVIG00000016824	ENSPVIG00000024938	0.0707724	undirected	FAM20A	CYP19A1
ENSPVIG00000013667	ENSPVIG00000023767	0.0706154	undirected	CREB3L1	ERG
ENSPVIG00000006937	ENSPVIG00000024535	0.0705906	undirected	AMHR2	CYP24A1
ENSPVIG00000016368	ENSPVIG00000021122	0.0704744	undirected	LEF1
ENSPVIG00000003076	ENSPVIG00000023699	0.0704144	undirected	CXCR4	TRPC4
ENSPVIG00000001230	ENSPVIG00000016824	0.0703705	undirected	BRINP3	FAM20A
ENSPVIG00000006496	ENSPVIG00000024938	0.0703368	undirected	IL17RB	CYP19A1
ENSPVIG00000009096	ENSPVIG00000021667	0.0703212	undirected
ENSPVIG00000016824	ENSPVIG00000023290	0.0702721	undirected	FAM20A	CD164L2
ENSPVIG00000011279	ENSPVIG00000024938	0.0702022	undirected	PARVB	CYP19A1
ENSPVIG00000017106	ENSPVIG00000017303	0.0700403	undirected	AQP3
ENSPVIG00000014366	ENSPVIG00000025586	0.070021	undirected	TNS4
ENSPVIG00000003270	ENSPVIG00000024152	0.0699745	undirected		PGR
ENSPVIG00000005250	ENSPVIG00000011835	0.0698918	undirected	MPP1
ENSPVIG00000003270	ENSPVIG00000021688	0.0698379	undirected		ADAM15
ENSPVIG00000015694	ENSPVIG00000016368	0.0698301	undirected		LEF1
ENSPVIG00000006439	ENSPVIG00000022373	0.0697314	undirected	NKD1	DDIT4
ENSPVIG00000020113	ENSPVIG00000020703	0.0697018	undirected	IRX5	GPR137B
ENSPVIG00000004778	ENSPVIG00000011835	0.0696337	undirected
ENSPVIG00000001230	ENSPVIG00000012372	0.0695238	undirected	BRINP3	SERINC2
ENSPVIG00000003270	ENSPVIG00000006596	0.0694957	undirected		ANXA10
ENSPVIG00000006439	ENSPVIG00000006950	0.0694159	undirected	NKD1	CDA
ENSPVIG00000006439	ENSPVIG00000009096	0.0692846	undirected	NKD1
ENSPVIG00000017106	ENSPVIG00000021183	0.0692619	undirected	AQP3	DOCK11
ENSPVIG00000000514	ENSPVIG00000002644	0.0692542	undirected	CRH
ENSPVIG00000015694	ENSPVIG00000022800	0.0692479	undirected		TMEFF2
ENSPVIG00000017106	ENSPVIG00000020389	0.0691293	undirected	AQP3	LDLRAD4
ENSPVIG00000000514	ENSPVIG00000012139	0.0689797	undirected	CRH	INAVA
ENSPVIG00000008838	ENSPVIG00000016368	0.0689528	undirected	ADCY4	LEF1
ENSPVIG00000013678	ENSPVIG00000022853	0.0688948	undirected	KIAA1324L
ENSPVIG00000018450	ENSPVIG00000024938	0.0687639	undirected	HSD11B2	CYP19A1
ENSPVIG00000022463	ENSPVIG00000025290	0.0686224	undirected	TTLL10	NCAM2
ENSPVIG00000016527	ENSPVIG00000025586	0.0685273	undirected	KRT23
ENSPVIG00000004778	ENSPVIG00000020508	0.0684559	undirected
ENSPVIG00000003832	ENSPVIG00000006950	0.0684451	undirected	GADD45A	CDA
ENSPVIG00000016527	ENSPVIG00000021687	0.0684151	undirected	KRT23	EFNA4
ENSPVIG00000015146	ENSPVIG00000016368	0.0683992	undirected	FSHR	LEF1
ENSPVIG00000009096	ENSPVIG00000017303	0.0682935	undirected
ENSPVIG00000001230	ENSPVIG00000020185	0.0681989	undirected	BRINP3	PHYHIP
ENSPVIG00000016368	ENSPVIG00000021686	0.068042	undirected	LEF1
ENSPVIG00000003832	ENSPVIG00000009119	0.0678814	undirected	GADD45A	MISP3
ENSPVIG00000003270	ENSPVIG00000025676	0.0678611	undirected		NPDC1
ENSPVIG00000014366	ENSPVIG00000020185	0.0678285	undirected	TNS4	PHYHIP
ENSPVIG00000016759	ENSPVIG00000024938	0.0678279	undirected	PSME4	CYP19A1
ENSPVIG00000012552	ENSPVIG00000016824	0.0678277	undirected	TNPO3	FAM20A
ENSPVIG00000003076	ENSPVIG00000003526	0.067817	undirected	CXCR4	DUOX2
ENSPVIG00000022800	ENSPVIG00000025711	0.0678101	undirected	TMEFF2	LHX2
ENSPVIG00000015146	ENSPVIG00000017106	0.0677798	undirected	FSHR	AQP3
ENSPVIG00000004778	ENSPVIG00000020545	0.0676635	undirected
ENSPVIG00000020113	ENSPVIG00000021122	0.0676462	undirected	IRX5
ENSPVIG00000015693	ENSPVIG00000015694	0.0676387	undirected	LRRC2
ENSPVIG00000013678	ENSPVIG00000020113	0.0676049	undirected	KIAA1324L	IRX5
ENSPVIG00000003832	ENSPVIG00000007344	0.0675478	undirected	GADD45A	CORO2B
ENSPVIG00000000514	ENSPVIG00000020886	0.0674711	undirected	CRH
ENSPVIG00000005250	ENSPVIG00000020508	0.0673873	undirected	MPP1
ENSPVIG00000015694	ENSPVIG00000023699	0.067319	undirected		TRPC4
ENSPVIG00000006950	ENSPVIG00000011279	0.0673056	undirected	CDA	PARVB
ENSPVIG00000021122	ENSPVIG00000024938	0.0672599	undirected		CYP19A1
ENSPVIG00000009096	ENSPVIG00000020749	0.0672208	undirected		FAM189B
ENSPVIG00000012713	ENSPVIG00000024938	0.0671872	undirected		CYP19A1
ENSPVIG00000003932	ENSPVIG00000025586	0.0671716	undirected	TMEM132C
ENSPVIG00000004778	ENSPVIG00000009211	0.0671367	undirected		CYP11A1
ENSPVIG00000003076	ENSPVIG00000024655	0.0671165	undirected	CXCR4	PDGFB
ENSPVIG00000016527	ENSPVIG00000017156	0.0670347	undirected	KRT23
ENSPVIG00000006183	ENSPVIG00000025586	0.0670322	undirected	FGF16
ENSPVIG00000012552	ENSPVIG00000022723	0.0668032	undirected	TNPO3
ENSPVIG00000002390	ENSPVIG00000016368	0.0667747	undirected	WNT2B	LEF1
ENSPVIG00000016368	ENSPVIG00000021667	0.066749	undirected	LEF1
ENSPVIG00000005955	ENSPVIG00000020113	0.0666589	undirected	TP73	IRX5
ENSPVIG00000004778	ENSPVIG00000009096	0.0666179	undirected
ENSPVIG00000015849	ENSPVIG00000025711	0.0665728	undirected	AP1G2	LHX2
ENSPVIG00000020551	ENSPVIG00000024938	0.0665386	undirected	GPR4	CYP19A1
ENSPVIG00000005250	ENSPVIG00000016899	0.0665293	undirected	MPP1	SLC43A2
ENSPVIG00000018450	ENSPVIG00000025711	0.0665122	undirected	HSD11B2	LHX2
ENSPVIG00000017156	ENSPVIG00000022723	0.066456	undirected
ENSPVIG00000016527	ENSPVIG00000024535	0.0664532	undirected	KRT23	CYP24A1
ENSPVIG00000019058	ENSPVIG00000024938	0.0663973	undirected	NTF3	CYP19A1
ENSPVIG00000001230	ENSPVIG00000024535	0.0663407	undirected	BRINP3	CYP24A1
ENSPVIG00000003832	ENSPVIG00000013667	0.0662835	undirected	GADD45A	CREB3L1
ENSPVIG00000000514	ENSPVIG00000021122	0.06627	undirected	CRH
ENSPVIG00000008396	ENSPVIG00000023699	0.0662684	undirected		TRPC4
ENSPVIG00000016368	ENSPVIG00000016759	0.0661795	undirected	LEF1	PSME4
ENSPVIG00000008838	ENSPVIG00000024938	0.066174	undirected	ADCY4	CYP19A1
ENSPVIG00000001902	ENSPVIG00000025711	0.066031	undirected	FKBP1B	LHX2
ENSPVIG00000000514	ENSPVIG00000002390	0.0659463	undirected	CRH	WNT2B
ENSPVIG00000009096	ENSPVIG00000015694	0.0659289	undirected
ENSPVIG00000002644	ENSPVIG00000016368	0.065877	undirected		LEF1
ENSPVIG00000012119	ENSPVIG00000015694	0.0657681	undirected	SNAI3
ENSPVIG00000003270	ENSPVIG00000021601	0.0656649	undirected
ENSPVIG00000020185	ENSPVIG00000025586	0.0655283	undirected	PHYHIP
ENSPVIG00000017106	ENSPVIG00000025676	0.0654713	undirected	AQP3	NPDC1
ENSPVIG00000015694	ENSPVIG00000024729	0.0653433	undirected		RASGRP3
ENSPVIG00000008838	ENSPVIG00000025711	0.0653166	undirected	ADCY4	LHX2
ENSPVIG00000003242	ENSPVIG00000016368	0.0652793	undirected		LEF1
ENSPVIG00000013678	ENSPVIG00000023699	0.065277	undirected	KIAA1324L	TRPC4
ENSPVIG00000017106	ENSPVIG00000017595	0.0652588	undirected	AQP3
ENSPVIG00000023699	ENSPVIG00000025586	0.0652446	undirected	TRPC4
ENSPVIG00000022373	ENSPVIG00000025711	0.0651983	undirected	DDIT4	LHX2
ENSPVIG00000016368	ENSPVIG00000017161	0.0651549	undirected	LEF1
ENSPVIG00000009096	ENSPVIG00000021183	0.0651353	undirected		DOCK11
ENSPVIG00000003076	ENSPVIG00000017106	0.0650195	undirected	CXCR4	AQP3
ENSPVIG00000020207	ENSPVIG00000022853	0.0649791	undirected	ITGA3
ENSPVIG00000013678	ENSPVIG00000025290	0.0649475	undirected	KIAA1324L	NCAM2
ENSPVIG00000003270	ENSPVIG00000003526	0.0649441	undirected		DUOX2
ENSPVIG00000003932	ENSPVIG00000014366	0.0649316	undirected	TMEM132C	TNS4
ENSPVIG00000001230	ENSPVIG00000006183	0.0648637	undirected	BRINP3	FGF16
ENSPVIG00000020389	ENSPVIG00000025711	0.0648213	undirected	LDLRAD4	LHX2
ENSPVIG00000015684	ENSPVIG00000022463	0.0648116	undirected		TTLL10
ENSPVIG00000021122	ENSPVIG00000025711	0.064794	undirected		LHX2
ENSPVIG00000020185	ENSPVIG00000025711	0.0647508	undirected	PHYHIP	LHX2
ENSPVIG00000007628	ENSPVIG00000013678	0.0646996	undirected	TRIM50	KIAA1324L
ENSPVIG00000017106	ENSPVIG00000020545	0.0646805	undirected	AQP3
ENSPVIG00000006439	ENSPVIG00000017106	0.0646178	undirected	NKD1	AQP3
ENSPVIG00000017156	ENSPVIG00000024535	0.0645959	undirected		CYP24A1
ENSPVIG00000006950	ENSPVIG00000009096	0.0645817	undirected	CDA
ENSPVIG00000012372	ENSPVIG00000025711	0.0645784	undirected	SERINC2	LHX2
ENSPVIG00000003270	ENSPVIG00000024655	0.0645345	undirected		PDGFB
ENSPVIG00000000514	ENSPVIG00000016532	0.0645287	undirected	CRH	KLHL1
ENSPVIG00000003076	ENSPVIG00000018749	0.0645131	undirected	CXCR4	IGSF21
ENSPVIG00000022723	ENSPVIG00000024535	0.064502	undirected		CYP24A1
ENSPVIG00000002644	ENSPVIG00000003932	0.0644589	undirected		TMEM132C
ENSPVIG00000022605	ENSPVIG00000025676	0.0644347	undirected	GREM2	NPDC1
ENSPVIG00000003832	ENSPVIG00000024535	0.0643499	undirected	GADD45A	CYP24A1
ENSPVIG00000003832	ENSPVIG00000009096	0.0643227	undirected	GADD45A
ENSPVIG00000022800	ENSPVIG00000023699	0.0643155	undirected	TMEFF2	TRPC4
ENSPVIG00000006937	ENSPVIG00000015146	0.0642545	undirected	AMHR2	FSHR
ENSPVIG00000001230	ENSPVIG00000022463	0.0642107	undirected	BRINP3	TTLL10
ENSPVIG00000006439	ENSPVIG00000025586	0.0641854	undirected	NKD1
ENSPVIG00000006937	ENSPVIG00000020185	0.0641667	undirected	AMHR2	PHYHIP
ENSPVIG00000013678	ENSPVIG00000014366	0.0640921	undirected	KIAA1324L	TNS4
ENSPVIG00000013678	ENSPVIG00000020207	0.0640896	undirected	KIAA1324L	ITGA3
ENSPVIG00000003832	ENSPVIG00000008838	0.0640353	undirected	GADD45A	ADCY4
ENSPVIG00000023289	ENSPVIG00000024938	0.064015	undirected		CYP19A1
ENSPVIG00000014501	ENSPVIG00000017303	0.0640006	undirected	SOX8
ENSPVIG00000006950	ENSPVIG00000024152	0.0639243	undirected	CDA	PGR
ENSPVIG00000021687	ENSPVIG00000024938	0.0639213	undirected	EFNA4	CYP19A1
ENSPVIG00000017106	ENSPVIG00000023699	0.0639196	undirected	AQP3	TRPC4
ENSPVIG00000020113	ENSPVIG00000020185	0.0638967	undirected	IRX5	PHYHIP
ENSPVIG00000019279	ENSPVIG00000025586	0.0638106	undirected	OSGIN1
ENSPVIG00000025290	ENSPVIG00000025586	0.0637344	undirected	NCAM2
ENSPVIG00000016368	ENSPVIG00000024152	0.0636899	undirected	LEF1	PGR
ENSPVIG00000017106	ENSPVIG00000025711	0.0636888	undirected	AQP3	LHX2
ENSPVIG00000022853	ENSPVIG00000025711	0.0636718	undirected		LHX2
ENSPVIG00000006496	ENSPVIG00000017303	0.0636337	undirected	IL17RB
ENSPVIG00000008396	ENSPVIG00000021667	0.0635857	undirected
ENSPVIG00000003242	ENSPVIG00000013678	0.0635796	undirected		KIAA1324L
ENSPVIG00000015693	ENSPVIG00000022800	0.0635222	undirected	LRRC2	TMEFF2
ENSPVIG00000022800	ENSPVIG00000025586	0.0634845	undirected	TMEFF2
ENSPVIG00000012139	ENSPVIG00000025586	0.0633342	undirected	INAVA
ENSPVIG00000010778	ENSPVIG00000015694	0.0632985	undirected
ENSPVIG00000016368	ENSPVIG00000020551	0.0632952	undirected	LEF1	GPR4
ENSPVIG00000006183	ENSPVIG00000022800	0.0632256	undirected	FGF16	TMEFF2
ENSPVIG00000000514	ENSPVIG00000024535	0.0631663	undirected	CRH	CYP24A1
ENSPVIG00000003832	ENSPVIG00000020509	0.0631559	undirected	GADD45A
ENSPVIG00000003832	ENSPVIG00000024317	0.0631185	undirected	GADD45A	NCKAP1L
ENSPVIG00000010379	ENSPVIG00000017106	0.0630601	undirected	MYLK3	AQP3
ENSPVIG00000017106	ENSPVIG00000020749	0.0630307	undirected	AQP3	FAM189B
ENSPVIG00000017106	ENSPVIG00000024152	0.0630238	undirected	AQP3	PGR
ENSPVIG00000006950	ENSPVIG00000017106	0.0630117	undirected	CDA	AQP3
ENSPVIG00000003932	ENSPVIG00000007628	0.0629923	undirected	TMEM132C	TRIM50
ENSPVIG00000003874	ENSPVIG00000022463	0.0628215	undirected		TTLL10
ENSPVIG00000003270	ENSPVIG00000016261	0.0628071	undirected		DSP
ENSPVIG00000012552	ENSPVIG00000020113	0.0627913	undirected	TNPO3	IRX5
ENSPVIG00000003832	ENSPVIG00000023967	0.0627488	undirected	GADD45A	PCP4
ENSPVIG00000015694	ENSPVIG00000017106	0.0627291	undirected		AQP3
ENSPVIG00000013667	ENSPVIG00000017161	0.0627287	undirected	CREB3L1
ENSPVIG00000006950	ENSPVIG00000014501	0.0627155	undirected	CDA	SOX8
ENSPVIG00000020389	ENSPVIG00000025586	0.0625599	undirected	LDLRAD4
ENSPVIG00000004778	ENSPVIG00000011279	0.0625475	undirected		PARVB
ENSPVIG00000011279	ENSPVIG00000020551	0.0624919	undirected	PARVB	GPR4
ENSPVIG00000022853	ENSPVIG00000025290	0.0624651	undirected		NCAM2
ENSPVIG00000000514	ENSPVIG00000019058	0.0623984	undirected	CRH	NTF3
ENSPVIG00000003076	ENSPVIG00000022800	0.0623708	undirected	CXCR4	TMEFF2
ENSPVIG00000016460	ENSPVIG00000022723	0.0623627	undirected	HOXB2
ENSPVIG00000001230	ENSPVIG00000023699	0.0623115	undirected	BRINP3	TRPC4
ENSPVIG00000016368	ENSPVIG00000025676	0.0622436	undirected	LEF1	NPDC1
ENSPVIG00000021686	ENSPVIG00000024938	0.0622418	undirected		CYP19A1
ENSPVIG00000016368	ENSPVIG00000019911	0.0622197	undirected	LEF1
ENSPVIG00000003932	ENSPVIG00000020703	0.0621778	undirected	TMEM132C	GPR137B
ENSPVIG00000005250	ENSPVIG00000009211	0.0621142	undirected	MPP1	CYP11A1
ENSPVIG00000016527	ENSPVIG00000020703	0.0620928	undirected	KRT23	GPR137B
ENSPVIG00000016824	ENSPVIG00000021687	0.0620717	undirected	FAM20A	EFNA4
ENSPVIG00000011835	ENSPVIG00000020508	0.0619459	undirected
ENSPVIG00000014366	ENSPVIG00000021687	0.0618812	undirected	TNS4	EFNA4
ENSPVIG00000015693	ENSPVIG00000025586	0.0618604	undirected	LRRC2
ENSPVIG00000014501	ENSPVIG00000024535	0.0618451	undirected	SOX8	CYP24A1
ENSPVIG00000012372	ENSPVIG00000025586	0.0617225	undirected	SERINC2
ENSPVIG00000012372	ENSPVIG00000020113	0.0617079	undirected	SERINC2	IRX5
ENSPVIG00000002644	ENSPVIG00000025711	0.0617025	undirected		LHX2
ENSPVIG00000013678	ENSPVIG00000021167	0.0616422	undirected	KIAA1324L	LINGO1
ENSPVIG00000003832	ENSPVIG00000025586	0.0616161	undirected	GADD45A
ENSPVIG00000000514	ENSPVIG00000022463	0.0616043	undirected	CRH	TTLL10
ENSPVIG00000002390	ENSPVIG00000003932	0.0616027	undirected	WNT2B	TMEM132C
ENSPVIG00000006937	ENSPVIG00000016824	0.0615972	undirected	AMHR2	FAM20A
ENSPVIG00000010468	ENSPVIG00000014501	0.0615903	undirected	PRELP	SOX8
ENSPVIG00000021687	ENSPVIG00000025290	0.0615777	undirected	EFNA4	NCAM2
ENSPVIG00000017106	ENSPVIG00000025586	0.0615613	undirected	AQP3
ENSPVIG00000003076	ENSPVIG00000009524	0.0615494	undirected	CXCR4	FN1
ENSPVIG00000007378	ENSPVIG00000024938	0.0614323	undirected		CYP19A1
ENSPVIG00000016368	ENSPVIG00000023290	0.0613868	undirected	LEF1	CD164L2
ENSPVIG00000003076	ENSPVIG00000024938	0.0613861	undirected	CXCR4	CYP19A1
ENSPVIG00000005250	ENSPVIG00000006439	0.0613778	undirected	MPP1	NKD1
ENSPVIG00000005955	ENSPVIG00000022723	0.0613343	undirected	TP73
ENSPVIG00000003076	ENSPVIG00000016261	0.0612961	undirected	CXCR4	DSP
ENSPVIG00000013569	ENSPVIG00000024729	0.0612756	undirected	SLC7A7	RASGRP3
ENSPVIG00000024535	ENSPVIG00000025290	0.0611988	undirected	CYP24A1	NCAM2
ENSPVIG00000015693	ENSPVIG00000021667	0.0611733	undirected	LRRC2
ENSPVIG00000015849	ENSPVIG00000022463	0.0611589	undirected	AP1G2	TTLL10
ENSPVIG00000017595	ENSPVIG00000025711	0.0610678	undirected		LHX2
ENSPVIG00000008396	ENSPVIG00000013678	0.0608247	undirected		KIAA1324L
ENSPVIG00000013667	ENSPVIG00000025711	0.0608161	undirected	CREB3L1	LHX2
ENSPVIG00000003832	ENSPVIG00000022800	0.0607902	undirected	GADD45A	TMEFF2
ENSPVIG00000005250	ENSPVIG00000024152	0.0606578	undirected	MPP1	PGR
ENSPVIG00000020113	ENSPVIG00000024535	0.0606484	undirected	IRX5	CYP24A1
ENSPVIG00000002390	ENSPVIG00000019058	0.0606292	undirected	WNT2B	NTF3
ENSPVIG00000020886	ENSPVIG00000025290	0.0605409	undirected		NCAM2
ENSPVIG00000013678	ENSPVIG00000020411	0.0605307	undirected	KIAA1324L
ENSPVIG00000014501	ENSPVIG00000024317	0.0605075	undirected	SOX8	NCKAP1L
ENSPVIG00000003076	ENSPVIG00000015693	0.0605036	undirected	CXCR4	LRRC2
ENSPVIG00000005573	ENSPVIG00000024938	0.0604728	undirected		CYP19A1
ENSPVIG00000003270	ENSPVIG00000010237	0.0604024	undirected		NETO2
ENSPVIG00000006937	ENSPVIG00000012139	0.0603999	undirected	AMHR2	INAVA
ENSPVIG00000020113	ENSPVIG00000023290	0.0603869	undirected	IRX5	CD164L2
ENSPVIG00000015694	ENSPVIG00000023767	0.0603575	undirected		ERG
ENSPVIG00000011279	ENSPVIG00000017161	0.060302	undirected	PARVB
ENSPVIG00000020113	ENSPVIG00000021167	0.0602979	undirected	IRX5	LINGO1
ENSPVIG00000016261	ENSPVIG00000021688	0.0602371	undirected	DSP	ADAM15
ENSPVIG00000021667	ENSPVIG00000022800	0.0602095	undirected		TMEFF2
ENSPVIG00000006183	ENSPVIG00000013678	0.0601261	undirected	FGF16	KIAA1324L
ENSPVIG00000014501	ENSPVIG00000015693	0.0601019	undirected	SOX8	LRRC2
ENSPVIG00000003242	ENSPVIG00000024938	0.0600701	undirected		CYP19A1
ENSPVIG00000017161	ENSPVIG00000020551	0.0600297	undirected		GPR4
ENSPVIG00000021687	ENSPVIG00000025586	0.0599889	undirected	EFNA4
ENSPVIG00000013678	ENSPVIG00000015146	0.0599828	undirected	KIAA1324L	FSHR
ENSPVIG00000024317	ENSPVIG00000025711	0.0598982	undirected	NCKAP1L	LHX2
ENSPVIG00000003832	ENSPVIG00000017303	0.059859	undirected	GADD45A
ENSPVIG00000002872	ENSPVIG00000013678	0.0598501	undirected	KLHL32	KIAA1324L
ENSPVIG00000017303	ENSPVIG00000021667	0.0598398	undirected
ENSPVIG00000019058	ENSPVIG00000025290	0.0597664	undirected	NTF3	NCAM2
ENSPVIG00000001875	ENSPVIG00000017106	0.0597161	undirected	KLHL29	AQP3
ENSPVIG00000001230	ENSPVIG00000016532	0.0597052	undirected	BRINP3	KLHL1
ENSPVIG00000003832	ENSPVIG00000021667	0.0596835	undirected	GADD45A
ENSPVIG00000015694	ENSPVIG00000025676	0.0596728	undirected		NPDC1
ENSPVIG00000022800	ENSPVIG00000025676	0.0595826	undirected	TMEFF2	NPDC1
ENSPVIG00000016368	ENSPVIG00000017303	0.0595316	undirected	LEF1
ENSPVIG00000001230	ENSPVIG00000021167	0.05952	undirected	BRINP3	LINGO1
ENSPVIG00000006496	ENSPVIG00000009096	0.059518	undirected	IL17RB
ENSPVIG00000009096	ENSPVIG00000025586	0.0594925	undirected
ENSPVIG00000003076	ENSPVIG00000021688	0.0593611	undirected	CXCR4	ADAM15
ENSPVIG00000019058	ENSPVIG00000022463	0.0593199	undirected	NTF3	TTLL10
ENSPVIG00000006496	ENSPVIG00000017106	0.0593142	undirected	IL17RB	AQP3
ENSPVIG00000001230	ENSPVIG00000021686	0.059285	undirected	BRINP3
ENSPVIG00000023967	ENSPVIG00000025711	0.0592677	undirected	PCP4	LHX2
ENSPVIG00000003270	ENSPVIG00000017303	0.0592413	undirected
ENSPVIG00000014366	ENSPVIG00000025290	0.0591714	undirected	TNS4	NCAM2
ENSPVIG00000003874	ENSPVIG00000006937	0.0591189	undirected		AMHR2
ENSPVIG00000003932	ENSPVIG00000022463	0.0591007	undirected	TMEM132C	TTLL10
ENSPVIG00000007344	ENSPVIG00000013667	0.0590605	undirected	CORO2B	CREB3L1
ENSPVIG00000002390	ENSPVIG00000006937	0.0590508	undirected	WNT2B	AMHR2
ENSPVIG00000013678	ENSPVIG00000021122	0.0590253	undirected	KIAA1324L
ENSPVIG00000013678	ENSPVIG00000016532	0.0590112	undirected	KIAA1324L	KLHL1
ENSPVIG00000022240	ENSPVIG00000025711	0.0589609	undirected	TSPAN4	LHX2
ENSPVIG00000000514	ENSPVIG00000022853	0.0589394	undirected	CRH
ENSPVIG00000002644	ENSPVIG00000013678	0.0589205	undirected		KIAA1324L
ENSPVIG00000009119	ENSPVIG00000022373	0.058896	undirected	MISP3	DDIT4
ENSPVIG00000016368	ENSPVIG00000016899	0.0588746	undirected	LEF1	SLC43A2
ENSPVIG00000003832	ENSPVIG00000012119	0.058835	undirected	GADD45A	SNAI3
ENSPVIG00000021667	ENSPVIG00000024655	0.0588002	undirected		PDGFB
ENSPVIG00000007344	ENSPVIG00000024938	0.0587894	undirected	CORO2B	CYP19A1
ENSPVIG00000015693	ENSPVIG00000023699	0.058768	undirected	LRRC2	TRPC4
ENSPVIG00000000514	ENSPVIG00000005955	0.0587563	undirected	CRH	TP73
ENSPVIG00000003832	ENSPVIG00000020389	0.0587255	undirected	GADD45A	LDLRAD4
ENSPVIG00000003932	ENSPVIG00000013678	0.0586961	undirected	TMEM132C	KIAA1324L
ENSPVIG00000008396	ENSPVIG00000015694	0.0585973	undirected
ENSPVIG00000003242	ENSPVIG00000025586	0.058568	undirected
ENSPVIG00000006937	ENSPVIG00000022463	0.0585397	undirected	AMHR2	TTLL10
ENSPVIG00000022463	ENSPVIG00000025478	0.0584771	undirected	TTLL10	SLITRK6
ENSPVIG00000003932	ENSPVIG00000021122	0.0584712	undirected	TMEM132C
ENSPVIG00000007628	ENSPVIG00000025290	0.058461	undirected	TRIM50	NCAM2
ENSPVIG00000002644	ENSPVIG00000025586	0.058442	undirected
ENSPVIG00000020113	ENSPVIG00000020886	0.0584239	undirected	IRX5
ENSPVIG00000000514	ENSPVIG00000020185	0.0583331	undirected	CRH	PHYHIP
ENSPVIG00000005250	ENSPVIG00000018118	0.05828	undirected	MPP1	KCNIP3
ENSPVIG00000003270	ENSPVIG00000015694	0.0582788	undirected
ENSPVIG00000015146	ENSPVIG00000025586	0.0582765	undirected	FSHR
ENSPVIG00000004778	ENSPVIG00000006950	0.0582082	undirected		CDA
ENSPVIG00000014366	ENSPVIG00000021167	0.058199	undirected	TNS4	LINGO1
ENSPVIG00000014501	ENSPVIG00000023967	0.0581879	undirected	SOX8	PCP4
ENSPVIG00000003076	ENSPVIG00000008396	0.0581831	undirected	CXCR4
ENSPVIG00000005250	ENSPVIG00000025711	0.0581797	undirected	MPP1	LHX2
ENSPVIG00000015694	ENSPVIG00000020389	0.0581762	undirected		LDLRAD4
ENSPVIG00000014366	ENSPVIG00000024535	0.0581743	undirected	TNS4	CYP24A1
ENSPVIG00000003932	ENSPVIG00000021686	0.0581465	undirected	TMEM132C
ENSPVIG00000005955	ENSPVIG00000006937	0.0581124	undirected	TP73	AMHR2
ENSPVIG00000003270	ENSPVIG00000005988	0.0580989	undirected
ENSPVIG00000017161	ENSPVIG00000024938	0.0580455	undirected		CYP19A1
ENSPVIG00000003832	ENSPVIG00000021686	0.0580415	undirected	GADD45A
ENSPVIG00000015849	ENSPVIG00000016368	0.0580007	undirected	AP1G2	LEF1
ENSPVIG00000015849	ENSPVIG00000024938	0.0579833	undirected	AP1G2	CYP19A1
ENSPVIG00000001230	ENSPVIG00000003874	0.0579749	undirected	BRINP3
ENSPVIG00000007344	ENSPVIG00000016368	0.0579375	undirected	CORO2B	LEF1
ENSPVIG00000003270	ENSPVIG00000023699	0.0579014	undirected		TRPC4
ENSPVIG00000012139	ENSPVIG00000023699	0.0578826	undirected	INAVA	TRPC4
ENSPVIG00000004778	ENSPVIG00000013924	0.0578618	undirected		TMC6
ENSPVIG00000008838	ENSPVIG00000013667	0.0578617	undirected	ADCY4	CREB3L1
ENSPVIG00000023699	ENSPVIG00000025676	0.05779	undirected	TRPC4	NPDC1
ENSPVIG00000009096	ENSPVIG00000020545	0.0577709	undirected
ENSPVIG00000016527	ENSPVIG00000020185	0.0577489	undirected	KRT23	PHYHIP
ENSPVIG00000014366	ENSPVIG00000016824	0.057723	undirected	TNS4	FAM20A
ENSPVIG00000002644	ENSPVIG00000006937	0.0577053	undirected		AMHR2
ENSPVIG00000011279	ENSPVIG00000020508	0.0576858	undirected	PARVB
ENSPVIG00000020113	ENSPVIG00000022853	0.0576533	undirected	IRX5
ENSPVIG00000014366	ENSPVIG00000016759	0.0576196	undirected	TNS4	PSME4
ENSPVIG00000003832	ENSPVIG00000011279	0.0576178	undirected	GADD45A	PARVB
ENSPVIG00000020113	ENSPVIG00000021686	0.0575688	undirected	IRX5
ENSPVIG00000016368	ENSPVIG00000024317	0.0575517	undirected	LEF1	NCKAP1L
ENSPVIG00000012139	ENSPVIG00000016527	0.0575408	undirected	INAVA	KRT23
ENSPVIG00000003932	ENSPVIG00000012372	0.0575293	undirected	TMEM132C	SERINC2
ENSPVIG00000008396	ENSPVIG00000017303	0.0575075	undirected
ENSPVIG00000001230	ENSPVIG00000012139	0.0574657	undirected	BRINP3	INAVA
ENSPVIG00000003526	ENSPVIG00000017106	0.0574359	undirected	DUOX2	AQP3
ENSPVIG00000012139	ENSPVIG00000025290	0.0573862	undirected	INAVA	NCAM2
ENSPVIG00000006394	ENSPVIG00000018450	0.0573829	undirected	STARD8	HSD11B2
ENSPVIG00000006937	ENSPVIG00000017156	0.0573507	undirected	AMHR2
ENSPVIG00000017156	ENSPVIG00000025586	0.0573314	undirected
ENSPVIG00000012139	ENSPVIG00000022723	0.0573189	undirected	INAVA
ENSPVIG00000020411	ENSPVIG00000025586	0.0572392	undirected
ENSPVIG00000016824	ENSPVIG00000020703	0.0571992	undirected	FAM20A	GPR137B
ENSPVIG00000002644	ENSPVIG00000025290	0.0571989	undirected		NCAM2
ENSPVIG00000009096	ENSPVIG00000025711	0.0571903	undirected		LHX2
ENSPVIG00000006950	ENSPVIG00000012119	0.0571679	undirected	CDA	SNAI3
ENSPVIG00000005250	ENSPVIG00000017161	0.0571514	undirected	MPP1
ENSPVIG00000015482	ENSPVIG00000024938	0.0570715	undirected		CYP19A1
ENSPVIG00000021667	ENSPVIG00000025586	0.0570077	undirected
ENSPVIG00000014501	ENSPVIG00000020545	0.0569434	undirected	SOX8
ENSPVIG00000006183	ENSPVIG00000023699	0.0569082	undirected	FGF16	TRPC4
ENSPVIG00000000514	ENSPVIG00000023699	0.0568887	undirected	CRH	TRPC4
ENSPVIG00000003270	ENSPVIG00000006496	0.0568818	undirected		IL17RB
ENSPVIG00000011279	ENSPVIG00000022373	0.0568579	undirected	PARVB	DDIT4
ENSPVIG00000016824	ENSPVIG00000017156	0.0568523	undirected	FAM20A
ENSPVIG00000014501	ENSPVIG00000017106	0.0568276	undirected	SOX8	AQP3
ENSPVIG00000001230	ENSPVIG00000019058	0.0568255	undirected	BRINP3	NTF3
ENSPVIG00000003874	ENSPVIG00000020113	0.0568068	undirected		IRX5
ENSPVIG00000003270	ENSPVIG00000009524	0.0568044	undirected		FN1
ENSPVIG00000006950	ENSPVIG00000018118	0.0568019	undirected	CDA	KCNIP3
ENSPVIG00000017106	ENSPVIG00000022800	0.0567555	undirected	AQP3	TMEFF2
ENSPVIG00000009211	ENSPVIG00000020508	0.0567515	undirected	CYP11A1
ENSPVIG00000020749	ENSPVIG00000024938	0.0567365	undirected	FAM189B	CYP19A1
ENSPVIG00000006937	ENSPVIG00000022853	0.0567289	undirected	AMHR2
ENSPVIG00000012119	ENSPVIG00000023699	0.0567247	undirected	SNAI3	TRPC4
ENSPVIG00000018118	ENSPVIG00000025711	0.056673	undirected	KCNIP3	LHX2
ENSPVIG00000021167	ENSPVIG00000025586	0.0566672	undirected	LINGO1
ENSPVIG00000017156	ENSPVIG00000025290	0.0566653	undirected		NCAM2
ENSPVIG00000000616	ENSPVIG00000024938	0.0566437	undirected	VCPIP1	CYP19A1
ENSPVIG00000015482	ENSPVIG00000017106	0.0566088	undirected		AQP3
ENSPVIG00000020389	ENSPVIG00000023699	0.056576	undirected	LDLRAD4	TRPC4
ENSPVIG00000004778	ENSPVIG00000007378	0.0565471	undirected
ENSPVIG00000014501	ENSPVIG00000021888	0.0565369	undirected	SOX8	HES4
ENSPVIG00000008396	ENSPVIG00000025586	0.0565008	undirected
ENSPVIG00000009096	ENSPVIG00000014501	0.0564926	undirected		SOX8
ENSPVIG00000006950	ENSPVIG00000020551	0.0564708	undirected	CDA	GPR4
ENSPVIG00000005955	ENSPVIG00000025711	0.0564465	undirected	TP73	LHX2
ENSPVIG00000003932	ENSPVIG00000019058	0.0564209	undirected	TMEM132C	NTF3
ENSPVIG00000016824	ENSPVIG00000025586	0.0563976	undirected	FAM20A
ENSPVIG00000000514	ENSPVIG00000021167	0.0563899	undirected	CRH	LINGO1
ENSPVIG00000014366	ENSPVIG00000022463	0.0563733	undirected	TNS4	TTLL10
ENSPVIG00000003874	ENSPVIG00000016824	0.0563112	undirected		FAM20A
ENSPVIG00000009096	ENSPVIG00000020508	0.0562822	undirected
ENSPVIG00000013667	ENSPVIG00000015694	0.0562157	undirected	CREB3L1
ENSPVIG00000014366	ENSPVIG00000021122	0.0562048	undirected	TNS4
ENSPVIG00000001875	ENSPVIG00000016368	0.0562	undirected	KLHL29	LEF1
ENSPVIG00000003526	ENSPVIG00000021667	0.056172	undirected	DUOX2
ENSPVIG00000004778	ENSPVIG00000017161	0.0561656	undirected
ENSPVIG00000009096	ENSPVIG00000022373	0.0561426	undirected		DDIT4
ENSPVIG00000012119	ENSPVIG00000022800	0.0561422	undirected	SNAI3	TMEFF2
ENSPVIG00000003832	ENSPVIG00000017106	0.0561231	undirected	GADD45A	AQP3
ENSPVIG00000006937	ENSPVIG00000021167	0.0561114	undirected	AMHR2	LINGO1
ENSPVIG00000013678	ENSPVIG00000024535	0.0561032	undirected	KIAA1324L	CYP24A1
ENSPVIG00000003832	ENSPVIG00000015694	0.0560937	undirected	GADD45A
ENSPVIG00000004778	ENSPVIG00000012713	0.0560812	undirected
ENSPVIG00000012119	ENSPVIG00000021667	0.0560055	undirected	SNAI3
ENSPVIG00000009096	ENSPVIG00000013667	0.0559861	undirected		CREB3L1
ENSPVIG00000014501	ENSPVIG00000019279	0.0559258	undirected	SOX8	OSGIN1
ENSPVIG00000003832	ENSPVIG00000018118	0.0558928	undirected	GADD45A	KCNIP3
ENSPVIG00000012552	ENSPVIG00000016527	0.05582	undirected	TNPO3	KRT23
ENSPVIG00000009096	ENSPVIG00000015146	0.0557883	undirected		FSHR
ENSPVIG00000003832	ENSPVIG00000006183	0.0557547	undirected	GADD45A	FGF16
ENSPVIG00000003270	ENSPVIG00000016368	0.0557321	undirected		LEF1
ENSPVIG00000009096	ENSPVIG00000023699	0.0557203	undirected		TRPC4
ENSPVIG00000015694	ENSPVIG00000017303	0.055687	undirected
ENSPVIG00000013569	ENSPVIG00000015694	0.0556696	undirected	SLC7A7
ENSPVIG00000000514	ENSPVIG00000012372	0.0556053	undirected	CRH	SERINC2
ENSPVIG00000003832	ENSPVIG00000018450	0.0556048	undirected	GADD45A	HSD11B2
ENSPVIG00000005573	ENSPVIG00000025586	0.055583	undirected
ENSPVIG00000022240	ENSPVIG00000024938	0.0555621	undirected	TSPAN4	CYP19A1
ENSPVIG00000009096	ENSPVIG00000010379	0.0555442	undirected		MYLK3
ENSPVIG00000003076	ENSPVIG00000021183	0.05549	undirected	CXCR4	DOCK11
ENSPVIG00000006950	ENSPVIG00000025711	0.0554666	undirected	CDA	LHX2
ENSPVIG00000006596	ENSPVIG00000009096	0.055452	undirected	ANXA10
ENSPVIG00000009676	ENSPVIG00000013678	0.0554289	undirected	EPB41L4B	KIAA1324L
ENSPVIG00000003832	ENSPVIG00000020551	0.0554284	undirected	GADD45A	GPR4
ENSPVIG00000009119	ENSPVIG00000014501	0.0554243	undirected	MISP3	SOX8
ENSPVIG00000016824	ENSPVIG00000024535	0.0553817	undirected	FAM20A	CYP24A1
ENSPVIG00000016368	ENSPVIG00000020411	0.0553456	undirected	LEF1
ENSPVIG00000009257	ENSPVIG00000022723	0.055301	undirected
ENSPVIG00000003832	ENSPVIG00000019279	0.0552244	undirected	GADD45A	OSGIN1
ENSPVIG00000015146	ENSPVIG00000023699	0.0552001	undirected	FSHR	TRPC4
ENSPVIG00000012552	ENSPVIG00000019058	0.0551716	undirected	TNPO3	NTF3
ENSPVIG00000004033	ENSPVIG00000004778	0.0551488	undirected	TMEM130
ENSPVIG00000016532	ENSPVIG00000025290	0.0551049	undirected	KLHL1	NCAM2
ENSPVIG00000009096	ENSPVIG00000020389	0.0550101	undirected		LDLRAD4
ENSPVIG00000005250	ENSPVIG00000024051	0.0550051	undirected	MPP1	HMOX1
ENSPVIG00000022463	ENSPVIG00000024938	0.0549601	undirected	TTLL10	CYP19A1
ENSPVIG00000005955	ENSPVIG00000025290	0.0549179	undirected	TP73	NCAM2
ENSPVIG00000005250	ENSPVIG00000009096	0.0548979	undirected	MPP1
ENSPVIG00000010468	ENSPVIG00000022373	0.0548973	undirected	PRELP	DDIT4
ENSPVIG00000016759	ENSPVIG00000025676	0.0548801	undirected	PSME4	NPDC1
ENSPVIG00000015694	ENSPVIG00000020749	0.0548576	undirected		FAM189B
ENSPVIG00000010237	ENSPVIG00000024938	0.0547867	undirected	NETO2	CYP19A1
ENSPVIG00000011762	ENSPVIG00000022853	0.0547739	undirected	F2RL1
ENSPVIG00000001974	ENSPVIG00000015146	0.05477	undirected	VEGFA	FSHR
ENSPVIG00000017106	ENSPVIG00000024535	0.0547648	undirected	AQP3	CYP24A1
ENSPVIG00000018118	ENSPVIG00000022373	0.054761	undirected	KCNIP3	DDIT4
ENSPVIG00000015693	ENSPVIG00000017106	0.0547299	undirected	LRRC2	AQP3
ENSPVIG00000001974	ENSPVIG00000003270	0.0546723	undirected	VEGFA
ENSPVIG00000021686	ENSPVIG00000025586	0.0546592	undirected
ENSPVIG00000014501	ENSPVIG00000022800	0.0546539	undirected	SOX8	TMEFF2
ENSPVIG00000003526	ENSPVIG00000015694	0.0546435	undirected	DUOX2
ENSPVIG00000003932	ENSPVIG00000024535	0.0546202	undirected	TMEM132C	CYP24A1
ENSPVIG00000003932	ENSPVIG00000022853	0.0545922	undirected	TMEM132C
ENSPVIG00000004778	ENSPVIG00000018118	0.0545449	undirected		KCNIP3
ENSPVIG00000009524	ENSPVIG00000016261	0.0545158	undirected	FN1	DSP
ENSPVIG00000007628	ENSPVIG00000016824	0.0545109	undirected	TRIM50	FAM20A
ENSPVIG00000021122	ENSPVIG00000025586	0.054458	undirected
ENSPVIG00000006596	ENSPVIG00000017106	0.0543891	undirected	ANXA10	AQP3
ENSPVIG00000009257	ENSPVIG00000020113	0.0543762	undirected		IRX5
ENSPVIG00000003076	ENSPVIG00000014364	0.0543668	undirected	CXCR4
ENSPVIG00000013678	ENSPVIG00000020185	0.0543402	undirected	KIAA1324L	PHYHIP
ENSPVIG00000000514	ENSPVIG00000006183	0.0543093	undirected	CRH	FGF16
ENSPVIG00000006183	ENSPVIG00000015694	0.0542704	undirected	FGF16
ENSPVIG00000002390	ENSPVIG00000022853	0.0542628	undirected	WNT2B
ENSPVIG00000003874	ENSPVIG00000014366	0.0541725	undirected		TNS4
ENSPVIG00000020389	ENSPVIG00000022800	0.0541526	undirected	LDLRAD4	TMEFF2
ENSPVIG00000016759	ENSPVIG00000020185	0.0541263	undirected	PSME4	PHYHIP
ENSPVIG00000021686	ENSPVIG00000025290	0.0540852	undirected		NCAM2
ENSPVIG00000002644	ENSPVIG00000022723	0.0540342	undirected
ENSPVIG00000003832	ENSPVIG00000023699	0.0540299	undirected	GADD45A	TRPC4
ENSPVIG00000013678	ENSPVIG00000018388	0.0540286	undirected	KIAA1324L
ENSPVIG00000005250	ENSPVIG00000020545	0.0540222	undirected	MPP1
ENSPVIG00000000514	ENSPVIG00000021686	0.054021	undirected	CRH
ENSPVIG00000010379	ENSPVIG00000012119	0.0539816	undirected	MYLK3	SNAI3
ENSPVIG00000009524	ENSPVIG00000021688	0.053976	undirected	FN1	ADAM15
ENSPVIG00000005250	ENSPVIG00000006950	0.0539678	undirected	MPP1	CDA
ENSPVIG00000020703	ENSPVIG00000024938	0.0539647	undirected	GPR137B	CYP19A1
ENSPVIG00000004778	ENSPVIG00000017106	0.0539572	undirected		AQP3
ENSPVIG00000006950	ENSPVIG00000020389	0.0539174	undirected	CDA	LDLRAD4
ENSPVIG00000016261	ENSPVIG00000017106	0.053899	undirected	DSP	AQP3
ENSPVIG00000006183	ENSPVIG00000015693	0.0538946	undirected	FGF16	LRRC2
ENSPVIG00000021686	ENSPVIG00000022853	0.0538937	undirected
ENSPVIG00000021686	ENSPVIG00000022723	0.0538735	undirected
ENSPVIG00000003076	ENSPVIG00000013678	0.0538633	undirected	CXCR4	KIAA1324L
ENSPVIG00000021122	ENSPVIG00000025290	0.0538477	undirected		NCAM2
ENSPVIG00000000616	ENSPVIG00000014501	0.0538442	undirected	VCPIP1	SOX8
ENSPVIG00000014501	ENSPVIG00000025586	0.0538254	undirected	SOX8
ENSPVIG00000008396	ENSPVIG00000015146	0.0538109	undirected		FSHR
ENSPVIG00000001230	ENSPVIG00000005955	0.0538004	undirected	BRINP3	TP73
ENSPVIG00000016368	ENSPVIG00000020209	0.0537908	undirected	LEF1	SAMD14
ENSPVIG00000012372	ENSPVIG00000017106	0.0537755	undirected	SERINC2	AQP3
ENSPVIG00000002390	ENSPVIG00000013678	0.0537136	undirected	WNT2B	KIAA1324L
ENSPVIG00000013924	ENSPVIG00000025711	0.0536939	undirected	TMC6	LHX2
ENSPVIG00000003242	ENSPVIG00000003270	0.0536577	undirected
ENSPVIG00000013667	ENSPVIG00000014501	0.0536249	undirected	CREB3L1	SOX8
ENSPVIG00000012713	ENSPVIG00000020545	0.0536154	undirected
ENSPVIG00000016368	ENSPVIG00000022853	0.0536074	undirected	LEF1
ENSPVIG00000003076	ENSPVIG00000012119	0.0536026	undirected	CXCR4	SNAI3
ENSPVIG00000016368	ENSPVIG00000021183	0.0535269	undirected	LEF1	DOCK11
ENSPVIG00000016368	ENSPVIG00000017921	0.0535244	undirected	LEF1	FAM222A
ENSPVIG00000004778	ENSPVIG00000019279	0.0535161	undirected		OSGIN1
ENSPVIG00000006183	ENSPVIG00000020113	0.0534741	undirected	FGF16	IRX5
ENSPVIG00000001230	ENSPVIG00000015146	0.0534397	undirected	BRINP3	FSHR
ENSPVIG00000016460	ENSPVIG00000020113	0.0533682	undirected	HOXB2	IRX5
ENSPVIG00000017303	ENSPVIG00000021183	0.0533513	undirected		DOCK11
ENSPVIG00000012552	ENSPVIG00000025290	0.0533382	undirected	TNPO3	NCAM2
ENSPVIG00000013667	ENSPVIG00000020551	0.0533342	undirected	CREB3L1	GPR4
ENSPVIG00000023699	ENSPVIG00000024655	0.0532829	undirected	TRPC4	PDGFB
ENSPVIG00000017161	ENSPVIG00000020508	0.053203	undirected
ENSPVIG00000012139	ENSPVIG00000014366	0.0531734	undirected	INAVA	TNS4
ENSPVIG00000010893	ENSPVIG00000020207	0.0531657	undirected		ITGA3
ENSPVIG00000016899	ENSPVIG00000024938	0.0530896	undirected	SLC43A2	CYP19A1
ENSPVIG00000021167	ENSPVIG00000022723	0.0530747	undirected	LINGO1
ENSPVIG00000015694	ENSPVIG00000017851	0.0530723	undirected		RASD1
ENSPVIG00000014501	ENSPVIG00000018118	0.053062	undirected	SOX8	KCNIP3
ENSPVIG00000004778	ENSPVIG00000006439	0.053059	undirected		NKD1
ENSPVIG00000017921	ENSPVIG00000024938	0.053051	undirected	FAM222A	CYP19A1
ENSPVIG00000014366	ENSPVIG00000023699	0.0530093	undirected	TNS4	TRPC4
ENSPVIG00000005250	ENSPVIG00000010379	0.052978	undirected	MPP1	MYLK3
ENSPVIG00000015694	ENSPVIG00000024051	0.0529245	undirected		HMOX1
ENSPVIG00000003076	ENSPVIG00000003798	0.0528548	undirected	CXCR4	APCDD1
ENSPVIG00000001230	ENSPVIG00000003242	0.0528052	undirected	BRINP3
ENSPVIG00000020185	ENSPVIG00000022723	0.0527894	undirected	PHYHIP
ENSPVIG00000003242	ENSPVIG00000024535	0.052749	undirected		CYP24A1
ENSPVIG00000003270	ENSPVIG00000023723	0.0527391	undirected		LIPG
ENSPVIG00000010778	ENSPVIG00000022800	0.0527352	undirected		TMEFF2
ENSPVIG00000014501	ENSPVIG00000020389	0.0527343	undirected	SOX8	LDLRAD4
ENSPVIG00000004778	ENSPVIG00000010379	0.0527042	undirected		MYLK3
ENSPVIG00000017106	ENSPVIG00000021688	0.0526459	undirected	AQP3	ADAM15
ENSPVIG00000003932	ENSPVIG00000020886	0.0526195	undirected	TMEM132C
ENSPVIG00000001875	ENSPVIG00000003270	0.0526121	undirected	KLHL29
ENSPVIG00000024051	ENSPVIG00000025586	0.0525382	undirected	HMOX1
ENSPVIG00000000616	ENSPVIG00000022373	0.0525365	undirected	VCPIP1	DDIT4
ENSPVIG00000012139	ENSPVIG00000020113	0.0525201	undirected	INAVA	IRX5
ENSPVIG00000016368	ENSPVIG00000022240	0.0524833	undirected	LEF1	TSPAN4
ENSPVIG00000012139	ENSPVIG00000016824	0.0524707	undirected	INAVA	FAM20A
ENSPVIG00000022240	ENSPVIG00000025586	0.0524628	undirected	TSPAN4
ENSPVIG00000017156	ENSPVIG00000022463	0.052443	undirected		TTLL10
ENSPVIG00000021687	ENSPVIG00000022463	0.0524241	undirected	EFNA4	TTLL10
ENSPVIG00000016261	ENSPVIG00000017303	0.0524171	undirected	DSP
ENSPVIG00000012139	ENSPVIG00000014501	0.0523748	undirected	INAVA	SOX8
ENSPVIG00000008396	ENSPVIG00000025676	0.0523618	undirected		NPDC1
ENSPVIG00000010893	ENSPVIG00000017674	0.0523591	undirected		CA12
ENSPVIG00000006183	ENSPVIG00000017106	0.0523105	undirected	FGF16	AQP3
ENSPVIG00000004778	ENSPVIG00000025711	0.0523014	undirected		LHX2
ENSPVIG00000003832	ENSPVIG00000024051	0.052278	undirected	GADD45A	HMOX1
ENSPVIG00000015482	ENSPVIG00000015694	0.0522699	undirected
ENSPVIG00000016261	ENSPVIG00000021667	0.0522625	undirected	DSP
ENSPVIG00000013678	ENSPVIG00000015849	0.052256	undirected	KIAA1324L	AP1G2
ENSPVIG00000003832	ENSPVIG00000022240	0.0522432	undirected	GADD45A	TSPAN4
ENSPVIG00000012119	ENSPVIG00000025586	0.0522308	undirected	SNAI3
ENSPVIG00000016527	ENSPVIG00000020545	0.0522031	undirected	KRT23
ENSPVIG00000013667	ENSPVIG00000017106	0.0521739	undirected	CREB3L1	AQP3
ENSPVIG00000007583	ENSPVIG00000022723	0.0521465	undirected	CNTNAP5
ENSPVIG00000005955	ENSPVIG00000016824	0.0521332	undirected	TP73	FAM20A
ENSPVIG00000005573	ENSPVIG00000017106	0.0520999	undirected		AQP3
ENSPVIG00000012119	ENSPVIG00000017303	0.0520892	undirected	SNAI3
ENSPVIG00000001230	ENSPVIG00000020886	0.052069	undirected	BRINP3
ENSPVIG00000006744	ENSPVIG00000022373	0.0520668	undirected		DDIT4
ENSPVIG00000020142	ENSPVIG00000024938	0.0520458	undirected	TGFB3	CYP19A1
ENSPVIG00000017303	ENSPVIG00000017595	0.0520404	undirected
ENSPVIG00000003526	ENSPVIG00000009524	0.0520291	undirected	DUOX2	FN1
ENSPVIG00000017595	ENSPVIG00000023699	0.0520215	undirected		TRPC4
ENSPVIG00000012552	ENSPVIG00000016368	0.0520164	undirected	TNPO3	LEF1
ENSPVIG00000005250	ENSPVIG00000016527	0.0520163	undirected	MPP1	KRT23
ENSPVIG00000023767	ENSPVIG00000024729	0.0519666	undirected	ERG	RASGRP3
ENSPVIG00000009119	ENSPVIG00000010468	0.0519623	undirected	MISP3	PRELP
ENSPVIG00000021122	ENSPVIG00000022723	0.051921	undirected
ENSPVIG00000010237	ENSPVIG00000017106	0.0519111	undirected	NETO2	AQP3
ENSPVIG00000012119	ENSPVIG00000022373	0.0518562	undirected	SNAI3	DDIT4
ENSPVIG00000003270	ENSPVIG00000010379	0.0517804	undirected		MYLK3
ENSPVIG00000011279	ENSPVIG00000013667	0.0517484	undirected	PARVB	CREB3L1
ENSPVIG00000007378	ENSPVIG00000017106	0.0517477	undirected		AQP3
ENSPVIG00000022373	ENSPVIG00000023967	0.0517317	undirected	DDIT4	PCP4
ENSPVIG00000015693	ENSPVIG00000020411	0.0516901	undirected	LRRC2
ENSPVIG00000017303	ENSPVIG00000023699	0.0516633	undirected		TRPC4
ENSPVIG00000021167	ENSPVIG00000025290	0.0516609	undirected	LINGO1	NCAM2
ENSPVIG00000020209	ENSPVIG00000024938	0.0516538	undirected	SAMD14	CYP19A1
ENSPVIG00000001230	ENSPVIG00000017156	0.0516351	undirected	BRINP3
ENSPVIG00000016460	ENSPVIG00000025711	0.0516342	undirected	HOXB2	LHX2
ENSPVIG00000001230	ENSPVIG00000020207	0.0516215	undirected	BRINP3	ITGA3
ENSPVIG00000006937	ENSPVIG00000017106	0.0516042	undirected	AMHR2	AQP3
ENSPVIG00000009211	ENSPVIG00000024152	0.0515713	undirected	CYP11A1	PGR
ENSPVIG00000016532	ENSPVIG00000025711	0.051515	undirected	KLHL1	LHX2
ENSPVIG00000017106	ENSPVIG00000022605	0.0515056	undirected	AQP3	GREM2
ENSPVIG00000006937	ENSPVIG00000023699	0.0514878	undirected	AMHR2	TRPC4
ENSPVIG00000006439	ENSPVIG00000014501	0.0514824	undirected	NKD1	SOX8
ENSPVIG00000009257	ENSPVIG00000016824	0.0514606	undirected		FAM20A
ENSPVIG00000002644	ENSPVIG00000024938	0.0514475	undirected		CYP19A1
ENSPVIG00000006744	ENSPVIG00000020509	0.051442	undirected
ENSPVIG00000001230	ENSPVIG00000022800	0.0513759	undirected	BRINP3	TMEFF2
ENSPVIG00000017760	ENSPVIG00000021686	0.0513666	undirected	GRM7
ENSPVIG00000001875	ENSPVIG00000025586	0.0513258	undirected	KLHL29
ENSPVIG00000016824	ENSPVIG00000022853	0.0513111	undirected	FAM20A
ENSPVIG00000003932	ENSPVIG00000017760	0.0513059	undirected	TMEM132C	GRM7
ENSPVIG00000007628	ENSPVIG00000023699	0.0512754	undirected	TRIM50	TRPC4
ENSPVIG00000015849	ENSPVIG00000025290	0.0512525	undirected	AP1G2	NCAM2
ENSPVIG00000020411	ENSPVIG00000024938	0.0512415	undirected		CYP19A1
ENSPVIG00000000514	ENSPVIG00000012552	0.051207	undirected	CRH	TNPO3
ENSPVIG00000017303	ENSPVIG00000020749	0.0512059	undirected		FAM189B
ENSPVIG00000003076	ENSPVIG00000006183	0.0511708	undirected	CXCR4	FGF16
ENSPVIG00000020551	ENSPVIG00000022373	0.0511552	undirected	GPR4	DDIT4
ENSPVIG00000001974	ENSPVIG00000023723	0.0511512	undirected	VEGFA	LIPG
ENSPVIG00000000514	ENSPVIG00000009257	0.0511161	undirected	CRH
ENSPVIG00000003270	ENSPVIG00000003798	0.0511086	undirected		APCDD1
ENSPVIG00000003270	ENSPVIG00000020389	0.0510679	undirected		LDLRAD4
ENSPVIG00000016824	ENSPVIG00000021686	0.0510488	undirected	FAM20A
ENSPVIG00000016527	ENSPVIG00000021122	0.0510352	undirected	KRT23
ENSPVIG00000007628	ENSPVIG00000017106	0.0510178	undirected	TRIM50	AQP3
ENSPVIG00000003798	ENSPVIG00000024655	0.0510138	undirected	APCDD1	PDGFB
ENSPVIG00000005955	ENSPVIG00000016368	0.0510072	undirected	TP73	LEF1
ENSPVIG00000004778	ENSPVIG00000012119	0.050998	undirected		SNAI3
ENSPVIG00000010379	ENSPVIG00000020508	0.0509867	undirected	MYLK3
ENSPVIG00000014366	ENSPVIG00000015146	0.0509585	undirected	TNS4	FSHR
ENSPVIG00000006937	ENSPVIG00000019279	0.0509413	undirected	AMHR2	OSGIN1
ENSPVIG00000017161	ENSPVIG00000024152	0.0508848	undirected		PGR
ENSPVIG00000017674	ENSPVIG00000020207	0.050883	undirected	CA12	ITGA3
ENSPVIG00000003076	ENSPVIG00000009096	0.0508766	undirected	CXCR4
ENSPVIG00000004778	ENSPVIG00000020551	0.0508659	undirected		GPR4
ENSPVIG00000003076	ENSPVIG00000025676	0.0508632	undirected	CXCR4	NPDC1
ENSPVIG00000003832	ENSPVIG00000021888	0.050846	undirected	GADD45A	HES4
ENSPVIG00000024051	ENSPVIG00000025711	0.0508331	undirected	HMOX1	LHX2
ENSPVIG00000003270	ENSPVIG00000020142	0.0508303	undirected		TGFB3
ENSPVIG00000006596	ENSPVIG00000024938	0.0507843	undirected	ANXA10	CYP19A1
ENSPVIG00000012372	ENSPVIG00000013678	0.0507742	undirected	SERINC2	KIAA1324L
ENSPVIG00000017156	ENSPVIG00000020113	0.0507712	undirected		IRX5
ENSPVIG00000001974	ENSPVIG00000020590	0.0507625	undirected	VEGFA	MMP15
ENSPVIG00000018113	ENSPVIG00000024938	0.0507595	undirected		CYP19A1
ENSPVIG00000020508	ENSPVIG00000020545	0.0507547	undirected
ENSPVIG00000005955	ENSPVIG00000022463	0.0507474	undirected	TP73	TTLL10
ENSPVIG00000017156	ENSPVIG00000022373	0.0507436	undirected		DDIT4
ENSPVIG00000006937	ENSPVIG00000021686	0.0507156	undirected	AMHR2
ENSPVIG00000003932	ENSPVIG00000005955	0.0507116	undirected	TMEM132C	TP73
ENSPVIG00000003832	ENSPVIG00000012139	0.0506282	undirected	GADD45A	INAVA
ENSPVIG00000006937	ENSPVIG00000019058	0.050601	undirected	AMHR2	NTF3
ENSPVIG00000017303	ENSPVIG00000020545	0.0505509	undirected
ENSPVIG00000005955	ENSPVIG00000016527	0.0505318	undirected	TP73	KRT23
ENSPVIG00000004033	ENSPVIG00000020209	0.0505145	undirected	TMEM130	SAMD14
ENSPVIG00000009096	ENSPVIG00000015482	0.0504813	undirected
ENSPVIG00000017303	ENSPVIG00000025711	0.0504474	undirected		LHX2
ENSPVIG00000016460	ENSPVIG00000016527	0.0504414	undirected	HOXB2	KRT23
ENSPVIG00000009524	ENSPVIG00000017106	0.050432	undirected	FN1	AQP3
ENSPVIG00000020551	ENSPVIG00000024152	0.0504159	undirected	GPR4	PGR
ENSPVIG00000013185	ENSPVIG00000020207	0.0504101	undirected	NAV2	ITGA3
ENSPVIG00000012372	ENSPVIG00000014366	0.0504008	undirected	SERINC2	TNS4
ENSPVIG00000003832	ENSPVIG00000017161	0.0503911	undirected	GADD45A
ENSPVIG00000012139	ENSPVIG00000013678	0.0503686	undirected	INAVA	KIAA1324L
ENSPVIG00000005250	ENSPVIG00000012119	0.0503578	undirected	MPP1	SNAI3
ENSPVIG00000001230	ENSPVIG00000012552	0.0503563	undirected	BRINP3	TNPO3
ENSPVIG00000003526	ENSPVIG00000023699	0.050305	undirected	DUOX2	TRPC4
ENSPVIG00000013678	ENSPVIG00000021667	0.0502983	undirected	KIAA1324L
ENSPVIG00000020389	ENSPVIG00000022373	0.0501938	undirected	LDLRAD4	DDIT4
ENSPVIG00000001230	ENSPVIG00000015849	0.0501588	undirected	BRINP3	AP1G2
ENSPVIG00000019058	ENSPVIG00000025586	0.0501575	undirected	NTF3
ENSPVIG00000022463	ENSPVIG00000024535	0.0501569	undirected	TTLL10	CYP24A1
ENSPVIG00000015694	ENSPVIG00000023967	0.0501343	undirected		PCP4
ENSPVIG00000013678	ENSPVIG00000022723	0.0501149	undirected	KIAA1324L
ENSPVIG00000016374	ENSPVIG00000024938	0.0500893	undirected	TMEM196	CYP19A1
ENSPVIG00000021167	ENSPVIG00000024535	0.050083	undirected	LINGO1	CYP24A1
ENSPVIG00000001230	ENSPVIG00000016759	0.0500177	undirected	BRINP3	PSME4
ENSPVIG00000003076	ENSPVIG00000020411	0.0500169	undirected	CXCR4
ENSPVIG00000003076	ENSPVIG00000025586	0.0500118	undirected	CXCR4
ENSPVIG00000009096	ENSPVIG00000019279	0.0499842	undirected		OSGIN1
ENSPVIG00000006937	ENSPVIG00000020886	0.0499689	undirected	AMHR2
ENSPVIG00000012552	ENSPVIG00000022463	0.0499674	undirected	TNPO3	TTLL10
ENSPVIG00000012139	ENSPVIG00000015693	0.0499468	undirected	INAVA	LRRC2
ENSPVIG00000006183	ENSPVIG00000006937	0.049936	undirected	FGF16	AMHR2
ENSPVIG00000012119	ENSPVIG00000014501	0.0498718	undirected	SNAI3	SOX8
ENSPVIG00000003832	ENSPVIG00000020545	0.0498357	undirected	GADD45A
ENSPVIG00000001230	ENSPVIG00000019279	0.0498112	undirected	BRINP3	OSGIN1
ENSPVIG00000015146	ENSPVIG00000025711	0.0497964	undirected	FSHR	LHX2
ENSPVIG00000014501	ENSPVIG00000023699	0.0497871	undirected	SOX8	TRPC4
ENSPVIG00000010778	ENSPVIG00000016368	0.0497863	undirected		LEF1
ENSPVIG00000006439	ENSPVIG00000020389	0.0497787	undirected	NKD1	LDLRAD4
ENSPVIG00000008396	ENSPVIG00000022800	0.0497571	undirected		TMEFF2
ENSPVIG00000017921	ENSPVIG00000020508	0.0497459	undirected	FAM222A
ENSPVIG00000014501	ENSPVIG00000020509	0.0497405	undirected	SOX8
ENSPVIG00000002644	ENSPVIG00000021686	0.0497218	undirected
ENSPVIG00000006937	ENSPVIG00000016532	0.0497062	undirected	AMHR2	KLHL1
ENSPVIG00000007344	ENSPVIG00000014501	0.0496611	undirected	CORO2B	SOX8
ENSPVIG00000006950	ENSPVIG00000015482	0.0496552	undirected	CDA
ENSPVIG00000013678	ENSPVIG00000016759	0.0496317	undirected	KIAA1324L	PSME4
ENSPVIG00000015694	ENSPVIG00000025586	0.049596	undirected
ENSPVIG00000004778	ENSPVIG00000020209	0.0495939	undirected		SAMD14
ENSPVIG00000004033	ENSPVIG00000024938	0.0495719	undirected	TMEM130	CYP19A1
ENSPVIG00000007378	ENSPVIG00000016368	0.0495054	undirected		LEF1
ENSPVIG00000003932	ENSPVIG00000006183	0.0495053	undirected	TMEM132C	FGF16
ENSPVIG00000022463	ENSPVIG00000022853	0.049505	undirected	TTLL10
ENSPVIG00000015694	ENSPVIG00000021183	0.0494832	undirected		DOCK11
ENSPVIG00000000514	ENSPVIG00000017156	0.0494479	undirected	CRH
ENSPVIG00000009257	ENSPVIG00000025711	0.0494444	undirected		LHX2
ENSPVIG00000015694	ENSPVIG00000020551	0.0494365	undirected		GPR4
ENSPVIG00000013667	ENSPVIG00000021667	0.0494034	undirected	CREB3L1
ENSPVIG00000004778	ENSPVIG00000017921	0.0493813	undirected		FAM222A
ENSPVIG00000013678	ENSPVIG00000016527	0.0493613	undirected	KIAA1324L	KRT23
ENSPVIG00000001230	ENSPVIG00000015693	0.0493277	undirected	BRINP3	LRRC2
ENSPVIG00000017595	ENSPVIG00000025586	0.0492973	undirected
ENSPVIG00000020509	ENSPVIG00000022373	0.0492791	undirected		DDIT4
ENSPVIG00000001230	ENSPVIG00000008396	0.0492745	undirected	BRINP3
ENSPVIG00000000514	ENSPVIG00000015146	0.0492611	undirected	CRH	FSHR
ENSPVIG00000005573	ENSPVIG00000016368	0.0492379	undirected		LEF1
ENSPVIG00000022240	ENSPVIG00000025290	0.0492217	undirected	TSPAN4	NCAM2
ENSPVIG00000017106	ENSPVIG00000020185	0.0492065	undirected	AQP3	PHYHIP
ENSPVIG00000014366	ENSPVIG00000015849	0.0491948	undirected	TNS4	AP1G2
ENSPVIG00000002872	ENSPVIG00000016759	0.0491674	undirected	KLHL32	PSME4
ENSPVIG00000016527	ENSPVIG00000021167	0.0491643	undirected	KRT23	LINGO1
ENSPVIG00000005250	ENSPVIG00000019279	0.0491604	undirected	MPP1	OSGIN1
ENSPVIG00000014501	ENSPVIG00000017595	0.0491561	undirected	SOX8
ENSPVIG00000019279	ENSPVIG00000022373	0.0491236	undirected	OSGIN1	DDIT4
ENSPVIG00000015694	ENSPVIG00000017595	0.0491137	undirected
ENSPVIG00000023699	ENSPVIG00000024535	0.0491092	undirected	TRPC4	CYP24A1
ENSPVIG00000015694	ENSPVIG00000016261	0.0491053	undirected		DSP
ENSPVIG00000001230	ENSPVIG00000020703	0.0490963	undirected	BRINP3	GPR137B
ENSPVIG00000015694	ENSPVIG00000019279	0.0490915	undirected		OSGIN1
ENSPVIG00000020886	ENSPVIG00000025711	0.0490828	undirected		LHX2
ENSPVIG00000000514	ENSPVIG00000020703	0.0490628	undirected	CRH	GPR137B
ENSPVIG00000013678	ENSPVIG00000017106	0.0490366	undirected	KIAA1324L	AQP3
ENSPVIG00000005988	ENSPVIG00000015694	0.0490334	undirected
ENSPVIG00000009211	ENSPVIG00000010379	0.0490066	undirected	CYP11A1	MYLK3
ENSPVIG00000003270	ENSPVIG00000014364	0.0489903	undirected
ENSPVIG00000012119	ENSPVIG00000025676	0.0489903	undirected	SNAI3	NPDC1
ENSPVIG00000010379	ENSPVIG00000025711	0.0489573	undirected	MYLK3	LHX2
ENSPVIG00000006950	ENSPVIG00000010379	0.0489465	undirected	CDA	MYLK3
ENSPVIG00000006439	ENSPVIG00000013667	0.0489285	undirected	NKD1	CREB3L1
ENSPVIG00000019058	ENSPVIG00000021687	0.0489165	undirected	NTF3	EFNA4
ENSPVIG00000005988	ENSPVIG00000025676	0.0489117	undirected		NPDC1
ENSPVIG00000001875	ENSPVIG00000022800	0.048901	undirected	KLHL29	TMEFF2
ENSPVIG00000003076	ENSPVIG00000016368	0.0488892	undirected	CXCR4	LEF1
ENSPVIG00000020389	ENSPVIG00000021667	0.0488446	undirected	LDLRAD4
ENSPVIG00000003832	ENSPVIG00000013514	0.04882	undirected	GADD45A	TRIM24
ENSPVIG00000007628	ENSPVIG00000017156	0.0488002	undirected	TRIM50
ENSPVIG00000017106	ENSPVIG00000020551	0.0487988	undirected	AQP3	GPR4
ENSPVIG00000020207	ENSPVIG00000020411	0.0487848	undirected	ITGA3
ENSPVIG00000016759	ENSPVIG00000023699	0.0487562	undirected	PSME4	TRPC4
ENSPVIG00000014501	ENSPVIG00000020551	0.0487309	undirected	SOX8	GPR4
ENSPVIG00000004033	ENSPVIG00000013667	0.0487302	undirected	TMEM130	CREB3L1
ENSPVIG00000013678	ENSPVIG00000021687	0.0487247	undirected	KIAA1324L	EFNA4
ENSPVIG00000013667	ENSPVIG00000024152	0.0486936	undirected	CREB3L1	PGR
ENSPVIG00000003270	ENSPVIG00000015482	0.0486338	undirected
ENSPVIG00000000514	ENSPVIG00000008275	0.0486143	undirected	CRH
ENSPVIG00000020207	ENSPVIG00000025290	0.0486116	undirected	ITGA3	NCAM2
ENSPVIG00000009257	ENSPVIG00000025290	0.0485885	undirected		NCAM2
ENSPVIG00000012119	ENSPVIG00000025711	0.0485776	undirected	SNAI3	LHX2
ENSPVIG00000006937	ENSPVIG00000020703	0.048555	undirected	AMHR2	GPR137B
ENSPVIG00000006496	ENSPVIG00000014501	0.0485481	undirected	IL17RB	SOX8
ENSPVIG00000007344	ENSPVIG00000022373	0.0485139	undirected	CORO2B	DDIT4
ENSPVIG00000006439	ENSPVIG00000006937	0.0485126	undirected	NKD1	AMHR2
ENSPVIG00000003270	ENSPVIG00000019279	0.0484838	undirected		OSGIN1
ENSPVIG00000003076	ENSPVIG00000017303	0.0484746	undirected	CXCR4
ENSPVIG00000002390	ENSPVIG00000014366	0.0484626	undirected	WNT2B	TNS4
ENSPVIG00000015694	ENSPVIG00000025711	0.0484582	undirected		LHX2
ENSPVIG00000001902	ENSPVIG00000010468	0.0484522	undirected	FKBP1B	PRELP
ENSPVIG00000003526	ENSPVIG00000024938	0.0484418	undirected	DUOX2	CYP19A1
ENSPVIG00000018388	ENSPVIG00000020207	0.0484309	undirected		ITGA3
ENSPVIG00000013667	ENSPVIG00000020209	0.0484284	undirected	CREB3L1	SAMD14
ENSPVIG00000012119	ENSPVIG00000013667	0.0483253	undirected	SNAI3	CREB3L1
ENSPVIG00000006496	ENSPVIG00000016368	0.0482804	undirected	IL17RB	LEF1
ENSPVIG00000015684	ENSPVIG00000016527	0.0482739	undirected		KRT23
ENSPVIG00000004033	ENSPVIG00000017161	0.0482697	undirected	TMEM130
ENSPVIG00000007628	ENSPVIG00000022463	0.0482482	undirected	TRIM50	TTLL10
ENSPVIG00000014364	ENSPVIG00000023699	0.0482297	undirected		TRPC4
ENSPVIG00000013678	ENSPVIG00000022800	0.0482113	undirected	KIAA1324L	TMEFF2
ENSPVIG00000014366	ENSPVIG00000019058	0.0482062	undirected	TNS4	NTF3
ENSPVIG00000001230	ENSPVIG00000017106	0.0481958	undirected	BRINP3	AQP3
ENSPVIG00000012372	ENSPVIG00000022723	0.048181	undirected	SERINC2
ENSPVIG00000004033	ENSPVIG00000016368	0.0481741	undirected	TMEM130	LEF1
ENSPVIG00000014366	ENSPVIG00000017156	0.0481224	undirected	TNS4
ENSPVIG00000014501	ENSPVIG00000015694	0.0481203	undirected	SOX8
ENSPVIG00000018450	ENSPVIG00000025586	0.0481115	undirected	HSD11B2
ENSPVIG00000021183	ENSPVIG00000021667	0.0481101	undirected	DOCK11
ENSPVIG00000021686	ENSPVIG00000022240	0.0480945	undirected		TSPAN4
ENSPVIG00000022723	ENSPVIG00000022853	0.0480877	undirected
ENSPVIG00000010778	ENSPVIG00000024938	0.0480541	undirected		CYP19A1
ENSPVIG00000003874	ENSPVIG00000025290	0.0480299	undirected		NCAM2
ENSPVIG00000020703	ENSPVIG00000025586	0.048016	undirected	GPR137B
ENSPVIG00000006937	ENSPVIG00000008396	0.0480136	undirected	AMHR2
ENSPVIG00000005988	ENSPVIG00000017106	0.0479841	undirected		AQP3
ENSPVIG00000020749	ENSPVIG00000021667	0.0479757	undirected	FAM189B
ENSPVIG00000022373	ENSPVIG00000025586	0.0479751	undirected	DDIT4
ENSPVIG00000025586	ENSPVIG00000025676	0.0479628	undirected		NPDC1
ENSPVIG00000007628	ENSPVIG00000022800	0.0479404	undirected	TRIM50	TMEFF2
ENSPVIG00000016759	ENSPVIG00000020142	0.0479308	undirected	PSME4	TGFB3
ENSPVIG00000015694	ENSPVIG00000024655	0.0479173	undirected		PDGFB
ENSPVIG00000019911	ENSPVIG00000024938	0.047882	undirected		CYP19A1
ENSPVIG00000017106	ENSPVIG00000022373	0.0478501	undirected	AQP3	DDIT4
ENSPVIG00000009096	ENSPVIG00000018118	0.0477804	undirected		KCNIP3
ENSPVIG00000003832	ENSPVIG00000015482	0.0477749	undirected	GADD45A
ENSPVIG00000014364	ENSPVIG00000015694	0.0477703	undirected
ENSPVIG00000003798	ENSPVIG00000020207	0.0477514	undirected	APCDD1	ITGA3
ENSPVIG00000003832	ENSPVIG00000020703	0.0476842	undirected	GADD45A	GPR137B
ENSPVIG00000003270	ENSPVIG00000006439	0.0476821	undirected		NKD1
ENSPVIG00000009096	ENSPVIG00000022800	0.0476602	undirected		TMEFF2
ENSPVIG00000022605	ENSPVIG00000023699	0.0476521	undirected	GREM2	TRPC4
ENSPVIG00000016532	ENSPVIG00000020113	0.0476366	undirected	KLHL1	IRX5
ENSPVIG00000001902	ENSPVIG00000007344	0.0476249	undirected	FKBP1B	CORO2B
ENSPVIG00000003832	ENSPVIG00000023767	0.0476174	undirected	GADD45A	ERG
ENSPVIG00000006937	ENSPVIG00000015849	0.047589	undirected	AMHR2	AP1G2
ENSPVIG00000011835	ENSPVIG00000025711	0.0475677	undirected		LHX2
ENSPVIG00000015693	ENSPVIG00000021686	0.0475645	undirected	LRRC2
ENSPVIG00000014366	ENSPVIG00000020389	0.0475626	undirected	TNS4	LDLRAD4
ENSPVIG00000011835	ENSPVIG00000020545	0.0475355	undirected
ENSPVIG00000006950	ENSPVIG00000017161	0.0475265	undirected	CDA
ENSPVIG00000022853	ENSPVIG00000023699	0.0474985	undirected		TRPC4
ENSPVIG00000015694	ENSPVIG00000017161	0.0474912	undirected
ENSPVIG00000012372	ENSPVIG00000016527	0.0474908	undirected	SERINC2	KRT23
ENSPVIG00000006183	ENSPVIG00000024535	0.0474662	undirected	FGF16	CYP24A1
ENSPVIG00000006496	ENSPVIG00000015694	0.0474338	undirected	IL17RB
ENSPVIG00000007344	ENSPVIG00000020209	0.0474231	undirected	CORO2B	SAMD14
ENSPVIG00000015693	ENSPVIG00000020389	0.0474116	undirected	LRRC2	LDLRAD4
ENSPVIG00000004033	ENSPVIG00000020545	0.0474091	undirected	TMEM130
ENSPVIG00000021167	ENSPVIG00000022463	0.047399	undirected	LINGO1	TTLL10
ENSPVIG00000003076	ENSPVIG00000005988	0.047362	undirected	CXCR4
ENSPVIG00000015693	ENSPVIG00000022373	0.04736	undirected	LRRC2	DDIT4
ENSPVIG00000020703	ENSPVIG00000025290	0.0473581	undirected	GPR137B	NCAM2
ENSPVIG00000006183	ENSPVIG00000014501	0.0473497	undirected	FGF16	SOX8
ENSPVIG00000006937	ENSPVIG00000016759	0.0473269	undirected	AMHR2	PSME4
ENSPVIG00000008396	ENSPVIG00000025711	0.0472784	undirected		LHX2
ENSPVIG00000017106	ENSPVIG00000020508	0.0472587	undirected	AQP3
ENSPVIG00000020545	ENSPVIG00000025586	0.0472563	undirected
ENSPVIG00000017760	ENSPVIG00000020113	0.0472509	undirected	GRM7	IRX5
ENSPVIG00000005250	ENSPVIG00000012713	0.0472328	undirected	MPP1
ENSPVIG00000003798	ENSPVIG00000009524	0.0472067	undirected	APCDD1	FN1
ENSPVIG00000000514	ENSPVIG00000003874	0.0472044	undirected	CRH
ENSPVIG00000009211	ENSPVIG00000017106	0.0471763	undirected	CYP11A1	AQP3
ENSPVIG00000002644	ENSPVIG00000016824	0.0471721	undirected		FAM20A
ENSPVIG00000008838	ENSPVIG00000014501	0.0471659	undirected	ADCY4	SOX8
ENSPVIG00000001139	ENSPVIG00000003832	0.0470951	undirected		GADD45A
ENSPVIG00000018840	ENSPVIG00000020207	0.0470783	undirected	TLL1	ITGA3
ENSPVIG00000013667	ENSPVIG00000020389	0.0470651	undirected	CREB3L1	LDLRAD4
ENSPVIG00000015694	ENSPVIG00000020411	0.0470497	undirected
ENSPVIG00000022800	ENSPVIG00000024051	0.0470277	undirected	TMEFF2	HMOX1
ENSPVIG00000002644	ENSPVIG00000016527	0.0470236	undirected		KRT23
ENSPVIG00000006183	ENSPVIG00000021686	0.0470176	undirected	FGF16
ENSPVIG00000016368	ENSPVIG00000016532	0.0469865	undirected	LEF1	KLHL1
ENSPVIG00000005250	ENSPVIG00000020551	0.0469826	undirected	MPP1	GPR4
ENSPVIG00000009676	ENSPVIG00000020207	0.0469751	undirected	EPB41L4B	ITGA3
ENSPVIG00000007628	ENSPVIG00000015693	0.0469475	undirected	TRIM50	LRRC2
ENSPVIG00000016532	ENSPVIG00000025586	0.0469262	undirected	KLHL1
ENSPVIG00000001902	ENSPVIG00000006950	0.046925	undirected	FKBP1B	CDA
ENSPVIG00000005250	ENSPVIG00000017921	0.0468883	undirected	MPP1	FAM222A
ENSPVIG00000003242	ENSPVIG00000006937	0.0468687	undirected		AMHR2
ENSPVIG00000015482	ENSPVIG00000020551	0.0467911	undirected		GPR4
ENSPVIG00000018749	ENSPVIG00000021667	0.0467774	undirected	IGSF21
ENSPVIG00000007583	ENSPVIG00000020113	0.0467673	undirected	CNTNAP5	IRX5
ENSPVIG00000021183	ENSPVIG00000021688	0.0467628	undirected	DOCK11	ADAM15
ENSPVIG00000014366	ENSPVIG00000019279	0.046762	undirected	TNS4	OSGIN1
ENSPVIG00000004033	ENSPVIG00000015694	0.0467598	undirected	TMEM130
ENSPVIG00000003832	ENSPVIG00000007628	0.0467547	undirected	GADD45A	TRIM50
ENSPVIG00000013667	ENSPVIG00000017303	0.0467444	undirected	CREB3L1
ENSPVIG00000003832	ENSPVIG00000010778	0.046723	undirected	GADD45A
ENSPVIG00000009096	ENSPVIG00000016261	0.0467192	undirected		DSP
ENSPVIG00000015849	ENSPVIG00000022723	0.0466977	undirected	AP1G2
ENSPVIG00000003832	ENSPVIG00000010468	0.0466938	undirected	GADD45A	PRELP
ENSPVIG00000015693	ENSPVIG00000017303	0.0466934	undirected	LRRC2
ENSPVIG00000017595	ENSPVIG00000022800	0.0466886	undirected		TMEFF2
ENSPVIG00000017156	ENSPVIG00000019279	0.0466802	undirected		OSGIN1
ENSPVIG00000012372	ENSPVIG00000025290	0.0466688	undirected	SERINC2	NCAM2
ENSPVIG00000012119	ENSPVIG00000020551	0.0466659	undirected	SNAI3	GPR4
ENSPVIG00000021667	ENSPVIG00000021688	0.0466639	undirected		ADAM15
ENSPVIG00000016368	ENSPVIG00000018113	0.0466606	undirected	LEF1
ENSPVIG00000019279	ENSPVIG00000022800	0.0466418	undirected	OSGIN1	TMEFF2
ENSPVIG00000012139	ENSPVIG00000017156	0.0466417	undirected	INAVA
ENSPVIG00000006950	ENSPVIG00000013667	0.046621	undirected	CDA	CREB3L1
ENSPVIG00000022853	ENSPVIG00000024938	0.0466131	undirected		CYP19A1
ENSPVIG00000006439	ENSPVIG00000021667	0.0466065	undirected	NKD1
ENSPVIG00000021688	ENSPVIG00000024655	0.0465995	undirected	ADAM15	PDGFB
ENSPVIG00000003270	ENSPVIG00000005573	0.0465984	undirected
ENSPVIG00000020545	ENSPVIG00000024152	0.0465914	undirected		PGR
ENSPVIG00000010468	ENSPVIG00000024317	0.0465642	undirected	PRELP	NCKAP1L
ENSPVIG00000009096	ENSPVIG00000011279	0.0465541	undirected		PARVB
ENSPVIG00000017106	ENSPVIG00000024051	0.0465401	undirected	AQP3	HMOX1
ENSPVIG00000020509	ENSPVIG00000020698	0.0464659	undirected		AGTR2
ENSPVIG00000016759	ENSPVIG00000023591	0.0464608	undirected	PSME4	LPIN3
ENSPVIG00000003270	ENSPVIG00000020590	0.0464382	undirected		MMP15
ENSPVIG00000017851	ENSPVIG00000024729	0.0464281	undirected	RASD1	RASGRP3
ENSPVIG00000003073	ENSPVIG00000024938	0.0464226	undirected		CYP19A1
ENSPVIG00000007628	ENSPVIG00000024535	0.0464169	undirected	TRIM50	CYP24A1
ENSPVIG00000009211	ENSPVIG00000020545	0.0464067	undirected	CYP11A1
ENSPVIG00000016261	ENSPVIG00000024938	0.0463891	undirected	DSP	CYP19A1
ENSPVIG00000016460	ENSPVIG00000016824	0.0463849	undirected	HOXB2	FAM20A
ENSPVIG00000006950	ENSPVIG00000007344	0.0463665	undirected	CDA	CORO2B
ENSPVIG00000010778	ENSPVIG00000015693	0.0463511	undirected		LRRC2
ENSPVIG00000006439	ENSPVIG00000014366	0.0463434	undirected	NKD1	TNS4
ENSPVIG00000003874	ENSPVIG00000003932	0.0463388	undirected		TMEM132C
ENSPVIG00000012713	ENSPVIG00000020508	0.0463183	undirected
ENSPVIG00000022853	ENSPVIG00000025586	0.0463165	undirected
ENSPVIG00000013924	ENSPVIG00000020508	0.0463125	undirected	TMC6
ENSPVIG00000020411	ENSPVIG00000022800	0.0462802	undirected		TMEFF2
ENSPVIG00000015146	ENSPVIG00000016759	0.046276	undirected	FSHR	PSME4
ENSPVIG00000012119	ENSPVIG00000020389	0.0462516	undirected	SNAI3	LDLRAD4
ENSPVIG00000000514	ENSPVIG00000022800	0.0462411	undirected	CRH	TMEFF2
ENSPVIG00000001875	ENSPVIG00000015694	0.0462377	undirected	KLHL29
ENSPVIG00000015694	ENSPVIG00000024152	0.0462299	undirected		PGR
ENSPVIG00000006183	ENSPVIG00000014366	0.0462185	undirected	FGF16	TNS4
ENSPVIG00000007344	ENSPVIG00000017161	0.046195	undirected	CORO2B
ENSPVIG00000020545	ENSPVIG00000022723	0.0461667	undirected
ENSPVIG00000001230	ENSPVIG00000017760	0.0461471	undirected	BRINP3	GRM7
ENSPVIG00000016368	ENSPVIG00000016460	0.046143	undirected	LEF1	HOXB2
ENSPVIG00000004778	ENSPVIG00000020389	0.0461254	undirected		LDLRAD4
ENSPVIG00000014501	ENSPVIG00000016527	0.0461228	undirected	SOX8	KRT23
ENSPVIG00000015849	ENSPVIG00000017156	0.0461223	undirected	AP1G2
ENSPVIG00000017106	ENSPVIG00000017156	0.0461217	undirected	AQP3
ENSPVIG00000001875	ENSPVIG00000013678	0.0461172	undirected	KLHL29	KIAA1324L
ENSPVIG00000001230	ENSPVIG00000005573	0.0461082	undirected	BRINP3
ENSPVIG00000008396	ENSPVIG00000016759	0.0460888	undirected		PSME4
ENSPVIG00000015849	ENSPVIG00000016824	0.046087	undirected	AP1G2	FAM20A
ENSPVIG00000003270	ENSPVIG00000013678	0.0460865	undirected		KIAA1324L
ENSPVIG00000017161	ENSPVIG00000023767	0.0460623	undirected		ERG
ENSPVIG00000003832	ENSPVIG00000006496	0.0460552	undirected	GADD45A	IL17RB
ENSPVIG00000003242	ENSPVIG00000017106	0.0460388	undirected		AQP3
ENSPVIG00000003076	ENSPVIG00000015482	0.0459935	undirected	CXCR4
ENSPVIG00000009524	ENSPVIG00000014364	0.045993	undirected	FN1
ENSPVIG00000009096	ENSPVIG00000020551	0.0459732	undirected		GPR4
ENSPVIG00000006183	ENSPVIG00000025290	0.0459424	undirected	FGF16	NCAM2
ENSPVIG00000005250	ENSPVIG00000020185	0.045935	undirected	MPP1	PHYHIP
ENSPVIG00000003270	ENSPVIG00000017595	0.0458983	undirected
ENSPVIG00000020411	ENSPVIG00000023699	0.0458879	undirected		TRPC4
ENSPVIG00000021667	ENSPVIG00000022605	0.0458729	undirected		GREM2
ENSPVIG00000019279	ENSPVIG00000020545	0.0458619	undirected	OSGIN1
ENSPVIG00000003798	ENSPVIG00000013678	0.0458582	undirected	APCDD1	KIAA1324L
ENSPVIG00000000514	ENSPVIG00000015693	0.0458456	undirected	CRH	LRRC2
ENSPVIG00000003076	ENSPVIG00000022605	0.0458369	undirected	CXCR4	GREM2
ENSPVIG00000021667	ENSPVIG00000025676	0.0458313	undirected		NPDC1
ENSPVIG00000015693	ENSPVIG00000017156	0.0458272	undirected	LRRC2
ENSPVIG00000006394	ENSPVIG00000016368	0.0458236	undirected	STARD8	LEF1
ENSPVIG00000003076	ENSPVIG00000015146	0.0458154	undirected	CXCR4	FSHR
ENSPVIG00000003932	ENSPVIG00000017156	0.0458073	undirected	TMEM132C
ENSPVIG00000013667	ENSPVIG00000019911	0.0457987	undirected	CREB3L1
ENSPVIG00000013569	ENSPVIG00000017161	0.0457949	undirected	SLC7A7
ENSPVIG00000009096	ENSPVIG00000011835	0.0457909	undirected
ENSPVIG00000015684	ENSPVIG00000022723	0.045757	undirected
ENSPVIG00000001139	ENSPVIG00000020509	0.0456207	undirected
ENSPVIG00000003076	ENSPVIG00000017851	0.0456093	undirected	CXCR4	RASD1
ENSPVIG00000001230	ENSPVIG00000002872	0.0456015	undirected	BRINP3	KLHL32
ENSPVIG00000013678	ENSPVIG00000016824	0.0455996	undirected	KIAA1324L	FAM20A
ENSPVIG00000003932	ENSPVIG00000021167	0.0455712	undirected	TMEM132C	LINGO1
ENSPVIG00000000514	ENSPVIG00000019279	0.0455606	undirected	CRH	OSGIN1
ENSPVIG00000009096	ENSPVIG00000024535	0.0455544	undirected		CYP24A1
ENSPVIG00000006950	ENSPVIG00000017303	0.0455509	undirected	CDA
ENSPVIG00000013667	ENSPVIG00000023699	0.0455108	undirected	CREB3L1	TRPC4
ENSPVIG00000003270	ENSPVIG00000020545	0.045492	undirected
ENSPVIG00000011279	ENSPVIG00000011835	0.0454683	undirected	PARVB
ENSPVIG00000009096	ENSPVIG00000017161	0.0454537	undirected
ENSPVIG00000013924	ENSPVIG00000020545	0.0454531	undirected	TMC6
ENSPVIG00000005250	ENSPVIG00000017106	0.0454505	undirected	MPP1	AQP3
ENSPVIG00000005250	ENSPVIG00000013924	0.0454498	undirected	MPP1	TMC6
ENSPVIG00000006950	ENSPVIG00000015694	0.0454459	undirected	CDA
ENSPVIG00000006937	ENSPVIG00000015693	0.0454305	undirected	AMHR2	LRRC2
ENSPVIG00000015849	ENSPVIG00000016527	0.045413	undirected	AP1G2	KRT23
ENSPVIG00000016824	ENSPVIG00000020886	0.0454021	undirected	FAM20A
ENSPVIG00000001974	ENSPVIG00000008396	0.0454018	undirected	VEGFA
ENSPVIG00000017303	ENSPVIG00000021688	0.0453429	undirected		ADAM15
ENSPVIG00000012139	ENSPVIG00000024535	0.0453417	undirected	INAVA	CYP24A1
ENSPVIG00000013514	ENSPVIG00000024938	0.0453294	undirected	TRIM24	CYP19A1
ENSPVIG00000021667	ENSPVIG00000025711	0.0453186	undirected		LHX2
ENSPVIG00000006950	ENSPVIG00000020508	0.0453122	undirected	CDA
ENSPVIG00000007378	ENSPVIG00000009096	0.0453043	undirected
ENSPVIG00000012119	ENSPVIG00000015693	0.0453042	undirected	SNAI3	LRRC2
ENSPVIG00000009096	ENSPVIG00000015693	0.0452825	undirected		LRRC2
ENSPVIG00000009096	ENSPVIG00000009211	0.0452813	undirected		CYP11A1
ENSPVIG00000020508	ENSPVIG00000020551	0.0452808	undirected		GPR4
ENSPVIG00000007583	ENSPVIG00000016527	0.0452777	undirected	CNTNAP5	KRT23
ENSPVIG00000007846	ENSPVIG00000024938	0.0452268	undirected	SH3YL1	CYP19A1
ENSPVIG00000023591	ENSPVIG00000024938	0.0452199	undirected	LPIN3	CYP19A1
ENSPVIG00000001230	ENSPVIG00000020411	0.0451976	undirected	BRINP3
ENSPVIG00000013514	ENSPVIG00000020207	0.045181	undirected	TRIM24	ITGA3
ENSPVIG00000013678	ENSPVIG00000022463	0.045155	undirected	KIAA1324L	TTLL10
ENSPVIG00000007378	ENSPVIG00000020508	0.0451535	undirected
ENSPVIG00000017161	ENSPVIG00000024051	0.0451505	undirected		HMOX1
ENSPVIG00000003526	ENSPVIG00000005988	0.0451319	undirected	DUOX2
ENSPVIG00000000616	ENSPVIG00000010468	0.0450992	undirected	VCPIP1	PRELP
ENSPVIG00000016759	ENSPVIG00000020113	0.0450892	undirected	PSME4	IRX5
ENSPVIG00000016527	ENSPVIG00000021686	0.0450879	undirected	KRT23
ENSPVIG00000018388	ENSPVIG00000022463	0.0450617	undirected		TTLL10
ENSPVIG00000009524	ENSPVIG00000021183	0.0450533	undirected	FN1	DOCK11
ENSPVIG00000014501	ENSPVIG00000021667	0.0450416	undirected	SOX8
ENSPVIG00000009676	ENSPVIG00000025586	0.045033	undirected	EPB41L4B
ENSPVIG00000000514	ENSPVIG00000016759	0.0450311	undirected	CRH	PSME4
ENSPVIG00000011835	ENSPVIG00000017161	0.0450306	undirected
ENSPVIG00000005250	ENSPVIG00000025586	0.0450068	undirected	MPP1
ENSPVIG00000015849	ENSPVIG00000020113	0.0450057	undirected	AP1G2	IRX5
ENSPVIG00000016759	ENSPVIG00000025711	0.0450054	undirected	PSME4	LHX2
ENSPVIG00000006950	ENSPVIG00000011835	0.0449801	undirected	CDA
ENSPVIG00000009096	ENSPVIG00000025676	0.0449758	undirected		NPDC1
ENSPVIG00000019279	ENSPVIG00000023699	0.0449249	undirected	OSGIN1	TRPC4
ENSPVIG00000021167	ENSPVIG00000023699	0.0449227	undirected	LINGO1	TRPC4
ENSPVIG00000000616	ENSPVIG00000016368	0.0448583	undirected	VCPIP1	LEF1
ENSPVIG00000001902	ENSPVIG00000013667	0.044853	undirected	FKBP1B	CREB3L1
ENSPVIG00000005250	ENSPVIG00000022723	0.0448494	undirected	MPP1
ENSPVIG00000020113	ENSPVIG00000023699	0.0448468	undirected	IRX5	TRPC4
ENSPVIG00000003076	ENSPVIG00000020749	0.0448444	undirected	CXCR4	FAM189B
ENSPVIG00000015694	ENSPVIG00000018749	0.0448421	undirected		IGSF21
ENSPVIG00000015146	ENSPVIG00000021667	0.0448044	undirected	FSHR
ENSPVIG00000020185	ENSPVIG00000023699	0.0447694	undirected	PHYHIP	TRPC4
ENSPVIG00000003242	ENSPVIG00000009096	0.0447581	undirected
ENSPVIG00000003874	ENSPVIG00000017156	0.0447562	undirected
ENSPVIG00000003076	ENSPVIG00000005573	0.0447501	undirected	CXCR4
ENSPVIG00000017156	ENSPVIG00000023699	0.0447457	undirected		TRPC4
ENSPVIG00000016899	ENSPVIG00000020508	0.044741	undirected	SLC43A2
ENSPVIG00000004778	ENSPVIG00000013667	0.0447134	undirected		CREB3L1
ENSPVIG00000002644	ENSPVIG00000022800	0.0447041	undirected		TMEFF2
ENSPVIG00000005250	ENSPVIG00000020389	0.0446807	undirected	MPP1	LDLRAD4
ENSPVIG00000011835	ENSPVIG00000017106	0.044673	undirected		AQP3
ENSPVIG00000017106	ENSPVIG00000024655	0.0446689	undirected	AQP3	PDGFB
ENSPVIG00000001230	ENSPVIG00000001875	0.04466	undirected	BRINP3	KLHL29
ENSPVIG00000006496	ENSPVIG00000013667	0.0446396	undirected	IL17RB	CREB3L1
ENSPVIG00000012119	ENSPVIG00000020508	0.0446269	undirected	SNAI3
ENSPVIG00000006183	ENSPVIG00000022723	0.0446259	undirected	FGF16
ENSPVIG00000009524	ENSPVIG00000024655	0.0446013	undirected	FN1	PDGFB
ENSPVIG00000016824	ENSPVIG00000021167	0.0445924	undirected	FAM20A	LINGO1
ENSPVIG00000021183	ENSPVIG00000023699	0.0445728	undirected	DOCK11	TRPC4
ENSPVIG00000006496	ENSPVIG00000023699	0.0445602	undirected	IL17RB	TRPC4
ENSPVIG00000017303	ENSPVIG00000022800	0.0445435	undirected		TMEFF2
ENSPVIG00000009396	ENSPVIG00000025586	0.0445332	undirected	MLXIPL
ENSPVIG00000003932	ENSPVIG00000012139	0.0445217	undirected	TMEM132C	INAVA
ENSPVIG00000003832	ENSPVIG00000021183	0.0445178	undirected	GADD45A	DOCK11
ENSPVIG00000012713	ENSPVIG00000025711	0.0444692	undirected		LHX2
ENSPVIG00000015849	ENSPVIG00000024535	0.0444637	undirected	AP1G2	CYP24A1
ENSPVIG00000019279	ENSPVIG00000020508	0.0444527	undirected	OSGIN1
ENSPVIG00000006950	ENSPVIG00000020545	0.0444481	undirected	CDA
ENSPVIG00000006744	ENSPVIG00000014501	0.0444213	undirected		SOX8
ENSPVIG00000013678	ENSPVIG00000025676	0.0444189	undirected	KIAA1324L	NPDC1
ENSPVIG00000005988	ENSPVIG00000022605	0.0444086	undirected		GREM2
ENSPVIG00000017303	ENSPVIG00000022373	0.0444073	undirected		DDIT4
ENSPVIG00000003242	ENSPVIG00000025711	0.0444066	undirected		LHX2
ENSPVIG00000005988	ENSPVIG00000024938	0.0443921	undirected		CYP19A1
ENSPVIG00000013924	ENSPVIG00000017106	0.0443893	undirected	TMC6	AQP3
ENSPVIG00000017161	ENSPVIG00000020209	0.0443719	undirected		SAMD14
ENSPVIG00000003526	ENSPVIG00000017303	0.0443718	undirected	DUOX2
ENSPVIG00000020185	ENSPVIG00000020508	0.0443217	undirected	PHYHIP
ENSPVIG00000003076	ENSPVIG00000010237	0.0443177	undirected	CXCR4	NETO2
ENSPVIG00000006937	ENSPVIG00000020207	0.0443094	undirected	AMHR2	ITGA3
ENSPVIG00000003076	ENSPVIG00000003832	0.0442991	undirected	CXCR4	GADD45A
ENSPVIG00000015693	ENSPVIG00000024535	0.0442624	undirected	LRRC2	CYP24A1
ENSPVIG00000016527	ENSPVIG00000019279	0.0442278	undirected	KRT23	OSGIN1
ENSPVIG00000008396	ENSPVIG00000022605	0.0441858	undirected		GREM2
ENSPVIG00000005573	ENSPVIG00000013678	0.0441601	undirected		KIAA1324L
ENSPVIG00000005955	ENSPVIG00000025586	0.0441586	undirected	TP73
ENSPVIG00000003270	ENSPVIG00000025586	0.0441569	undirected
ENSPVIG00000020207	ENSPVIG00000025711	0.0441479	undirected	ITGA3	LHX2
ENSPVIG00000003270	ENSPVIG00000004778	0.0441414	undirected
ENSPVIG00000003798	ENSPVIG00000023699	0.0441291	undirected	APCDD1	TRPC4
ENSPVIG00000010237	ENSPVIG00000015146	0.0441094	undirected	NETO2	FSHR
ENSPVIG00000021122	ENSPVIG00000023699	0.0440974	undirected		TRPC4
ENSPVIG00000015482	ENSPVIG00000022373	0.0440829	undirected		DDIT4
ENSPVIG00000001230	ENSPVIG00000018388	0.0440808	undirected	BRINP3
ENSPVIG00000017303	ENSPVIG00000019279	0.0440791	undirected		OSGIN1
ENSPVIG00000014366	ENSPVIG00000020545	0.0440507	undirected	TNS4
ENSPVIG00000000514	ENSPVIG00000017106	0.0440198	undirected	CRH	AQP3
ENSPVIG00000020411	ENSPVIG00000025711	0.0440176	undirected		LHX2
ENSPVIG00000023699	ENSPVIG00000025290	0.0439829	undirected	TRPC4	NCAM2
ENSPVIG00000015482	ENSPVIG00000017303	0.0439822	undirected
ENSPVIG00000017303	ENSPVIG00000020389	0.0439788	undirected		LDLRAD4
ENSPVIG00000003270	ENSPVIG00000020508	0.0439683	undirected
ENSPVIG00000003874	ENSPVIG00000025478	0.0439513	undirected		SLITRK6
ENSPVIG00000017156	ENSPVIG00000018450	0.0439432	undirected		HSD11B2
ENSPVIG00000021601	ENSPVIG00000021667	0.0438859	undirected
ENSPVIG00000020545	ENSPVIG00000022373	0.0438383	undirected		DDIT4
ENSPVIG00000017156	ENSPVIG00000022240	0.0438193	undirected		TSPAN4
ENSPVIG00000014366	ENSPVIG00000022800	0.0437879	undirected	TNS4	TMEFF2
ENSPVIG00000016759	ENSPVIG00000025586	0.0437876	undirected	PSME4
ENSPVIG00000013924	ENSPVIG00000016527	0.0437824	undirected	TMC6	KRT23
ENSPVIG00000022605	ENSPVIG00000024938	0.043778	undirected	GREM2	CYP19A1
ENSPVIG00000006180	ENSPVIG00000025711	0.0437757	undirected	CHST15	LHX2
ENSPVIG00000020207	ENSPVIG00000023699	0.043751	undirected	ITGA3	TRPC4
ENSPVIG00000021686	ENSPVIG00000022800	0.0437443	undirected		TMEFF2
ENSPVIG00000017106	ENSPVIG00000018118	0.043744	undirected	AQP3	KCNIP3
ENSPVIG00000005250	ENSPVIG00000023967	0.0437312	undirected	MPP1	PCP4
ENSPVIG00000009096	ENSPVIG00000022605	0.0437207	undirected		GREM2
ENSPVIG00000009211	ENSPVIG00000017161	0.0437119	undirected	CYP11A1
ENSPVIG00000013678	ENSPVIG00000015693	0.043711	undirected	KIAA1324L	LRRC2
ENSPVIG00000017106	ENSPVIG00000023289	0.0436788	undirected	AQP3
ENSPVIG00000016824	ENSPVIG00000021122	0.0436773	undirected	FAM20A
ENSPVIG00000017161	ENSPVIG00000019911	0.0436349	undirected
ENSPVIG00000014364	ENSPVIG00000017106	0.043624	undirected		AQP3
ENSPVIG00000014366	ENSPVIG00000017106	0.043616	undirected	TNS4	AQP3
ENSPVIG00000013924	ENSPVIG00000014366	0.0435845	undirected	TMC6	TNS4
ENSPVIG00000014501	ENSPVIG00000022723	0.043579	undirected	SOX8
ENSPVIG00000017106	ENSPVIG00000021601	0.0435518	undirected	AQP3
ENSPVIG00000009676	ENSPVIG00000016368	0.0435438	undirected	EPB41L4B	LEF1
ENSPVIG00000006937	ENSPVIG00000022240	0.0435251	undirected	AMHR2	TSPAN4
ENSPVIG00000008838	ENSPVIG00000017156	0.0435194	undirected	ADCY4
ENSPVIG00000013667	ENSPVIG00000024535	0.0435083	undirected	CREB3L1	CYP24A1
ENSPVIG00000012372	ENSPVIG00000017156	0.0435036	undirected	SERINC2
ENSPVIG00000006950	ENSPVIG00000025586	0.0434753	undirected	CDA
ENSPVIG00000019279	ENSPVIG00000020113	0.0434451	undirected	OSGIN1	IRX5
ENSPVIG00000003932	ENSPVIG00000009257	0.0434261	undirected	TMEM132C
ENSPVIG00000009211	ENSPVIG00000018118	0.0434011	undirected	CYP11A1	KCNIP3
ENSPVIG00000009676	ENSPVIG00000024938	0.0433934	undirected	EPB41L4B	CYP19A1
ENSPVIG00000003270	ENSPVIG00000013569	0.043365	undirected		SLC7A7
ENSPVIG00000016759	ENSPVIG00000022605	0.043343	undirected	PSME4	GREM2
ENSPVIG00000002644	ENSPVIG00000014366	0.0433325	undirected		TNS4
ENSPVIG00000013667	ENSPVIG00000023967	0.0433286	undirected	CREB3L1	PCP4
ENSPVIG00000020749	ENSPVIG00000021688	0.0433243	undirected	FAM189B	ADAM15
ENSPVIG00000001230	ENSPVIG00000021667	0.0433243	undirected	BRINP3
ENSPVIG00000010237	ENSPVIG00000021667	0.0433207	undirected	NETO2
ENSPVIG00000003270	ENSPVIG00000006950	0.0433201	undirected		CDA
ENSPVIG00000008396	ENSPVIG00000024535	0.0433166	undirected		CYP24A1
ENSPVIG00000016532	ENSPVIG00000020207	0.0433056	undirected	KLHL1	ITGA3
ENSPVIG00000020886	ENSPVIG00000022723	0.0433037	undirected
ENSPVIG00000020113	ENSPVIG00000022800	0.0432944	undirected	IRX5	TMEFF2
ENSPVIG00000020508	ENSPVIG00000025711	0.043287	undirected		LHX2
ENSPVIG00000005988	ENSPVIG00000016759	0.0432826	undirected		PSME4
ENSPVIG00000016460	ENSPVIG00000022463	0.0432671	undirected	HOXB2	TTLL10
ENSPVIG00000020508	ENSPVIG00000024051	0.0432459	undirected		HMOX1
ENSPVIG00000001974	ENSPVIG00000009524	0.0432306	undirected	VEGFA	FN1
ENSPVIG00000021183	ENSPVIG00000025586	0.0432286	undirected	DOCK11
ENSPVIG00000021686	ENSPVIG00000021687	0.0432098	undirected		EFNA4
ENSPVIG00000003076	ENSPVIG00000021601	0.0432047	undirected	CXCR4
ENSPVIG00000006439	ENSPVIG00000020508	0.0431721	undirected	NKD1
ENSPVIG00000020703	ENSPVIG00000022463	0.0431641	undirected	GPR137B	TTLL10
ENSPVIG00000009524	ENSPVIG00000015694	0.0431213	undirected	FN1
ENSPVIG00000014366	ENSPVIG00000022853	0.0431161	undirected	TNS4
ENSPVIG00000009676	ENSPVIG00000013514	0.0430756	undirected	EPB41L4B	TRIM24
ENSPVIG00000008838	ENSPVIG00000017106	0.0430523	undirected	ADCY4	AQP3
ENSPVIG00000021888	ENSPVIG00000022373	0.043051	undirected	HES4	DDIT4
ENSPVIG00000013667	ENSPVIG00000020545	0.0430484	undirected	CREB3L1
ENSPVIG00000010778	ENSPVIG00000013667	0.0430446	undirected		CREB3L1
ENSPVIG00000000514	ENSPVIG00000022240	0.0430351	undirected	CRH	TSPAN4
ENSPVIG00000002872	ENSPVIG00000020185	0.043035	undirected	KLHL32	PHYHIP
ENSPVIG00000012713	ENSPVIG00000025586	0.0430329	undirected
ENSPVIG00000016527	ENSPVIG00000022853	0.0430183	undirected	KRT23
ENSPVIG00000020372	ENSPVIG00000024938	0.0430099	undirected	PKNOX1	CYP19A1
ENSPVIG00000014364	ENSPVIG00000021667	0.042996	undirected
ENSPVIG00000006950	ENSPVIG00000019279	0.0429948	undirected	CDA	OSGIN1
ENSPVIG00000008275	ENSPVIG00000025586	0.0429761	undirected
ENSPVIG00000004033	ENSPVIG00000020508	0.0429382	undirected	TMEM130
ENSPVIG00000022800	ENSPVIG00000024535	0.0429292	undirected	TMEFF2	CYP24A1
ENSPVIG00000000514	ENSPVIG00000015849	0.0429075	undirected	CRH	AP1G2
ENSPVIG00000020551	ENSPVIG00000023767	0.0429039	undirected	GPR4	ERG
ENSPVIG00000004033	ENSPVIG00000009096	0.0428797	undirected	TMEM130
ENSPVIG00000020703	ENSPVIG00000021686	0.0428625	undirected	GPR137B
ENSPVIG00000007378	ENSPVIG00000020545	0.0428514	undirected
ENSPVIG00000011279	ENSPVIG00000024152	0.0428219	undirected	PARVB	PGR
ENSPVIG00000003270	ENSPVIG00000024729	0.0428202	undirected		RASGRP3
ENSPVIG00000018388	ENSPVIG00000022853	0.0428165	undirected
ENSPVIG00000014366	ENSPVIG00000025676	0.042802	undirected	TNS4	NPDC1
ENSPVIG00000016261	ENSPVIG00000023699	0.0427847	undirected	DSP	TRPC4
ENSPVIG00000003932	ENSPVIG00000012552	0.0427654	undirected	TMEM132C	TNPO3
ENSPVIG00000013678	ENSPVIG00000024655	0.0427607	undirected	KIAA1324L	PDGFB
ENSPVIG00000008275	ENSPVIG00000021686	0.0427559	undirected
ENSPVIG00000006950	ENSPVIG00000007378	0.0427502	undirected	CDA
ENSPVIG00000006937	ENSPVIG00000009096	0.042738	undirected	AMHR2
ENSPVIG00000007583	ENSPVIG00000022463	0.0427303	undirected	CNTNAP5	TTLL10
ENSPVIG00000014501	ENSPVIG00000021686	0.0427195	undirected	SOX8
ENSPVIG00000020372	ENSPVIG00000025711	0.0427137	undirected	PKNOX1	LHX2
ENSPVIG00000003832	ENSPVIG00000019911	0.0427073	undirected	GADD45A
ENSPVIG00000019279	ENSPVIG00000022723	0.0426995	undirected	OSGIN1
ENSPVIG00000009676	ENSPVIG00000025711	0.0426992	undirected	EPB41L4B	LHX2
ENSPVIG00000008396	ENSPVIG00000012119	0.0426951	undirected		SNAI3
ENSPVIG00000000616	ENSPVIG00000003832	0.042687	undirected	VCPIP1	GADD45A
ENSPVIG00000001230	ENSPVIG00000009257	0.042681	undirected	BRINP3
ENSPVIG00000002872	ENSPVIG00000006937	0.0426801	undirected	KLHL32	AMHR2
ENSPVIG00000003076	ENSPVIG00000010778	0.0426658	undirected	CXCR4
ENSPVIG00000001230	ENSPVIG00000008275	0.0426503	undirected	BRINP3
ENSPVIG00000010893	ENSPVIG00000013514	0.0426387	undirected		TRIM24
ENSPVIG00000006950	ENSPVIG00000021667	0.0426319	undirected	CDA
ENSPVIG00000008396	ENSPVIG00000021183	0.0426295	undirected		DOCK11
ENSPVIG00000008396	ENSPVIG00000014366	0.0426279	undirected		TNS4
ENSPVIG00000006937	ENSPVIG00000020545	0.042626	undirected	AMHR2
ENSPVIG00000007344	ENSPVIG00000009211	0.0426252	undirected	CORO2B	CYP11A1
ENSPVIG00000017106	ENSPVIG00000017161	0.0426164	undirected	AQP3
ENSPVIG00000013667	ENSPVIG00000021183	0.0426073	undirected	CREB3L1	DOCK11
ENSPVIG00000004778	ENSPVIG00000007344	0.0425961	undirected		CORO2B
ENSPVIG00000019058	ENSPVIG00000020703	0.042594	undirected	NTF3	GPR137B
ENSPVIG00000003270	ENSPVIG00000022800	0.0425913	undirected		TMEFF2
ENSPVIG00000006439	ENSPVIG00000015694	0.0425745	undirected	NKD1
ENSPVIG00000003874	ENSPVIG00000024535	0.0425505	undirected		CYP24A1
ENSPVIG00000017303	ENSPVIG00000024535	0.0425398	undirected		CYP24A1
ENSPVIG00000005955	ENSPVIG00000024938	0.0425314	undirected	TP73	CYP19A1
ENSPVIG00000012552	ENSPVIG00000014366	0.0425184	undirected	TNPO3	TNS4
ENSPVIG00000010237	ENSPVIG00000015694	0.0425096	undirected	NETO2
ENSPVIG00000006937	ENSPVIG00000022800	0.0425032	undirected	AMHR2	TMEFF2
ENSPVIG00000013667	ENSPVIG00000025586	0.042496	undirected	CREB3L1
ENSPVIG00000017303	ENSPVIG00000024655	0.0424685	undirected		PDGFB
ENSPVIG00000014366	ENSPVIG00000015693	0.0424644	undirected	TNS4	LRRC2
ENSPVIG00000009524	ENSPVIG00000023699	0.0424539	undirected	FN1	TRPC4
ENSPVIG00000003526	ENSPVIG00000013678	0.0424447	undirected	DUOX2	KIAA1324L
ENSPVIG00000020113	ENSPVIG00000020688	0.0424433	undirected	IRX5	GDPD2
ENSPVIG00000017156	ENSPVIG00000020545	0.0424299	undirected
ENSPVIG00000006183	ENSPVIG00000020207	0.0424275	undirected	FGF16	ITGA3
ENSPVIG00000000514	ENSPVIG00000006439	0.0424046	undirected	CRH	NKD1
ENSPVIG00000013678	ENSPVIG00000021183	0.0423822	undirected	KIAA1324L	DOCK11
ENSPVIG00000015694	ENSPVIG00000020209	0.0423489	undirected		SAMD14
ENSPVIG00000016368	ENSPVIG00000023289	0.0423426	undirected	LEF1
ENSPVIG00000017156	ENSPVIG00000021686	0.0423287	undirected
ENSPVIG00000003874	ENSPVIG00000025586	0.0423265	undirected
ENSPVIG00000013667	ENSPVIG00000020508	0.0423222	undirected	CREB3L1
ENSPVIG00000013678	ENSPVIG00000015694	0.04232	undirected	KIAA1324L
ENSPVIG00000017106	ENSPVIG00000024729	0.0422888	undirected	AQP3	RASGRP3
ENSPVIG00000019911	ENSPVIG00000023767	0.042263	undirected		ERG
ENSPVIG00000009119	ENSPVIG00000024938	0.0422595	undirected	MISP3	CYP19A1
ENSPVIG00000003832	ENSPVIG00000020372	0.0422322	undirected	GADD45A	PKNOX1
ENSPVIG00000009524	ENSPVIG00000021667	0.0422268	undirected	FN1
ENSPVIG00000003076	ENSPVIG00000020389	0.0422243	undirected	CXCR4	LDLRAD4
ENSPVIG00000004778	ENSPVIG00000016527	0.0422235	undirected		KRT23
ENSPVIG00000004033	ENSPVIG00000020551	0.0421889	undirected	TMEM130	GPR4
ENSPVIG00000009096	ENSPVIG00000013678	0.0421876	undirected		KIAA1324L
ENSPVIG00000001902	ENSPVIG00000023967	0.0421867	undirected	FKBP1B	PCP4
ENSPVIG00000016759	ENSPVIG00000021122	0.0421623	undirected	PSME4
ENSPVIG00000006183	ENSPVIG00000016527	0.0421591	undirected	FGF16	KRT23
ENSPVIG00000006183	ENSPVIG00000022853	0.0421574	undirected	FGF16
ENSPVIG00000011835	ENSPVIG00000013667	0.0421263	undirected		CREB3L1
ENSPVIG00000003832	ENSPVIG00000016261	0.0421146	undirected	GADD45A	DSP
ENSPVIG00000022373	ENSPVIG00000024535	0.042104	undirected	DDIT4	CYP24A1
ENSPVIG00000018388	ENSPVIG00000025290	0.0420966	undirected		NCAM2
ENSPVIG00000013569	ENSPVIG00000020551	0.0420877	undirected	SLC7A7	GPR4
ENSPVIG00000021667	ENSPVIG00000024729	0.0420751	undirected		RASGRP3
ENSPVIG00000020749	ENSPVIG00000024729	0.0420726	undirected	FAM189B	RASGRP3
ENSPVIG00000016532	ENSPVIG00000023699	0.0420679	undirected	KLHL1	TRPC4
ENSPVIG00000001230	ENSPVIG00000017595	0.042059	undirected	BRINP3
ENSPVIG00000018357	ENSPVIG00000025711	0.0420449	undirected	HAS2	LHX2
ENSPVIG00000013667	ENSPVIG00000022373	0.0420392	undirected	CREB3L1	DDIT4
ENSPVIG00000000514	ENSPVIG00000005573	0.0420318	undirected	CRH
ENSPVIG00000001875	ENSPVIG00000003076	0.0420302	undirected	KLHL29	CXCR4
ENSPVIG00000002644	ENSPVIG00000019058	0.0420233	undirected		NTF3
ENSPVIG00000005988	ENSPVIG00000023699	0.0420146	undirected		TRPC4
ENSPVIG00000006439	ENSPVIG00000023699	0.0420123	undirected	NKD1	TRPC4
ENSPVIG00000002644	ENSPVIG00000022853	0.0419659	undirected
ENSPVIG00000015849	ENSPVIG00000020207	0.0419653	undirected	AP1G2	ITGA3
ENSPVIG00000002872	ENSPVIG00000024938	0.0419649	undirected	KLHL32	CYP19A1
ENSPVIG00000003932	ENSPVIG00000020185	0.0419616	undirected	TMEM132C	PHYHIP
ENSPVIG00000004778	ENSPVIG00000024051	0.0419543	undirected		HMOX1
ENSPVIG00000004778	ENSPVIG00000020185	0.0419423	undirected		PHYHIP
ENSPVIG00000000514	ENSPVIG00000020207	0.0419269	undirected	CRH	ITGA3
ENSPVIG00000004778	ENSPVIG00000016899	0.0419254	undirected		SLC43A2
ENSPVIG00000010379	ENSPVIG00000014501	0.0419195	undirected	MYLK3	SOX8
ENSPVIG00000006183	ENSPVIG00000017156	0.0419139	undirected	FGF16
ENSPVIG00000005955	ENSPVIG00000014366	0.041909	undirected	TP73	TNS4
ENSPVIG00000008396	ENSPVIG00000015693	0.0419049	undirected		LRRC2
ENSPVIG00000020185	ENSPVIG00000025676	0.0418905	undirected	PHYHIP	NPDC1
ENSPVIG00000014501	ENSPVIG00000023289	0.0418824	undirected	SOX8
ENSPVIG00000001974	ENSPVIG00000003798	0.0418461	undirected	VEGFA	APCDD1
ENSPVIG00000020545	ENSPVIG00000024535	0.0418453	undirected		CYP24A1
ENSPVIG00000010237	ENSPVIG00000023699	0.0418264	undirected	NETO2	TRPC4
ENSPVIG00000016527	ENSPVIG00000017595	0.0418217	undirected	KRT23
ENSPVIG00000015684	ENSPVIG00000025711	0.0418139	undirected		LHX2
ENSPVIG00000008838	ENSPVIG00000024535	0.0418037	undirected	ADCY4	CYP24A1
ENSPVIG00000011279	ENSPVIG00000025711	0.0418025	undirected	PARVB	LHX2
ENSPVIG00000016527	ENSPVIG00000018113	0.0417779	undirected	KRT23
ENSPVIG00000020209	ENSPVIG00000020508	0.0417771	undirected	SAMD14
ENSPVIG00000013678	ENSPVIG00000020142	0.0417723	undirected	KIAA1324L	TGFB3
ENSPVIG00000017156	ENSPVIG00000017303	0.0417681	undirected
ENSPVIG00000013678	ENSPVIG00000021686	0.0417675	undirected	KIAA1324L
ENSPVIG00000014366	ENSPVIG00000017595	0.0417614	undirected	TNS4
ENSPVIG00000011762	ENSPVIG00000020207	0.0417497	undirected	F2RL1	ITGA3
ENSPVIG00000009096	ENSPVIG00000024655	0.0417483	undirected		PDGFB
ENSPVIG00000018357	ENSPVIG00000022463	0.0417253	undirected	HAS2	TTLL10
ENSPVIG00000005573	ENSPVIG00000021686	0.0417198	undirected
ENSPVIG00000009211	ENSPVIG00000012119	0.0417156	undirected	CYP11A1	SNAI3
ENSPVIG00000006439	ENSPVIG00000017156	0.0416941	undirected	NKD1
ENSPVIG00000017106	ENSPVIG00000020142	0.0416902	undirected	AQP3	TGFB3
ENSPVIG00000020509	ENSPVIG00000021686	0.0416879	undirected
ENSPVIG00000014364	ENSPVIG00000017303	0.0416443	undirected
ENSPVIG00000024729	ENSPVIG00000024938	0.0416435	undirected	RASGRP3	CYP19A1
ENSPVIG00000002390	ENSPVIG00000021686	0.0416406	undirected	WNT2B
ENSPVIG00000008396	ENSPVIG00000020545	0.0416403	undirected
ENSPVIG00000019279	ENSPVIG00000024535	0.041637	undirected	OSGIN1	CYP24A1
ENSPVIG00000009096	ENSPVIG00000010237	0.0416208	undirected		NETO2
ENSPVIG00000019911	ENSPVIG00000025711	0.0416005	undirected		LHX2
ENSPVIG00000020207	ENSPVIG00000021122	0.0415927	undirected	ITGA3
ENSPVIG00000011279	ENSPVIG00000017106	0.0415819	undirected	PARVB	AQP3
ENSPVIG00000013667	ENSPVIG00000018118	0.0415713	undirected	CREB3L1	KCNIP3
ENSPVIG00000012139	ENSPVIG00000017106	0.0415657	undirected	INAVA	AQP3
ENSPVIG00000013678	ENSPVIG00000019925	0.0415536	undirected	KIAA1324L	TSEN15
ENSPVIG00000013667	ENSPVIG00000024729	0.0415465	undirected	CREB3L1	RASGRP3
ENSPVIG00000024152	ENSPVIG00000024729	0.0415432	undirected	PGR	RASGRP3
ENSPVIG00000003832	ENSPVIG00000020209	0.041541	undirected	GADD45A	SAMD14
ENSPVIG00000010778	ENSPVIG00000023699	0.041529	undirected		TRPC4
ENSPVIG00000007628	ENSPVIG00000014501	0.0415246	undirected	TRIM50	SOX8
ENSPVIG00000001230	ENSPVIG00000022240	0.0414618	undirected	BRINP3	TSPAN4
ENSPVIG00000003932	ENSPVIG00000022240	0.0414482	undirected	TMEM132C	TSPAN4
ENSPVIG00000001230	ENSPVIG00000003076	0.0414429	undirected	BRINP3	CXCR4
ENSPVIG00000001230	ENSPVIG00000025676	0.0414427	undirected	BRINP3	NPDC1
ENSPVIG00000005573	ENSPVIG00000006937	0.0414423	undirected		AMHR2
ENSPVIG00000000514	ENSPVIG00000017595	0.0414343	undirected	CRH
ENSPVIG00000013667	ENSPVIG00000022800	0.0414236	undirected	CREB3L1	TMEFF2
ENSPVIG00000022463	ENSPVIG00000025586	0.0413789	undirected	TTLL10
ENSPVIG00000006596	ENSPVIG00000024152	0.0413644	undirected	ANXA10	PGR
ENSPVIG00000017760	ENSPVIG00000022853	0.0413414	undirected	GRM7
ENSPVIG00000021122	ENSPVIG00000022463	0.0413302	undirected		TTLL10
ENSPVIG00000002390	ENSPVIG00000024938	0.0413247	undirected	WNT2B	CYP19A1
ENSPVIG00000015146	ENSPVIG00000017303	0.0413196	undirected	FSHR
ENSPVIG00000017161	ENSPVIG00000024729	0.0413144	undirected		RASGRP3
ENSPVIG00000009524	ENSPVIG00000024938	0.0413065	undirected	FN1	CYP19A1
ENSPVIG00000003242	ENSPVIG00000023699	0.0413019	undirected		TRPC4
ENSPVIG00000003270	ENSPVIG00000007378	0.0413013	undirected
ENSPVIG00000021667	ENSPVIG00000024152	0.0412758	undirected		PGR
ENSPVIG00000009211	ENSPVIG00000013924	0.0412705	undirected	CYP11A1	TMC6
ENSPVIG00000005250	ENSPVIG00000020209	0.0412476	undirected	MPP1	SAMD14
ENSPVIG00000013569	ENSPVIG00000015482	0.0412106	undirected	SLC7A7
ENSPVIG00000021601	ENSPVIG00000025676	0.0411903	undirected		NPDC1
ENSPVIG00000000514	ENSPVIG00000020389	0.0411841	undirected	CRH	LDLRAD4
ENSPVIG00000003798	ENSPVIG00000021688	0.0411761	undirected	APCDD1	ADAM15
ENSPVIG00000003270	ENSPVIG00000013667	0.0411614	undirected		CREB3L1
ENSPVIG00000023967	ENSPVIG00000025586	0.0411396	undirected	PCP4
ENSPVIG00000000514	ENSPVIG00000003832	0.0411355	undirected	CRH	GADD45A
ENSPVIG00000015482	ENSPVIG00000024729	0.0411259	undirected		RASGRP3
ENSPVIG00000001230	ENSPVIG00000009096	0.0411243	undirected	BRINP3
ENSPVIG00000001230	ENSPVIG00000006439	0.0411214	undirected	BRINP3	NKD1
ENSPVIG00000003076	ENSPVIG00000020207	0.0411164	undirected	CXCR4	ITGA3
ENSPVIG00000003832	ENSPVIG00000011835	0.0410618	undirected	GADD45A
ENSPVIG00000005573	ENSPVIG00000022800	0.0410434	undirected		TMEFF2
ENSPVIG00000013667	ENSPVIG00000015693	0.0410399	undirected	CREB3L1	LRRC2
ENSPVIG00000002872	ENSPVIG00000025586	0.0410149	undirected	KLHL32
ENSPVIG00000003874	ENSPVIG00000013678	0.0410127	undirected		KIAA1324L
ENSPVIG00000016368	ENSPVIG00000023767	0.0410103	undirected	LEF1	ERG
ENSPVIG00000010468	ENSPVIG00000024938	0.0410091	undirected	PRELP	CYP19A1
ENSPVIG00000020207	ENSPVIG00000025586	0.0409864	undirected	ITGA3
ENSPVIG00000013569	ENSPVIG00000017106	0.0409782	undirected	SLC7A7	AQP3
ENSPVIG00000014364	ENSPVIG00000024938	0.0409277	undirected		CYP19A1
ENSPVIG00000009524	ENSPVIG00000013678	0.0409277	undirected	FN1	KIAA1324L
ENSPVIG00000006937	ENSPVIG00000017595	0.0409093	undirected	AMHR2
ENSPVIG00000016527	ENSPVIG00000023967	0.0408958	undirected	KRT23	PCP4
ENSPVIG00000020207	ENSPVIG00000024938	0.0408887	undirected	ITGA3	CYP19A1
ENSPVIG00000004778	ENSPVIG00000023967	0.0408785	undirected		PCP4
ENSPVIG00000015694	ENSPVIG00000020545	0.0408749	undirected
ENSPVIG00000017106	ENSPVIG00000021167	0.0408587	undirected	AQP3	LINGO1
ENSPVIG00000014501	ENSPVIG00000016824	0.0408471	undirected	SOX8	FAM20A
ENSPVIG00000015693	ENSPVIG00000019279	0.0408315	undirected	LRRC2	OSGIN1
ENSPVIG00000012119	ENSPVIG00000024729	0.0408085	undirected	SNAI3	RASGRP3
ENSPVIG00000006183	ENSPVIG00000016824	0.0407957	undirected	FGF16	FAM20A
ENSPVIG00000018749	ENSPVIG00000021688	0.0407924	undirected	IGSF21	ADAM15
ENSPVIG00000015849	ENSPVIG00000025586	0.0407622	undirected	AP1G2
ENSPVIG00000006439	ENSPVIG00000012119	0.040753	undirected	NKD1	SNAI3
ENSPVIG00000001974	ENSPVIG00000010237	0.0407511	undirected	VEGFA	NETO2
ENSPVIG00000000514	ENSPVIG00000003242	0.0407492	undirected	CRH
ENSPVIG00000002872	ENSPVIG00000016368	0.0407466	undirected	KLHL32	LEF1
ENSPVIG00000003874	ENSPVIG00000023290	0.0407436	undirected		CD164L2
ENSPVIG00000017156	ENSPVIG00000022800	0.0407395	undirected		TMEFF2
ENSPVIG00000004778	ENSPVIG00000006596	0.0407381	undirected		ANXA10
ENSPVIG00000001230	ENSPVIG00000023290	0.0407273	undirected	BRINP3	CD164L2
ENSPVIG00000000514	ENSPVIG00000008396	0.0407219	undirected	CRH
ENSPVIG00000014501	ENSPVIG00000018450	0.0407072	undirected	SOX8	HSD11B2
ENSPVIG00000008838	ENSPVIG00000025586	0.0407071	undirected	ADCY4
ENSPVIG00000001974	ENSPVIG00000022605	0.0407008	undirected	VEGFA	GREM2
ENSPVIG00000023289	ENSPVIG00000025711	0.0406954	undirected		LHX2
ENSPVIG00000020886	ENSPVIG00000025586	0.040693	undirected
ENSPVIG00000017156	ENSPVIG00000021167	0.0406891	undirected		LINGO1
ENSPVIG00000005250	ENSPVIG00000020113	0.0406788	undirected	MPP1	IRX5
ENSPVIG00000003526	ENSPVIG00000009096	0.040663	undirected	DUOX2
ENSPVIG00000013678	ENSPVIG00000017156	0.0406293	undirected	KIAA1324L
ENSPVIG00000002390	ENSPVIG00000025586	0.0406288	undirected	WNT2B
ENSPVIG00000007344	ENSPVIG00000009096	0.0406206	undirected	CORO2B
ENSPVIG00000006937	ENSPVIG00000018450	0.0406187	undirected	AMHR2	HSD11B2
ENSPVIG00000006950	ENSPVIG00000020749	0.0406168	undirected	CDA	FAM189B
ENSPVIG00000000514	ENSPVIG00000017760	0.0406164	undirected	CRH	GRM7
ENSPVIG00000018113	ENSPVIG00000025711	0.0406139	undirected		LHX2
ENSPVIG00000010778	ENSPVIG00000021667	0.0405968	undirected
ENSPVIG00000015694	ENSPVIG00000021688	0.0405818	undirected		ADAM15
ENSPVIG00000015482	ENSPVIG00000017851	0.0405648	undirected		RASD1
ENSPVIG00000017851	ENSPVIG00000022800	0.0405202	undirected	RASD1	TMEFF2
ENSPVIG00000006183	ENSPVIG00000017303	0.0405194	undirected	FGF16
ENSPVIG00000014366	ENSPVIG00000020703	0.0405042	undirected	TNS4	GPR137B
ENSPVIG00000013667	ENSPVIG00000019279	0.0405032	undirected	CREB3L1	OSGIN1
ENSPVIG00000003798	ENSPVIG00000016261	0.0405023	undirected	APCDD1	DSP
ENSPVIG00000005250	ENSPVIG00000014366	0.0404949	undirected	MPP1	TNS4
ENSPVIG00000015693	ENSPVIG00000025290	0.0404917	undirected	LRRC2	NCAM2
ENSPVIG00000001875	ENSPVIG00000023699	0.0404901	undirected	KLHL29	TRPC4
ENSPVIG00000016527	ENSPVIG00000025478	0.040482	undirected	KRT23	SLITRK6
ENSPVIG00000003242	ENSPVIG00000021667	0.0404629	undirected
ENSPVIG00000015693	ENSPVIG00000020113	0.0404524	undirected	LRRC2	IRX5
ENSPVIG00000012372	ENSPVIG00000024535	0.0404521	undirected	SERINC2	CYP24A1
ENSPVIG00000008838	ENSPVIG00000023767	0.0404379	undirected	ADCY4	ERG
ENSPVIG00000022723	ENSPVIG00000022800	0.0404312	undirected		TMEFF2
ENSPVIG00000003526	ENSPVIG00000021688	0.0404139	undirected	DUOX2	ADAM15
ENSPVIG00000015693	ENSPVIG00000016261	0.0404058	undirected	LRRC2	DSP
ENSPVIG00000006439	ENSPVIG00000024535	0.0403888	undirected	NKD1	CYP24A1
ENSPVIG00000009396	ENSPVIG00000013678	0.0403772	undirected	MLXIPL	KIAA1324L
ENSPVIG00000014501	ENSPVIG00000019911	0.0403761	undirected	SOX8
ENSPVIG00000001974	ENSPVIG00000025676	0.0403721	undirected	VEGFA	NPDC1
ENSPVIG00000009096	ENSPVIG00000013569	0.0403624	undirected		SLC7A7
ENSPVIG00000003874	ENSPVIG00000014501	0.0403532	undirected		SOX8
ENSPVIG00000020749	ENSPVIG00000021183	0.0403526	undirected	FAM189B	DOCK11
ENSPVIG00000016527	ENSPVIG00000018118	0.0403482	undirected	KRT23	KCNIP3
ENSPVIG00000011835	ENSPVIG00000020551	0.0403382	undirected		GPR4
ENSPVIG00000000514	ENSPVIG00000009676	0.0403004	undirected	CRH	EPB41L4B
ENSPVIG00000004033	ENSPVIG00000017106	0.0402996	undirected	TMEM130	AQP3
ENSPVIG00000019911	ENSPVIG00000020551	0.0402928	undirected		GPR4
ENSPVIG00000020389	ENSPVIG00000025676	0.0402913	undirected	LDLRAD4	NPDC1
ENSPVIG00000021888	ENSPVIG00000024938	0.0402848	undirected	HES4	CYP19A1
ENSPVIG00000009096	ENSPVIG00000010778	0.0402816	undirected
ENSPVIG00000013678	ENSPVIG00000020886	0.0402772	undirected	KIAA1324L
ENSPVIG00000003076	ENSPVIG00000024729	0.040276	undirected	CXCR4	RASGRP3
ENSPVIG00000001902	ENSPVIG00000018118	0.0402663	undirected	FKBP1B	KCNIP3
ENSPVIG00000001974	ENSPVIG00000020142	0.0402505	undirected	VEGFA	TGFB3
ENSPVIG00000004778	ENSPVIG00000025586	0.0402425	undirected
ENSPVIG00000005250	ENSPVIG00000007378	0.0402334	undirected	MPP1
ENSPVIG00000018450	ENSPVIG00000022723	0.0402317	undirected	HSD11B2
ENSPVIG00000017595	ENSPVIG00000020545	0.0402246	undirected
ENSPVIG00000009096	ENSPVIG00000021688	0.0402238	undirected		ADAM15
ENSPVIG00000020389	ENSPVIG00000020508	0.0402224	undirected	LDLRAD4
ENSPVIG00000022800	ENSPVIG00000023967	0.0402166	undirected	TMEFF2	PCP4
ENSPVIG00000016261	ENSPVIG00000021183	0.0402145	undirected	DSP	DOCK11
ENSPVIG00000016261	ENSPVIG00000024655	0.0402079	undirected	DSP	PDGFB
ENSPVIG00000006950	ENSPVIG00000010468	0.040206	undirected	CDA	PRELP
ENSPVIG00000019925	ENSPVIG00000020590	0.0402058	undirected	TSEN15	MMP15
ENSPVIG00000015146	ENSPVIG00000015694	0.0401911	undirected	FSHR
ENSPVIG00000008275	ENSPVIG00000013185	0.0401489	undirected		NAV2
ENSPVIG00000015694	ENSPVIG00000024535	0.0401354	undirected		CYP24A1
ENSPVIG00000022373	ENSPVIG00000022800	0.0401034	undirected	DDIT4	TMEFF2
ENSPVIG00000009096	ENSPVIG00000017156	0.0401011	undirected
ENSPVIG00000009096	ENSPVIG00000021601	0.0400999	undirected
ENSPVIG00000007378	ENSPVIG00000019279	0.0400926	undirected		OSGIN1
ENSPVIG00000013514	ENSPVIG00000025711	0.0400902	undirected	TRIM24	LHX2
ENSPVIG00000020185	ENSPVIG00000022800	0.0400867	undirected	PHYHIP	TMEFF2
ENSPVIG00000003874	ENSPVIG00000017106	0.0400676	undirected		AQP3
ENSPVIG00000021667	ENSPVIG00000024535	0.0400531	undirected		CYP24A1
ENSPVIG00000010468	ENSPVIG00000025711	0.0400438	undirected	PRELP	LHX2
ENSPVIG00000009524	ENSPVIG00000017303	0.0400396	undirected	FN1
ENSPVIG00000003832	ENSPVIG00000025290	0.0400346	undirected	GADD45A	NCAM2
ENSPVIG00000021183	ENSPVIG00000022800	0.0400219	undirected	DOCK11	TMEFF2
ENSPVIG00000017303	ENSPVIG00000025586	0.040014	undirected
ENSPVIG00000007583	ENSPVIG00000016824	0.0400002	undirected	CNTNAP5	FAM20A
ENSPVIG00000003874	ENSPVIG00000020545	0.0399961	undirected
ENSPVIG00000013667	ENSPVIG00000024051	0.0399953	undirected	CREB3L1	HMOX1
ENSPVIG00000006496	ENSPVIG00000021183	0.0399925	undirected	IL17RB	DOCK11
ENSPVIG00000012119	ENSPVIG00000020545	0.039969	undirected	SNAI3
ENSPVIG00000005250	ENSPVIG00000013667	0.0399679	undirected	MPP1	CREB3L1
ENSPVIG00000003270	ENSPVIG00000016759	0.0399639	undirected		PSME4
ENSPVIG00000006596	ENSPVIG00000020508	0.0399632	undirected	ANXA10
ENSPVIG00000017595	ENSPVIG00000022723	0.0399577	undirected
ENSPVIG00000006496	ENSPVIG00000020545	0.0399541	undirected	IL17RB
ENSPVIG00000006183	ENSPVIG00000021667	0.0399444	undirected	FGF16
ENSPVIG00000007628	ENSPVIG00000021686	0.0399118	undirected	TRIM50
ENSPVIG00000006496	ENSPVIG00000021667	0.0398849	undirected	IL17RB
ENSPVIG00000001902	ENSPVIG00000017156	0.0398842	undirected	FKBP1B
ENSPVIG00000003832	ENSPVIG00000023289	0.0398773	undirected	GADD45A
ENSPVIG00000016532	ENSPVIG00000024938	0.039868	undirected	KLHL1	CYP19A1
ENSPVIG00000003270	ENSPVIG00000018749	0.0398677	undirected		IGSF21
ENSPVIG00000009676	ENSPVIG00000025290	0.0398604	undirected	EPB41L4B	NCAM2
ENSPVIG00000011279	ENSPVIG00000014501	0.0398559	undirected	PARVB	SOX8
ENSPVIG00000016527	ENSPVIG00000023699	0.0398465	undirected	KRT23	TRPC4
ENSPVIG00000011835	ENSPVIG00000025586	0.0398465	undirected
ENSPVIG00000006439	ENSPVIG00000015693	0.0398436	undirected	NKD1	LRRC2
ENSPVIG00000013514	ENSPVIG00000014501	0.0398045	undirected	TRIM24	SOX8
ENSPVIG00000003932	ENSPVIG00000018450	0.039793	undirected	TMEM132C	HSD11B2
ENSPVIG00000007583	ENSPVIG00000025711	0.0397915	undirected	CNTNAP5	LHX2
ENSPVIG00000015693	ENSPVIG00000022723	0.0397889	undirected	LRRC2
ENSPVIG00000010468	ENSPVIG00000021888	0.0397772	undirected	PRELP	HES4
ENSPVIG00000015693	ENSPVIG00000017595	0.0397729	undirected	LRRC2
ENSPVIG00000001974	ENSPVIG00000021183	0.0397551	undirected	VEGFA	DOCK11
ENSPVIG00000016759	ENSPVIG00000017106	0.0397465	undirected	PSME4	AQP3
ENSPVIG00000009211	ENSPVIG00000020209	0.0397369	undirected	CYP11A1	SAMD14
ENSPVIG00000009211	ENSPVIG00000011835	0.0397345	undirected	CYP11A1
ENSPVIG00000003526	ENSPVIG00000022800	0.0397218	undirected	DUOX2	TMEFF2
ENSPVIG00000024317	ENSPVIG00000025586	0.0397009	undirected	NCKAP1L
ENSPVIG00000008838	ENSPVIG00000015693	0.0396998	undirected	ADCY4	LRRC2
ENSPVIG00000014366	ENSPVIG00000016532	0.0396904	undirected	TNS4	KLHL1
ENSPVIG00000004033	ENSPVIG00000005250	0.039679	undirected	TMEM130	MPP1
ENSPVIG00000003270	ENSPVIG00000020185	0.039676	undirected		PHYHIP
ENSPVIG00000003832	ENSPVIG00000008396	0.039674	undirected	GADD45A
ENSPVIG00000001230	ENSPVIG00000009676	0.0396707	undirected	BRINP3	EPB41L4B
ENSPVIG00000020209	ENSPVIG00000023967	0.0396618	undirected	SAMD14	PCP4
ENSPVIG00000012119	ENSPVIG00000019279	0.0396469	undirected	SNAI3	OSGIN1
ENSPVIG00000018450	ENSPVIG00000020113	0.0396447	undirected	HSD11B2	IRX5
ENSPVIG00000020590	ENSPVIG00000023723	0.0396384	undirected	MMP15	LIPG
ENSPVIG00000010379	ENSPVIG00000013667	0.03963	undirected	MYLK3	CREB3L1
ENSPVIG00000006937	ENSPVIG00000020389	0.0396207	undirected	AMHR2	LDLRAD4
ENSPVIG00000003076	ENSPVIG00000013667	0.0396151	undirected	CXCR4	CREB3L1
ENSPVIG00000005573	ENSPVIG00000023699	0.0396127	undirected		TRPC4
ENSPVIG00000001230	ENSPVIG00000020389	0.0396034	undirected	BRINP3	LDLRAD4
ENSPVIG00000004033	ENSPVIG00000006950	0.0395944	undirected	TMEM130	CDA
ENSPVIG00000015146	ENSPVIG00000020142	0.0395916	undirected	FSHR	TGFB3
ENSPVIG00000003270	ENSPVIG00000007846	0.0395857	undirected		SH3YL1
ENSPVIG00000003798	ENSPVIG00000017106	0.0395555	undirected	APCDD1	AQP3
ENSPVIG00000014501	ENSPVIG00000025290	0.0395344	undirected	SOX8	NCAM2
ENSPVIG00000015684	ENSPVIG00000020113	0.0395273	undirected		IRX5
ENSPVIG00000023591	ENSPVIG00000024327	0.0395255	undirected	LPIN3
ENSPVIG00000006937	ENSPVIG00000020411	0.0395124	undirected	AMHR2
ENSPVIG00000006439	ENSPVIG00000011279	0.0395058	undirected	NKD1	PARVB
ENSPVIG00000012139	ENSPVIG00000022800	0.0395001	undirected	INAVA	TMEFF2
ENSPVIG00000003076	ENSPVIG00000008275	0.0394917	undirected	CXCR4
ENSPVIG00000021601	ENSPVIG00000024938	0.0394835	undirected		CYP19A1
ENSPVIG00000003832	ENSPVIG00000020411	0.0394815	undirected	GADD45A
ENSPVIG00000003874	ENSPVIG00000015849	0.0394813	undirected		AP1G2
ENSPVIG00000001974	ENSPVIG00000013678	0.0394704	undirected	VEGFA	KIAA1324L
ENSPVIG00000010379	ENSPVIG00000020389	0.039433	undirected	MYLK3	LDLRAD4
ENSPVIG00000006937	ENSPVIG00000012552	0.0394166	undirected	AMHR2	TNPO3
ENSPVIG00000015694	ENSPVIG00000021601	0.0394139	undirected
ENSPVIG00000021601	ENSPVIG00000023699	0.0394129	undirected		TRPC4
ENSPVIG00000010237	ENSPVIG00000025676	0.039411	undirected	NETO2	NPDC1
ENSPVIG00000010379	ENSPVIG00000025586	0.0394087	undirected	MYLK3
ENSPVIG00000006439	ENSPVIG00000016527	0.0394071	undirected	NKD1	KRT23
ENSPVIG00000009524	ENSPVIG00000020207	0.0393862	undirected	FN1	ITGA3
ENSPVIG00000016368	ENSPVIG00000020207	0.0393439	undirected	LEF1	ITGA3
ENSPVIG00000017106	ENSPVIG00000017851	0.0393315	undirected	AQP3	RASD1
ENSPVIG00000018840	ENSPVIG00000022853	0.0393235	undirected	TLL1
ENSPVIG00000019058	ENSPVIG00000021686	0.0393209	undirected	NTF3
ENSPVIG00000015693	ENSPVIG00000016527	0.0393189	undirected	LRRC2	KRT23
ENSPVIG00000015482	ENSPVIG00000020509	0.0393184	undirected
ENSPVIG00000018388	ENSPVIG00000018840	0.0392988	undirected		TLL1
ENSPVIG00000015146	ENSPVIG00000015693	0.039291	undirected	FSHR	LRRC2
ENSPVIG00000001974	ENSPVIG00000003076	0.0392883	undirected	VEGFA	CXCR4
ENSPVIG00000001230	ENSPVIG00000020688	0.0392772	undirected	BRINP3	GDPD2
ENSPVIG00000006937	ENSPVIG00000009676	0.039277	undirected	AMHR2	EPB41L4B
ENSPVIG00000002644	ENSPVIG00000023699	0.0392687	undirected		TRPC4
ENSPVIG00000019279	ENSPVIG00000020389	0.0392658	undirected	OSGIN1	LDLRAD4
ENSPVIG00000020508	ENSPVIG00000020749	0.0392632	undirected		FAM189B
ENSPVIG00000015146	ENSPVIG00000024535	0.0392544	undirected	FSHR	CYP24A1
ENSPVIG00000004778	ENSPVIG00000020749	0.0392468	undirected		FAM189B
ENSPVIG00000011279	ENSPVIG00000019911	0.0392416	undirected	PARVB
ENSPVIG00000013569	ENSPVIG00000017851	0.0392406	undirected	SLC7A7	RASD1
ENSPVIG00000009119	ENSPVIG00000020509	0.0392364	undirected	MISP3
ENSPVIG00000012372	ENSPVIG00000019279	0.0392131	undirected	SERINC2	OSGIN1
ENSPVIG00000013667	ENSPVIG00000014364	0.0392059	undirected	CREB3L1
ENSPVIG00000008275	ENSPVIG00000020207	0.0391992	undirected		ITGA3
ENSPVIG00000015482	ENSPVIG00000016368	0.0391595	undirected		LEF1
ENSPVIG00000003076	ENSPVIG00000013569	0.0391581	undirected	CXCR4	SLC7A7
ENSPVIG00000018118	ENSPVIG00000020508	0.0391418	undirected	KCNIP3
ENSPVIG00000003832	ENSPVIG00000004033	0.0391398	undirected	GADD45A	TMEM130
ENSPVIG00000009211	ENSPVIG00000017921	0.0391346	undirected	CYP11A1	FAM222A
ENSPVIG00000011835	ENSPVIG00000022373	0.039086	undirected		DDIT4
ENSPVIG00000001974	ENSPVIG00000016759	0.0390756	undirected	VEGFA	PSME4
ENSPVIG00000004778	ENSPVIG00000014501	0.0390668	undirected		SOX8
ENSPVIG00000006937	ENSPVIG00000008838	0.0390549	undirected	AMHR2	ADCY4
ENSPVIG00000010778	ENSPVIG00000017106	0.0390325	undirected		AQP3
ENSPVIG00000020185	ENSPVIG00000025290	0.0390096	undirected	PHYHIP	NCAM2
ENSPVIG00000005573	ENSPVIG00000021667	0.0389898	undirected
ENSPVIG00000007628	ENSPVIG00000016759	0.0389892	undirected	TRIM50	PSME4
ENSPVIG00000020508	ENSPVIG00000025676	0.0389842	undirected		NPDC1
ENSPVIG00000007628	ENSPVIG00000020185	0.0389759	undirected	TRIM50	PHYHIP
ENSPVIG00000003242	ENSPVIG00000014366	0.0389684	undirected		TNS4
ENSPVIG00000009096	ENSPVIG00000014366	0.0389479	undirected		TNS4
ENSPVIG00000011835	ENSPVIG00000024152	0.038947	undirected		PGR
ENSPVIG00000018450	ENSPVIG00000024535	0.038947	undirected	HSD11B2	CYP24A1
ENSPVIG00000004778	ENSPVIG00000008396	0.0389193	undirected
ENSPVIG00000016261	ENSPVIG00000020207	0.0389081	undirected	DSP	ITGA3
ENSPVIG00000003932	ENSPVIG00000008838	0.0389071	undirected	TMEM132C	ADCY4
ENSPVIG00000009096	ENSPVIG00000024051	0.0389039	undirected		HMOX1
ENSPVIG00000021667	ENSPVIG00000022373	0.0388913	undirected		DDIT4
ENSPVIG00000012119	ENSPVIG00000017161	0.0388854	undirected	SNAI3
ENSPVIG00000017303	ENSPVIG00000024152	0.0388801	undirected		PGR
ENSPVIG00000001875	ENSPVIG00000025711	0.0388796	undirected	KLHL29	LHX2
ENSPVIG00000022800	ENSPVIG00000025290	0.038874	undirected	TMEFF2	NCAM2
ENSPVIG00000016368	ENSPVIG00000020688	0.0388685	undirected	LEF1	GDPD2
ENSPVIG00000016527	ENSPVIG00000022800	0.0388654	undirected	KRT23	TMEFF2
ENSPVIG00000009396	ENSPVIG00000022800	0.0388569	undirected	MLXIPL	TMEFF2
[truncated: 3,464 more rows]

## Sheet: 20 royalblue network
Visualised edges in Figure S7B are highlighted.
[truncated: 639 more rows]

[truncated: 26 more sheets: Module 0   grey, Module 1   turquoise, Module 2   blue, Module 3   brown, Module 4   yellow, Module 5   green, Module 6   red, Module 7   black, Module 8   pink, Module 9   magenta, Module 10   purple, Module 11   greenyellow, Module 12   tan, Module 13   salmon, Module 14   cyan, Module 15   midnightblue, Module 16   lightcyan, Module 17   grey60, Module 18   lightgreen, Module 19   lightyellow …]
